# Supplementary material for: Placental cell type deconvolution reveals that cell proportions drive preeclampsia gene expression differences
Source: Commun Biol. 2023 Mar 13;6:264. doi: 10.1038/s42003-023-04623-6 (PMC10011423; doi:10.1038/s42003-023-04623-6)
Supplement: Supplementary file 4 — Supplementary Data 1 [file 42003_2023_4623_MOESM4_ESM.xlsx]

## Sheet: Differential Expression
Proliferative vs. non-proliferative cytotrophoblast differential expression results
Gene	Average log2 Fold-change	Percentage cluster cells expressing gene	Percentage other cells expressing gene	P-value	Bonferroni-adjusted p-value
CGA	-4.110	0.286	0.504	2.06e-82	7.54e-78
STMN1	2.176	0.539	0.329	3.20e-159	1.17e-154
TUBA1B	2.108	0.825	0.658	< 2.23E-308	< 2.23E-308
HMGB2	2.083	0.486	0.344	1.50e-102	5.50e-98
INSL4	-1.978	0.27	0.583	3.07e-150	1.12e-145
CYP19A1	-1.947	0.16	0.407	5.58e-109	2.04e-104
HSD17B1	-1.921	0.244	0.633	2.07e-265	7.57e-261
TUBB	1.845	0.754	0.589	4.28e-272	1.57e-267
PHLDA2	-1.720	0.31	0.656	1.08e-216	3.95e-212
TINAGL1	-1.706	0.32	0.681	1.87e-245	6.86e-241
HMGB1	1.676	0.775	0.686	5.89e-232	2.16e-227
ERVFRD-1	-1.675	0.027	0.155	3.03e-64	1.11e-59
LGALS16	-1.602	0.013	0.117	7.53e-55	2.76e-50
H2AFZ	1.589	0.784	0.696	3.24e-252	1.19e-247
CLIC3	-1.588	0.214	0.564	3.47e-209	1.27e-204
UBE2C	1.581	0.303	0.087	1.14e-122	4.16e-118
SLC40A1	-1.569	0.533	0.881	5.49e-305	2.01e-300
MTRNR2L12	-1.523	0.214	0.548	3.24e-172	1.18e-167
SPINT1	-1.453	0.393	0.75	5.57e-253	2.04e-248
PTTG1	1.440	0.309	0.088	5.77e-124	2.11e-119
S100P	-1.394	0.511	0.881	1.78e-306	6.51e-302
HMGN2	1.347	0.763	0.744	2.63e-153	9.61e-149
CDK1	1.336	0.286	0.045	2.94e-164	1.07e-159
FAR2	-1.297	0.084	0.19	2.27e-35	8.30e-31
ITM2B	-1.292	0.349	0.662	4.04e-188	1.48e-183
MTRNR2L8	-1.247	0.185	0.495	2.34e-154	8.56e-150
PRKCZ	-1.223	0.259	0.575	5.32e-153	1.95e-148
SLC43A2	-1.194	0.308	0.68	4.70e-230	1.72e-225
SOD3	-1.189	0.212	0.555	1.75e-188	6.40e-184
FBLN1	-1.187	0.406	0.746	9.84e-200	3.60e-195
PCNA	1.182	0.422	0.315	2.19e-54	8.02e-50
ST3GAL4	-1.178	0.197	0.45	5.73e-114	2.10e-109
MT-ND3	-1.167	0.5	0.784	1.97e-175	7.20e-171
HSPB8	-1.162	0.4	0.71	7.17e-135	2.62e-130
HIST1H4C	1.153	0.427	0.382	7.13e-22	2.61e-17
KRT7	-1.139	0.46	0.71	5.31e-149	1.94e-144
SERPINB2	-1.137	0.024	0.109	1.13e-38	4.14e-34
LCMT1-AS2	-1.117	0.179	0.437	1.12e-118	4.10e-114
GDF15	-1.114	0.14	0.288	2.81e-50	1.03e-45
CKS1B	1.108	0.484	0.397	3.07e-60	1.12e-55
MLLT1	-1.097	0.367	0.694	4.29e-185	1.57e-180
DAB2	-1.093	0.452	0.727	7.92e-107	2.90e-102
LGALS14	-1.085	0.076	0.129	6.43e-12	2.35e-07
HSPB1	-1.083	0.437	0.683	1.83e-94	6.69e-90
MTRNR2L1	-1.077	0.082	0.271	5.73e-81	2.10e-76
KPNA2	1.076	0.352	0.272	7.07e-27	2.59e-22
VSIR	-1.069	0.444	0.796	1.07e-239	3.91e-235
SLC26A2	-1.065	0.352	0.68	4.41e-169	1.61e-164
PLCG2	-1.059	0.203	0.498	1.77e-141	6.49e-137
IFI6	-1.054	0.7	0.885	1.99e-217	7.28e-213
DUSP9	-1.037	0.36	0.689	4.40e-168	1.61e-163
SQSTM1	-1.033	0.322	0.655	7.20e-164	2.64e-159
CALM2	1.029	0.843	0.796	1.18e-189	4.32e-185
CST3	-1.028	0.29	0.612	5.27e-162	1.93e-157
DUSP1	-1.027	0.34	0.633	1.30e-124	4.76e-120
PCLAF	1.025	0.29	0.109	1.41e-91	5.16e-87
CSF3R	-1.025	0.432	0.766	2.85e-190	1.04e-185
GADD45G	-1.023	0.187	0.449	3.67e-107	1.34e-102
FXYD3	-1.019	0.656	0.892	4.71e-209	1.72e-204
BIRC5	1.008	0.287	0.038	1.74e-174	6.38e-170
CD55	-1.005	0.295	0.627	7.17e-189	2.62e-184
TOP2A	1.004	0.242	0.051	2.65e-114	9.71e-110
CRIM1	-1.000	0.265	0.597	3.58e-169	1.31e-164
MT-ND4L	-0.991	0.271	0.606	1.24e-151	4.52e-147
CCNB1	0.988	0.28	0.155	2.88e-45	1.05e-40
KRT23	-0.977	0.66	0.8	1.07e-12	3.91e-08
CLTA	-0.966	0.371	0.674	1.56e-152	5.71e-148
ACSS1	-0.963	0.323	0.657	8.45e-177	3.09e-172
NUSAP1	0.961	0.259	0.038	1.29e-148	4.72e-144
CDKN1C	-0.940	0.593	0.855	5.93e-190	2.17e-185
MUC15	-0.935	0.255	0.52	1.88e-112	6.86e-108
SLC13A4	-0.935	0.37	0.68	1.86e-145	6.81e-141
FTH1	-0.934	0.59	0.757	7.28e-105	2.67e-100
TUBA1C	0.928	0.519	0.508	3.84e-29	1.41e-24
PEG10	-0.911	0.7	0.86	4.50e-160	1.65e-155
APP	-0.907	0.371	0.69	5.95e-168	2.18e-163
RPS2	-0.905	0.56	0.749	3.44e-96	1.26e-91
SLC22A11	-0.903	0.441	0.76	7.05e-162	2.58e-157
TFRC	-0.899	0.285	0.594	1.91e-152	7.00e-148
ATP6V0C	-0.898	0.405	0.722	1.15e-155	4.21e-151
P4HB	-0.896	0.476	0.77	3.30e-155	1.21e-150
ARRDC3	-0.889	0.221	0.534	1.82e-157	6.66e-153
UBE2T	0.885	0.327	0.163	1.12e-71	4.10e-67
FBN2	-0.881	0.403	0.697	1.50e-131	5.50e-127
RAN	0.878	0.811	0.814	6.97e-146	2.55e-141
CD47	-0.869	0.255	0.566	6.99e-147	2.56e-142
CTNNB1	-0.869	0.392	0.667	7.85e-111	2.87e-106
HEXB	-0.868	0.346	0.651	1.42e-131	5.19e-127
LDHA	0.851	0.618	0.603	6.62e-52	2.42e-47
SVEP1	-0.848	0.297	0.611	3.45e-149	1.26e-144
BCAM	-0.848	0.314	0.618	1.53e-126	5.60e-122
EPS8L1	-0.847	0.149	0.449	9.94e-165	3.64e-160
SIAH1	-0.845	0.399	0.726	1.56e-161	5.71e-157
PGF	-0.845	0.221	0.449	2.61e-82	9.54e-78
TPPP3	-0.845	0.046	0.1	1.48e-15	5.40e-11
NEAT1	-0.844	0.462	0.759	9.60e-111	3.51e-106
MT-ND5	-0.843	0.498	0.784	4.69e-130	1.72e-125
HBA2	0.842	0.214	0.276	6.54e-08	2.40e-03
TUBB4B	0.841	0.581	0.588	5.14e-31	1.88e-26
ATP5F1D	-0.832	0.229	0.56	3.99e-147	1.46e-142
ACADVL	-0.830	0.311	0.636	8.31e-147	3.04e-142
MAD2L1	0.826	0.302	0.1	6.03e-106	2.21e-101
CCNB2	0.826	0.294	0.126	4.30e-73	1.57e-68
ERVW-1	-0.825	0.46	0.764	1.31e-153	4.78e-149
BTG1	-0.819	0.27	0.598	9.79e-143	3.58e-138
BTG3	-0.818	0.321	0.636	5.67e-123	2.08e-118
TUSC3	-0.817	0.3	0.627	4.02e-147	1.47e-142
TYMS	0.816	0.228	0.113	3.59e-45	1.31e-40
GSTO1	0.815	0.63	0.583	4.74e-49	1.73e-44
TK1	0.807	0.288	0.072	3.99e-126	1.46e-121
MSX2	-0.804	0.236	0.564	7.20e-140	2.64e-135
MEST	-0.803	0.414	0.69	2.78e-116	1.02e-111
NUCB2	-0.799	0.336	0.557	1.91e-70	6.97e-66
PNRC1	-0.798	0.24	0.54	1.39e-147	5.10e-143
PRELID1	-0.798	0.246	0.579	1.44e-133	5.27e-129
CDC20	0.788	0.221	0.067	6.75e-76	2.47e-71
WSB1	-0.785	0.485	0.77	2.42e-147	8.87e-143
NOP53	-0.778	0.23	0.558	1.56e-141	5.70e-137
JPT1	0.769	0.489	0.471	2.91e-19	1.07e-14
CD46	-0.769	0.423	0.73	6.88e-146	2.52e-141
PLAC4	-0.768	0.028	0.141	1.94e-53	7.10e-49
FDX1	-0.766	0.213	0.517	2.74e-145	1.00e-140
GSTA3	-0.762	0.2	0.463	3.44e-103	1.26e-98
NFE2L3	-0.759	0.283	0.597	1.75e-128	6.42e-124
SLC2A1	-0.756	0.51	0.8	1.09e-140	3.97e-136
VWA1	-0.750	0.24	0.556	1.20e-136	4.38e-132
AK3	-0.746	0.24	0.525	6.48e-118	2.37e-113
EGFR	-0.746	0.425	0.736	1.30e-135	4.75e-131
CYP11A1	-0.732	0.078	0.21	9.72e-49	3.56e-44
HMOX1	-0.726	0.308	0.528	9.66e-71	3.54e-66
CEBPB	-0.726	0.204	0.482	7.08e-114	2.59e-109
FLT1	-0.720	0.346	0.634	9.43e-131	3.45e-126
HPGD	0.719	0.47	0.465	5.63e-09	2.06e-04
CHPF	-0.718	0.308	0.606	5.51e-128	2.02e-123
CKS2	0.716	0.467	0.477	5.49e-13	2.01e-08
ISYNA1	-0.714	0.589	0.783	1.63e-103	5.95e-99
PDIA3	-0.713	0.342	0.656	4.64e-121	1.70e-116
CTSD	-0.713	0.429	0.722	2.72e-131	9.95e-127
NFKBIA	-0.711	0.263	0.54	2.11e-104	7.74e-100
JUND	-0.707	0.242	0.529	8.41e-115	3.08e-110
SLC52A1	-0.707	0.324	0.622	1.98e-125	7.25e-121
PRG2	0.707	0.635	0.614	7.26e-09	2.66e-04
SEMA6A	-0.706	0.245	0.532	2.44e-135	8.92e-131
RAC1	-0.705	0.34	0.635	2.99e-110	1.09e-105
APLP2	-0.702	0.462	0.745	3.93e-116	1.44e-111
PTMA	0.702	0.953	0.936	2.14e-200	7.85e-196
SIAH2	-0.701	0.238	0.546	1.01e-132	3.70e-128
B4GALT1	-0.698	0.206	0.471	2.21e-110	8.08e-106
MORC4	-0.698	0.344	0.636	7.58e-118	2.77e-113
TACC2	-0.692	0.226	0.449	2.98e-86	1.09e-81
BCAR4	-0.691	0.074	0.229	4.52e-62	1.65e-57
GAPDH	0.688	0.967	0.925	1.69e-168	6.19e-164
TAGLN2	0.687	0.738	0.743	1.02e-62	3.75e-58
ENO1	0.683	0.737	0.756	5.33e-57	1.95e-52
ZWINT	0.676	0.313	0.17	5.27e-53	1.93e-48
GGCT	0.676	0.56	0.575	1.27e-25	4.67e-21
SECISBP2L	-0.674	0.201	0.451	6.86e-108	2.51e-103
SERP1	-0.673	0.285	0.585	6.45e-127	2.36e-122
SERPINB9	-0.672	0.219	0.471	2.76e-103	1.01e-98
MAP1LC3B	-0.669	0.233	0.516	8.87e-124	3.25e-119
LYPD3	-0.667	0.233	0.416	1.45e-54	5.31e-50
TBX3	-0.667	0.163	0.369	4.80e-84	1.76e-79
PEG3	-0.656	0.386	0.684	5.47e-108	2.00e-103
NUPR1	-0.656	0.251	0.339	1.29e-14	4.73e-10
UBE2B	-0.654	0.38	0.65	5.08e-98	1.86e-93
HES1	-0.653	0.305	0.513	2.53e-54	9.26e-50
ERH	0.651	0.695	0.703	5.23e-48	1.91e-43
RAI14	-0.649	0.164	0.404	6.54e-105	2.39e-100
KDELR2	-0.648	0.304	0.613	6.76e-122	2.47e-117
TENM3	-0.645	0.252	0.538	8.63e-127	3.16e-122
NIBAN2	-0.643	0.276	0.56	3.74e-118	1.37e-113
RRBP1	-0.643	0.288	0.577	1.24e-116	4.54e-112
ADRB1	-0.641	0.205	0.458	1.01e-105	3.69e-101
LRATD1	-0.639	0.217	0.497	1.88e-123	6.87e-119
KMO	-0.635	0.02	0.111	7.06e-43	2.58e-38
TXN	0.633	0.706	0.72	4.90e-41	1.79e-36
CCNA2	0.633	0.224	0.037	3.28e-118	1.20e-113
MT2A	0.633	0.638	0.662	3.65e-18	1.34e-13
MDH1	0.632	0.557	0.529	1.58e-25	5.79e-21
CENPF	0.632	0.208	0.045	7.32e-93	2.68e-88
CENPW	0.632	0.286	0.115	9.71e-77	3.56e-72
IER2	-0.631	0.271	0.539	8.54e-90	3.12e-85
ISM2	-0.630	0.472	0.728	3.82e-102	1.40e-97
CSRP2	0.627	0.545	0.572	1.99e-12	7.29e-08
RPA3	0.626	0.426	0.399	8.01e-18	2.93e-13
LRP1	-0.623	0.259	0.53	1.97e-114	7.20e-110
CCT5	0.622	0.499	0.466	4.59e-19	1.68e-14
HINT1	0.622	0.759	0.784	5.96e-71	2.18e-66
H19	-0.622	0.725	0.852	2.81e-62	1.03e-57
KTN1	-0.622	0.273	0.564	2.41e-114	8.81e-110
GPX3	-0.620	0.635	0.837	2.01e-82	7.35e-78
TLE4	-0.620	0.227	0.487	6.46e-106	2.36e-101
CCND3	-0.620	0.256	0.527	1.12e-110	4.09e-106
DNAJC9	0.619	0.39	0.35	5.52e-17	2.02e-12
PTPN21	-0.617	0.062	0.17	1.74e-40	6.36e-36
LARGE2	-0.614	0.287	0.55	2.59e-110	9.46e-106
PDLIM1	0.613	0.707	0.701	1.14e-39	4.18e-35
PERP	-0.613	0.446	0.712	1.89e-93	6.93e-89
KCNN4	-0.613	0.216	0.48	6.22e-114	2.28e-109
PBK	0.612	0.23	0.018	1.24e-155	4.55e-151
NUFIP2	-0.610	0.238	0.508	1.87e-110	6.86e-106
OLR1	-0.609	0.45	0.686	1.58e-100	5.79e-96
RHOBTB1	-0.608	0.193	0.394	8.13e-75	2.97e-70
GADD45GIP1	-0.608	0.229	0.52	6.47e-119	2.37e-114
AAK1	-0.607	0.249	0.529	9.99e-124	3.66e-119
PRC1	0.606	0.243	0.063	5.78e-98	2.12e-93
MYDGF	-0.606	0.308	0.603	7.82e-115	2.86e-110
STARD10	-0.605	0.242	0.515	6.54e-121	2.39e-116
CENPN	0.603	0.267	0.108	1.89e-66	6.93e-62
SYNGR2	-0.602	0.302	0.592	1.92e-125	7.03e-121
SDF4	-0.601	0.21	0.506	3.95e-125	1.44e-120
RBM47	-0.600	0.269	0.527	4.62e-103	1.69e-98
RPL13	-0.598	0.741	0.845	6.00e-77	2.20e-72
ADAMTSL4	-0.597	0.376	0.654	8.87e-101	3.25e-96
PRDX2	0.596	0.755	0.778	1.22e-47	4.45e-43
CRYBG1	-0.595	0.382	0.659	1.37e-100	5.03e-96
RCN1	-0.595	0.27	0.562	3.58e-109	1.31e-104
PFN1	-0.595	0.446	0.678	2.54e-72	9.29e-68
GRN	-0.594	0.501	0.785	3.79e-114	1.39e-109
NCOA3	-0.592	0.223	0.482	3.49e-110	1.28e-105
HBA1	0.590	0.133	0.195	3.15e-10	1.15e-05
ADGRG1	-0.587	0.432	0.713	6.42e-108	2.35e-103
ITGB1	-0.587	0.395	0.69	4.63e-110	1.69e-105
CDKN3	0.587	0.177	0.019	5.74e-106	2.10e-101
PTTG1IP	-0.585	0.309	0.599	2.68e-109	9.80e-105
IDH2	-0.585	0.346	0.632	1.63e-96	5.95e-92
SNRPD1	0.585	0.589	0.628	2.88e-21	1.05e-16
LSR	-0.584	0.23	0.52	1.13e-111	4.15e-107
MYLIP	-0.584	0.29	0.561	1.15e-100	4.19e-96
BUB3	0.583	0.398	0.356	1.55e-16	5.66e-12
NENF	-0.582	0.228	0.518	1.55e-111	5.67e-107
TMEM40	-0.582	0.377	0.652	3.44e-96	1.26e-91
LMNA	-0.581	0.352	0.637	8.43e-102	3.08e-97
LAMA5	-0.581	0.26	0.524	3.39e-101	1.24e-96
TINCR	-0.581	0.235	0.502	2.98e-113	1.09e-108
RPL39	-0.581	0.774	0.873	2.82e-88	1.03e-83
EPHB4	-0.580	0.205	0.449	5.07e-102	1.86e-97
PKM	0.579	0.648	0.697	8.75e-31	3.20e-26
TDRP	-0.579	0.246	0.525	5.66e-117	2.07e-112
IL6ST	-0.577	0.269	0.529	4.34e-101	1.59e-96
JUN	-0.576	0.328	0.562	5.34e-65	1.95e-60
TCAF1	-0.574	0.388	0.673	5.33e-97	1.95e-92
NPM1	0.574	0.906	0.917	1.67e-109	6.12e-105
RCN2	-0.574	0.22	0.505	5.86e-105	2.14e-100
SGK1	-0.572	0.176	0.317	9.94e-41	3.64e-36
GNA12	-0.570	0.226	0.492	1.64e-113	6.00e-109
P2RY6	-0.570	0.208	0.475	1.97e-114	7.22e-110
FBN1	-0.569	0.336	0.601	1.26e-101	4.63e-97
NME2	0.567	0.754	0.784	8.81e-49	3.22e-44
SNRPE	0.567	0.619	0.646	7.75e-23	2.83e-18
MCRIP2	-0.566	0.238	0.503	3.57e-105	1.31e-100
TPM4	-0.564	0.351	0.623	1.14e-92	4.15e-88
SPPL2A	-0.563	0.236	0.517	6.21e-112	2.27e-107
CDCA4	0.562	0.314	0.234	2.06e-24	7.53e-20
CLIP1	-0.562	0.286	0.539	1.97e-95	7.19e-91
N4BP2L2	-0.562	0.341	0.6	3.11e-102	1.14e-97
SLC38A9	-0.562	0.381	0.656	2.20e-106	8.05e-102
ITIH5	-0.561	0.459	0.729	1.07e-110	3.93e-106
CLTB	-0.561	0.243	0.497	1.26e-88	4.63e-84
BRI3	-0.561	0.236	0.496	3.47e-104	1.27e-99
LGMN	-0.560	0.428	0.714	4.94e-103	1.81e-98
NUDT4	-0.560	0.309	0.581	2.16e-107	7.92e-103
TIMP3	-0.560	0.476	0.735	1.69e-91	6.20e-87
AURKB	0.560	0.214	0.025	1.97e-129	7.22e-125
ADHFE1	-0.559	0.056	0.142	2.31e-29	8.45e-25
LSM3	0.558	0.634	0.684	8.73e-15	3.20e-10
MRPL51	0.558	0.592	0.627	1.51e-14	5.54e-10
CEBPD	-0.558	0.183	0.448	4.44e-112	1.63e-107
TOP1	-0.555	0.312	0.572	3.11e-98	1.14e-93
CAST	-0.555	0.348	0.603	1.05e-85	3.84e-81
DSP	-0.555	0.361	0.64	1.94e-100	7.09e-96
CYB5A	0.553	0.602	0.609	7.90e-15	2.89e-10
ATP10D	-0.551	0.178	0.392	1.29e-80	4.73e-76
MALAT1	-0.551	0.711	0.886	2.30e-87	8.42e-83
LAMP1	-0.551	0.259	0.539	1.99e-110	7.29e-106
RASA1	-0.550	0.39	0.682	2.93e-117	1.07e-112
CCNI	-0.550	0.264	0.531	1.01e-99	3.71e-95
SERPINE1	-0.548	0.296	0.55	3.53e-87	1.29e-82
GMNN	0.548	0.302	0.216	3.52e-23	1.29e-18
TFAP2C	-0.546	0.192	0.433	8.11e-97	2.97e-92
COLEC12	-0.544	0.308	0.585	7.85e-98	2.87e-93
CARHSP1	0.542	0.517	0.513	5.23e-17	1.91e-12
ANXA3	0.542	0.611	0.637	1.92e-09	7.03e-05
RPL7	0.542	0.987	0.987	1.94e-144	7.11e-140
PPP1CB	-0.540	0.285	0.538	1.89e-86	6.92e-82
CACYBP	0.539	0.481	0.494	3.52e-10	1.29e-05
JUNB	-0.537	0.222	0.408	3.65e-53	1.34e-48
CPM	-0.537	0.085	0.191	1.03e-34	3.76e-30
MT-ND2	-0.535	0.646	0.854	2.02e-70	7.41e-66
HNRNPA1	0.535	0.901	0.924	3.33e-104	1.22e-99
SRSF5	-0.535	0.52	0.763	7.53e-89	2.76e-84
CENPU	0.533	0.228	0.055	8.77e-94	3.21e-89
HMMR	0.532	0.191	0.029	3.22e-102	1.18e-97
GNAS	-0.531	0.511	0.765	5.50e-74	2.01e-69
DYNLT1	0.529	0.644	0.688	5.21e-18	1.91e-13
ITGA6	-0.529	0.311	0.57	2.74e-82	1.00e-77
CHCHD2	0.527	0.842	0.87	1.57e-63	5.75e-59
RRM1	0.527	0.271	0.138	2.36e-48	8.63e-44
ITGB5	-0.526	0.246	0.484	2.40e-87	8.79e-83
RPL15	0.526	0.994	0.988	7.88e-180	2.89e-175
DEPDC1	0.526	0.208	0.036	1.52e-104	5.56e-100
GRINA	-0.526	0.263	0.524	5.03e-107	1.84e-102
SIGLEC6	-0.524	0.344	0.584	1.41e-79	5.17e-75
STS	-0.524	0.211	0.452	3.94e-99	1.44e-94
FTL	0.524	0.885	0.918	6.92e-29	2.53e-24
DDX17	-0.523	0.282	0.535	1.76e-86	6.44e-82
FDPS	0.522	0.478	0.5	3.16e-09	1.16e-04
MCM3	0.522	0.378	0.354	8.85e-09	3.24e-04
ARHGDIB	0.519	0.28	0.241	1.18e-06	4.33e-02
PLK1	0.519	0.157	0.02	1.74e-88	6.35e-84
RPS4X	0.518	0.986	0.987	6.09e-134	2.23e-129
COBLL1	-0.517	0.217	0.425	1.11e-76	4.06e-72
PLPP3	-0.517	0.213	0.436	2.17e-86	7.92e-82
FOXO4	-0.516	0.444	0.684	8.46e-82	3.10e-77
SLC19A1	-0.516	0.233	0.481	1.34e-99	4.90e-95
GNG12	-0.514	0.294	0.544	5.09e-92	1.86e-87
PARK7	0.513	0.746	0.8	2.42e-30	8.85e-26
TLK1	-0.512	0.195	0.428	6.20e-93	2.27e-88
EIF2AK1	-0.512	0.251	0.515	3.74e-101	1.37e-96
PDLIM2	-0.512	0.193	0.422	5.66e-90	2.07e-85
SNX3	-0.510	0.487	0.697	1.76e-70	6.42e-66
SERINC2	-0.510	0.369	0.617	6.54e-81	2.39e-76
MAFF	-0.509	0.106	0.274	2.88e-66	1.05e-61
IFI30	-0.508	0.241	0.413	2.94e-47	1.08e-42
CCDC34	0.508	0.298	0.192	2.38e-31	8.70e-27
CNBP	0.506	0.571	0.577	9.93e-12	3.63e-07
ARID5B	-0.506	0.452	0.669	3.95e-56	1.45e-51
ASF1B	0.504	0.224	0.043	6.07e-107	2.22e-102
ARID3A	-0.503	0.287	0.556	4.36e-95	1.59e-90
TRAPPC5	-0.502	0.183	0.443	5.90e-109	2.16e-104
CTSB	-0.501	0.441	0.7	1.85e-76	6.76e-72
HEBP2	-0.501	0.209	0.457	2.44e-99	8.91e-95
CTSL	-0.500	0.769	0.934	9.42e-68	3.45e-63
RPL3	0.499	0.993	0.99	5.08e-147	1.86e-142
PPIA	0.499	0.785	0.814	1.80e-52	6.61e-48
ARPC1B	0.499	0.707	0.729	1.43e-19	5.24e-15
CDH1	-0.499	0.301	0.537	9.90e-77	3.62e-72
CENPM	0.497	0.214	0.048	3.85e-92	1.41e-87
C1QBP	-0.497	0.222	0.479	5.58e-93	2.04e-88
REEP3	-0.497	0.207	0.438	9.31e-90	3.41e-85
ECH1	0.496	0.767	0.814	5.14e-24	1.88e-19
RPS6	0.494	0.985	0.984	1.15e-143	4.20e-139
GCSH	-0.493	0.263	0.523	2.20e-81	8.03e-77
NME1	0.493	0.402	0.374	2.10e-08	7.68e-04
FEN1	0.492	0.267	0.15	2.52e-36	9.23e-32
GABRE	-0.491	0.164	0.381	7.41e-88	2.71e-83
SPC25	0.491	0.201	0.015	2.03e-135	7.42e-131
ANXA2	0.491	0.914	0.903	3.46e-53	1.27e-48
SRSF2	-0.490	0.283	0.58	3.81e-89	1.39e-84
DSC2	-0.490	0.229	0.472	1.82e-94	6.65e-90
PDCD4	-0.489	0.432	0.686	1.00e-82	3.67e-78
ITGB4	-0.489	0.306	0.535	1.05e-76	3.83e-72
S100A9	-0.489	0.265	0.405	4.49e-29	1.64e-24
MCM7	0.488	0.335	0.312	6.35e-08	2.32e-03
PEBP1	0.486	0.801	0.821	7.86e-39	2.88e-34
NDFIP1	-0.484	0.225	0.487	1.83e-101	6.69e-97
PKIB	-0.483	0.462	0.691	4.20e-76	1.54e-71
RPLP0	0.483	0.987	0.981	3.07e-91	1.12e-86
RHOB	-0.483	0.246	0.449	3.58e-61	1.31e-56
RAD51C	0.482	0.346	0.291	9.59e-14	3.51e-09
SNRPB	0.481	0.613	0.685	4.08e-13	1.49e-08
GSTA4	-0.481	0.402	0.665	4.04e-90	1.48e-85
NUF2	0.481	0.193	0.021	2.80e-117	1.02e-112
TOR1AIP2	-0.479	0.297	0.545	1.73e-87	6.35e-83
CCNDBP1	-0.479	0.71	0.874	5.97e-36	2.18e-31
DYNLL1	0.478	0.714	0.788	7.58e-17	2.77e-12
TRIR	-0.478	0.306	0.589	2.48e-88	9.06e-84
HSBP1L1	-0.478	0.189	0.433	4.00e-100	1.47e-95
GCHFR	0.477	0.342	0.301	1.13e-10	4.13e-06
BEX3	0.476	0.914	0.907	5.50e-72	2.01e-67
HSPA8	0.475	0.783	0.834	5.04e-35	1.84e-30
HEXIM1	-0.475	0.326	0.561	5.42e-74	1.98e-69
GABARAPL1	-0.475	0.589	0.82	4.60e-81	1.68e-76
RPS20	0.475	0.95	0.952	1.79e-73	6.54e-69
DLG5	-0.474	0.252	0.489	2.16e-89	7.92e-85
C1QA	0.474	0.127	0.081	2.88e-10	1.05e-05
HNRNPA3	0.474	0.652	0.724	4.23e-17	1.55e-12
DNAJB9	-0.473	0.443	0.695	9.61e-74	3.52e-69
ATP6AP1	-0.473	0.241	0.487	6.11e-90	2.24e-85
TMEM8A	-0.473	0.206	0.421	1.50e-79	5.48e-75
HIST2H2BE	-0.473	0.127	0.292	7.60e-59	2.78e-54
MT-ND1	-0.472	0.633	0.849	2.79e-57	1.02e-52
OPN3	-0.472	0.181	0.408	1.70e-94	6.21e-90
HNRNPA2B1	0.472	0.792	0.858	3.25e-43	1.19e-38
MPC2	0.471	0.637	0.671	1.77e-13	6.47e-09
RBM42	-0.471	0.227	0.485	4.44e-100	1.62e-95
EID1	0.470	0.613	0.652	2.23e-11	8.17e-07
SERPINH1	-0.470	0.338	0.582	2.29e-79	8.37e-75
HMGN1	-0.469	0.296	0.591	2.71e-80	9.90e-76
NRP1	-0.469	0.289	0.547	6.31e-93	2.31e-88
EEF1B2	0.469	0.778	0.835	1.23e-35	4.50e-31
PRRC2C	-0.469	0.39	0.637	8.66e-67	3.17e-62
PCOLCE2	-0.469	0.23	0.461	1.79e-84	6.55e-80
MRPL11	0.468	0.401	0.387	9.84e-07	3.60e-02
HSPA6	-0.467	0.136	0.239	1.33e-23	4.86e-19
ATP2B1	-0.467	0.31	0.554	1.67e-78	6.12e-74
LGALS1	0.466	0.204	0.153	1.71e-08	6.26e-04
TPI1	0.465	0.814	0.869	1.53e-51	5.59e-47
XRCC6	0.464	0.611	0.676	9.54e-11	3.49e-06
TGM2	-0.464	0.455	0.7	8.77e-76	3.21e-71
HNRNPF	0.461	0.605	0.676	1.38e-11	5.05e-07
ABHD5	-0.461	0.145	0.241	8.02e-24	2.94e-19
CLIC1	0.460	0.772	0.835	4.04e-32	1.48e-27
EXOSC8	0.460	0.32	0.238	5.33e-18	1.95e-13
PRDX3	0.460	0.629	0.677	1.11e-12	4.05e-08
VDAC3	0.459	0.442	0.438	5.87e-07	2.15e-02
GSTP1	0.459	0.932	0.929	2.17e-87	7.94e-83
MTHFD2	0.458	0.267	0.146	6.59e-37	2.41e-32
ERVV-2	-0.457	0.027	0.111	6.52e-37	2.39e-32
DTYMK	0.455	0.3	0.209	1.45e-23	5.30e-19
EPAS1	-0.455	0.361	0.613	4.06e-80	1.48e-75
S1PR2	-0.455	0.224	0.437	1.98e-75	7.26e-71
PGAM1	0.454	0.608	0.678	2.02e-09	7.41e-05
DYNLL2	-0.452	0.236	0.457	2.50e-74	9.15e-70
SRP14	0.452	0.843	0.875	8.82e-40	3.23e-35
DDB1	-0.451	0.442	0.701	6.42e-89	2.35e-84
DEPP1	-0.451	0.278	0.415	3.93e-28	1.44e-23
RPS3	0.450	0.982	0.983	2.99e-138	1.09e-133
F5	-0.450	0.412	0.679	3.57e-79	1.31e-74
HSPD1	0.448	0.636	0.707	1.25e-07	4.59e-03
SCAND1	-0.447	0.187	0.422	1.82e-94	6.67e-90
DDX3X	-0.447	0.313	0.58	3.58e-88	1.31e-83
EIF4G2	-0.446	0.572	0.797	2.65e-64	9.69e-60
PHPT1	0.446	0.612	0.679	1.69e-08	6.18e-04
MIR22HG	-0.445	0.211	0.443	2.56e-80	9.39e-76
SPINT2	-0.445	0.658	0.862	1.35e-72	4.94e-68
XIST	-0.444	0.102	0.252	2.80e-52	1.03e-47
CREG1	-0.444	0.203	0.435	2.85e-85	1.04e-80
RAB2A	-0.443	0.366	0.634	2.70e-94	9.89e-90
ATP5PO	0.441	0.746	0.805	6.23e-20	2.28e-15
LGR4	-0.441	0.189	0.403	1.73e-81	6.33e-77
VAPA	-0.441	0.337	0.596	9.46e-84	3.46e-79
ANXA6	-0.440	0.323	0.562	1.97e-76	7.20e-72
AKAP9	-0.440	0.337	0.583	3.30e-84	1.21e-79
ATP1B3	-0.440	0.311	0.594	5.38e-80	1.97e-75
C1GALT1	-0.440	0.32	0.573	1.68e-86	6.14e-82
TUBB6	0.440	0.254	0.174	6.25e-18	2.29e-13
HAUS1	0.439	0.254	0.136	1.61e-34	5.90e-30
CDC42	-0.438	0.486	0.715	1.50e-65	5.47e-61
NFE2L2	-0.438	0.259	0.499	4.98e-85	1.82e-80
PYURF	-0.436	0.268	0.518	8.96e-83	3.28e-78
GATA3	-0.436	0.324	0.556	4.47e-72	1.63e-67
UBB	0.436	0.902	0.932	5.14e-67	1.88e-62
CMTM8	-0.436	0.181	0.401	6.27e-84	2.29e-79
RNASEK	-0.435	0.652	0.843	5.60e-65	2.05e-60
RHOBTB3	-0.435	0.325	0.567	4.95e-78	1.81e-73
BASP1	-0.434	0.21	0.399	2.78e-62	1.02e-57
ARL5A	-0.434	0.201	0.439	2.50e-95	9.16e-91
CDCA3	0.434	0.174	0.023	2.36e-97	8.65e-93
TAX1BP1	-0.433	0.379	0.594	6.31e-56	2.31e-51
ATP5F1A	0.433	0.722	0.786	4.79e-20	1.75e-15
ATP5F1C	0.432	0.709	0.758	1.52e-15	5.55e-11
COL21A1	-0.431	0.172	0.384	6.51e-84	2.38e-79
MPZL1	-0.430	0.257	0.489	9.48e-77	3.47e-72
ESRRG	-0.430	0.157	0.357	6.74e-76	2.47e-71
YWHAZ	-0.430	0.412	0.668	2.55e-75	9.35e-71
GUK1	-0.429	0.321	0.567	8.94e-83	3.27e-78
AURKA	0.428	0.16	0.051	6.42e-48	2.35e-43
TACSTD2	-0.428	0.24	0.404	5.50e-45	2.01e-40
COX5A	-0.427	0.278	0.549	2.44e-82	8.94e-78
LGR5	-0.427	0.229	0.439	3.96e-71	1.45e-66
EXTL2	-0.426	0.302	0.541	3.53e-81	1.29e-76
ZFAND5	-0.426	0.292	0.535	3.95e-76	1.45e-71
SEL1L3	-0.425	0.211	0.422	2.50e-78	9.13e-74
ANXA5	0.425	0.907	0.923	1.28e-47	4.68e-43
TFAP2A	-0.424	0.335	0.583	7.89e-76	2.89e-71
DACT2	-0.424	0.154	0.35	8.82e-77	3.23e-72
SEMA7A	-0.422	0.103	0.292	1.32e-82	4.84e-78
MAN1A2	-0.422	0.198	0.374	5.66e-59	2.07e-54
SH3GLB2	-0.422	0.223	0.445	1.06e-79	3.88e-75
JTB	-0.422	0.311	0.565	1.23e-83	4.49e-79
SNRPG	0.422	0.713	0.784	2.27e-19	8.31e-15
RDX	-0.421	0.236	0.467	2.71e-75	9.92e-71
RRM2	0.421	0.163	0.02	1.38e-92	5.04e-88
ADAMTS6	-0.420	0.222	0.431	3.45e-74	1.26e-69
LRP2	-0.420	0.246	0.459	4.20e-69	1.54e-64
RPS3A	0.420	0.986	0.98	1.39e-95	5.08e-91
CD164	-0.420	0.525	0.783	4.74e-75	1.73e-70
YPEL3	-0.419	0.265	0.504	2.49e-76	9.13e-72
HNRNPH1	-0.419	0.285	0.504	3.34e-63	1.22e-58
POLD2	0.418	0.271	0.198	2.12e-15	7.75e-11
VCP	-0.418	0.308	0.564	1.58e-78	5.78e-74
MT-ATP6	-0.417	0.642	0.854	1.38e-50	5.04e-46
GULP1	-0.417	0.193	0.334	7.66e-39	2.80e-34
RACK1	0.416	0.959	0.969	6.66e-74	2.44e-69
PSMG1	0.416	0.373	0.348	5.82e-07	2.13e-02
SRSF9	-0.415	0.245	0.508	2.66e-83	9.74e-79
SLC13A3	-0.415	0.278	0.505	3.33e-71	1.22e-66
SLC38A1	-0.413	0.286	0.479	2.99e-51	1.09e-46
RPS29	-0.413	0.911	0.938	1.11e-65	4.06e-61
FAM13A	-0.413	0.213	0.412	1.62e-68	5.93e-64
MYOF	-0.412	0.259	0.5	9.20e-86	3.37e-81
PSAP	-0.410	0.615	0.848	4.39e-73	1.61e-68
PSMA2	0.409	0.69	0.774	3.03e-12	1.11e-07
MAF1	-0.409	0.189	0.422	2.12e-91	7.77e-87
TMEM140	-0.408	0.1	0.218	3.38e-36	1.24e-31
RAD51	0.408	0.205	0.055	7.17e-75	2.62e-70
ARF5	-0.407	0.263	0.522	5.08e-80	1.86e-75
MYL12A	0.407	0.77	0.826	7.65e-21	2.80e-16
SMC4	0.407	0.215	0.121	5.67e-30	2.08e-25
SLC25A5	0.406	0.826	0.881	2.69e-46	9.85e-42
SLC38A2	-0.406	0.256	0.474	8.37e-62	3.06e-57
CYC1	-0.406	0.219	0.471	8.41e-83	3.08e-78
TMUB1	-0.406	0.18	0.399	1.03e-83	3.78e-79
MYL6	0.405	0.885	0.931	6.12e-40	2.24e-35
BAG1	-0.404	0.204	0.431	5.32e-84	1.95e-79
PRSS8	-0.403	0.462	0.71	5.58e-67	2.04e-62
SRSF3	0.403	0.667	0.745	6.37e-13	2.33e-08
CAVIN1	-0.402	0.313	0.543	3.30e-64	1.21e-59
RPL36AL	0.402	0.793	0.824	1.11e-22	4.05e-18
GSE1	-0.402	0.204	0.37	2.91e-53	1.06e-48
TMEM106B	-0.401	0.237	0.436	3.43e-69	1.25e-64
SAT1	-0.401	0.868	0.948	4.36e-28	1.59e-23
ATP5PB	0.400	0.651	0.705	1.27e-10	4.64e-06
FSTL1	-0.400	0.376	0.588	4.69e-52	1.72e-47
CANX	-0.400	0.355	0.617	8.46e-75	3.10e-70
DBI	0.400	0.752	0.811	7.94e-19	2.91e-14
GCM1	-0.399	0.13	0.296	3.69e-60	1.35e-55
TUBG1	0.397	0.271	0.21	6.16e-12	2.25e-07
SURF4	-0.397	0.298	0.551	4.57e-88	1.67e-83
SAR1A	-0.395	0.351	0.601	5.07e-76	1.86e-71
ATP6V1C2	-0.395	0.222	0.434	9.33e-73	3.42e-68
ACTG1	0.393	0.82	0.856	3.20e-29	1.17e-24
DVL3	-0.393	0.161	0.359	3.52e-77	1.29e-72
DAG1	-0.392	0.343	0.57	6.34e-61	2.32e-56
C18orf32	-0.391	0.402	0.659	9.05e-82	3.31e-77
UQCRH	0.391	0.702	0.778	5.83e-13	2.13e-08
ATP6V0D1	-0.391	0.35	0.558	2.78e-54	1.02e-49
RFC4	0.391	0.201	0.098	7.04e-32	2.58e-27
HSBP1	0.390	0.665	0.743	4.22e-07	1.54e-02
POLR2L	0.390	0.733	0.797	1.87e-16	6.85e-12
CEMIP2	-0.389	0.213	0.42	1.03e-72	3.76e-68
TMED7	-0.389	0.181	0.391	1.11e-81	4.05e-77
PIK3C2A	-0.388	0.135	0.294	4.24e-58	1.55e-53
NREP	-0.388	0.324	0.54	7.53e-58	2.75e-53
NABP1	-0.388	0.157	0.314	3.03e-52	1.11e-47
CDC42SE1	-0.388	0.197	0.374	4.52e-56	1.66e-51
PIM3	-0.388	0.15	0.29	2.73e-45	1.00e-40
SLC12A9	-0.387	0.203	0.412	9.55e-77	3.50e-72
BTF3	0.387	0.9	0.93	4.14e-48	1.52e-43
S100A10	0.387	0.887	0.848	6.82e-35	2.50e-30
ARPC2	0.386	0.813	0.868	6.59e-35	2.41e-30
RAP1B	-0.386	0.388	0.584	7.40e-46	2.71e-41
EHD1	-0.385	0.241	0.468	5.95e-81	2.18e-76
PGRMC2	-0.385	0.195	0.379	7.04e-60	2.58e-55
ERRFI1	-0.385	0.218	0.423	1.65e-70	6.03e-66
VAV3	-0.385	0.338	0.584	1.80e-76	6.60e-72
OS9	-0.384	0.334	0.575	3.57e-74	1.31e-69
RPL11	0.384	0.989	0.985	5.07e-96	1.86e-91
TMEM37	-0.384	0.248	0.463	6.21e-68	2.27e-63
RAB5IF	-0.383	0.193	0.407	6.28e-74	2.30e-69
ESRRA	-0.382	0.243	0.463	7.60e-76	2.78e-71
KANK1	-0.382	0.258	0.47	1.47e-70	5.37e-66
SNRNP70	-0.382	0.214	0.446	3.44e-77	1.26e-72
CBX4	-0.382	0.174	0.355	1.96e-61	7.19e-57
GNS	-0.382	0.16	0.333	2.46e-61	9.01e-57
TRMT112	0.381	0.707	0.787	4.39e-10	1.61e-05
CALR	-0.381	0.6	0.839	2.22e-60	8.12e-56
AC005532.1	-0.380	0.065	0.225	1.23e-67	4.51e-63
MME	-0.380	0.277	0.519	7.34e-79	2.68e-74
PDE4DIP	-0.380	0.448	0.693	1.56e-81	5.70e-77
SLC39A7	-0.380	0.318	0.55	1.08e-76	3.95e-72
RPL6	0.380	0.967	0.971	1.64e-69	5.99e-65
RPS14	0.380	0.997	0.995	2.22e-102	8.11e-98
LGALS3	0.379	0.77	0.814	2.05e-07	7.49e-03
CENPK	0.379	0.213	0.075	5.29e-60	1.94e-55
ARGLU1	-0.379	0.24	0.459	3.94e-73	1.44e-68
RPL4	0.378	0.885	0.913	2.10e-44	7.69e-40
HNRNPA0	-0.378	0.351	0.599	2.69e-65	9.84e-61
BPGM	-0.378	0.281	0.419	2.28e-27	8.35e-23
NDUFA4	0.378	0.749	0.803	2.05e-18	7.49e-14
MTCH1	-0.378	0.233	0.47	1.30e-76	4.75e-72
PNPLA2	-0.377	0.159	0.354	7.03e-74	2.57e-69
EIF3L	0.377	0.69	0.767	8.49e-09	3.11e-04
RACGAP1	0.377	0.184	0.044	5.23e-74	1.91e-69
CEBPA	-0.376	0.165	0.349	5.96e-65	2.18e-60
GLDC	-0.376	0.262	0.46	3.76e-64	1.38e-59
MBD3	-0.376	0.21	0.395	4.61e-60	1.69e-55
ITGAV	-0.375	0.218	0.421	1.71e-67	6.26e-63
TMEM150A	-0.375	0.284	0.538	1.13e-86	4.15e-82
CTSF	-0.375	0.174	0.371	5.77e-71	2.11e-66
MMP15	-0.375	0.181	0.364	1.93e-62	7.05e-58
CKLF	0.374	0.291	0.241	7.06e-10	2.58e-05
KIAA0040	-0.373	0.263	0.426	4.56e-44	1.67e-39
RFC2	0.372	0.283	0.217	1.97e-12	7.22e-08
FAAP20	-0.372	0.202	0.415	7.74e-75	2.83e-70
NRBF2	-0.372	0.242	0.358	4.29e-25	1.57e-20
RPL38	-0.371	0.798	0.889	4.59e-63	1.68e-58
YEATS4	0.371	0.277	0.228	4.64e-08	1.70e-03
ARPC5	0.371	0.714	0.768	2.04e-13	7.47e-09
AKT1S1	-0.371	0.152	0.338	3.40e-70	1.25e-65
RPSA	0.371	0.912	0.917	1.39e-43	5.10e-39
BMP7	-0.370	0.281	0.491	3.62e-60	1.33e-55
GOLGA4	-0.370	0.283	0.502	3.38e-67	1.24e-62
MBNL3	-0.369	0.483	0.715	5.22e-64	1.91e-59
MKI67	0.369	0.176	0.019	7.95e-105	2.91e-100
FAM174C	-0.369	0.231	0.443	3.98e-73	1.46e-68
ATP5IF1	0.367	0.652	0.73	1.11e-07	4.05e-03
ALAS1	-0.367	0.243	0.413	9.58e-47	3.51e-42
PSMB3	0.367	0.686	0.768	2.39e-08	8.76e-04
TSPAN13	-0.367	0.253	0.489	4.73e-65	1.73e-60
EIF5A	-0.365	0.362	0.608	6.11e-65	2.24e-60
TMED3	-0.365	0.312	0.542	1.12e-72	4.10e-68
MSRB2	-0.365	0.168	0.362	3.65e-71	1.34e-66
PRSS22	-0.365	0.124	0.311	8.10e-75	2.97e-70
TM9SF3	-0.364	0.209	0.41	3.75e-69	1.37e-64
SELENOS	-0.364	0.334	0.571	2.97e-73	1.09e-68
SNRPD2	0.364	0.73	0.801	7.41e-10	2.71e-05
CLTC	-0.364	0.27	0.501	6.29e-73	2.30e-68
UBE2H	-0.364	0.227	0.425	2.16e-65	7.90e-61
RPL14	0.363	0.968	0.97	3.18e-64	1.16e-59
B2M	0.363	0.86	0.907	7.40e-20	2.71e-15
UBE2J1	-0.363	0.213	0.418	7.83e-71	2.87e-66
LRP10	-0.363	0.217	0.429	4.68e-78	1.71e-73
PISD	-0.362	0.352	0.579	2.27e-69	8.31e-65
UQCRFS1	-0.362	0.251	0.507	1.68e-79	6.13e-75
RFC3	0.362	0.234	0.134	3.49e-28	1.28e-23
SYNE2	-0.362	0.307	0.523	2.16e-56	7.89e-52
ATF3	-0.361	0.302	0.47	3.11e-37	1.14e-32
SIL1	-0.361	0.386	0.626	2.00e-73	7.31e-69
MYL12B	0.361	0.855	0.905	6.91e-36	2.53e-31
RPL10	0.361	0.994	0.992	5.55e-95	2.03e-90
DUSP5	-0.361	0.216	0.381	2.12e-44	7.74e-40
PSMA6	0.360	0.67	0.747	1.32e-06	4.85e-02
MT-CO1	-0.360	0.721	0.891	7.26e-42	2.66e-37
TMEM33	-0.360	0.202	0.379	7.88e-58	2.88e-53
SLC25A6	0.359	0.884	0.921	1.98e-34	7.26e-30
CYB5R1	-0.358	0.479	0.73	3.26e-72	1.19e-67
SEMA3F	-0.358	0.122	0.281	1.32e-59	4.84e-55
BSG	-0.358	0.668	0.873	3.66e-52	1.34e-47
B3GNT5	-0.357	0.145	0.294	1.71e-51	6.27e-47
RPS21	-0.357	0.833	0.904	1.56e-54	5.72e-50
CTTN	-0.357	0.229	0.443	1.30e-71	4.76e-67
CCDC186	-0.356	0.212	0.399	1.08e-58	3.97e-54
INTS6	-0.356	0.228	0.381	8.57e-38	3.14e-33
REX1BD	-0.356	0.198	0.404	6.53e-69	2.39e-64
PCMTD1	-0.356	0.204	0.426	1.38e-82	5.07e-78
MMP14	-0.355	0.279	0.505	1.08e-72	3.93e-68
KIF22	0.355	0.292	0.256	9.82e-08	3.59e-03
PCBP1	-0.355	0.425	0.687	2.09e-59	7.63e-55
LRPAP1	-0.355	0.648	0.867	3.86e-50	1.41e-45
EIF3F	-0.354	0.391	0.623	4.76e-54	1.74e-49
CD9	0.354	0.109	0.064	9.84e-11	3.60e-06
MAGEA4	-0.353	0.156	0.28	2.66e-32	9.74e-28
SMARCA2	-0.353	0.286	0.506	7.72e-64	2.83e-59
FNTA	-0.352	0.222	0.439	3.38e-75	1.24e-70
MMP24OS	-0.352	0.149	0.334	6.15e-71	2.25e-66
RPS9	0.352	0.931	0.951	8.76e-55	3.21e-50
TMEM165	-0.352	0.211	0.413	5.49e-67	2.01e-62
KRT10	-0.351	0.191	0.407	1.20e-71	4.38e-67
RPS13	0.351	0.975	0.982	5.40e-50	1.98e-45
PAQR7	-0.350	0.133	0.284	4.53e-51	1.66e-46
PSMB5	0.350	0.708	0.775	1.88e-08	6.89e-04
SLC25A3	0.350	0.798	0.86	6.58e-27	2.41e-22
TEAD3	-0.350	0.195	0.382	3.05e-64	1.12e-59
BHLHE40	-0.349	0.181	0.326	7.08e-44	2.59e-39
EEF1D	0.349	0.794	0.86	9.69e-31	3.55e-26
CUX1	-0.349	0.217	0.406	1.81e-63	6.63e-59
IFRD1	-0.348	0.276	0.442	5.83e-39	2.13e-34
GCNT4	-0.348	0.15	0.332	4.54e-66	1.66e-61
PTOV1	-0.347	0.235	0.452	2.28e-70	8.36e-66
C9orf72	-0.347	0.157	0.346	4.05e-70	1.48e-65
CDYL	-0.347	0.132	0.293	2.93e-58	1.07e-53
SEC62	-0.347	0.501	0.752	4.74e-64	1.74e-59
MRPS34	-0.347	0.216	0.422	6.15e-65	2.25e-60
RNASE1	0.347	0.11	0.069	7.60e-09	2.78e-04
EEF1G	0.347	0.958	0.963	3.17e-56	1.16e-51
ACTB	0.347	0.95	0.949	1.92e-41	7.03e-37
VRK1	0.346	0.213	0.123	2.46e-23	9.02e-19
NRP2	-0.346	0.3	0.5	2.40e-54	8.79e-50
RPL9	0.346	0.959	0.964	1.93e-50	7.06e-46
RPS7	0.346	0.969	0.971	7.56e-64	2.77e-59
PGLS	-0.345	0.175	0.363	2.20e-66	8.06e-62
ATG9B	-0.345	0.073	0.166	6.58e-29	2.41e-24
ORC6	0.344	0.224	0.122	4.42e-29	1.62e-24
HDLBP	-0.344	0.322	0.543	5.61e-63	2.05e-58
ACAT2	0.344	0.222	0.123	6.84e-26	2.50e-21
XBP1	-0.344	0.206	0.374	3.37e-51	1.23e-46
MSI2	-0.344	0.327	0.551	8.44e-70	3.09e-65
DDX39A	0.343	0.285	0.205	1.32e-16	4.82e-12
ARF6	-0.343	0.251	0.478	4.82e-66	1.76e-61
STOM	-0.343	0.321	0.533	1.46e-61	5.35e-57
CTNND1	-0.342	0.269	0.48	2.04e-65	7.45e-61
TMEM263	-0.342	0.19	0.384	5.51e-69	2.02e-64
GNB2	-0.342	0.261	0.47	5.45e-63	2.00e-58
MCL1	-0.341	0.291	0.482	1.82e-50	6.68e-46
RPL37A	-0.341	0.916	0.941	3.67e-61	1.34e-56
SPESP1	-0.340	0.26	0.489	1.81e-75	6.64e-71
ARL8B	-0.340	0.194	0.368	2.77e-56	1.01e-51
HMGN3	0.339	0.718	0.781	8.49e-10	3.11e-05
HMGA1	-0.338	0.373	0.619	7.89e-51	2.89e-46
FUCA1	-0.337	0.363	0.592	7.01e-63	2.57e-58
RIMKLB	-0.337	0.218	0.392	1.49e-54	5.45e-50
TTC3	-0.337	0.162	0.339	1.57e-62	5.76e-58
KRT80	-0.337	0.111	0.266	1.76e-56	6.44e-52
HEXA	-0.337	0.4	0.638	2.68e-63	9.82e-59
ORMDL1	-0.336	0.46	0.69	6.39e-64	2.34e-59
NR2F6	-0.336	0.193	0.376	7.50e-59	2.75e-54
DHX36	-0.336	0.303	0.489	2.88e-48	1.05e-43
MGAT1	-0.335	0.195	0.372	2.41e-57	8.84e-53
PTBP1	-0.335	0.261	0.462	3.49e-55	1.28e-50
RP2	-0.335	0.178	0.362	1.74e-64	6.36e-60
LINC01990	-0.335	0.173	0.36	3.10e-64	1.13e-59
ACAA1	-0.334	0.166	0.368	6.03e-77	2.21e-72
ATP5MF	0.334	0.715	0.753	1.75e-09	6.39e-05
ANXA8	-0.334	0.238	0.427	3.16e-58	1.16e-53
SLC19A2	-0.333	0.108	0.22	3.52e-36	1.29e-31
RPL29	0.333	0.941	0.94	6.74e-41	2.47e-36
SLC20A1	-0.333	0.259	0.443	7.50e-46	2.75e-41
SLK	-0.333	0.181	0.37	1.90e-64	6.94e-60
HBP1	-0.333	0.2	0.358	3.46e-43	1.27e-38
TMEM30A	-0.331	0.203	0.393	7.14e-65	2.61e-60
TNKS2	-0.331	0.157	0.33	6.49e-61	2.37e-56
EPB41L3	-0.331	0.237	0.438	8.13e-66	2.98e-61
UTRN	-0.331	0.198	0.372	8.07e-54	2.96e-49
ANO6	-0.331	0.181	0.361	1.45e-60	5.31e-56
RPL19	0.330	0.975	0.978	1.11e-60	4.08e-56
BACE2	-0.330	0.097	0.222	3.87e-43	1.42e-38
RPL8	0.330	0.978	0.982	3.52e-75	1.29e-70
FOXP1	-0.330	0.203	0.369	4.44e-50	1.62e-45
SAE1	0.329	0.3	0.26	1.30e-07	4.78e-03
DIAPH2	-0.329	0.173	0.358	2.70e-64	9.89e-60
C1orf56	-0.329	0.117	0.252	6.03e-44	2.21e-39
GOLGA2	-0.329	0.178	0.333	5.09e-45	1.86e-40
CCDC80	-0.328	0.207	0.351	1.14e-38	4.19e-34
UBALD1	-0.328	0.152	0.336	8.20e-70	3.00e-65
C4orf19	-0.328	0.106	0.214	7.38e-34	2.70e-29
KMT2C	-0.327	0.139	0.305	6.39e-59	2.34e-54
GOLPH3	-0.325	0.219	0.407	5.33e-59	1.95e-54
EIF4A1	0.325	0.848	0.909	3.98e-27	1.46e-22
KLF4	-0.325	0.178	0.264	1.53e-16	5.59e-12
NEU1	-0.325	0.306	0.504	1.05e-55	3.85e-51
UBXN6	-0.325	0.138	0.318	4.03e-67	1.48e-62
TMBIM1	-0.325	0.411	0.647	2.43e-65	8.89e-61
NACA	0.324	0.938	0.962	7.91e-35	2.90e-30
SLC38A10	-0.324	0.224	0.425	6.63e-64	2.42e-59
TBL1X	-0.324	0.221	0.405	7.78e-56	2.85e-51
PSMD3	-0.324	0.257	0.465	2.61e-63	9.54e-59
CDK6	-0.324	0.205	0.368	5.81e-51	2.13e-46
TCF25	-0.324	0.477	0.698	1.95e-53	7.13e-49
NDUFS5	0.323	0.723	0.796	5.47e-10	2.00e-05
SRRM2	-0.323	0.274	0.495	1.18e-62	4.32e-58
DR1	-0.323	0.191	0.378	1.07e-62	3.92e-58
YAP1	-0.323	0.244	0.433	2.65e-54	9.71e-50
TANK	-0.323	0.198	0.353	1.90e-44	6.96e-40
TPX2	0.322	0.159	0.022	1.03e-85	3.79e-81
HECTD1	-0.322	0.181	0.337	8.37e-50	3.07e-45
PSMB6	0.322	0.764	0.84	9.83e-14	3.60e-09
MT-ND4	-0.322	0.692	0.871	2.67e-32	9.79e-28
YY1	-0.321	0.232	0.437	3.68e-61	1.35e-56
DOCK8	-0.321	0.181	0.36	4.52e-59	1.65e-54
CDC6	0.320	0.155	0.045	7.38e-51	2.70e-46
P3H1	-0.320	0.18	0.344	3.80e-52	1.39e-47
GLDN	-0.320	0.044	0.113	2.73e-23	9.99e-19
PPP2CA	-0.319	0.236	0.447	1.00e-64	3.67e-60
SEMA6D	-0.319	0.203	0.358	3.97e-47	1.45e-42
SLC3A2	-0.319	0.432	0.676	3.42e-60	1.25e-55
FAM89A	-0.318	0.308	0.548	7.46e-75	2.73e-70
CSNK1A1	-0.318	0.322	0.559	1.26e-69	4.61e-65
BZW2	-0.318	0.373	0.563	6.53e-44	2.39e-39
USP25	-0.318	0.161	0.321	2.90e-53	1.06e-48
ERVV-1	-0.318	0.026	0.113	6.68e-38	2.44e-33
RDH13	-0.317	0.149	0.294	2.50e-47	9.16e-43
FURIN	-0.317	0.155	0.304	4.31e-47	1.58e-42
METTL7A	-0.317	0.252	0.449	2.36e-57	8.65e-53
DNMT1	-0.317	0.481	0.704	1.19e-50	4.34e-46
GAA	-0.316	0.363	0.602	7.65e-64	2.80e-59
CKAP2	0.316	0.214	0.156	3.13e-12	1.15e-07
TM9SF2	-0.316	0.289	0.517	1.93e-68	7.06e-64
SF3B1	-0.316	0.257	0.463	3.16e-65	1.16e-60
KRAS	-0.315	0.236	0.447	3.29e-64	1.20e-59
KLHDC2	-0.315	0.176	0.367	9.14e-66	3.34e-61
RAB11A	-0.315	0.602	0.799	6.32e-41	2.31e-36
SLC1A5	-0.315	0.216	0.4	5.44e-54	1.99e-49
MBNL2	-0.315	0.172	0.361	2.40e-68	8.77e-64
RPS19	0.314	0.988	0.99	4.87e-62	1.78e-57
CAMK2G	-0.314	0.329	0.531	2.35e-51	8.59e-47
MDM2	-0.314	0.199	0.363	9.06e-50	3.32e-45
MAOA	-0.313	0.063	0.114	1.78e-12	6.52e-08
LITAF	0.313	0.196	0.113	1.86e-20	6.80e-16
ATP5MG	0.313	0.862	0.881	1.04e-15	3.82e-11
ATP5MC3	0.313	0.748	0.818	2.31e-08	8.44e-04
LEPROT	-0.312	0.467	0.7	2.81e-49	1.03e-44
H3F3A	0.312	0.866	0.906	2.60e-40	9.53e-36
ABHD8	-0.312	0.132	0.29	1.01e-57	3.69e-53
GINS2	0.312	0.167	0.046	2.06e-56	7.55e-52
ANXA11	-0.311	0.315	0.53	5.26e-64	1.92e-59
ARG2	-0.311	0.136	0.181	1.90e-07	6.97e-03
SMC2	0.311	0.244	0.169	6.46e-17	2.36e-12
DSCR8	-0.310	0.255	0.467	8.80e-67	3.22e-62
NECTIN3	-0.310	0.096	0.18	1.10e-24	4.03e-20
TENT5A	-0.310	0.211	0.353	1.43e-35	5.23e-31
RAB31	-0.310	0.297	0.509	2.31e-62	8.45e-58
ZNF292	-0.309	0.108	0.2	9.07e-26	3.32e-21
GLG1	-0.309	0.238	0.419	8.32e-54	3.05e-49
COL4A2	-0.309	0.317	0.514	1.29e-48	4.71e-44
EML4	-0.309	0.29	0.493	4.09e-59	1.50e-54
CCN1	-0.309	0.273	0.42	1.49e-26	5.46e-22
SUMO2	0.308	0.679	0.783	1.77e-08	6.47e-04
DUT	0.308	0.263	0.441	5.34e-16	1.95e-11
MAST4	-0.308	0.181	0.331	9.16e-46	3.35e-41
TMEM150C	-0.307	0.19	0.377	5.06e-63	1.85e-58
RHNO1	0.307	0.216	0.159	1.30e-09	4.74e-05
SNHG29	0.307	0.829	0.874	3.08e-20	1.13e-15
STK17A	-0.307	0.189	0.366	1.26e-53	4.59e-49
GPR157	-0.306	0.122	0.278	2.04e-56	7.47e-52
RPL18A	0.306	0.978	0.983	4.98e-50	1.82e-45
YIPF4	-0.306	0.18	0.352	2.29e-55	8.37e-51
SLC29A3	-0.306	0.223	0.402	1.42e-53	5.21e-49
THSD7A	-0.305	0.088	0.217	6.79e-44	2.49e-39
IQGAP2	-0.305	0.236	0.394	1.31e-39	4.79e-35
MT-CO2	-0.305	0.703	0.877	6.54e-36	2.39e-31
HNRNPU	-0.305	0.333	0.568	8.41e-56	3.08e-51
RNF149	-0.305	0.16	0.325	1.14e-55	4.18e-51
MIS18A	0.304	0.214	0.143	2.90e-14	1.06e-09
PHGDH	0.304	0.156	0.067	5.28e-30	1.93e-25
VGLL3	-0.304	0.198	0.363	6.77e-53	2.48e-48
EFHD1	-0.304	0.237	0.419	1.32e-49	4.83e-45
SNRNP25	0.303	0.256	0.2	3.86e-10	1.41e-05
MYORG	-0.303	0.203	0.369	4.46e-51	1.63e-46
INSIG1	-0.302	0.164	0.302	4.26e-39	1.56e-34
ZFX	-0.302	0.201	0.36	4.03e-49	1.47e-44
RAP2C	-0.302	0.148	0.312	1.90e-57	6.97e-53
EMC10	-0.301	0.285	0.481	1.12e-55	4.08e-51
ACTN4	-0.301	0.375	0.59	2.85e-48	1.04e-43
SRSF6	-0.301	0.234	0.423	4.39e-55	1.61e-50
RRAGA	-0.301	0.198	0.386	1.72e-56	6.31e-52
SMOC1	-0.301	0.13	0.267	5.47e-46	2.00e-41
ATP5MPL	-0.301	0.59	0.784	4.32e-50	1.58e-45
RPL10A	0.301	0.975	0.973	4.59e-50	1.68e-45
INF2	-0.301	0.23	0.386	6.67e-43	2.44e-38
SRSF8	-0.300	0.184	0.348	2.78e-53	1.02e-48
PET100	-0.300	0.44	0.663	1.58e-55	5.80e-51
ITFG1	-0.300	0.323	0.544	8.06e-65	2.95e-60
RND3	-0.300	0.213	0.352	1.08e-33	3.97e-29
CITED2	-0.299	0.182	0.322	4.00e-37	1.46e-32
CHMP4B	-0.299	0.294	0.511	4.65e-64	1.70e-59
VPS51	-0.299	0.173	0.34	4.43e-55	1.62e-50
SLC2A8	-0.299	0.159	0.318	2.55e-52	9.35e-48
MDK	0.298	0.199	0.153	7.45e-07	2.73e-02
GPC1	-0.298	0.194	0.362	3.28e-51	1.20e-46
DNAJC3	-0.298	0.211	0.391	3.41e-57	1.25e-52
NUDT1	0.297	0.22	0.133	1.45e-21	5.29e-17
STT3B	-0.297	0.214	0.398	1.27e-57	4.64e-53
CDCA8	0.297	0.143	0.021	4.78e-75	1.75e-70
KDM5B	-0.295	0.152	0.338	5.49e-65	2.01e-60
SYT7	-0.295	0.155	0.295	5.27e-44	1.93e-39
RAB9A	-0.295	0.293	0.449	2.73e-35	9.99e-31
BRWD1	-0.295	0.177	0.35	3.81e-59	1.39e-54
SURF1	-0.294	0.167	0.342	3.92e-60	1.44e-55
NDUFAF8	-0.293	0.182	0.353	3.95e-53	1.45e-48
MAP2K3	-0.293	0.182	0.365	7.52e-64	2.75e-59
CALD1	-0.293	0.48	0.675	2.11e-43	7.72e-39
NPTN	-0.293	0.165	0.339	6.62e-57	2.42e-52
TRIOBP	-0.293	0.225	0.397	2.53e-48	9.27e-44
RPS18	0.292	0.995	0.995	7.45e-67	2.73e-62
HMCES	0.292	0.192	0.117	5.78e-17	2.11e-12
SNX27	-0.292	0.17	0.316	7.74e-45	2.83e-40
FEZ2	-0.292	0.19	0.356	5.04e-52	1.84e-47
EZR	-0.291	0.624	0.822	2.04e-34	7.47e-30
HPF1	0.291	0.296	0.251	5.03e-07	1.84e-02
NRK	-0.291	0.264	0.452	3.70e-54	1.35e-49
DAP	-0.291	0.189	0.36	1.11e-54	4.05e-50
TSC22D1	-0.290	0.685	0.858	1.15e-25	4.20e-21
USP53	-0.290	0.203	0.381	5.14e-56	1.88e-51
GRHL1	-0.290	0.15	0.309	3.10e-52	1.13e-47
GTSE1	0.290	0.149	0.012	6.27e-96	2.29e-91
CDIPT	-0.290	0.213	0.405	3.21e-62	1.17e-57
YBX1	-0.289	0.31	0.555	5.96e-51	2.18e-46
SEC22B	-0.289	0.305	0.502	2.05e-53	7.51e-49
HNRNPA1P48	0.289	0.27	0.222	3.15e-07	1.15e-02
ELF3	-0.289	0.332	0.483	5.85e-27	2.14e-22
WASHC1	-0.289	0.226	0.404	2.81e-56	1.03e-51
HLA-E	-0.289	0.312	0.477	5.05e-39	1.85e-34
TMEM259	-0.289	0.16	0.319	5.00e-53	1.83e-48
ZFAT	-0.288	0.252	0.436	1.33e-55	4.86e-51
PKP3	-0.288	0.187	0.354	4.72e-51	1.73e-46
PLD3	-0.287	0.363	0.588	3.66e-63	1.34e-58
SBDS	-0.287	0.446	0.643	2.39e-40	8.73e-36
YPEL5	-0.287	0.5	0.737	6.96e-65	2.55e-60
SLC5A6	-0.287	0.318	0.5	1.15e-46	4.22e-42
TRAF4	-0.287	0.198	0.371	5.82e-54	2.13e-49
SLC7A6	-0.287	0.168	0.317	6.60e-47	2.41e-42
RER1	-0.287	0.367	0.613	2.14e-65	7.85e-61
MTMR10	-0.286	0.134	0.287	2.34e-52	8.57e-48
EIF3A	-0.286	0.322	0.519	6.07e-45	2.22e-40
PRPF4B	-0.285	0.214	0.393	4.00e-54	1.46e-49
AKIRIN1	-0.285	0.141	0.285	4.75e-48	1.74e-43
MRPL4	-0.285	0.275	0.472	7.52e-53	2.75e-48
MVP	-0.285	0.223	0.418	2.18e-55	7.97e-51
EEF1A1	0.285	0.997	0.999	4.49e-43	1.64e-38
TPST2	-0.285	0.286	0.471	2.55e-46	9.33e-42
RPS5	0.285	0.956	0.962	2.69e-39	9.85e-35
RNF187	-0.285	0.159	0.325	2.34e-55	8.57e-51
SLC49A4	-0.285	0.137	0.289	1.85e-53	6.75e-49
ATP6V0B	-0.284	0.494	0.713	1.36e-40	4.99e-36
RAPGEF1	-0.284	0.157	0.314	3.62e-51	1.32e-46
ZBTB10	-0.284	0.153	0.291	6.59e-44	2.41e-39
CREB3L2	-0.284	0.224	0.395	1.12e-48	4.11e-44
AP2A1	-0.284	0.196	0.348	2.57e-45	9.40e-41
CHD2	-0.283	0.232	0.41	1.12e-51	4.10e-47
PNPLA8	-0.283	0.219	0.362	1.84e-36	6.74e-32
RAB11FIP4	-0.282	0.159	0.307	1.70e-45	6.22e-41
ETF1	-0.282	0.329	0.528	5.26e-50	1.93e-45
RNF10	-0.282	0.163	0.319	4.90e-50	1.79e-45
PRDX5	0.282	0.875	0.887	2.96e-18	1.08e-13
RASSF3	-0.282	0.163	0.302	1.34e-40	4.91e-36
SEC11C	-0.282	0.272	0.43	7.45e-37	2.73e-32
ARMCX3	-0.281	0.3	0.496	1.76e-53	6.45e-49
SHMT1	0.281	0.165	0.071	1.22e-32	4.47e-28
SERPINF1	-0.281	0.625	0.83	2.88e-43	1.05e-38
BRD7	-0.281	0.245	0.431	2.47e-50	9.03e-46
ID1	-0.281	0.214	0.412	3.47e-46	1.27e-41
RPL26	0.280	0.992	0.988	1.40e-46	5.13e-42
QPRT	-0.280	0.498	0.672	4.74e-40	1.73e-35
SPAG9	-0.280	0.174	0.314	1.92e-42	7.02e-38
RBMS1	-0.279	0.274	0.433	3.17e-38	1.16e-33
RPA1	0.279	0.258	0.209	9.19e-08	3.36e-03
PPP1R13L	-0.279	0.201	0.379	3.72e-56	1.36e-51
GCLM	-0.279	0.19	0.358	1.62e-47	5.92e-43
SLC16A4	-0.279	0.194	0.442	1.05e-91	3.85e-87
EPS8L2	-0.278	0.225	0.401	6.24e-51	2.28e-46
LTBP3	-0.278	0.141	0.276	1.27e-44	4.63e-40
SLC25A1	-0.278	0.242	0.431	6.91e-48	2.53e-43
SEC61G	-0.277	0.475	0.679	8.62e-55	3.16e-50
TOX4	-0.277	0.274	0.393	3.14e-22	1.15e-17
DIAPH3	0.277	0.201	0.068	3.05e-57	1.12e-52
PLXNB1	-0.277	0.15	0.278	2.00e-37	7.34e-33
INPPL1	-0.277	0.154	0.294	1.19e-43	4.36e-39
SP6	-0.277	0.189	0.329	5.17e-39	1.89e-34
ADIPOR1	-0.277	0.322	0.533	5.28e-56	1.93e-51
YIPF2	-0.276	0.329	0.557	3.43e-66	1.26e-61
ARL4A	-0.276	0.356	0.542	2.12e-39	7.77e-35
WASF2	-0.276	0.4	0.605	2.03e-46	7.42e-42
RCOR1	-0.276	0.183	0.338	6.26e-47	2.29e-42
FABP5	0.276	0.12	0.058	3.95e-18	1.44e-13
MLEC	-0.276	0.204	0.39	2.50e-54	9.15e-50
ERVH48-1	-0.275	0.36	0.571	1.84e-40	6.75e-36
UBE2M	-0.275	0.15	0.281	2.89e-39	1.06e-34
RNMT	-0.275	0.219	0.405	1.46e-59	5.35e-55
TUSC2	-0.275	0.161	0.324	7.32e-55	2.68e-50
POC1A	0.275	0.177	0.067	1.42e-43	5.20e-39
LRP5	-0.274	0.219	0.37	1.97e-41	7.20e-37
TBC1D17	-0.274	0.148	0.284	1.24e-43	4.56e-39
PAPOLA	-0.274	0.553	0.771	2.56e-41	9.38e-37
NDUFA3	-0.274	0.398	0.613	6.63e-54	2.43e-49
FNDC3B	-0.274	0.251	0.447	1.21e-57	4.43e-53
NOTCH3	-0.274	0.112	0.23	6.79e-37	2.49e-32
KIF23	0.274	0.166	0.048	9.51e-56	3.48e-51
EI24	-0.274	0.289	0.491	5.05e-52	1.85e-47
TERF2IP	-0.274	0.152	0.31	2.55e-54	9.34e-50
PBX1	-0.274	0.263	0.441	4.73e-49	1.73e-44
MICU2	-0.274	0.173	0.332	8.74e-50	3.20e-45
PTGES	-0.273	0.272	0.465	3.18e-53	1.16e-48
CLN3	-0.273	0.486	0.711	2.81e-55	1.03e-50
ANLN	0.273	0.176	0.036	4.69e-78	1.72e-73
AP2A2	-0.272	0.152	0.3	3.98e-49	1.46e-44
HADH	0.272	0.222	0.142	2.10e-18	7.67e-14
LGALS3BP	-0.271	0.502	0.732	1.89e-50	6.92e-46
DHFR	0.271	0.174	0.059	3.37e-48	1.23e-43
CDCA5	0.271	0.166	0.026	7.07e-85	2.59e-80
C6orf62	-0.271	0.205	0.358	3.19e-44	1.17e-39
RPL7A	0.271	0.948	0.951	1.15e-27	4.21e-23
APMAP	-0.271	0.499	0.718	5.06e-36	1.85e-31
WIPI2	-0.271	0.173	0.325	1.76e-46	6.44e-42
RPS15	0.270	0.973	0.975	7.75e-47	2.84e-42
SLC52A2	-0.270	0.167	0.329	3.16e-52	1.16e-47
HSP90AB1	0.270	0.749	0.836	7.75e-09	2.84e-04
RNF128	-0.270	0.179	0.329	4.34e-45	1.59e-40
SERINC1	-0.270	0.24	0.395	2.54e-40	9.30e-36
ATP6AP2	-0.270	0.337	0.541	8.75e-49	3.20e-44
PMAIP1	-0.270	0.466	0.603	3.52e-14	1.29e-09
AKR7A2	-0.269	0.206	0.407	3.56e-56	1.30e-51
SPPL2B	-0.269	0.164	0.312	4.61e-45	1.69e-40
LIG1	0.269	0.202	0.092	4.00e-36	1.46e-31
FKBP4	-0.269	0.206	0.381	4.92e-52	1.80e-47
MDFI	-0.269	0.199	0.36	2.56e-43	9.36e-39
FRMD4A	-0.269	0.229	0.392	1.37e-44	5.00e-40
AMFR	-0.269	0.163	0.284	2.47e-33	9.04e-29
LAMC1	-0.268	0.288	0.481	1.24e-52	4.53e-48
SPTSSA	-0.268	0.554	0.748	1.01e-35	3.70e-31
RPL13A	0.268	0.998	0.996	1.72e-55	6.28e-51
SLC19A3	-0.268	0.187	0.342	1.17e-44	4.28e-40
PTDSS1	-0.267	0.262	0.459	6.43e-57	2.35e-52
GOLGB1	-0.267	0.229	0.415	9.69e-55	3.55e-50
DPP7	-0.267	0.192	0.346	1.02e-40	3.72e-36
GPC3	-0.267	0.242	0.334	1.72e-15	6.30e-11
NDC80	0.267	0.127	0.007	2.70e-88	9.89e-84
SPNS1	-0.266	0.197	0.374	4.41e-57	1.61e-52
TMEM132A	-0.266	0.126	0.264	2.88e-45	1.05e-40
MIR100HG	-0.266	0.118	0.258	2.09e-46	7.66e-42
NEDD4L	-0.266	0.125	0.23	4.84e-29	1.77e-24
BGN	-0.266	0.145	0.276	9.71e-39	3.55e-34
PNISR	-0.266	0.342	0.556	1.65e-55	6.06e-51
PCBP2	-0.266	0.37	0.596	1.84e-47	6.75e-43
SLC22A18	-0.266	0.1	0.227	7.81e-45	2.86e-40
CTSA	-0.266	0.363	0.572	5.62e-50	2.06e-45
TPRA1	-0.266	0.154	0.309	3.67e-51	1.34e-46
BLOC1S4	-0.265	0.133	0.282	7.70e-52	2.82e-47
TSPAN9	-0.265	0.241	0.436	8.64e-60	3.16e-55
CAPZA1	-0.265	0.305	0.521	2.65e-60	9.70e-56
TNPO1	-0.264	0.257	0.414	6.23e-38	2.28e-33
RHOV	-0.264	0.114	0.244	1.55e-43	5.66e-39
EVI5	-0.264	0.168	0.33	2.19e-52	8.03e-48
PAFAH1B2	-0.264	0.184	0.322	5.38e-39	1.97e-34
RPL35	0.264	0.93	0.95	1.46e-28	5.34e-24
RPL23A	0.264	0.987	0.985	1.13e-36	4.15e-32
KIAA1217	-0.263	0.142	0.312	6.58e-59	2.41e-54
FAM234A	-0.263	0.239	0.424	1.19e-55	4.35e-51
BRD4	-0.263	0.389	0.609	6.23e-57	2.28e-52
MXD4	-0.263	0.104	0.268	7.79e-63	2.85e-58
ASH1L	-0.263	0.176	0.327	2.17e-45	7.95e-41
NCSTN	-0.263	0.331	0.529	6.41e-50	2.35e-45
C1orf115	-0.263	0.183	0.337	2.38e-42	8.71e-38
PPP1R15A	-0.263	0.29	0.469	1.51e-39	5.51e-35
TSPYL1	-0.262	0.193	0.346	5.99e-45	2.19e-40
PAFAH1B3	0.262	0.24	0.167	1.04e-14	3.80e-10
ATAD1	-0.262	0.181	0.344	1.20e-51	4.39e-47
PXDC1	-0.262	0.157	0.289	4.85e-39	1.77e-34
SGO1	0.262	0.156	0.032	6.01e-67	2.20e-62
RPS27A	0.261	0.985	0.983	7.34e-41	2.69e-36
WDR26	-0.261	0.131	0.254	9.79e-38	3.58e-33
HAGH	-0.261	0.163	0.327	5.61e-55	2.05e-50
PIP4P1	-0.261	0.137	0.295	1.57e-55	5.74e-51
OVOL1	-0.260	0.138	0.223	5.34e-20	1.95e-15
FAM50A	-0.260	0.168	0.332	2.80e-52	1.03e-47
TP53I11	-0.260	0.156	0.287	2.11e-38	7.74e-34
AZIN1	-0.260	0.413	0.635	3.16e-54	1.16e-49
ACBD3	-0.260	0.133	0.274	4.18e-47	1.53e-42
MFSD10	-0.260	0.206	0.377	8.08e-53	2.96e-48
MAP7D1	-0.259	0.135	0.267	9.68e-41	3.54e-36
SESN1	-0.259	0.176	0.323	6.22e-43	2.28e-38
AMOT	-0.259	0.213	0.381	2.41e-47	8.80e-43
PTGES2	-0.258	0.152	0.302	3.67e-50	1.34e-45
WLS	-0.258	0.356	0.559	1.51e-47	5.51e-43
FTX	-0.258	0.164	0.303	1.49e-40	5.46e-36
PAIP2	-0.258	0.495	0.694	1.34e-38	4.90e-34
ZNF451	-0.258	0.178	0.329	1.06e-45	3.87e-41
BCORL1	-0.258	0.096	0.182	1.36e-23	4.98e-19
QKI	-0.258	0.219	0.381	4.23e-44	1.55e-39
CNOT6L	-0.258	0.17	0.316	6.22e-43	2.28e-38
HAUS8	0.257	0.18	0.105	2.59e-17	9.50e-13
SEMA3B	-0.257	0.082	0.161	6.87e-22	2.51e-17
ABCA1	-0.256	0.114	0.264	8.90e-52	3.26e-47
TOLLIP	-0.256	0.127	0.277	1.92e-52	7.03e-48
FAM120AOS	-0.256	0.264	0.441	1.21e-46	4.42e-42
MND1	0.256	0.137	0.008	3.37e-94	1.23e-89
ZNF428	-0.256	0.187	0.337	6.61e-44	2.42e-39
RPL17	0.256	0.976	0.979	7.77e-31	2.85e-26
NUDT15	0.256	0.224	0.172	1.67e-08	6.12e-04
SLC9A1	-0.256	0.192	0.342	2.11e-43	7.73e-39
DYNC1H1	-0.255	0.22	0.364	1.03e-37	3.79e-33
ARPC5L	-0.255	0.286	0.494	7.53e-54	2.76e-49
CALU	-0.255	0.411	0.642	2.55e-51	9.35e-47
PLBD1	-0.255	0.213	0.379	2.97e-44	1.09e-39
SLC6A4	-0.255	0.251	0.43	2.05e-47	7.51e-43
FMNL2	-0.255	0.189	0.336	5.81e-45	2.13e-40
SH3YL1	-0.255	0.303	0.502	1.15e-54	4.20e-50
ZBTB44	-0.255	0.177	0.314	3.29e-38	1.21e-33
CDV3	-0.255	0.251	0.433	1.77e-48	6.47e-44
GDE1	-0.255	0.283	0.434	2.97e-34	1.09e-29
TRIM33	-0.254	0.206	0.356	1.06e-41	3.87e-37
GPAA1	-0.254	0.245	0.424	1.11e-42	4.08e-38
TROAP	0.254	0.138	0.023	2.02e-66	7.39e-62
CYB5R3	-0.254	0.287	0.48	1.92e-49	7.02e-45
ATP5MC2	0.254	0.756	0.815	3.34e-07	1.22e-02
NORAD	-0.254	0.175	0.325	1.07e-46	3.91e-42
BNIP3L	-0.253	0.246	0.344	1.09e-15	3.99e-11
NSD3	-0.252	0.194	0.354	2.24e-44	8.18e-40
PFDN5	0.252	0.838	0.898	2.64e-08	9.67e-04
HOOK2	-0.251	0.229	0.39	2.32e-44	8.50e-40
NF1	-0.251	0.181	0.324	8.52e-42	3.12e-37
CACUL1	-0.251	0.175	0.317	4.21e-41	1.54e-36
SUCO	-0.251	0.187	0.333	2.82e-42	1.03e-37
TMEM265	-0.251	0.11	0.216	2.49e-29	9.11e-25
NECTIN4	-0.251	0.157	0.28	6.74e-30	2.47e-25
RRAS2	-0.250	0.168	0.309	1.02e-42	3.73e-38
USP14	-0.250	0.214	0.398	1.12e-50	4.08e-46
CLSPN	0.250	0.165	0.04	4.29e-63	1.57e-58

## Sheet: Gene Ontology Enrichment
Term name	Adjusted P-value	Term size	Query size	Intersection size	Ontology Source	Term ID
translation	3.13139e-29	549	516	82	GO:BP	GO:0006412
peptide biosynthetic process	5.50836e-28	571	516	82	GO:BP	GO:0043043
cytoplasmic translation	3.36086e-26	144	532	43	GO:BP	GO:0002181
peptide metabolic process	2.46314e-23	711	516	85	GO:BP	GO:0006518
amide biosynthetic process	2.20196e-22	686	516	82	GO:BP	GO:0043604
ribonucleoprotein complex biogenesis	1.32615e-20	353	548	58	GO:BP	GO:0022613
chromosome organization	2.94084e-18	762	480	77	GO:BP	GO:0051276
cellular amide metabolic process	7.94263e-18	946	516	90	GO:BP	GO:0043603
cellular nitrogen compound metabolic process	1.52986e-15	5584	488	263	GO:BP	GO:0034641
organonitrogen compound biosynthetic process	2.95313e-15	1384	548	112	GO:BP	GO:1901566
ATP metabolic process	6.46864e-15	226	539	40	GO:BP	GO:0046034
cellular macromolecule biosynthetic process	1.4045e-14	945	516	84	GO:BP	GO:0034645
mitotic cell cycle	1.59523e-14	778	90	30	GO:BP	GO:0000278
ribosome biogenesis	1.93643e-14	241	548	41	GO:BP	GO:0042254
ribonucleoprotein complex assembly	2.44917e-14	163	515	33	GO:BP	GO:0022618
cellular macromolecule metabolic process	2.75448e-14	4805	534	251	GO:BP	GO:0044260
ribonucleoprotein complex subunit organization	9.29676e-14	170	515	33	GO:BP	GO:0071826
chromosome segregation	1.01987e-13	301	527	44	GO:BP	GO:0007059
organelle organization	1.25733e-13	3279	530	189	GO:BP	GO:0006996
DNA metabolic process	1.45271e-13	828	485	73	GO:BP	GO:0006259
cell cycle	5.8545e-13	1363	90	36	GO:BP	GO:0007049
sister chromatid segregation	8.38362e-13	190	527	34	GO:BP	GO:0000819
oxidative phosphorylation	9.94369e-13	120	1314	41	GO:BP	GO:0006119
aerobic respiration	1.11485e-12	154	1314	47	GO:BP	GO:0009060
mitotic sister chromatid segregation	2.93043e-12	163	527	31	GO:BP	GO:0000070
regulation of chromosome organization	6.63764e-12	203	527	34	GO:BP	GO:0033044
cellular respiration	1.46485e-11	182	1314	50	GO:BP	GO:0045333
mitotic cell cycle process	3.34227e-11	642	557	64	GO:BP	GO:1903047
protein-containing complex assembly	8.8385e-11	1254	503	90	GO:BP	GO:0065003
nuclear chromosome segregation	1.81702e-10	253	527	36	GO:BP	GO:0098813
mitotic nuclear division	3.38747e-10	272	527	37	GO:BP	GO:0140014
ribosome assembly	8.7934e-10	55	503	17	GO:BP	GO:0042255
mitochondrial ATP synthesis coupled electron transport	2.40526e-09	79	1314	29	GO:BP	GO:0042775
ATP synthesis coupled electron transport	2.40526e-09	79	1314	29	GO:BP	GO:0042773
cell cycle process	2.91792e-09	1046	535	80	GO:BP	GO:0022402
DNA repair	3.27795e-09	452	485	45	GO:BP	GO:0006281
cellular component organization or biogenesis	4.05124e-09	5343	530	252	GO:BP	GO:0071840
respiratory electron transport chain	4.06303e-09	91	1314	31	GO:BP	GO:0022904
positive regulation of telomerase RNA localization to Cajal body	5.28463e-09	15	515	10	GO:BP	GO:1904874
protein localization to chromosome	7.59059e-09	92	493	20	GO:BP	GO:0034502
nucleoside triphosphate metabolic process	7.83066e-09	77	396	17	GO:BP	GO:0009141
electron transport chain	9.07212e-09	99	1314	32	GO:BP	GO:0022900
generation of precursor metabolites and energy	1.06148e-08	371	431	37	GO:BP	GO:0006091
nuclear division	2.17463e-08	388	530	42	GO:BP	GO:0000280
RNA localization	2.61404e-08	139	515	24	GO:BP	GO:0006403
DNA replication	2.80769e-08	229	395	27	GO:BP	GO:0006260
protein-containing complex organization	3.50932e-08	1440	503	92	GO:BP	GO:0043933
cellular component biogenesis	3.57811e-08	2677	529	148	GO:BP	GO:0044085
cellular metabolic process	4.85918e-08	9163	544	383	GO:BP	GO:0044237
RNA processing	5.42089e-08	807	548	66	GO:BP	GO:0006396
telomere maintenance	6.2356e-08	129	480	22	GO:BP	GO:0000723
energy derivation by oxidation of organic compounds	6.70122e-08	245	1314	53	GO:BP	GO:0015980
regulation of telomerase RNA localization to Cajal body	7.06147e-08	18	515	10	GO:BP	GO:1904872
chromosome separation	7.82512e-08	85	90	10	GO:BP	GO:0051304
ribosomal large subunit biogenesis	8.38094e-08	69	519	17	GO:BP	GO:0042273
rRNA processing	9.99052e-08	176	548	27	GO:BP	GO:0006364
nucleoside triphosphate biosynthetic process	1.05356e-07	56	396	14	GO:BP	GO:0009142
positive regulation of DNA biosynthetic process	1.29407e-07	66	480	16	GO:BP	GO:2000573
RNA localization to nucleus	1.44834e-07	19	515	10	GO:BP	GO:0090685
telomerase RNA localization	1.44834e-07	19	515	10	GO:BP	GO:0090672
RNA localization to Cajal body	1.44834e-07	19	515	10	GO:BP	GO:0090670
telomerase RNA localization to Cajal body	1.44834e-07	19	515	10	GO:BP	GO:0090671
RNA splicing	1.47451e-07	360	395	33	GO:BP	GO:0008380
organelle fission	1.76172e-07	431	530	43	GO:BP	GO:0048285
regulation of mitotic sister chromatid segregation	2.06642e-07	44	90	8	GO:BP	GO:0033047
regulation of cell cycle	2.1457e-07	885	71	21	GO:BP	GO:0051726
regulation of sister chromatid segregation	2.29588e-07	67	90	9	GO:BP	GO:0033045
RNA splicing, via transesterification reactions with bulged adenosine as nucleophile	2.40062e-07	275	387	28	GO:BP	GO:0000377
mRNA splicing, via spliceosome	2.40062e-07	275	387	28	GO:BP	GO:0000398
microtubule cytoskeleton organization	2.57062e-07	558	24	11	GO:BP	GO:0000226
RNA splicing, via transesterification reactions	3.36515e-07	279	387	28	GO:BP	GO:0000375
nitrogen compound metabolic process	4.73376e-07	8379	486	320	GO:BP	GO:0006807
aerobic electron transport chain	4.87475e-07	73	1314	25	GO:BP	GO:0019646
cellular protein metabolic process	7.09742e-07	4000	534	196	GO:BP	GO:0044267
purine nucleoside triphosphate biosynthetic process	8.48441e-07	44	396	12	GO:BP	GO:0009145
purine ribonucleoside triphosphate biosynthetic process	8.48441e-07	44	396	12	GO:BP	GO:0009206
ribosomal small subunit assembly	9.46908e-07	17	499	9	GO:BP	GO:0000028
cellular response to DNA damage stimulus	1.08503e-06	720	485	54	GO:BP	GO:0006974
purine nucleoside triphosphate metabolic process	1.23416e-06	59	539	15	GO:BP	GO:0009144
rRNA metabolic process	1.39404e-06	211	548	28	GO:BP	GO:0016072
purine ribonucleoside triphosphate metabolic process	1.41476e-06	56	396	13	GO:BP	GO:0009205
negative regulation of chromosome organization	1.47001e-06	82	90	9	GO:BP	GO:2001251
non-membrane-bounded organelle assembly	1.62962e-06	328	582	37	GO:BP	GO:0140694
regulation of chromosome segregation	1.64133e-06	83	90	9	GO:BP	GO:0051983
nucleobase-containing small molecule metabolic process	1.89493e-06	451	405	36	GO:BP	GO:0055086
ribonucleoside triphosphate biosynthetic process	1.96662e-06	47	396	12	GO:BP	GO:0009201
regulation of mitotic sister chromatid separation	2.09743e-06	58	90	8	GO:BP	GO:0010965
DNA biosynthetic process	2.41668e-06	155	480	22	GO:BP	GO:0071897
mitotic sister chromatid separation	2.77446e-06	60	90	8	GO:BP	GO:0051306
organonitrogen compound metabolic process	2.79647e-06	5265	566	252	GO:BP	GO:1901564
negative regulation of sister chromatid segregation	2.92383e-06	38	90	7	GO:BP	GO:0033046
negative regulation of mitotic sister chromatid segregation	2.92383e-06	38	90	7	GO:BP	GO:0033048
negative regulation of mitotic sister chromatid separation	2.92383e-06	38	90	7	GO:BP	GO:2000816
cellular nitrogen compound biosynthetic process	3.39288e-06	4100	482	181	GO:BP	GO:0044271
ribonucleoside triphosphate metabolic process	3.53832e-06	60	396	13	GO:BP	GO:0009199
positive regulation of establishment of protein localization to telomere	3.81119e-06	10	470	7	GO:BP	GO:1904851
telomere organization	3.95088e-06	159	480	22	GO:BP	GO:0032200
proton motive force-driven ATP synthesis	4.13301e-06	24	539	10	GO:BP	GO:0015986
negative regulation of chromosome separation	4.28047e-06	40	90	7	GO:BP	GO:1905819
negative regulation of chromosome segregation	4.28047e-06	40	90	7	GO:BP	GO:0051985
regulation of apoptotic process	4.41106e-06	1038	1328	140	GO:BP	GO:0042981
regulation of cell death	4.45573e-06	1183	1328	155	GO:BP	GO:0010941
regulation of chromosome separation	4.7133e-06	64	90	8	GO:BP	GO:1905818
DNA recombination	4.79712e-06	267	548	31	GO:BP	GO:0006310
ribosomal small subunit biogenesis	4.94109e-06	65	536	15	GO:BP	GO:0042274
spliceosomal snRNP assembly	6.4549e-06	37	451	11	GO:BP	GO:0000387
positive regulation of telomere maintenance via telomere lengthening	7.16056e-06	36	470	11	GO:BP	GO:1904358
ATP biosynthetic process	7.3918e-06	42	396	11	GO:BP	GO:0006754
nucleoside phosphate metabolic process	7.72374e-06	392	401	32	GO:BP	GO:0006753
microtubule-based process	7.97379e-06	772	24	11	GO:BP	GO:0007017
regulation of protein localization to Cajal body	1.02176e-05	11	470	7	GO:BP	GO:1904869
positive regulation of protein localization to Cajal body	1.02176e-05	11	470	7	GO:BP	GO:1904871
regulation of establishment of protein localization to telomere	1.02176e-05	11	470	7	GO:BP	GO:0070203
cellular component organization	1.02722e-05	5177	499	221	GO:BP	GO:0016043
positive regulation of chromosome organization	1.05444e-05	89	470	16	GO:BP	GO:2001252
regulation of programmed cell death	1.15946e-05	1063	1328	141	GO:BP	GO:0043067
microtubule cytoskeleton organization involved in mitosis	1.17556e-05	143	115	11	GO:BP	GO:1902850
primary metabolic process	1.18447e-05	8812	486	327	GO:BP	GO:0044238
positive regulation of DNA metabolic process	1.34247e-05	232	480	26	GO:BP	GO:0051054
mitochondrial electron transport, NADH to ubiquinone	1.39385e-05	46	1314	18	GO:BP	GO:0006120
DNA-templated DNA replication	1.44194e-05	144	251	15	GO:BP	GO:0006261
nucleotide metabolic process	1.48465e-05	382	232	23	GO:BP	GO:0009117
cell death	1.63101e-05	1511	1331	186	GO:BP	GO:0008219
regulation of protein metabolic process	1.72488e-05	2062	1321	238	GO:BP	GO:0051246
metabolic process	2.16726e-05	9880	523	381	GO:BP	GO:0008152
regulation of mitotic cell cycle phase transition	2.18881e-05	252	551	29	GO:BP	GO:1901990
protein localization to nuclear body	2.39065e-05	12	470	7	GO:BP	GO:1903405
protein localization to Cajal body	2.39065e-05	12	470	7	GO:BP	GO:1904867
regulation of establishment of protein localization to chromosome	2.39065e-05	12	470	7	GO:BP	GO:0070202
DNA strand elongation	2.56118e-05	37	515	11	GO:BP	GO:0022616
nucleobase-containing compound metabolic process	2.94193e-05	4897	425	183	GO:BP	GO:0006139
heterocycle metabolic process	3.12189e-05	5040	425	187	GO:BP	GO:0046483
mitotic cell cycle phase transition	3.26823e-05	356	198	20	GO:BP	GO:0044772
regulation of mitotic metaphase/anaphase transition	3.81714e-05	54	90	7	GO:BP	GO:0030071
telomere maintenance via telomere lengthening	3.90876e-05	83	480	15	GO:BP	GO:0010833
translational initiation	3.99797e-05	110	1110	26	GO:BP	GO:0006413
positive regulation of telomere maintenance via telomerase	4.08952e-05	33	470	10	GO:BP	GO:0032212
regulation of DNA metabolic process	4.09286e-05	408	480	35	GO:BP	GO:0051052
regulation of DNA biosynthetic process	4.47961e-05	109	480	17	GO:BP	GO:2000278
negative regulation of apoptotic process	4.7365e-05	616	1325	91	GO:BP	GO:0043066
regulation of metaphase/anaphase transition of cell cycle	4.95372e-05	56	90	7	GO:BP	GO:1902099
metaphase/anaphase transition of mitotic cell cycle	4.95372e-05	56	90	7	GO:BP	GO:0007091
positive regulation of protein localization to chromosome, telomeric region	5.04975e-05	13	470	7	GO:BP	GO:1904816
regulation of mitotic cell cycle	5.5814e-05	386	90	14	GO:BP	GO:0007346
metaphase/anaphase transition of cell cycle	6.36464e-05	58	90	7	GO:BP	GO:0044784
mitotic spindle assembly checkpoint signaling	7.28836e-05	35	90	6	GO:BP	GO:0007094
spindle assembly checkpoint signaling	7.28836e-05	35	90	6	GO:BP	GO:0071173
mitotic spindle checkpoint signaling	7.28836e-05	35	90	6	GO:BP	GO:0071174
negative regulation of programmed cell death	7.48574e-05	631	1325	92	GO:BP	GO:0043069
establishment of protein localization to chromosome	8.28332e-05	27	470	9	GO:BP	GO:0070199
protein catabolic process	8.67109e-05	840	1307	113	GO:BP	GO:0030163
negative regulation of mitotic metaphase/anaphase transition	8.70701e-05	36	90	6	GO:BP	GO:0045841
spindle checkpoint signaling	8.70701e-05	36	90	6	GO:BP	GO:0031577
cellular aromatic compound metabolic process	9.67378e-05	5075	425	186	GO:BP	GO:0006725
protein localization to nucleoplasm	9.84613e-05	14	470	7	GO:BP	GO:1990173
regulation of binding	0.000102346	266	283	20	GO:BP	GO:0051098
nucleoside diphosphate metabolic process	0.000104009	94	169	10	GO:BP	GO:0009132
DNA geometric change	0.000105335	51	239	9	GO:BP	GO:0032392
regulation of cellular protein metabolic process	0.000116556	1920	1319	220	GO:BP	GO:0032268
DNA strand elongation involved in DNA replication	0.000119443	15	251	6	GO:BP	GO:0006271
negative regulation of metaphase/anaphase transition of cell cycle	0.000122309	38	90	6	GO:BP	GO:1902100
DNA topological change	0.000134269	9	16	3	GO:BP	GO:0006265
negative regulation of cell death	0.000149083	705	1325	99	GO:BP	GO:0060548
protein metabolic process	0.000151397	4427	565	212	GO:BP	GO:0019538
negative regulation of organelle organization	0.0001668	294	90	12	GO:BP	GO:0010639
regulation of protein catabolic process	0.000169875	338	1307	57	GO:BP	GO:0042176
cell cycle phase transition	0.000174972	443	557	39	GO:BP	GO:0044770
proton motive force-driven mitochondrial ATP synthesis	0.000179262	19	352	7	GO:BP	GO:0042776
regulation of protein localization to chromosome, telomeric region	0.000179985	15	470	7	GO:BP	GO:1904814
recombinational repair	0.000193019	161	398	18	GO:BP	GO:0000725
nucleoside phosphate biosynthetic process	0.000205998	199	396	20	GO:BP	GO:1901293
mRNA processing	0.000208633	373	387	28	GO:BP	GO:0006397
apoptotic process	0.000233831	1322	1331	162	GO:BP	GO:0006915
RNA-templated DNA biosynthetic process	0.000248083	70	480	13	GO:BP	GO:0006278
telomere maintenance via telomerase	0.000248083	70	480	13	GO:BP	GO:0007004
negative regulation of mitotic nuclear division	0.000264125	43	90	6	GO:BP	GO:0045839
negative regulation of cell cycle	0.000272781	319	71	11	GO:BP	GO:0045786
cellular component assembly	0.000294965	2484	522	125	GO:BP	GO:0022607
regulation of cell cycle phase transition	0.000300234	335	493	30	GO:BP	GO:1901987
mRNA metabolic process	0.000302707	600	387	37	GO:BP	GO:0016071
cellular protein catabolic process	0.00031387	716	1307	98	GO:BP	GO:0044257
DNA conformation change	0.000336905	58	239	9	GO:BP	GO:0071103
positive regulation of telomere maintenance	0.000382341	51	470	11	GO:BP	GO:0032206
mitotic spindle organization	0.000385532	119	841	22	GO:BP	GO:0007052
deoxyribose phosphate biosynthetic process	0.000400846	11	455	6	GO:BP	GO:0046385
deoxyribonucleotide biosynthetic process	0.000400846	11	455	6	GO:BP	GO:0009263
2'-deoxyribonucleotide biosynthetic process	0.000400846	11	455	6	GO:BP	GO:0009265
organic substance metabolic process	0.000416991	9398	544	374	GO:BP	GO:0071704
programmed cell death	0.00043078	1375	1331	166	GO:BP	GO:0012501
mitotic cell cycle checkpoint signaling	0.000436318	124	551	18	GO:BP	GO:0007093
positive regulation of binding	0.000441273	129	109	9	GO:BP	GO:0051099
regulation of organelle organization	0.000484805	970	1089	107	GO:BP	GO:0033043
establishment of protein localization to telomere	0.00051703	17	470	7	GO:BP	GO:0070200
regulation of cell cycle G2/M phase transition	0.000517971	92	113	8	GO:BP	GO:1902749
negative regulation of nuclear division	0.000519902	48	90	6	GO:BP	GO:0051784
regulation of cellular protein catabolic process	0.000559192	227	1250	41	GO:BP	GO:1903362
cellular localization	0.000589714	2383	1111	224	GO:BP	GO:0051641
double-strand break repair	0.000593179	263	477	25	GO:BP	GO:0006302
organic cyclic compound metabolic process	0.000617388	5267	425	188	GO:BP	GO:1901360
regulation of nuclease activity	0.000624469	21	11	3	GO:BP	GO:0032069
macromolecule metabolic process	0.000728306	8012	534	322	GO:BP	GO:0043170
regulation of ubiquitin-protein transferase activity	0.000764274	49	94	6	GO:BP	GO:0051438
cell cycle G2/M phase transition	0.000780401	133	113	9	GO:BP	GO:0044839
cell cycle checkpoint signaling	0.000826934	157	551	20	GO:BP	GO:0000075
cellular response to stress	0.000837825	1568	485	82	GO:BP	GO:0033554
regulation of proteolysis	0.000913734	551	1311	79	GO:BP	GO:0030162
double-strand break repair via homologous recombination	0.00091554	160	398	17	GO:BP	GO:0000724
regulation of translation	0.00100505	321	605	32	GO:BP	GO:0006417
positive regulation of mitochondrial ATP synthesis coupled electron transport	0.00101108	4	82	3	GO:BP	GO:1905448
protein folding	0.00104007	175	547	21	GO:BP	GO:0006457
cellular catabolic process	0.0012054	1891	1101	182	GO:BP	GO:0044248
ncRNA processing	0.0012942	358	548	32	GO:BP	GO:0034470
spindle organization	0.00133048	169	1011	29	GO:BP	GO:0007051
organonitrogen compound catabolic process	0.00133074	1126	1307	137	GO:BP	GO:1901565
gene expression	0.00134289	5140	523	219	GO:BP	GO:0010467
cytoskeleton organization	0.00134882	1272	24	11	GO:BP	GO:0007010
negative regulation of ubiquitin-protein transferase activity	0.0013771	19	288	6	GO:BP	GO:0051444
regulation of ubiquitin protein ligase activity	0.0013771	19	288	6	GO:BP	GO:1904666
regulation of molecular function	0.00140257	2119	254	62	GO:BP	GO:0065009
catabolic process	0.00146833	2125	1101	200	GO:BP	GO:0009056
positive regulation of cell cycle G2/M phase transition	0.00147071	25	113	5	GO:BP	GO:1902751
negative regulation of cell cycle process	0.00158647	247	67	9	GO:BP	GO:0010948
negative regulation of protein metabolic process	0.00179936	803	1321	105	GO:BP	GO:0051248
positive regulation of organelle organization	0.00186369	434	482	33	GO:BP	GO:0010638
positive regulation of cell cycle process	0.00193091	201	493	21	GO:BP	GO:0090068
macromolecule catabolic process	0.00201529	1159	1017	114	GO:BP	GO:0009057
purine ribonucleotide metabolic process	0.00209511	290	401	23	GO:BP	GO:0009150
regulation of cell cycle process	0.00231012	575	493	40	GO:BP	GO:0010564
nucleotide biosynthetic process	0.00231844	193	476	20	GO:BP	GO:0009165
cellular macromolecule catabolic process	0.00235782	1003	1101	108	GO:BP	GO:0044265
regulation of mitochondrial ATP synthesis coupled electron transport	0.0025184	5	82	3	GO:BP	GO:1905446
regulation of protein ubiquitination	0.0025234	178	520	20	GO:BP	GO:0031396
regulation of mitotic nuclear division	0.00261917	99	90	7	GO:BP	GO:0007088
post-transcriptional regulation of gene expression	0.00277683	416	488	32	GO:BP	GO:0010608
purine-containing compound metabolic process	0.00294577	326	476	27	GO:BP	GO:0072521
regulation of deoxyribonuclease activity	0.00297364	10	151	4	GO:BP	GO:0032070
Arp2/3 complex-mediated actin nucleation	0.00298823	32	773	10	GO:BP	GO:0034314
DNA unwinding involved in DNA replication	0.00298935	22	450	7	GO:BP	GO:0006268
regulation of telomere maintenance via telomere lengthening	0.00305579	62	470	11	GO:BP	GO:1904356
regulation of G2/M transition of mitotic cell cycle	0.00312668	81	113	7	GO:BP	GO:0010389
protein-DNA complex assembly	0.00321444	158	180	11	GO:BP	GO:0065004
positive regulation of cellular component organization	0.00350486	833	1307	106	GO:BP	GO:0051130
ribonucleotide metabolic process	0.0035432	299	401	23	GO:BP	GO:0009259
chaperone-mediated protein folding	0.00360625	63	470	11	GO:BP	GO:0061077
ribonucleoside diphosphate metabolic process	0.00361789	80	227	9	GO:BP	GO:0009185
regulation of transferase activity	0.00374766	716	558	50	GO:BP	GO:0051338
proteolysis involved in cellular protein catabolic process	0.0037579	668	1307	89	GO:BP	GO:0051603
negative regulation of mitotic cell cycle phase transition	0.00379123	150	90	8	GO:BP	GO:1901991
platelet aggregation	0.00379374	60	308	9	GO:BP	GO:0070527
G2/M transition of mitotic cell cycle	0.00397525	120	113	8	GO:BP	GO:0000086
protein localization to organelle	0.00427883	734	885	71	GO:BP	GO:0033365
protein localization to chromosome, telomeric region	0.00429888	31	470	8	GO:BP	GO:0070198
mitochondrion organization	0.00456176	459	497	34	GO:BP	GO:0007005
negative regulation of protein ubiquitination	0.00505798	71	520	12	GO:BP	GO:0031397
regulation of telomere maintenance via telomerase	0.00510721	53	470	10	GO:BP	GO:0032210
ribose phosphate metabolic process	0.00585895	308	401	23	GO:BP	GO:0019693
regulation of nuclear division	0.006011	112	90	7	GO:BP	GO:0051783
regulation of catabolic process	0.00619457	852	1065	91	GO:BP	GO:0009894
regulation of proteolysis involved in cellular protein catabolic process	0.00639067	197	371	17	GO:BP	GO:1903050
regulation of cellular amide metabolic process	0.0067063	372	488	29	GO:BP	GO:0034248
metaphase plate congression	0.00673282	66	799	14	GO:BP	GO:0051310
purine nucleotide metabolic process	0.00689541	311	401	23	GO:BP	GO:0006163
negative regulation of cellular component organization	0.00709891	551	94	14	GO:BP	GO:0051129
regulation of protein modification by small protein conjugation or removal	0.00722239	207	520	21	GO:BP	GO:1903320
regulation of proteasomal protein catabolic process	0.00772765	169	1043	28	GO:BP	GO:0061136
positive regulation of protein localization to nucleus	0.00787388	68	470	11	GO:BP	GO:1900182
regulation of DNA replication	0.00788292	113	395	13	GO:BP	GO:0006275
V(D)J recombination	0.0084563	11	5	2	GO:BP	GO:0033151
regulation of cellular macromolecule biosynthetic process	0.00845673	400	860	44	GO:BP	GO:2000112
regulation of cellular catabolic process	0.00885058	752	1065	82	GO:BP	GO:0031329
negative regulation of molecular function	0.0106975	755	288	32	GO:BP	GO:0044092
deoxyribose phosphate metabolic process	0.0109161	31	533	8	GO:BP	GO:0019692
2'-deoxyribonucleotide metabolic process	0.0109161	31	533	8	GO:BP	GO:0009394
regulation of catalytic activity	0.0119227	1501	251	46	GO:BP	GO:0050790
regulation of DNA-directed DNA polymerase activity	0.0119966	13	360	5	GO:BP	GO:1900262
positive regulation of DNA-directed DNA polymerase activity	0.0119966	13	360	5	GO:BP	GO:1900264
nucleoside diphosphate phosphorylation	0.0128335	76	149	7	GO:BP	GO:0006165
positive regulation of DNA binding	0.0138769	41	106	5	GO:BP	GO:0043388
deoxyribonucleotide metabolic process	0.0141365	32	533	8	GO:BP	GO:0009262
nucleotide phosphorylation	0.0152716	78	149	7	GO:BP	GO:0046939
response to reactive oxygen species	0.0164353	126	172	9	GO:BP	GO:0000302
positive regulation of molecular function	0.0170729	1300	266	43	GO:BP	GO:0044093
positive regulation of nuclease activity	0.017745	7	11	2	GO:BP	GO:0032075
cell division	0.0177775	253	19	5	GO:BP	GO:0051301
attachment of spindle microtubules to kinetochore	0.0182496	40	115	5	GO:BP	GO:0008608
cellular macromolecule localization	0.018748	1414	1084	136	GO:BP	GO:0070727
positive regulation of cellular protein catabolic process	0.0188887	135	1307	27	GO:BP	GO:1903364
positive regulation of translation	0.0201782	125	449	14	GO:BP	GO:0045727
mitotic metaphase plate congression	0.0202581	54	799	12	GO:BP	GO:0007080
positive regulation of cell cycle	0.0203785	259	1301	42	GO:BP	GO:0045787
ameboidal-type cell migration	0.0206192	333	1323	51	GO:BP	GO:0001667
negative regulation of protein modification by small protein conjugation or removal	0.020852	81	520	12	GO:BP	GO:1903321
positive regulation of endothelial cell migration	0.021375	99	1305	22	GO:BP	GO:0010595
IRES-dependent viral translational initiation	0.0215949	11	900	6	GO:BP	GO:0075522
mitochondrial respiratory chain complex assembly	0.022013	90	821	16	GO:BP	GO:0033108
negative regulation of mitotic cell cycle	0.0235566	192	90	8	GO:BP	GO:0045930
cellular protein localization	0.02375	1408	1084	135	GO:BP	GO:0034613
protein-DNA complex subunit organization	0.0244001	195	180	11	GO:BP	GO:0071824
organic substance catabolic process	0.0258586	1727	966	145	GO:BP	GO:1901575
purine-containing compound biosynthetic process	0.0262478	154	476	16	GO:BP	GO:0072522
positive regulation of ubiquitin protein ligase activity	0.0275908	9	90	3	GO:BP	GO:1904668
positive regulation of G2/M transition of mitotic cell cycle	0.0303742	22	113	4	GO:BP	GO:0010971
establishment of chromosome localization	0.0322188	75	799	14	GO:BP	GO:0051303
negative regulation of cellular protein metabolic process	0.0330038	748	1319	94	GO:BP	GO:0032269
proteasomal protein catabolic process	0.0343911	470	1077	56	GO:BP	GO:0010498
response to oxidative stress	0.034461	290	175	13	GO:BP	GO:0006979
actin nucleation	0.0350759	41	773	10	GO:BP	GO:0045010
regulation of telomere maintenance	0.0365819	80	860	15	GO:BP	GO:0032204
DNA ligation	0.0372756	15	180	4	GO:BP	GO:0006266
negative regulation of cell cycle phase transition	0.0406138	207	90	8	GO:BP	GO:1901988
positive regulation of epithelial cell migration	0.0407603	133	1305	26	GO:BP	GO:0010634
nucleic acid metabolic process	0.0409218	4516	425	158	GO:BP	GO:0090304
DNA duplex unwinding	0.0425692	43	450	8	GO:BP	GO:0032508
regulation of peptidase activity	0.0426258	300	1311	46	GO:BP	GO:0052547
chromosome localization	0.0440293	77	799	14	GO:BP	GO:0050000
response to unfolded protein	0.0456384	103	1313	22	GO:BP	GO:0006986
regulation of cellular component organization	0.0460117	1860	1307	198	GO:BP	GO:0051128
viral process	0.0460944	344	1108	45	GO:BP	GO:0016032
cellular biosynthetic process	0.0463369	4920	482	189	GO:BP	GO:0044249
ribosomal large subunit assembly	0.0488686	23	253	5	GO:BP	GO:0000027
regulation of DNA binding	0.0490749	88	106	6	GO:BP	GO:0051101
regulation of protein localization to nucleus	0.049439	97	470	12	GO:BP	GO:1900180
