# Supplementary material for: Placental cell type deconvolution reveals that cell proportions drive preeclampsia gene expression differences
Source: Commun Biol. 2023 Mar 13;6:264. doi: 10.1038/s42003-023-04623-6 (PMC10011423; doi:10.1038/s42003-023-04623-6)
Supplement: Supplementary file 5 — Supplementary Data 2 [file 42003_2023_4623_MOESM5_ESM.xlsx]

## Sheet: Fetal B Cells
Cell type cluster	Gene	Average log2 Fold-change	Percentage cluster cells expressing gene	Percentage other cells expressing gene	P-value	Bonferroni-adjusted p-value
Fetal B Cells	MS4A1	2.608	0.803	0.026	< 2.23E-308	< 2.23E-308
Fetal B Cells	IGHD	2.414	0.791	0.023	< 2.23E-308	< 2.23E-308
Fetal B Cells	CD37	2.297	0.964	0.205	< 2.23E-308	< 2.23E-308
Fetal B Cells	LY9	2.097	0.64	0.027	< 2.23E-308	< 2.23E-308
Fetal B Cells	TNFRSF13C	1.92	0.635	0.028	< 2.23E-308	< 2.23E-308
Fetal B Cells	CD55	1.828	0.859	0.298	< 2.23E-308	< 2.23E-308
Fetal B Cells	SPIB	1.803	0.618	0.018	< 2.23E-308	< 2.23E-308
Fetal B Cells	RUBCNL	1.725	0.593	0.028	< 2.23E-308	< 2.23E-308
Fetal B Cells	TCL1A	1.721	0.373	0.005	< 2.23E-308	< 2.23E-308
Fetal B Cells	RHOH	1.705	0.671	0.081	< 2.23E-308	< 2.23E-308
Fetal B Cells	VPREB3	1.698	0.514	0.008	< 2.23E-308	< 2.23E-308
Fetal B Cells	CD79B	1.657	0.357	0.031	< 2.23E-308	< 2.23E-308
Fetal B Cells	LINC00926	1.616	0.56	0.024	< 2.23E-308	< 2.23E-308
Fetal B Cells	FOXP1	1.598	0.74	0.182	< 2.23E-308	< 2.23E-308
Fetal B Cells	KDM4B	1.514	0.548	0.07	< 2.23E-308	< 2.23E-308
Fetal B Cells	LINC01781	1.505	0.468	0.006	< 2.23E-308	< 2.23E-308
Fetal B Cells	SMCHD1	1.455	0.622	0.136	< 2.23E-308	< 2.23E-308
Fetal B Cells	GNB5	1.443	0.525	0.054	< 2.23E-308	< 2.23E-308
Fetal B Cells	LYN	1.416	0.646	0.122	< 2.23E-308	< 2.23E-308
Fetal B Cells	VPS37B	1.366	0.672	0.16	< 2.23E-308	< 2.23E-308
Fetal B Cells	NIBAN3	1.352	0.455	0.009	< 2.23E-308	< 2.23E-308
Fetal B Cells	BANK1	1.339	0.485	0.022	< 2.23E-308	< 2.23E-308
Fetal B Cells	GNG7	1.321	0.487	0.028	< 2.23E-308	< 2.23E-308
Fetal B Cells	CCR7	1.245	0.465	0.076	< 2.23E-308	< 2.23E-308
Fetal B Cells	REL	1.24	0.654	0.155	< 2.23E-308	< 2.23E-308
Fetal B Cells	AMN	1.231	0.307	0.005	< 2.23E-308	< 2.23E-308
Fetal B Cells	KDM6B	1.224	0.625	0.138	< 2.23E-308	< 2.23E-308
Fetal B Cells	NEIL1	1.209	0.389	0.03	< 2.23E-308	< 2.23E-308
Fetal B Cells	RCSD1	1.189	0.419	0.044	< 2.23E-308	< 2.23E-308
Fetal B Cells	AFF3	1.177	0.373	0.017	< 2.23E-308	< 2.23E-308
Fetal B Cells	CD22	1.17	0.408	0.03	< 2.23E-308	< 2.23E-308
Fetal B Cells	NR4A3	1.163	0.461	0.072	< 2.23E-308	< 2.23E-308
Fetal B Cells	RBM38	1.158	0.545	0.092	< 2.23E-308	< 2.23E-308
Fetal B Cells	TCOF1	1.148	0.438	0.068	< 2.23E-308	< 2.23E-308
Fetal B Cells	AC024560.5	1.102	0.384	0.026	< 2.23E-308	< 2.23E-308
Fetal B Cells	AP000787.1	1.1	0.351	0.033	< 2.23E-308	< 2.23E-308
Fetal B Cells	NFKBID	1.087	0.471	0.059	< 2.23E-308	< 2.23E-308
Fetal B Cells	FCRL1	1.083	0.345	0.008	< 2.23E-308	< 2.23E-308
Fetal B Cells	BCL11A	1.079	0.404	0.024	< 2.23E-308	< 2.23E-308
Fetal B Cells	ORAI2	1.077	0.408	0.052	< 2.23E-308	< 2.23E-308
Fetal B Cells	PRKCB	1.073	0.43	0.059	< 2.23E-308	< 2.23E-308
Fetal B Cells	FCER2	1.046	0.337	0.016	< 2.23E-308	< 2.23E-308
Fetal B Cells	AC073111.4	0.99	0.313	0.013	< 2.23E-308	< 2.23E-308
Fetal B Cells	RASGRP2	0.98	0.429	0.068	< 2.23E-308	< 2.23E-308
Fetal B Cells	CD72	0.96	0.337	0.022	< 2.23E-308	< 2.23E-308
Fetal B Cells	P2RX5	0.959	0.33	0.017	< 2.23E-308	< 2.23E-308
Fetal B Cells	CD19	0.936	0.309	0.009	< 2.23E-308	< 2.23E-308
Fetal B Cells	FCMR	0.926	0.371	0.051	< 2.23E-308	< 2.23E-308
Fetal B Cells	PAX5	0.886	0.294	0.008	< 2.23E-308	< 2.23E-308
Fetal B Cells	NFATC1	0.885	0.344	0.042	< 2.23E-308	< 2.23E-308
Fetal B Cells	LINC02397	0.875	0.271	0.01	< 2.23E-308	< 2.23E-308
Fetal B Cells	TMEM156	0.851	0.287	0.021	< 2.23E-308	< 2.23E-308
Fetal B Cells	FCRLA	0.832	0.253	0.003	< 2.23E-308	< 2.23E-308
Fetal B Cells	BLK	0.828	0.294	0.013	< 2.23E-308	< 2.23E-308
Fetal B Cells	HVCN1	0.769	0.268	0.027	< 2.23E-308	< 2.23E-308
Fetal B Cells	CCR6	0.76	0.231	0.008	< 2.23E-308	< 2.23E-308
Fetal B Cells	CXCR5	0.741	0.245	0.006	< 2.23E-308	< 2.23E-308
Fetal B Cells	ICOSLG	0.729	0.284	0.02	< 2.23E-308	< 2.23E-308
Fetal B Cells	RALGPS2	0.722	0.273	0.028	< 2.23E-308	< 2.23E-308
Fetal B Cells	BACH2	0.718	0.269	0.025	< 2.23E-308	< 2.23E-308
Fetal B Cells	HLA-DOB	0.709	0.208	0.007	< 2.23E-308	< 2.23E-308
Fetal B Cells	AC007384.1	0.701	0.234	0.015	< 2.23E-308	< 2.23E-308
Fetal B Cells	SP140	0.69	0.271	0.027	< 2.23E-308	< 2.23E-308
Fetal B Cells	SIT1	0.683	0.201	0.012	< 2.23E-308	< 2.23E-308
Fetal B Cells	NRROS	0.68	0.262	0.027	< 2.23E-308	< 2.23E-308
Fetal B Cells	PCDH9	0.67	0.18	0.002	< 2.23E-308	< 2.23E-308
Fetal B Cells	AC137932.3	0.615	0.213	0.016	< 2.23E-308	< 2.23E-308
Fetal B Cells	BCL7A	0.612	0.194	0.013	< 2.23E-308	< 2.23E-308
Fetal B Cells	PLEKHG1	0.587	0.226	0.02	< 2.23E-308	< 2.23E-308
Fetal B Cells	SIDT1	0.534	0.192	0.009	< 2.23E-308	< 2.23E-308
Fetal B Cells	PLD4	0.488	0.231	0.007	< 2.23E-308	< 2.23E-308
Fetal B Cells	CD79A	0.483	0.938	0.048	< 2.23E-308	< 2.23E-308
Fetal B Cells	CCDC191	0.481	0.146	0.008	< 2.23E-308	< 2.23E-308
Fetal B Cells	PNOC	0.469	0.156	0.005	< 2.23E-308	< 2.23E-308
Fetal B Cells	POU2AF1	0.443	0.14	0.004	< 2.23E-308	< 2.23E-308
Fetal B Cells	AL139020.1	0.431	0.109	0.002	< 2.23E-308	< 2.23E-308
Fetal B Cells	CD1C	0.43	0.13	0.002	< 2.23E-308	< 2.23E-308
Fetal B Cells	CNFN	0.388	0.132	0.006	< 2.23E-308	< 2.23E-308
Fetal B Cells	AC092068.3	0.352	0.116	0.004	< 2.23E-308	< 2.23E-308
Fetal B Cells	AC092068.2	0.336	0.108	0.003	< 2.23E-308	< 2.23E-308
Fetal B Cells	CD48	0.291	0.666	0.147	< 2.23E-308	< 2.23E-308
Fetal B Cells	ATP2A3	0.664	0.244	0.024	6.24e-308	2.29e-303
Fetal B Cells	RUBCN	0.725	0.284	0.033	3.47e-302	1.27e-297
Fetal B Cells	STAP1	0.476	0.147	0.008	1.30e-300	4.76e-296
Fetal B Cells	ARRDC2	0.962	0.425	0.073	5.40e-294	1.98e-289
Fetal B Cells	IL16	0.809	0.328	0.044	1.96e-291	7.17e-287
Fetal B Cells	INPP5D	0.914	0.389	0.062	1.22e-289	4.46e-285
Fetal B Cells	LDLRAD4	0.638	0.368	0.056	5.78e-287	2.12e-282
Fetal B Cells	GPR18	0.643	0.203	0.019	4.96e-267	1.82e-262
Fetal B Cells	TLE1	1.215	0.464	0.1	1.26e-265	4.62e-261
Fetal B Cells	RARA	0.983	0.512	0.113	1.86e-260	6.82e-256
Fetal B Cells	NR4A1	1.246	0.582	0.15	2.39e-258	8.74e-254
Fetal B Cells	YBX3	1.354	0.646	0.198	6.37e-258	2.33e-253
Fetal B Cells	BTK	0.559	0.214	0.022	1.90e-256	6.97e-252
Fetal B Cells	PMEPA1	0.729	0.334	0.053	3.81e-248	1.39e-243
Fetal B Cells	FMNL1	0.974	0.535	0.125	1.27e-247	4.63e-243
Fetal B Cells	FAM30A	0.382	0.127	0.008	1.83e-245	6.71e-241
Fetal B Cells	WNT10A	0.429	0.159	0.013	7.14e-244	2.61e-239
Fetal B Cells	TRAF4	1.002	0.44	0.099	2.02e-240	7.40e-236
Fetal B Cells	AC004687.1	0.863	0.378	0.068	2.55e-240	9.33e-236
Fetal B Cells	SC5D	1.059	0.467	0.106	2.73e-235	1.00e-230
Fetal B Cells	COL9A3	0.572	0.158	0.013	1.03e-232	3.78e-228
Fetal B Cells	TMEM123	1.175	0.618	0.186	5.13e-229	1.88e-224
Fetal B Cells	MEF2C	0.798	0.409	0.08	3.97e-227	1.45e-222
Fetal B Cells	SNX9	1.035	0.486	0.123	3.93e-222	1.44e-217
Fetal B Cells	GRASP	0.625	0.274	0.04	8.36e-221	3.06e-216
Fetal B Cells	EBF1	0.568	0.268	0.038	1.53e-218	5.58e-214
Fetal B Cells	JUND	0.785	0.817	0.326	1.26e-216	4.63e-212
Fetal B Cells	CYTIP	0.655	0.475	0.111	9.64e-211	3.53e-206
Fetal B Cells	RGS19	0.76	0.318	0.056	9.48e-206	3.47e-201
Fetal B Cells	LINC-PINT	1.016	0.655	0.216	6.89e-204	2.52e-199
Fetal B Cells	STK4	0.979	0.591	0.178	1.03e-201	3.76e-197
Fetal B Cells	LPXN	0.807	0.346	0.068	6.21e-200	2.27e-195
Fetal B Cells	LY86	0.673	0.341	0.065	4.65e-197	1.70e-192
Fetal B Cells	DDX21	1.065	0.666	0.247	1.55e-195	5.67e-191
Fetal B Cells	POU2F2	0.662	0.284	0.048	8.37e-194	3.06e-189
Fetal B Cells	SMAP2	0.796	0.403	0.091	6.43e-193	2.35e-188
Fetal B Cells	AC016831.5	0.886	0.509	0.139	2.26e-192	8.28e-188
Fetal B Cells	MKNK2	1.007	0.485	0.135	3.51e-192	1.29e-187
Fetal B Cells	USP36	0.892	0.391	0.09	1.59e-187	5.80e-183
Fetal B Cells	PDE4B	0.872	0.468	0.123	4.22e-186	1.54e-181
Fetal B Cells	ALG13	1.074	0.441	0.118	7.98e-181	2.92e-176
Fetal B Cells	IDI1	0.793	0.613	0.214	1.31e-180	4.81e-176
Fetal B Cells	PLEKHA2	0.759	0.345	0.073	6.13e-180	2.24e-175
Fetal B Cells	CDCA7L	0.555	0.19	0.024	8.89e-179	3.25e-174
Fetal B Cells	ALOX5	0.556	0.22	0.032	1.48e-176	5.40e-172
Fetal B Cells	SLC2A3	0.801	0.593	0.183	2.74e-176	1.00e-171
Fetal B Cells	DNMBP	0.559	0.222	0.034	1.30e-174	4.75e-170
Fetal B Cells	PIM3	0.932	0.514	0.16	1.46e-173	5.35e-169
Fetal B Cells	CAMK1D	0.477	0.192	0.025	1.16e-172	4.26e-168
Fetal B Cells	DENND3	0.541	0.236	0.037	6.69e-171	2.45e-166
Fetal B Cells	YPEL5	0.464	0.822	0.432	1.97e-170	7.20e-166
Fetal B Cells	AC016405.1	0.458	0.177	0.022	6.52e-170	2.39e-165
Fetal B Cells	TBC1D10C	0.605	0.262	0.046	3.36e-169	1.23e-164
Fetal B Cells	LINC01857	0.407	0.12	0.01	5.79e-168	2.12e-163
Fetal B Cells	AC058791.1	0.861	0.375	0.088	8.24e-167	3.02e-162
Fetal B Cells	HCG18	0.751	0.308	0.065	1.96e-164	7.17e-160
Fetal B Cells	AL121944.1	0.814	0.303	0.063	1.01e-163	3.70e-159
Fetal B Cells	AC092338.3	0.715	0.346	0.077	1.53e-163	5.61e-159
Fetal B Cells	TRAF3	0.567	0.226	0.037	2.58e-161	9.44e-157
Fetal B Cells	SF1	0.956	0.664	0.267	3.65e-161	1.34e-156
Fetal B Cells	TRABD	0.755	0.405	0.109	3.05e-159	1.12e-154
Fetal B Cells	PDE4A	0.59	0.269	0.051	2.79e-157	1.02e-152
Fetal B Cells	BANP	0.641	0.274	0.056	1.36e-152	4.97e-148
Fetal B Cells	RNASET2	0.691	0.567	0.199	6.97e-152	2.55e-147
Fetal B Cells	HLA-DOA	0.389	0.116	0.011	8.17e-152	2.99e-147
Fetal B Cells	SMIM14	1	0.475	0.155	9.44e-152	3.45e-147
Fetal B Cells	P2RY10	0.623	0.218	0.036	1.71e-151	6.25e-147
Fetal B Cells	CHPT1	0.845	0.34	0.085	1.77e-151	6.48e-147
Fetal B Cells	LYL1	0.395	0.161	0.021	1.86e-150	6.80e-146
Fetal B Cells	C16orf74	0.55	0.206	0.034	2.40e-148	8.78e-144
Fetal B Cells	PARP15	0.343	0.116	0.011	2.74e-148	1.00e-143
Fetal B Cells	BORCS5	0.574	0.246	0.046	4.59e-148	1.68e-143
Fetal B Cells	MTSS1	0.616	0.33	0.078	2.45e-147	8.97e-143
Fetal B Cells	CASP9	0.615	0.227	0.041	1.15e-145	4.22e-141
Fetal B Cells	BCL2L11	0.551	0.236	0.044	1.07e-143	3.93e-139
Fetal B Cells	SLC25A33	0.571	0.261	0.053	3.18e-143	1.17e-138
Fetal B Cells	AC114760.2	0.667	0.339	0.081	7.46e-143	2.73e-138
Fetal B Cells	PRDM2	0.755	0.336	0.086	9.39e-141	3.44e-136
Fetal B Cells	NFKB2	0.772	0.375	0.103	8.82e-140	3.23e-135
Fetal B Cells	CD40	0.573	0.199	0.033	2.34e-139	8.55e-135
Fetal B Cells	SNN	0.57	0.237	0.045	6.70e-139	2.45e-134
Fetal B Cells	RASGRP1	0.443	0.173	0.025	8.02e-139	2.93e-134
Fetal B Cells	EIF2AK3	0.549	0.199	0.034	1.51e-138	5.53e-134
Fetal B Cells	BRAF	0.711	0.355	0.094	1.62e-137	5.92e-133
Fetal B Cells	TPD52	0.692	0.391	0.113	6.32e-137	2.31e-132
Fetal B Cells	EVI2B	0.646	0.403	0.111	2.25e-136	8.24e-132
Fetal B Cells	ST6GAL1	0.413	0.166	0.024	4.16e-136	1.52e-131
Fetal B Cells	MOB3A	0.682	0.328	0.082	4.99e-136	1.83e-131
Fetal B Cells	LINC00513	0.66	0.334	0.083	2.38e-134	8.72e-130
Fetal B Cells	GNA13	0.728	0.376	0.11	6.13e-131	2.24e-126
Fetal B Cells	AGPAT5	0.565	0.204	0.037	7.51e-131	2.75e-126
Fetal B Cells	CAMK2D	0.429	0.174	0.027	1.30e-129	4.75e-125
Fetal B Cells	GGA2	0.685	0.305	0.077	4.34e-129	1.59e-124
Fetal B Cells	RNGTT	0.56	0.179	0.029	4.62e-129	1.69e-124
Fetal B Cells	HIP1R	0.48	0.194	0.034	3.81e-127	1.39e-122
Fetal B Cells	QSOX2	0.308	0.109	0.011	3.09e-126	1.13e-121
Fetal B Cells	CHD1	0.764	0.445	0.148	3.11e-125	1.14e-120
Fetal B Cells	SPOCK2	0.587	0.329	0.083	1.66e-124	6.07e-120
Fetal B Cells	LINC01480	0.438	0.11	0.012	2.32e-123	8.48e-119
Fetal B Cells	SLCO4A1	0.365	0.143	0.02	2.26e-119	8.28e-115
Fetal B Cells	AGO2	0.673	0.368	0.111	2.99e-119	1.10e-114
Fetal B Cells	KMT2E	0.739	0.621	0.268	1.85e-115	6.75e-111
Fetal B Cells	ELF1	0.681	0.493	0.183	6.98e-115	2.55e-110
Fetal B Cells	PPP1R14A	0.345	0.226	0.046	7.19e-113	2.63e-108
Fetal B Cells	ANKRD11	0.748	0.425	0.149	1.01e-112	3.69e-108
Fetal B Cells	PRR7	0.476	0.205	0.041	1.57e-111	5.74e-107
Fetal B Cells	WDR74	0.715	0.418	0.142	1.84e-111	6.74e-107
Fetal B Cells	RALGAPA1	0.56	0.298	0.078	5.37e-110	1.97e-105
Fetal B Cells	ARID5A	0.725	0.515	0.197	2.55e-109	9.33e-105
Fetal B Cells	MAD1L1	0.602	0.255	0.062	2.93e-109	1.07e-104
Fetal B Cells	RELB	0.598	0.302	0.082	2.07e-108	7.57e-104
Fetal B Cells	CCDC107	0.747	0.388	0.13	4.48e-107	1.64e-102
Fetal B Cells	ANKRD44	0.628	0.305	0.085	6.79e-107	2.49e-102
Fetal B Cells	HHEX	0.437	0.151	0.024	4.49e-106	1.64e-101
Fetal B Cells	NGLY1	0.636	0.294	0.082	2.99e-105	1.09e-100
Fetal B Cells	RHBDF2	0.526	0.265	0.066	1.24e-104	4.55e-100
Fetal B Cells	HNRNPA0	0.642	0.676	0.322	2.95e-103	1.08e-98
Fetal B Cells	ELL2	0.627	0.331	0.1	4.27e-103	1.56e-98
Fetal B Cells	ADORA2A	0.361	0.137	0.021	1.38e-102	5.05e-98
Fetal B Cells	SH2B3	0.392	0.213	0.046	1.58e-102	5.78e-98
Fetal B Cells	SNX29	0.516	0.245	0.06	2.56e-102	9.36e-98
Fetal B Cells	SIPA1	0.47	0.245	0.059	2.94e-102	1.08e-97
Fetal B Cells	RRAS2	0.623	0.279	0.079	2.44e-101	8.93e-97
Fetal B Cells	CALHM6	0.434	0.213	0.047	5.48e-101	2.01e-96
Fetal B Cells	ZMYM2	0.59	0.319	0.095	1.52e-100	5.57e-96
Fetal B Cells	STK17B	0.472	0.456	0.161	5.27e-100	1.93e-95
Fetal B Cells	SKIL	0.704	0.459	0.17	2.27e-99	8.31e-95
Fetal B Cells	PIKFYVE	0.558	0.166	0.032	7.26e-99	2.66e-94
Fetal B Cells	IRS2	0.737	0.32	0.1	3.01e-98	1.10e-93
Fetal B Cells	DDX6	0.662	0.456	0.177	5.40e-98	1.98e-93
Fetal B Cells	NFKB1	0.737	0.408	0.145	7.05e-98	2.58e-93
Fetal B Cells	ARF6	0.574	0.57	0.249	8.20e-98	3.00e-93
Fetal B Cells	RAB30	0.452	0.182	0.038	8.58e-98	3.14e-93
Fetal B Cells	UBALD2	0.659	0.339	0.11	1.35e-97	4.93e-93
Fetal B Cells	GPSM3	0.377	0.48	0.173	1.50e-97	5.49e-93
Fetal B Cells	FGD2	0.352	0.117	0.017	3.10e-97	1.13e-92
Fetal B Cells	RILPL2	0.67	0.456	0.171	4.28e-97	1.56e-92
Fetal B Cells	GPBP1	0.706	0.59	0.277	1.07e-94	3.93e-90
Fetal B Cells	PILRB	0.541	0.265	0.072	4.62e-94	1.69e-89
Fetal B Cells	ARHGAP15	0.496	0.265	0.07	1.38e-93	5.05e-89
Fetal B Cells	KLF3	0.645	0.379	0.134	9.26e-93	3.39e-88
Fetal B Cells	CSNK1D	0.658	0.436	0.172	9.32e-93	3.41e-88
Fetal B Cells	PTGER4	0.516	0.26	0.069	1.38e-92	5.06e-88
Fetal B Cells	ZNF165	0.43	0.158	0.03	5.64e-92	2.06e-87
Fetal B Cells	ICAM3	0.567	0.379	0.132	1.77e-91	6.49e-87
Fetal B Cells	ABCG1	0.454	0.171	0.035	3.70e-91	1.36e-86
Fetal B Cells	ITPR1	0.42	0.193	0.043	4.46e-90	1.63e-85
Fetal B Cells	CHRAC1	0.524	0.268	0.077	1.27e-89	4.67e-85
Fetal B Cells	FYTTD1	0.625	0.34	0.115	3.72e-89	1.36e-84
Fetal B Cells	TENT5C	0.369	0.198	0.044	5.08e-89	1.86e-84
Fetal B Cells	MAP4K1	0.264	0.111	0.016	2.10e-88	7.69e-84
Fetal B Cells	SIPA1L3	0.292	0.103	0.014	3.92e-88	1.43e-83
Fetal B Cells	HIST1H2BK	0.297	0.109	0.016	8.48e-88	3.10e-83
Fetal B Cells	SIAH2	0.638	0.356	0.126	1.01e-87	3.70e-83
Fetal B Cells	LINC01678	0.275	0.104	0.015	2.37e-87	8.67e-83
Fetal B Cells	BTG2	0.57	0.604	0.284	1.59e-86	5.81e-82
Fetal B Cells	TTC3	0.684	0.419	0.171	1.72e-86	6.29e-82
Fetal B Cells	PDE7A	0.515	0.263	0.076	1.77e-86	6.49e-82
Fetal B Cells	CDC42SE2	0.609	0.44	0.179	2.45e-86	8.96e-82
Fetal B Cells	AL162390.1	0.377	0.143	0.027	7.86e-86	2.88e-81
Fetal B Cells	GNG2	0.371	0.352	0.115	1.04e-85	3.81e-81
Fetal B Cells	STAT6	0.48	0.274	0.081	4.95e-85	1.81e-80
Fetal B Cells	KLHL5	0.426	0.177	0.04	1.10e-84	4.04e-80
Fetal B Cells	TRIM38	0.604	0.265	0.078	2.10e-84	7.70e-80
Fetal B Cells	CHMP1B	0.85	0.583	0.294	2.51e-84	9.19e-80
Fetal B Cells	EHMT1	0.487	0.231	0.063	6.50e-84	2.38e-79
Fetal B Cells	TRA2A	0.648	0.465	0.199	1.34e-83	4.89e-79
Fetal B Cells	LAT2	0.491	0.2	0.048	1.36e-83	4.99e-79
Fetal B Cells	HIST1H1C	0.541	0.407	0.16	2.67e-82	9.77e-78
Fetal B Cells	MEF2A	0.426	0.211	0.054	1.66e-81	6.08e-77
Fetal B Cells	CSRNP1	0.542	0.417	0.167	1.98e-81	7.25e-77
Fetal B Cells	GTPBP1	0.448	0.216	0.057	1.29e-80	4.70e-76
Fetal B Cells	CMTM7	0.481	0.229	0.063	3.97e-80	1.45e-75
Fetal B Cells	SRSF6	0.606	0.412	0.169	7.27e-80	2.66e-75
Fetal B Cells	STRBP	0.455	0.159	0.035	1.69e-79	6.20e-75
Fetal B Cells	PPP1CC	0.485	0.363	0.143	8.14e-79	2.98e-74
Fetal B Cells	SASH3	0.317	0.142	0.028	2.15e-78	7.87e-74
Fetal B Cells	FAM133B	0.578	0.561	0.27	2.80e-78	1.03e-73
Fetal B Cells	CCDC85B	0.472	0.324	0.112	3.94e-78	1.44e-73
Fetal B Cells	ADAM28	0.424	0.171	0.038	4.82e-78	1.76e-73
Fetal B Cells	FAM210A	0.433	0.176	0.041	8.88e-78	3.25e-73
Fetal B Cells	RB1	0.435	0.248	0.074	1.69e-76	6.19e-72
Fetal B Cells	PPP3CA	0.597	0.276	0.091	4.81e-76	1.76e-71
Fetal B Cells	DENND4A	0.491	0.226	0.063	5.70e-76	2.09e-71
Fetal B Cells	CYP2R1	0.284	0.11	0.018	1.74e-75	6.38e-71
Fetal B Cells	RASGRP3	0.317	0.126	0.023	2.31e-75	8.47e-71
Fetal B Cells	MDM4	0.612	0.314	0.112	3.38e-75	1.24e-70
Fetal B Cells	TRAF5	0.398	0.136	0.027	3.97e-75	1.45e-70
Fetal B Cells	TNFRSF14	0.432	0.299	0.098	4.13e-75	1.51e-70
Fetal B Cells	TUBB6	0.617	0.384	0.155	1.66e-74	6.07e-70
Fetal B Cells	ARID1B	0.601	0.329	0.123	1.14e-73	4.18e-69
Fetal B Cells	WHAMM	0.423	0.203	0.055	1.23e-73	4.50e-69
Fetal B Cells	ARHGAP4	0.35	0.234	0.066	2.20e-73	8.05e-69
Fetal B Cells	LBR	0.251	0.271	0.089	2.65e-73	9.70e-69
Fetal B Cells	CD47	0.516	0.451	0.194	3.69e-72	1.35e-67
Fetal B Cells	ARL4A	0.647	0.454	0.203	4.72e-72	1.73e-67
Fetal B Cells	HSH2D	0.354	0.136	0.028	9.68e-72	3.54e-67
Fetal B Cells	RASSF5	0.396	0.261	0.08	1.87e-71	6.85e-67
Fetal B Cells	RNMT	0.605	0.387	0.162	2.93e-71	1.07e-66
Fetal B Cells	ELOVL5	0.53	0.315	0.114	3.92e-71	1.43e-66
Fetal B Cells	RASGEF1B	0.593	0.244	0.076	3.96e-71	1.45e-66
Fetal B Cells	C7orf50	0.632	0.357	0.145	4.72e-71	1.73e-66
Fetal B Cells	S1PR4	0.412	0.287	0.093	6.48e-71	2.37e-66
Fetal B Cells	ITSN2	0.555	0.278	0.095	6.49e-70	2.37e-65
Fetal B Cells	FAM107B	0.59	0.367	0.148	5.27e-69	1.93e-64
Fetal B Cells	DDX27	0.555	0.349	0.139	5.29e-69	1.94e-64
Fetal B Cells	EIF2S3	0.484	0.478	0.226	9.08e-69	3.32e-64
Fetal B Cells	MAP1LC3B	0.602	0.518	0.254	1.15e-68	4.20e-64
Fetal B Cells	POLM	0.383	0.155	0.036	1.17e-68	4.28e-64
Fetal B Cells	C9orf72	0.482	0.265	0.09	2.29e-68	8.39e-64
Fetal B Cells	CDKN2D	0.473	0.194	0.053	1.08e-67	3.94e-63
Fetal B Cells	IFRD1	0.593	0.483	0.232	2.12e-67	7.75e-63
Fetal B Cells	WTAP	0.519	0.485	0.23	2.93e-67	1.07e-62
Fetal B Cells	SYNGR2	0.609	0.447	0.214	1.63e-66	5.98e-62
Fetal B Cells	FAM43A	0.537	0.193	0.054	1.72e-66	6.30e-62
Fetal B Cells	RNF138	0.506	0.278	0.097	3.37e-66	1.23e-61
Fetal B Cells	GABPB1-AS1	0.53	0.251	0.085	8.93e-66	3.27e-61
Fetal B Cells	METTL21A	0.452	0.246	0.082	1.36e-64	4.96e-60
Fetal B Cells	CMPK1	0.497	0.434	0.204	2.14e-64	7.82e-60
Fetal B Cells	MBP	0.443	0.244	0.078	3.17e-64	1.16e-59
Fetal B Cells	WDFY2	0.478	0.218	0.068	2.47e-63	9.06e-59
Fetal B Cells	RPGR	0.359	0.132	0.029	3.47e-63	1.27e-58
Fetal B Cells	CYTH1	0.508	0.315	0.121	9.98e-63	3.65e-58
Fetal B Cells	TACC3	0.315	0.147	0.035	1.40e-62	5.12e-58
Fetal B Cells	ZNF10	0.324	0.129	0.028	3.22e-62	1.18e-57
Fetal B Cells	SMG1	0.491	0.269	0.097	3.45e-62	1.26e-57
Fetal B Cells	NIN	0.424	0.206	0.063	7.75e-62	2.84e-57
Fetal B Cells	GPR132	0.365	0.188	0.053	9.47e-62	3.47e-57
Fetal B Cells	MYO1G	0.346	0.201	0.059	1.30e-61	4.75e-57
Fetal B Cells	TAF1D	0.611	0.499	0.258	1.43e-61	5.25e-57
Fetal B Cells	SYTL1	0.416	0.211	0.065	1.45e-61	5.30e-57
Fetal B Cells	HGSNAT	0.525	0.284	0.108	1.98e-61	7.23e-57
Fetal B Cells	ACAP1	0.441	0.246	0.081	2.42e-61	8.86e-57
Fetal B Cells	SNHG15	0.48	0.299	0.114	3.92e-61	1.43e-56
Fetal B Cells	PRKD2	0.347	0.164	0.043	4.67e-61	1.71e-56
Fetal B Cells	SESN3	0.29	0.126	0.027	5.97e-61	2.18e-56
Fetal B Cells	AC008105.3	0.314	0.151	0.037	7.32e-61	2.68e-56
Fetal B Cells	AC009950.1	0.331	0.131	0.029	1.28e-60	4.69e-56
Fetal B Cells	TUT4	0.512	0.299	0.116	1.39e-60	5.10e-56
Fetal B Cells	CHCHD10	0.398	0.256	0.089	5.79e-60	2.12e-55
Fetal B Cells	STX5	0.526	0.392	0.178	8.15e-60	2.98e-55
Fetal B Cells	TNRC6B	0.441	0.363	0.155	1.51e-59	5.51e-55
Fetal B Cells	KRT10	0.562	0.341	0.147	1.55e-59	5.66e-55
Fetal B Cells	RHOG	0.395	0.548	0.291	5.23e-59	1.92e-54
Fetal B Cells	SLC39A3	0.404	0.166	0.046	5.36e-59	1.96e-54
Fetal B Cells	TMEM159	0.298	0.108	0.021	6.04e-59	2.21e-54
Fetal B Cells	LRMP	0.339	0.129	0.029	1.76e-58	6.45e-54
Fetal B Cells	MT-ND4L	0.418	0.572	0.292	3.25e-58	1.19e-53
Fetal B Cells	EGR3	0.385	0.103	0.02	3.45e-58	1.26e-53
Fetal B Cells	EMD	0.452	0.314	0.126	4.08e-58	1.49e-53
Fetal B Cells	FADS1	0.457	0.137	0.034	2.53e-57	9.27e-53
Fetal B Cells	CYB561A3	0.523	0.256	0.096	2.56e-57	9.37e-53
Fetal B Cells	BLNK	0.384	0.131	0.031	7.73e-57	2.83e-52
Fetal B Cells	POLB	0.276	0.12	0.027	2.00e-56	7.33e-52
Fetal B Cells	TRIM22	0.361	0.185	0.055	2.79e-56	1.02e-51
Fetal B Cells	PARP14	0.47	0.252	0.092	3.08e-56	1.13e-51
Fetal B Cells	IFT57	0.437	0.276	0.104	2.06e-55	7.54e-51
Fetal B Cells	HES4	0.361	0.151	0.04	4.40e-55	1.61e-50
Fetal B Cells	NSMCE3	0.474	0.216	0.073	8.04e-55	2.94e-50
Fetal B Cells	ARHGAP30	0.345	0.198	0.061	2.09e-54	7.65e-50
Fetal B Cells	IGFBP4	0.297	0.197	0.059	2.18e-54	7.99e-50
Fetal B Cells	PHF20	0.486	0.41	0.198	2.98e-54	1.09e-49
Fetal B Cells	PPP2CA	0.515	0.381	0.18	3.05e-54	1.12e-49
Fetal B Cells	DUSP10	0.351	0.166	0.046	3.71e-54	1.36e-49
Fetal B Cells	TOB2	0.447	0.271	0.106	1.72e-53	6.31e-49
Fetal B Cells	TSPAN13	0.478	0.279	0.111	2.16e-53	7.89e-49
Fetal B Cells	CKS2	0.455	0.378	0.175	2.50e-53	9.16e-49
Fetal B Cells	RCN2	0.465	0.321	0.133	2.72e-53	9.95e-49
Fetal B Cells	JOSD1	0.45	0.282	0.111	2.90e-53	1.06e-48
Fetal B Cells	TMC8	0.314	0.137	0.035	4.98e-53	1.82e-48
Fetal B Cells	AKIRIN1	0.503	0.329	0.145	6.31e-53	2.31e-48
Fetal B Cells	KDM2B	0.361	0.168	0.049	8.03e-53	2.94e-48
Fetal B Cells	VPS51	0.444	0.272	0.109	9.18e-53	3.36e-48
Fetal B Cells	EPB41	0.37	0.171	0.05	1.18e-52	4.31e-48
Fetal B Cells	RASSF2	0.281	0.124	0.03	2.08e-52	7.61e-48
Fetal B Cells	FBXO34	0.369	0.19	0.06	5.34e-52	1.95e-47
Fetal B Cells	PCGF5	0.477	0.267	0.103	5.83e-52	2.14e-47
Fetal B Cells	TMEM243	0.483	0.413	0.204	6.59e-52	2.41e-47
Fetal B Cells	EIF1AY	0.49	0.274	0.108	7.34e-52	2.69e-47
Fetal B Cells	IKZF1	0.377	0.231	0.079	1.03e-51	3.78e-47
Fetal B Cells	IL4R	0.492	0.277	0.109	1.70e-51	6.22e-47
Fetal B Cells	CLK1	0.364	0.527	0.282	1.93e-51	7.06e-47
Fetal B Cells	ZHX2	0.255	0.116	0.027	3.88e-51	1.42e-46
Fetal B Cells	CHRNE	0.254	0.106	0.024	2.04e-50	7.48e-46
Fetal B Cells	RUNX3	0.255	0.224	0.076	2.12e-50	7.77e-46
Fetal B Cells	MAP3K2	0.438	0.239	0.09	6.09e-50	2.23e-45
Fetal B Cells	SLC38A1	0.485	0.349	0.162	9.71e-50	3.56e-45
Fetal B Cells	CCDC88C	0.297	0.129	0.032	9.72e-50	3.56e-45
Fetal B Cells	ARID4B	0.396	0.433	0.217	5.79e-49	2.12e-44
Fetal B Cells	MYCBP2	0.443	0.247	0.097	6.08e-49	2.23e-44
Fetal B Cells	PPP1R2	0.526	0.419	0.213	1.32e-48	4.82e-44
Fetal B Cells	ETV6	0.347	0.173	0.055	1.40e-48	5.14e-44
Fetal B Cells	SAFB2	0.378	0.261	0.104	2.01e-48	7.36e-44
Fetal B Cells	ZCCHC7	0.433	0.178	0.058	5.53e-48	2.02e-43
Fetal B Cells	CENPM	0.253	0.132	0.035	8.03e-48	2.94e-43
Fetal B Cells	SLC25A19	0.349	0.159	0.048	1.10e-47	4.01e-43
Fetal B Cells	AKAP17A	0.369	0.221	0.081	1.24e-47	4.54e-43
Fetal B Cells	EIF4A3	0.441	0.337	0.158	1.27e-47	4.64e-43
Fetal B Cells	FNBP1	0.401	0.331	0.145	1.49e-47	5.46e-43
Fetal B Cells	PARVG	0.326	0.158	0.047	1.61e-47	5.88e-43
Fetal B Cells	MTMR6	0.333	0.151	0.044	2.23e-47	8.16e-43
Fetal B Cells	SMAD3	0.347	0.205	0.072	3.89e-47	1.43e-42
Fetal B Cells	ROCK1	0.425	0.329	0.151	1.71e-46	6.25e-42
Fetal B Cells	ZNF141	0.298	0.1	0.023	2.02e-46	7.38e-42
Fetal B Cells	PPM1B	0.358	0.232	0.089	2.82e-46	1.03e-41
Fetal B Cells	GSAP	0.297	0.122	0.032	3.64e-46	1.33e-41
Fetal B Cells	R3HDM4	0.43	0.22	0.084	8.02e-46	2.94e-41
Fetal B Cells	VHL	0.312	0.155	0.047	8.60e-46	3.15e-41
Fetal B Cells	EBLN3P	0.452	0.195	0.069	1.33e-45	4.88e-41
Fetal B Cells	KLHL24	0.405	0.208	0.076	5.15e-45	1.89e-40
Fetal B Cells	TGIF2	0.286	0.13	0.035	1.23e-44	4.51e-40
Fetal B Cells	MED30	0.376	0.305	0.136	2.31e-44	8.45e-40
Fetal B Cells	RIPOR2	0.399	0.164	0.052	2.56e-44	9.35e-40
Fetal B Cells	TAPBP	0.37	0.452	0.245	3.74e-44	1.37e-39
Fetal B Cells	ISCA1	0.487	0.377	0.192	4.52e-44	1.65e-39
Fetal B Cells	MARCH6	0.422	0.305	0.139	8.72e-44	3.19e-39
Fetal B Cells	SULF2	0.31	0.145	0.043	1.72e-43	6.28e-39
Fetal B Cells	PRNP	0.424	0.46	0.244	2.08e-43	7.61e-39
Fetal B Cells	IRF2BPL	0.457	0.258	0.11	2.13e-43	7.80e-39
Fetal B Cells	CCDC50	0.367	0.192	0.069	3.74e-43	1.37e-38
Fetal B Cells	UBE2B	0.359	0.582	0.35	8.13e-43	2.98e-38
Fetal B Cells	ARPP19	0.373	0.371	0.187	1.97e-42	7.20e-38
Fetal B Cells	CDK13	0.397	0.24	0.098	2.99e-42	1.09e-37
Fetal B Cells	TMC6	0.286	0.18	0.062	5.58e-42	2.04e-37
Fetal B Cells	ADPGK	0.384	0.248	0.105	8.19e-42	3.00e-37
Fetal B Cells	DDX39A	0.271	0.283	0.126	3.68e-41	1.35e-36
Fetal B Cells	BCL2	0.445	0.172	0.06	5.19e-41	1.90e-36
Fetal B Cells	NUTM2B-AS1	0.372	0.188	0.069	9.83e-41	3.60e-36
Fetal B Cells	CNTRL	0.278	0.121	0.034	1.66e-40	6.06e-36
Fetal B Cells	ANKRD37	0.492	0.211	0.084	4.18e-40	1.53e-35
Fetal B Cells	JMJD1C	0.412	0.333	0.16	7.10e-40	2.60e-35
Fetal B Cells	ARL4C	0.309	0.309	0.14	1.06e-39	3.90e-35
Fetal B Cells	CHP1	0.407	0.268	0.12	1.09e-39	3.99e-35
Fetal B Cells	SSH2	0.421	0.246	0.107	1.30e-39	4.77e-35
Fetal B Cells	LPIN1	0.315	0.214	0.083	1.50e-39	5.50e-35
Fetal B Cells	PAN3	0.364	0.187	0.069	2.19e-39	8.03e-35
Fetal B Cells	POLR3E	0.308	0.166	0.057	2.61e-39	9.57e-35
Fetal B Cells	IGFLR1	0.288	0.199	0.073	4.17e-39	1.53e-34
Fetal B Cells	JMY	0.287	0.125	0.037	4.62e-39	1.69e-34
Fetal B Cells	PIP5K1B	0.29	0.112	0.032	5.01e-39	1.83e-34
Fetal B Cells	SKAP2	0.315	0.187	0.069	5.26e-39	1.92e-34
Fetal B Cells	VASP	0.365	0.394	0.206	7.52e-39	2.75e-34
Fetal B Cells	BEST1	0.303	0.145	0.046	8.63e-39	3.16e-34
Fetal B Cells	N4BP3	0.278	0.115	0.032	1.04e-38	3.80e-34
Fetal B Cells	JAK1	0.334	0.304	0.142	2.65e-38	9.72e-34
Fetal B Cells	ATP2B1	0.271	0.44	0.233	2.78e-38	1.02e-33
Fetal B Cells	SEMA7A	0.398	0.164	0.06	6.63e-38	2.43e-33
Fetal B Cells	IDS	0.382	0.358	0.184	7.19e-38	2.63e-33
Fetal B Cells	LYSMD2	0.26	0.131	0.04	7.76e-38	2.84e-33
Fetal B Cells	TMEM165	0.436	0.321	0.163	7.81e-38	2.86e-33
Fetal B Cells	PPM1K	0.383	0.271	0.119	1.30e-37	4.76e-33
Fetal B Cells	P2RY8	0.272	0.168	0.058	1.84e-37	6.73e-33
Fetal B Cells	CYLD	0.326	0.229	0.094	3.09e-37	1.13e-32
Fetal B Cells	AKIRIN2	0.381	0.269	0.124	7.28e-37	2.66e-32
Fetal B Cells	ERO1B	0.335	0.151	0.051	8.45e-37	3.09e-32
Fetal B Cells	SEPTIN1	0.28	0.18	0.067	1.04e-36	3.80e-32
Fetal B Cells	ZNF791	0.337	0.227	0.095	1.50e-36	5.48e-32
Fetal B Cells	PIK3CA	0.284	0.129	0.04	2.35e-36	8.59e-32
Fetal B Cells	NUAK2	0.299	0.117	0.035	2.86e-36	1.05e-31
Fetal B Cells	SNHG8	0.383	0.533	0.322	5.03e-36	1.84e-31
Fetal B Cells	SIPA1L1	0.261	0.135	0.043	6.72e-36	2.46e-31
Fetal B Cells	CYFIP2	0.357	0.176	0.066	8.79e-36	3.22e-31
Fetal B Cells	MAF1	0.353	0.315	0.16	2.08e-35	7.63e-31
Fetal B Cells	FADS3	0.397	0.242	0.11	2.14e-35	7.84e-31
Fetal B Cells	N4BP2L1	0.361	0.206	0.083	3.65e-35	1.34e-30
Fetal B Cells	SATB1	0.285	0.188	0.071	4.27e-35	1.56e-30
Fetal B Cells	DDX3X	0.325	0.508	0.304	5.44e-35	1.99e-30
Fetal B Cells	ARHGAP24	0.39	0.208	0.085	9.33e-35	3.41e-30
Fetal B Cells	TERF2IP	0.357	0.279	0.135	1.46e-34	5.33e-30
Fetal B Cells	LTA4H	0.319	0.258	0.117	1.57e-34	5.73e-30
Fetal B Cells	USP15	0.334	0.3	0.147	1.72e-34	6.31e-30
Fetal B Cells	SCAND1	0.301	0.302	0.151	1.74e-34	6.35e-30
Fetal B Cells	UBE2D1	0.328	0.234	0.104	5.81e-34	2.13e-29
Fetal B Cells	C12orf49	0.302	0.125	0.04	7.13e-34	2.61e-29
Fetal B Cells	EIF4B	0.254	0.493	0.297	7.21e-34	2.64e-29
Fetal B Cells	PRKD3	0.252	0.145	0.05	1.86e-33	6.80e-29
Fetal B Cells	TSTD1	0.439	0.351	0.192	2.33e-33	8.53e-29
Fetal B Cells	REPIN1	0.308	0.127	0.042	2.64e-33	9.67e-29
Fetal B Cells	DGKD	0.311	0.131	0.044	3.08e-33	1.13e-28
Fetal B Cells	TMEM154	0.343	0.126	0.041	3.41e-33	1.25e-28
Fetal B Cells	MAPK1IP1L	0.345	0.381	0.213	6.86e-33	2.51e-28
Fetal B Cells	PSMA3-AS1	0.326	0.276	0.131	9.94e-33	3.64e-28
Fetal B Cells	AC025164.1	0.342	0.167	0.064	1.38e-32	5.05e-28
Fetal B Cells	TIPARP	0.302	0.163	0.061	1.47e-32	5.38e-28
Fetal B Cells	DAPP1	0.357	0.132	0.046	2.36e-32	8.63e-28
Fetal B Cells	PRRC2C	0.272	0.518	0.318	4.67e-32	1.71e-27
Fetal B Cells	ARHGEF1	0.264	0.26	0.12	5.10e-32	1.87e-27
Fetal B Cells	CYB5R4	0.308	0.152	0.056	6.41e-32	2.35e-27
Fetal B Cells	NXT1	0.351	0.229	0.105	8.34e-32	3.05e-27
Fetal B Cells	PTPN1	0.32	0.236	0.11	3.57e-31	1.31e-26
Fetal B Cells	SYAP1	0.263	0.43	0.251	3.99e-31	1.46e-26
Fetal B Cells	MAN2B1	0.283	0.219	0.099	4.16e-31	1.52e-26
Fetal B Cells	TGIF1	0.289	0.464	0.278	1.59e-30	5.80e-26
Fetal B Cells	RANBP2	0.362	0.225	0.104	1.86e-30	6.81e-26
Fetal B Cells	RBM6	0.328	0.239	0.113	1.90e-30	6.96e-26
Fetal B Cells	OSBPL10	0.302	0.124	0.042	2.68e-30	9.82e-26
Fetal B Cells	TMUB1	0.371	0.205	0.093	3.57e-30	1.31e-25
Fetal B Cells	MAP3K1	0.334	0.122	0.042	3.62e-30	1.33e-25
Fetal B Cells	ZNF431	0.252	0.133	0.047	3.63e-30	1.33e-25
Fetal B Cells	BPTF	0.326	0.231	0.108	4.35e-30	1.59e-25
Fetal B Cells	RRM2B	0.31	0.132	0.048	5.03e-30	1.84e-25
Fetal B Cells	PHF1	0.267	0.189	0.079	5.50e-30	2.01e-25
Fetal B Cells	TTC7A	0.265	0.126	0.044	1.04e-29	3.81e-25
Fetal B Cells	DMXL1	0.25	0.115	0.038	1.20e-29	4.38e-25
Fetal B Cells	RNF145	0.283	0.261	0.124	1.31e-29	4.80e-25
Fetal B Cells	SS18L2	0.318	0.276	0.139	1.35e-29	4.93e-25
Fetal B Cells	EXOSC6	0.261	0.14	0.051	2.40e-29	8.79e-25
Fetal B Cells	ABHD17B	0.262	0.117	0.039	3.17e-29	1.16e-24
Fetal B Cells	MT-ND6	0.298	0.178	0.075	3.47e-29	1.27e-24
Fetal B Cells	PDE3B	0.256	0.136	0.049	4.03e-29	1.47e-24
Fetal B Cells	PRKAR1A	0.314	0.399	0.233	4.78e-29	1.75e-24
Fetal B Cells	CBLB	0.258	0.19	0.081	5.54e-29	2.03e-24
Fetal B Cells	APOLD1	0.251	0.1	0.031	5.67e-29	2.07e-24
Fetal B Cells	UBA6	0.312	0.19	0.083	6.24e-29	2.28e-24
Fetal B Cells	RNF144B	0.305	0.156	0.062	7.43e-29	2.72e-24
Fetal B Cells	ELK4	0.26	0.137	0.051	7.94e-29	2.91e-24
Fetal B Cells	ERGIC1	0.336	0.247	0.123	9.92e-29	3.63e-24
Fetal B Cells	TNIP1	0.251	0.234	0.109	1.01e-28	3.69e-24
Fetal B Cells	ELMSAN1	0.357	0.208	0.095	1.24e-28	4.54e-24
Fetal B Cells	TAOK3	0.316	0.24	0.116	1.44e-28	5.27e-24
Fetal B Cells	MANBA	0.301	0.193	0.086	1.54e-28	5.64e-24
Fetal B Cells	HNRNPUL1	0.252	0.281	0.143	2.87e-28	1.05e-23
Fetal B Cells	CXXC5	0.265	0.184	0.077	4.10e-28	1.50e-23
Fetal B Cells	CELF2	0.269	0.251	0.118	4.28e-28	1.57e-23
Fetal B Cells	NOP58	0.287	0.299	0.159	5.32e-28	1.95e-23
Fetal B Cells	RNF139	0.298	0.214	0.1	5.43e-28	1.99e-23
Fetal B Cells	ZPR1	0.291	0.159	0.065	7.55e-28	2.76e-23
Fetal B Cells	GRB2	0.294	0.293	0.159	1.24e-27	4.53e-23
Fetal B Cells	PCSK7	0.36	0.302	0.164	1.80e-27	6.60e-23
Fetal B Cells	NCOA3	0.361	0.209	0.099	2.54e-27	9.30e-23
Fetal B Cells	ZBTB1	0.262	0.166	0.068	6.09e-27	2.23e-22
Fetal B Cells	IGF2BP3	0.342	0.195	0.092	7.70e-27	2.82e-22
Fetal B Cells	PLPP5	0.403	0.231	0.115	9.89e-27	3.62e-22
Fetal B Cells	MALT1	0.264	0.131	0.049	1.01e-26	3.71e-22
Fetal B Cells	PPP4R3A	0.293	0.205	0.096	1.62e-26	5.92e-22
Fetal B Cells	G3BP2	0.32	0.274	0.145	1.63e-26	5.98e-22
Fetal B Cells	C2orf69	0.253	0.103	0.034	1.81e-26	6.64e-22
Fetal B Cells	PGLS	0.29	0.265	0.139	3.10e-26	1.13e-21
Fetal B Cells	NSD3	0.344	0.265	0.14	4.13e-26	1.51e-21
Fetal B Cells	RNF41	0.291	0.147	0.059	6.21e-26	2.27e-21
Fetal B Cells	FBXO11	0.282	0.163	0.07	7.56e-26	2.77e-21
Fetal B Cells	PTPN6	0.341	0.172	0.074	9.17e-26	3.36e-21
Fetal B Cells	PWWP2B	0.283	0.146	0.06	9.45e-26	3.46e-21
Fetal B Cells	OFD1	0.33	0.229	0.111	1.05e-25	3.86e-21
Fetal B Cells	GRK6	0.308	0.138	0.055	1.19e-25	4.36e-21
Fetal B Cells	FBXW11	0.25	0.125	0.047	1.21e-25	4.45e-21
Fetal B Cells	UBE2G1	0.293	0.171	0.075	1.47e-25	5.37e-21
Fetal B Cells	RNASEH2B	0.289	0.192	0.089	1.50e-25	5.49e-21
Fetal B Cells	APPL1	0.289	0.189	0.087	1.74e-25	6.36e-21
Fetal B Cells	NIPA2	0.32	0.188	0.087	2.70e-25	9.88e-21
Fetal B Cells	EML4	0.285	0.34	0.194	5.07e-25	1.86e-20
Fetal B Cells	MAP4K4	0.289	0.232	0.117	8.22e-25	3.01e-20
Fetal B Cells	OIP5-AS1	0.3	0.219	0.11	1.33e-24	4.89e-20
Fetal B Cells	FNIP1	0.291	0.235	0.119	2.48e-24	9.06e-20
Fetal B Cells	NOP56	0.3	0.316	0.18	4.07e-24	1.49e-19
Fetal B Cells	MOB1A	0.253	0.351	0.209	4.43e-24	1.62e-19
Fetal B Cells	PRMT9	0.308	0.143	0.059	4.88e-24	1.79e-19
Fetal B Cells	SMAD7	0.288	0.168	0.075	6.09e-24	2.23e-19
Fetal B Cells	ERBIN	0.275	0.14	0.057	6.65e-24	2.43e-19
Fetal B Cells	ARIH1	0.309	0.184	0.086	7.95e-24	2.91e-19
Fetal B Cells	PCNX4	0.291	0.147	0.062	9.74e-24	3.57e-19
Fetal B Cells	USP34	0.273	0.174	0.08	1.06e-23	3.88e-19
Fetal B Cells	MBNL1	0.252	0.273	0.147	2.47e-23	9.05e-19
Fetal B Cells	UBE2E2	0.287	0.178	0.085	2.55e-23	9.34e-19
Fetal B Cells	WASHC4	0.264	0.2	0.097	2.59e-23	9.49e-19
Fetal B Cells	YTHDC1	0.3	0.244	0.131	7.33e-23	2.68e-18
Fetal B Cells	TNFRSF21	0.296	0.117	0.046	1.12e-22	4.09e-18
Fetal B Cells	RAP2C	0.291	0.193	0.095	2.16e-22	7.90e-18
Fetal B Cells	AFF4	0.252	0.251	0.137	3.52e-22	1.29e-17
Fetal B Cells	POLR2J3	0.254	0.349	0.209	3.85e-22	1.41e-17
Fetal B Cells	AC009107.2	0.263	0.157	0.071	4.21e-22	1.54e-17
Fetal B Cells	USP8	0.287	0.268	0.151	5.35e-22	1.96e-17
Fetal B Cells	RAB21	0.303	0.225	0.12	8.26e-22	3.02e-17
Fetal B Cells	NUP58	0.291	0.169	0.081	1.66e-21	6.07e-17
Fetal B Cells	USF2	0.265	0.171	0.081	1.89e-21	6.91e-17
Fetal B Cells	G3BP1	0.257	0.271	0.154	4.19e-21	1.54e-16
Fetal B Cells	CHD2	0.294	0.311	0.188	9.00e-21	3.29e-16
Fetal B Cells	TRIM13	0.256	0.172	0.082	1.69e-20	6.19e-16
Fetal B Cells	BAG1	0.294	0.24	0.134	1.92e-20	7.04e-16
Fetal B Cells	PNPLA8	0.255	0.287	0.167	2.92e-20	1.07e-15
Fetal B Cells	TSPYL1	0.3	0.253	0.143	3.35e-20	1.23e-15
Fetal B Cells	ZNF131	0.269	0.185	0.093	4.30e-20	1.57e-15
Fetal B Cells	UBE3A	0.283	0.178	0.089	1.15e-19	4.20e-15
Fetal B Cells	RBM23	0.263	0.279	0.163	1.86e-19	6.81e-15
Fetal B Cells	RRAGC	0.251	0.215	0.119	9.99e-19	3.66e-14
Fetal B Cells	DNAJC10	0.26	0.147	0.071	2.19e-18	8.03e-14
Fetal B Cells	SNHG9	0.261	0.198	0.106	6.49e-18	2.38e-13
Fetal B Cells	DNAJC4	0.271	0.205	0.115	6.86e-18	2.51e-13
Fetal B Cells	OGA	0.288	0.245	0.142	6.95e-18	2.54e-13
Fetal B Cells	JARID2	0.256	0.19	0.103	2.63e-17	9.61e-13
Fetal B Cells	IQSEC1	0.252	0.178	0.094	2.72e-17	9.95e-13
Fetal B Cells	LINC01578	0.254	0.192	0.104	3.35e-17	1.23e-12
Fetal B Cells	GTF2E2	0.252	0.138	0.067	3.92e-17	1.44e-12
Fetal B Cells	SINHCAF	0.293	0.168	0.088	6.97e-17	2.55e-12
Fetal B Cells	EDEM1	0.257	0.126	0.058	7.67e-17	2.81e-12
Fetal B Cells	RBM17	0.29	0.232	0.141	1.47e-15	5.39e-11
Fetal B Cells	CD2AP	0.264	0.125	0.06	1.65e-15	6.03e-11
Fetal B Cells	PGAP1	0.34	0.109	0.049	1.88e-15	6.89e-11
Fetal B Cells	HIST1H2AC	0.303	0.182	0.1	3.16e-15	1.16e-10
Fetal B Cells	MKRN1	0.261	0.225	0.136	3.89e-15	1.42e-10
Fetal B Cells	TBC1D1	0.264	0.132	0.067	1.48e-14	5.41e-10
Fetal B Cells	SWAP70	0.387	0.206	0.125	1.69e-14	6.19e-10
Fetal B Cells	SRSF8	0.299	0.188	0.11	2.43e-14	8.88e-10
Fetal B Cells	USP12	0.255	0.117	0.057	3.73e-14	1.37e-09
Fetal B Cells	SF3A2	0.255	0.15	0.082	4.37e-13	1.60e-08
Fetal B Cells	SPAG9	0.284	0.198	0.119	6.34e-13	2.32e-08
Fetal B Cells	CGGBP1	0.294	0.22	0.14	1.60e-12	5.84e-08
Fetal B Cells	CXorf40B	0.252	0.137	0.081	4.80e-10	1.76e-05

## Sheet: Fetal CD14+ Monocytes
Cell type cluster	Gene	Average log2 Fold-change	Percentage cluster cells expressing gene	Percentage other cells expressing gene	P-value	Bonferroni-adjusted p-value
Fetal CD14+ Monocytes	S100A8	107.766	0.941	0.096	< 2.23E-308	< 2.23E-308
Fetal CD14+ Monocytes	S100A9	31.973	0.976	0.258	< 2.23E-308	< 2.23E-308
Fetal CD14+ Monocytes	S100A12	11.279	0.841	0.033	< 2.23E-308	< 2.23E-308
Fetal CD14+ Monocytes	AC020656.1	3.962	0.835	0.047	< 2.23E-308	< 2.23E-308
Fetal CD14+ Monocytes	FCN1	3.322	0.926	0.056	< 2.23E-308	< 2.23E-308
Fetal CD14+ Monocytes	NAMPT	3.015	0.94	0.192	< 2.23E-308	< 2.23E-308
Fetal CD14+ Monocytes	BCL2A1	2.964	0.837	0.083	< 2.23E-308	< 2.23E-308
Fetal CD14+ Monocytes	PHLDA1	2.788	0.681	0.067	< 2.23E-308	< 2.23E-308
Fetal CD14+ Monocytes	LST1	2.759	0.96	0.122	< 2.23E-308	< 2.23E-308
Fetal CD14+ Monocytes	CEBPB	2.708	0.901	0.224	< 2.23E-308	< 2.23E-308
Fetal CD14+ Monocytes	PPIF	2.641	0.811	0.109	< 2.23E-308	< 2.23E-308
Fetal CD14+ Monocytes	CSTA	2.431	0.857	0.088	< 2.23E-308	< 2.23E-308
Fetal CD14+ Monocytes	MAFB	2.386	0.754	0.09	< 2.23E-308	< 2.23E-308
Fetal CD14+ Monocytes	TREM1	2.38	0.749	0.038	< 2.23E-308	< 2.23E-308
Fetal CD14+ Monocytes	SERPINA1	2.291	0.833	0.06	< 2.23E-308	< 2.23E-308
Fetal CD14+ Monocytes	C5AR1	2.239	0.748	0.056	< 2.23E-308	< 2.23E-308
Fetal CD14+ Monocytes	ATP2B1	2.224	0.867	0.222	< 2.23E-308	< 2.23E-308
Fetal CD14+ Monocytes	ACSL1	2.207	0.737	0.056	< 2.23E-308	< 2.23E-308
Fetal CD14+ Monocytes	SLC11A1	2.2	0.757	0.047	< 2.23E-308	< 2.23E-308
Fetal CD14+ Monocytes	SPI1	2.17	0.781	0.055	< 2.23E-308	< 2.23E-308
Fetal CD14+ Monocytes	TYMP	2.039	0.848	0.131	< 2.23E-308	< 2.23E-308
Fetal CD14+ Monocytes	SAMSN1	2.01	0.807	0.119	< 2.23E-308	< 2.23E-308
Fetal CD14+ Monocytes	AP1S2	1.98	0.769	0.096	< 2.23E-308	< 2.23E-308
Fetal CD14+ Monocytes	CFP	1.954	0.698	0.03	< 2.23E-308	< 2.23E-308
Fetal CD14+ Monocytes	AQP9	1.953	0.617	0.035	< 2.23E-308	< 2.23E-308
Fetal CD14+ Monocytes	APOBEC3A	1.937	0.531	0.025	< 2.23E-308	< 2.23E-308
Fetal CD14+ Monocytes	THBD	1.873	0.474	0.045	< 2.23E-308	< 2.23E-308
Fetal CD14+ Monocytes	BID	1.864	0.729	0.087	< 2.23E-308	< 2.23E-308
Fetal CD14+ Monocytes	STXBP2	1.852	0.769	0.193	< 2.23E-308	< 2.23E-308
Fetal CD14+ Monocytes	RILPL2	1.831	0.772	0.163	< 2.23E-308	< 2.23E-308
Fetal CD14+ Monocytes	MNDA	1.818	0.64	0.055	< 2.23E-308	< 2.23E-308
Fetal CD14+ Monocytes	UPP1	1.801	0.779	0.168	< 2.23E-308	< 2.23E-308
Fetal CD14+ Monocytes	STX11	1.8	0.687	0.088	< 2.23E-308	< 2.23E-308
Fetal CD14+ Monocytes	ATP13A3	1.797	0.683	0.095	< 2.23E-308	< 2.23E-308
Fetal CD14+ Monocytes	LUCAT1	1.771	0.549	0.027	< 2.23E-308	< 2.23E-308
Fetal CD14+ Monocytes	SLC2A3	1.744	0.778	0.177	< 2.23E-308	< 2.23E-308
Fetal CD14+ Monocytes	CLEC7A	1.736	0.644	0.047	< 2.23E-308	< 2.23E-308
Fetal CD14+ Monocytes	FGR	1.727	0.665	0.049	< 2.23E-308	< 2.23E-308
Fetal CD14+ Monocytes	SMIM25	1.726	0.59	0.041	< 2.23E-308	< 2.23E-308
Fetal CD14+ Monocytes	LGALS2	1.724	0.57	0.028	< 2.23E-308	< 2.23E-308
Fetal CD14+ Monocytes	MXD1	1.714	0.633	0.081	< 2.23E-308	< 2.23E-308
Fetal CD14+ Monocytes	NLRP3	1.69	0.58	0.036	< 2.23E-308	< 2.23E-308
Fetal CD14+ Monocytes	MARCKS	1.688	0.71	0.129	< 2.23E-308	< 2.23E-308
Fetal CD14+ Monocytes	NINJ1	1.685	0.847	0.238	< 2.23E-308	< 2.23E-308
Fetal CD14+ Monocytes	DUSP6	1.662	0.602	0.099	< 2.23E-308	< 2.23E-308
Fetal CD14+ Monocytes	CD300E	1.644	0.51	0.025	< 2.23E-308	< 2.23E-308
Fetal CD14+ Monocytes	LCP2	1.621	0.63	0.055	< 2.23E-308	< 2.23E-308
Fetal CD14+ Monocytes	ITGAX	1.609	0.584	0.037	< 2.23E-308	< 2.23E-308
Fetal CD14+ Monocytes	PNRC1	1.601	0.89	0.315	< 2.23E-308	< 2.23E-308
Fetal CD14+ Monocytes	VEGFA	1.6	0.537	0.05	< 2.23E-308	< 2.23E-308
Fetal CD14+ Monocytes	KYNU	1.598	0.593	0.046	< 2.23E-308	< 2.23E-308
Fetal CD14+ Monocytes	KDM6B	1.537	0.706	0.135	< 2.23E-308	< 2.23E-308
Fetal CD14+ Monocytes	EREG	1.532	0.341	0.025	< 2.23E-308	< 2.23E-308
Fetal CD14+ Monocytes	AC015912.3	1.51	0.294	0.037	< 2.23E-308	< 2.23E-308
Fetal CD14+ Monocytes	GK	1.509	0.503	0.034	< 2.23E-308	< 2.23E-308
Fetal CD14+ Monocytes	MAP3K8	1.499	0.725	0.174	< 2.23E-308	< 2.23E-308
Fetal CD14+ Monocytes	MCEMP1	1.497	0.42	0.022	< 2.23E-308	< 2.23E-308
Fetal CD14+ Monocytes	TNFAIP6	1.488	0.305	0.022	< 2.23E-308	< 2.23E-308
Fetal CD14+ Monocytes	ETS2	1.479	0.659	0.124	< 2.23E-308	< 2.23E-308
Fetal CD14+ Monocytes	TNFRSF1B	1.475	0.736	0.126	< 2.23E-308	< 2.23E-308
Fetal CD14+ Monocytes	NFKB1	1.472	0.63	0.139	< 2.23E-308	< 2.23E-308
Fetal CD14+ Monocytes	EHD1	1.468	0.634	0.157	< 2.23E-308	< 2.23E-308
Fetal CD14+ Monocytes	FPR1	1.446	0.59	0.054	< 2.23E-308	< 2.23E-308
Fetal CD14+ Monocytes	CFD	1.431	0.811	0.134	< 2.23E-308	< 2.23E-308
Fetal CD14+ Monocytes	PNP	1.427	0.603	0.137	< 2.23E-308	< 2.23E-308
Fetal CD14+ Monocytes	IFNGR2	1.403	0.65	0.156	< 2.23E-308	< 2.23E-308
Fetal CD14+ Monocytes	TNFRSF1A	1.393	0.582	0.133	< 2.23E-308	< 2.23E-308
Fetal CD14+ Monocytes	UBE2D1	1.39	0.563	0.096	< 2.23E-308	< 2.23E-308
Fetal CD14+ Monocytes	PILRA	1.363	0.545	0.047	< 2.23E-308	< 2.23E-308
Fetal CD14+ Monocytes	CXCL16	1.333	0.573	0.07	< 2.23E-308	< 2.23E-308
Fetal CD14+ Monocytes	CSF3R	1.312	0.689	0.143	< 2.23E-308	< 2.23E-308
Fetal CD14+ Monocytes	SLC43A2	1.31	0.63	0.141	< 2.23E-308	< 2.23E-308
Fetal CD14+ Monocytes	SKIL	1.303	0.643	0.165	< 2.23E-308	< 2.23E-308
Fetal CD14+ Monocytes	HIF1A	1.294	0.618	0.156	< 2.23E-308	< 2.23E-308
Fetal CD14+ Monocytes	RNASET2	1.277	0.745	0.194	< 2.23E-308	< 2.23E-308
Fetal CD14+ Monocytes	AKIRIN2	1.262	0.522	0.118	< 2.23E-308	< 2.23E-308
Fetal CD14+ Monocytes	EVI2B	1.258	0.607	0.105	< 2.23E-308	< 2.23E-308
Fetal CD14+ Monocytes	MAP2K3	1.25	0.655	0.166	< 2.23E-308	< 2.23E-308
Fetal CD14+ Monocytes	RUNX1	1.226	0.501	0.054	< 2.23E-308	< 2.23E-308
Fetal CD14+ Monocytes	TNIP1	1.185	0.507	0.102	< 2.23E-308	< 2.23E-308
Fetal CD14+ Monocytes	CCRL2	1.183	0.402	0.035	< 2.23E-308	< 2.23E-308
Fetal CD14+ Monocytes	TRAPPC5	1.183	0.571	0.14	< 2.23E-308	< 2.23E-308
Fetal CD14+ Monocytes	HCK	1.182	0.498	0.049	< 2.23E-308	< 2.23E-308
Fetal CD14+ Monocytes	HBEGF	1.179	0.386	0.052	< 2.23E-308	< 2.23E-308
Fetal CD14+ Monocytes	PLBD1	1.161	0.463	0.096	< 2.23E-308	< 2.23E-308
Fetal CD14+ Monocytes	GPAT3	1.157	0.332	0.017	< 2.23E-308	< 2.23E-308
Fetal CD14+ Monocytes	VCAN	1.152	0.71	0.181	< 2.23E-308	< 2.23E-308
Fetal CD14+ Monocytes	LYN	1.15	0.575	0.123	< 2.23E-308	< 2.23E-308
Fetal CD14+ Monocytes	MARCKSL1	1.133	0.689	0.128	< 2.23E-308	< 2.23E-308
Fetal CD14+ Monocytes	CD93	1.118	0.485	0.061	< 2.23E-308	< 2.23E-308
Fetal CD14+ Monocytes	CHP1	1.109	0.509	0.114	< 2.23E-308	< 2.23E-308
Fetal CD14+ Monocytes	B3GNT5	1.099	0.404	0.065	< 2.23E-308	< 2.23E-308
Fetal CD14+ Monocytes	JAML	1.089	0.469	0.036	< 2.23E-308	< 2.23E-308
Fetal CD14+ Monocytes	IL6R	1.087	0.416	0.035	< 2.23E-308	< 2.23E-308
Fetal CD14+ Monocytes	PFKFB3	1.086	0.408	0.05	< 2.23E-308	< 2.23E-308
Fetal CD14+ Monocytes	GCH1	1.08	0.4	0.063	< 2.23E-308	< 2.23E-308
Fetal CD14+ Monocytes	IRAK3	1.072	0.389	0.025	< 2.23E-308	< 2.23E-308
Fetal CD14+ Monocytes	CLEC4E	1.066	0.303	0.016	< 2.23E-308	< 2.23E-308
Fetal CD14+ Monocytes	RABGEF1	1.041	0.437	0.08	< 2.23E-308	< 2.23E-308
Fetal CD14+ Monocytes	LILRA5	1.04	0.364	0.015	< 2.23E-308	< 2.23E-308
Fetal CD14+ Monocytes	LILRB2	1.039	0.391	0.024	< 2.23E-308	< 2.23E-308
Fetal CD14+ Monocytes	CLEC12A	1.026	0.358	0.019	< 2.23E-308	< 2.23E-308
Fetal CD14+ Monocytes	PTX3	1.017	0.219	0.011	< 2.23E-308	< 2.23E-308
Fetal CD14+ Monocytes	FGL2	1.002	0.416	0.055	< 2.23E-308	< 2.23E-308
Fetal CD14+ Monocytes	PTGS2	1.001	0.228	0.017	< 2.23E-308	< 2.23E-308
Fetal CD14+ Monocytes	ARRB2	0.998	0.537	0.1	< 2.23E-308	< 2.23E-308
Fetal CD14+ Monocytes	DSE	0.983	0.415	0.077	< 2.23E-308	< 2.23E-308
Fetal CD14+ Monocytes	C19orf38	0.979	0.382	0.024	< 2.23E-308	< 2.23E-308
Fetal CD14+ Monocytes	C4orf48	0.964	0.442	0.073	< 2.23E-308	< 2.23E-308
Fetal CD14+ Monocytes	CCR1	0.955	0.356	0.048	< 2.23E-308	< 2.23E-308
Fetal CD14+ Monocytes	CD86	0.95	0.398	0.042	< 2.23E-308	< 2.23E-308
Fetal CD14+ Monocytes	AC005280.2	0.938	0.277	0.012	< 2.23E-308	< 2.23E-308
Fetal CD14+ Monocytes	RNF130	0.932	0.544	0.089	< 2.23E-308	< 2.23E-308
Fetal CD14+ Monocytes	CD302	0.931	0.434	0.072	< 2.23E-308	< 2.23E-308
Fetal CD14+ Monocytes	ICAM1	0.923	0.441	0.078	< 2.23E-308	< 2.23E-308
Fetal CD14+ Monocytes	IL1A	0.916	0.207	0.013	< 2.23E-308	< 2.23E-308
Fetal CD14+ Monocytes	FCAR	0.907	0.317	0.01	< 2.23E-308	< 2.23E-308
Fetal CD14+ Monocytes	CSGALNACT2	0.897	0.422	0.073	< 2.23E-308	< 2.23E-308
Fetal CD14+ Monocytes	ALDH2	0.89	0.393	0.057	< 2.23E-308	< 2.23E-308
Fetal CD14+ Monocytes	CLEC4A	0.879	0.341	0.023	< 2.23E-308	< 2.23E-308
Fetal CD14+ Monocytes	MPEG1	0.878	0.404	0.04	< 2.23E-308	< 2.23E-308
Fetal CD14+ Monocytes	MGST1	0.875	0.322	0.019	< 2.23E-308	< 2.23E-308
Fetal CD14+ Monocytes	SNN	0.873	0.357	0.042	< 2.23E-308	< 2.23E-308
Fetal CD14+ Monocytes	WAS	0.867	0.43	0.069	< 2.23E-308	< 2.23E-308
Fetal CD14+ Monocytes	CYBB	0.866	0.464	0.06	< 2.23E-308	< 2.23E-308
Fetal CD14+ Monocytes	LY86	0.86	0.455	0.061	< 2.23E-308	< 2.23E-308
Fetal CD14+ Monocytes	NRIP3	0.859	0.275	0.021	< 2.23E-308	< 2.23E-308
Fetal CD14+ Monocytes	LY96	0.859	0.437	0.061	< 2.23E-308	< 2.23E-308
Fetal CD14+ Monocytes	SPHK1	0.851	0.294	0.029	< 2.23E-308	< 2.23E-308
Fetal CD14+ Monocytes	BCL3	0.838	0.381	0.063	< 2.23E-308	< 2.23E-308
Fetal CD14+ Monocytes	ADGRE2	0.837	0.306	0.014	< 2.23E-308	< 2.23E-308
Fetal CD14+ Monocytes	TLR2	0.833	0.317	0.025	< 2.23E-308	< 2.23E-308
Fetal CD14+ Monocytes	LILRB3	0.831	0.325	0.027	< 2.23E-308	< 2.23E-308
Fetal CD14+ Monocytes	LILRA1	0.828	0.271	0.009	< 2.23E-308	< 2.23E-308
Fetal CD14+ Monocytes	SLC7A7	0.826	0.404	0.059	< 2.23E-308	< 2.23E-308
Fetal CD14+ Monocytes	CDKN1A	0.824	0.795	0.23	< 2.23E-308	< 2.23E-308
Fetal CD14+ Monocytes	RETN	0.82	0.238	0.018	< 2.23E-308	< 2.23E-308
Fetal CD14+ Monocytes	DMXL2	0.808	0.295	0.034	< 2.23E-308	< 2.23E-308
Fetal CD14+ Monocytes	PROK2	0.806	0.139	0.003	< 2.23E-308	< 2.23E-308
Fetal CD14+ Monocytes	LRRC25	0.803	0.299	0.022	< 2.23E-308	< 2.23E-308
Fetal CD14+ Monocytes	SERPINB8	0.797	0.289	0.031	< 2.23E-308	< 2.23E-308
Fetal CD14+ Monocytes	ADAM8	0.79	0.317	0.038	< 2.23E-308	< 2.23E-308
Fetal CD14+ Monocytes	BST1	0.783	0.305	0.04	< 2.23E-308	< 2.23E-308
Fetal CD14+ Monocytes	MIR3945HG	0.779	0.199	0.014	< 2.23E-308	< 2.23E-308
Fetal CD14+ Monocytes	ODF3B	0.769	0.299	0.035	< 2.23E-308	< 2.23E-308
Fetal CD14+ Monocytes	FERMT3	0.76	0.37	0.056	< 2.23E-308	< 2.23E-308
Fetal CD14+ Monocytes	LIMS1	0.759	0.609	0.138	< 2.23E-308	< 2.23E-308
Fetal CD14+ Monocytes	IRAK2	0.745	0.26	0.02	< 2.23E-308	< 2.23E-308
Fetal CD14+ Monocytes	ADA2	0.743	0.301	0.039	< 2.23E-308	< 2.23E-308
Fetal CD14+ Monocytes	PYCARD	0.74	0.491	0.096	< 2.23E-308	< 2.23E-308
Fetal CD14+ Monocytes	ARHGAP26	0.74	0.314	0.037	< 2.23E-308	< 2.23E-308
Fetal CD14+ Monocytes	C3AR1	0.72	0.402	0.062	< 2.23E-308	< 2.23E-308
Fetal CD14+ Monocytes	SLC2A6	0.708	0.241	0.021	< 2.23E-308	< 2.23E-308
Fetal CD14+ Monocytes	MTMR11	0.705	0.27	0.022	< 2.23E-308	< 2.23E-308
Fetal CD14+ Monocytes	LINC00877	0.68	0.193	0.01	< 2.23E-308	< 2.23E-308
Fetal CD14+ Monocytes	TLR4	0.668	0.266	0.028	< 2.23E-308	< 2.23E-308
Fetal CD14+ Monocytes	DOK3	0.62	0.217	0.017	< 2.23E-308	< 2.23E-308
Fetal CD14+ Monocytes	C1orf162	0.606	0.556	0.083	< 2.23E-308	< 2.23E-308
Fetal CD14+ Monocytes	CHST15	0.568	0.21	0.019	< 2.23E-308	< 2.23E-308
Fetal CD14+ Monocytes	THEMIS2	0.554	0.303	0.038	< 2.23E-308	< 2.23E-308
Fetal CD14+ Monocytes	GNA15	0.551	0.354	0.033	< 2.23E-308	< 2.23E-308
Fetal CD14+ Monocytes	OSCAR	0.547	0.192	0.008	< 2.23E-308	< 2.23E-308
Fetal CD14+ Monocytes	AL034397.3	0.542	0.155	0.01	< 2.23E-308	< 2.23E-308
Fetal CD14+ Monocytes	ASGR1	0.539	0.206	0.017	< 2.23E-308	< 2.23E-308
Fetal CD14+ Monocytes	FPR2	0.538	0.194	0.012	< 2.23E-308	< 2.23E-308
Fetal CD14+ Monocytes	CD300C	0.514	0.195	0.016	< 2.23E-308	< 2.23E-308
Fetal CD14+ Monocytes	SYN1	0.452	0.159	0.004	< 2.23E-308	< 2.23E-308
Fetal CD14+ Monocytes	LILRA2	0.45	0.175	0.008	< 2.23E-308	< 2.23E-308
Fetal CD14+ Monocytes	NRG1	0.449	0.145	0.006	< 2.23E-308	< 2.23E-308
Fetal CD14+ Monocytes	CD300LF	0.439	0.154	0.008	< 2.23E-308	< 2.23E-308
Fetal CD14+ Monocytes	DGAT2	0.408	0.115	0.003	< 2.23E-308	< 2.23E-308
Fetal CD14+ Monocytes	AC011472.2	0.382	0.122	0.003	< 2.23E-308	< 2.23E-308
Fetal CD14+ Monocytes	ASGR2	0.381	0.121	0.006	< 2.23E-308	< 2.23E-308
Fetal CD14+ Monocytes	FLNA	0.353	0.719	0.132	< 2.23E-308	< 2.23E-308
Fetal CD14+ Monocytes	NOD2	0.347	0.126	0.006	< 2.23E-308	< 2.23E-308
Fetal CD14+ Monocytes	ATP2B1-AS1	1.346	0.403	0.071	5.44e-307	1.99e-302
Fetal CD14+ Monocytes	EFHD2	0.971	0.499	0.106	3.63e-306	1.33e-301
Fetal CD14+ Monocytes	CD37	0.541	0.755	0.208	6.94e-306	2.54e-301
Fetal CD14+ Monocytes	PRAM1	0.412	0.14	0.008	1.11e-301	4.07e-297
Fetal CD14+ Monocytes	GPR84	0.559	0.188	0.016	1.92e-301	7.02e-297
Fetal CD14+ Monocytes	ZEB2	1.147	0.626	0.156	4.00e-300	1.46e-295
Fetal CD14+ Monocytes	LRG1	0.448	0.143	0.009	5.92e-300	2.17e-295
Fetal CD14+ Monocytes	EAF1	0.969	0.331	0.05	1.39e-299	5.09e-295
Fetal CD14+ Monocytes	SH2B3	0.67	0.312	0.043	6.36e-299	2.33e-294
Fetal CD14+ Monocytes	TNFSF14	0.935	0.237	0.025	1.20e-298	4.38e-294
Fetal CD14+ Monocytes	MCTP1	0.473	0.166	0.013	2.64e-292	9.65e-288
Fetal CD14+ Monocytes	ZNF385A	0.919	0.374	0.068	6.58e-292	2.41e-287
Fetal CD14+ Monocytes	HES4	1.114	0.277	0.036	9.82e-291	3.59e-286
Fetal CD14+ Monocytes	GPCPD1	1.041	0.444	0.092	1.15e-286	4.19e-282
Fetal CD14+ Monocytes	ICAM3	1.064	0.529	0.128	2.95e-282	1.08e-277
Fetal CD14+ Monocytes	RNF144B	1.136	0.341	0.057	2.49e-281	9.13e-277
Fetal CD14+ Monocytes	SLC16A3	1.187	0.612	0.169	1.46e-279	5.36e-275
Fetal CD14+ Monocytes	PNPLA8	1.23	0.582	0.16	8.06e-279	2.95e-274
Fetal CD14+ Monocytes	CARD19	0.982	0.421	0.085	3.44e-278	1.26e-273
Fetal CD14+ Monocytes	ANPEP	1.045	0.464	0.096	5.28e-277	1.93e-272
Fetal CD14+ Monocytes	AC096667.1	0.418	0.123	0.007	1.03e-275	3.79e-271
Fetal CD14+ Monocytes	TICAM1	0.712	0.286	0.04	3.98e-274	1.46e-269
Fetal CD14+ Monocytes	RBP7	0.766	0.349	0.057	4.90e-272	1.79e-267
Fetal CD14+ Monocytes	HAVCR2	0.748	0.352	0.058	3.07e-270	1.12e-265
Fetal CD14+ Monocytes	MAP2K1	1.04	0.469	0.11	1.32e-269	4.83e-265
Fetal CD14+ Monocytes	METRNL	0.806	0.419	0.081	1.77e-269	6.46e-265
Fetal CD14+ Monocytes	FOSL2	1.131	0.627	0.182	5.97e-269	2.18e-264
Fetal CD14+ Monocytes	CHMP4B	1.126	0.607	0.18	6.42e-262	2.35e-257
Fetal CD14+ Monocytes	THBS1	1.396	0.362	0.066	3.99e-261	1.46e-256
Fetal CD14+ Monocytes	TESC	0.485	0.181	0.017	2.68e-260	9.79e-256
Fetal CD14+ Monocytes	MYO9B	0.901	0.431	0.094	1.34e-258	4.90e-254
Fetal CD14+ Monocytes	GPSM3	0.733	0.623	0.169	2.93e-258	1.07e-253
Fetal CD14+ Monocytes	CD53	0.292	0.659	0.182	1.54e-257	5.63e-253
Fetal CD14+ Monocytes	MIR22HG	1.075	0.532	0.139	1.80e-257	6.61e-253
Fetal CD14+ Monocytes	RAB32	0.575	0.225	0.027	2.22e-255	8.13e-251
Fetal CD14+ Monocytes	JMJD1C	1.104	0.561	0.155	1.07e-254	3.92e-250
Fetal CD14+ Monocytes	SPAG9	1.003	0.468	0.113	1.07e-253	3.93e-249
Fetal CD14+ Monocytes	ZC3H12A	0.819	0.381	0.073	2.92e-253	1.07e-248
Fetal CD14+ Monocytes	MGAT1	1.114	0.631	0.204	2.47e-251	9.03e-247
Fetal CD14+ Monocytes	RIPK2	0.782	0.353	0.064	3.05e-251	1.12e-246
Fetal CD14+ Monocytes	TKT	0.346	0.717	0.246	7.56e-251	2.77e-246
Fetal CD14+ Monocytes	HPSE	0.592	0.199	0.022	7.56e-250	2.77e-245
Fetal CD14+ Monocytes	MYO1F	0.742	0.372	0.07	1.63e-248	5.98e-244
Fetal CD14+ Monocytes	RNF149	1.061	0.626	0.194	2.11e-247	7.73e-243
Fetal CD14+ Monocytes	ADORA2A	0.536	0.19	0.02	1.02e-246	3.72e-242
Fetal CD14+ Monocytes	ZNF467	0.296	0.116	0.007	5.32e-246	1.95e-241
Fetal CD14+ Monocytes	DENND5A	0.944	0.374	0.077	4.31e-244	1.58e-239
Fetal CD14+ Monocytes	C15orf48	1.571	0.559	0.164	6.34e-243	2.32e-238
Fetal CD14+ Monocytes	CLEC4D	0.337	0.103	0.006	7.21e-242	2.64e-237
Fetal CD14+ Monocytes	SERPINB1	1.248	0.684	0.255	1.34e-241	4.91e-237
Fetal CD14+ Monocytes	VASP	1.141	0.616	0.201	7.23e-237	2.65e-232
Fetal CD14+ Monocytes	AC253572.2	0.933	0.255	0.037	2.37e-236	8.66e-232
Fetal CD14+ Monocytes	MYO1G	0.694	0.32	0.055	1.48e-234	5.42e-230
Fetal CD14+ Monocytes	FOSL1	0.405	0.146	0.012	7.77e-233	2.85e-228
Fetal CD14+ Monocytes	HK3	0.314	0.121	0.008	2.83e-231	1.04e-226
Fetal CD14+ Monocytes	SIRPB1	0.301	0.114	0.007	6.95e-228	2.54e-223
Fetal CD14+ Monocytes	AC090559.1	0.369	0.155	0.014	1.02e-227	3.74e-223
Fetal CD14+ Monocytes	SERPINB2	2.008	0.258	0.04	1.99e-227	7.30e-223
Fetal CD14+ Monocytes	NRGN	0.329	0.116	0.008	2.62e-227	9.58e-223
Fetal CD14+ Monocytes	NBPF19	0.781	0.234	0.033	3.62e-226	1.32e-221
Fetal CD14+ Monocytes	MX2	0.627	0.254	0.038	3.89e-224	1.42e-219
Fetal CD14+ Monocytes	ZYX	0.893	0.436	0.108	1.14e-223	4.18e-219
Fetal CD14+ Monocytes	TOR4A	0.347	0.147	0.013	1.25e-223	4.58e-219
Fetal CD14+ Monocytes	TLNRD1	0.8	0.341	0.067	8.58e-222	3.14e-217
Fetal CD14+ Monocytes	RNASE2	0.302	0.102	0.006	7.52e-219	2.75e-214
Fetal CD14+ Monocytes	ATP6V0C	1	0.87	0.426	2.00e-218	7.33e-214
Fetal CD14+ Monocytes	WTAP	1.524	0.628	0.226	1.63e-217	5.95e-213
Fetal CD14+ Monocytes	PIK3R5	0.525	0.189	0.022	5.52e-217	2.02e-212
Fetal CD14+ Monocytes	PIM3	0.957	0.535	0.158	8.52e-217	3.12e-212
Fetal CD14+ Monocytes	PLK3	0.982	0.526	0.153	6.91e-216	2.53e-211
Fetal CD14+ Monocytes	CTNNB1	1.271	0.641	0.221	8.76e-216	3.21e-211
Fetal CD14+ Monocytes	ATP1B3	0.28	0.69	0.246	9.17e-216	3.36e-211
Fetal CD14+ Monocytes	CD4	0.598	0.293	0.05	3.59e-215	1.31e-210
Fetal CD14+ Monocytes	ARF6	1	0.669	0.245	6.92e-215	2.53e-210
Fetal CD14+ Monocytes	CD55	0.996	0.779	0.299	1.07e-214	3.90e-210
Fetal CD14+ Monocytes	LAMB3	0.496	0.166	0.017	1.34e-214	4.91e-210
Fetal CD14+ Monocytes	CDC42EP3	1.046	0.42	0.104	6.61e-214	2.42e-209
Fetal CD14+ Monocytes	LILRA6	0.322	0.122	0.009	1.77e-213	6.50e-209
Fetal CD14+ Monocytes	LACTB	0.709	0.287	0.051	1.57e-212	5.75e-208
Fetal CD14+ Monocytes	METTL9	0.938	0.481	0.136	3.77e-211	1.38e-206
Fetal CD14+ Monocytes	MS4A7	0.421	0.412	0.089	4.79e-210	1.75e-205
Fetal CD14+ Monocytes	AHR	0.778	0.264	0.044	1.30e-208	4.77e-204
Fetal CD14+ Monocytes	SLC35E4	0.319	0.13	0.011	4.19e-208	1.53e-203
Fetal CD14+ Monocytes	TBXAS1	0.465	0.251	0.038	6.23e-208	2.28e-203
Fetal CD14+ Monocytes	STK40	0.606	0.275	0.048	1.05e-206	3.85e-202
Fetal CD14+ Monocytes	SLC6A6	0.615	0.226	0.033	5.12e-205	1.87e-200
Fetal CD14+ Monocytes	AOAH	0.494	0.259	0.041	1.42e-203	5.18e-199
Fetal CD14+ Monocytes	LRRK2	0.411	0.133	0.012	2.93e-203	1.07e-198
Fetal CD14+ Monocytes	NFKBIE	0.567	0.231	0.035	5.50e-203	2.01e-198
Fetal CD14+ Monocytes	HK2	0.472	0.162	0.018	1.23e-201	4.50e-197
Fetal CD14+ Monocytes	VIM-AS1	0.547	0.17	0.02	9.76e-200	3.57e-195
Fetal CD14+ Monocytes	NFKB2	0.747	0.414	0.101	1.19e-199	4.36e-195
Fetal CD14+ Monocytes	HEIH	0.673	0.285	0.052	8.42e-199	3.08e-194
Fetal CD14+ Monocytes	GAPT	0.357	0.123	0.01	3.78e-196	1.38e-191
Fetal CD14+ Monocytes	PGLS	0.88	0.464	0.134	3.94e-196	1.44e-191
Fetal CD14+ Monocytes	LILRB1	0.361	0.143	0.014	3.89e-194	1.42e-189
Fetal CD14+ Monocytes	SIGLEC14	0.253	0.1	0.007	9.05e-194	3.31e-189
Fetal CD14+ Monocytes	GPR35	0.411	0.147	0.015	9.54e-194	3.49e-189
Fetal CD14+ Monocytes	RGS18	0.294	0.1	0.007	2.24e-193	8.21e-189
Fetal CD14+ Monocytes	NUMB	0.81	0.413	0.106	9.52e-193	3.48e-188
Fetal CD14+ Monocytes	TNFSF8	0.418	0.117	0.01	1.28e-192	4.69e-188
Fetal CD14+ Monocytes	ALDOA	0.563	0.467	0.138	6.10e-192	2.23e-187
Fetal CD14+ Monocytes	C9orf72	0.82	0.365	0.087	3.06e-191	1.12e-186
Fetal CD14+ Monocytes	SH3BP2	0.495	0.259	0.045	6.20e-187	2.27e-182
Fetal CD14+ Monocytes	MAP1LC3B	0.974	0.655	0.25	1.59e-186	5.82e-182
Fetal CD14+ Monocytes	PARVG	0.542	0.255	0.044	4.30e-186	1.58e-181
Fetal CD14+ Monocytes	CAMK1	0.32	0.126	0.011	6.09e-186	2.23e-181
Fetal CD14+ Monocytes	MSN	0.638	0.511	0.147	1.70e-185	6.24e-181
Fetal CD14+ Monocytes	PLSCR1	0.882	0.603	0.212	1.27e-184	4.65e-180
Fetal CD14+ Monocytes	PTGER2	0.693	0.324	0.068	4.42e-184	1.62e-179
Fetal CD14+ Monocytes	RNASE6	0.327	0.321	0.065	1.63e-183	5.98e-179
Fetal CD14+ Monocytes	ZBTB7A	0.803	0.403	0.105	4.33e-183	1.58e-178
Fetal CD14+ Monocytes	SIPA1L1	0.598	0.238	0.04	2.21e-180	8.09e-176
Fetal CD14+ Monocytes	RARA	0.723	0.43	0.114	8.09e-180	2.96e-175
Fetal CD14+ Monocytes	PRKAG2-AS1	0.369	0.13	0.013	2.32e-179	8.49e-175
Fetal CD14+ Monocytes	RASSF5	0.659	0.347	0.078	9.25e-179	3.38e-174
Fetal CD14+ Monocytes	LPXN	0.694	0.316	0.068	1.57e-176	5.73e-172
Fetal CD14+ Monocytes	TRAF1	0.504	0.169	0.022	2.28e-176	8.34e-172
Fetal CD14+ Monocytes	CHRNE	0.473	0.169	0.022	1.92e-175	7.03e-171
Fetal CD14+ Monocytes	RIT1	0.81	0.355	0.087	6.49e-175	2.38e-170
Fetal CD14+ Monocytes	PDE4A	0.524	0.269	0.051	1.23e-173	4.52e-169
Fetal CD14+ Monocytes	MIR4435-2HG	0.698	0.261	0.049	1.74e-173	6.36e-169
Fetal CD14+ Monocytes	AC007952.4	0.632	0.246	0.044	3.87e-173	1.42e-168
Fetal CD14+ Monocytes	RIN3	0.569	0.239	0.042	5.58e-173	2.04e-168
Fetal CD14+ Monocytes	NRIP1	0.746	0.303	0.067	6.11e-173	2.23e-168
Fetal CD14+ Monocytes	RARA-AS1	0.41	0.144	0.016	1.13e-172	4.14e-168
Fetal CD14+ Monocytes	ZFYVE16	0.789	0.32	0.074	1.15e-172	4.20e-168
Fetal CD14+ Monocytes	DNAAF1	0.452	0.105	0.009	2.07e-171	7.56e-167
Fetal CD14+ Monocytes	ZNF267	0.716	0.264	0.052	3.07e-171	1.12e-166
Fetal CD14+ Monocytes	MAT2A	0.901	0.452	0.139	8.11e-171	2.97e-166
Fetal CD14+ Monocytes	RELB	0.677	0.344	0.08	8.30e-171	3.04e-166
Fetal CD14+ Monocytes	IQGAP1	0.895	0.559	0.201	1.44e-170	5.28e-166
Fetal CD14+ Monocytes	TNFSF13B	0.497	0.376	0.089	1.75e-170	6.40e-166
Fetal CD14+ Monocytes	SIGLEC9	0.289	0.121	0.012	2.30e-170	8.41e-166
Fetal CD14+ Monocytes	PLXDC2	0.398	0.191	0.028	6.03e-170	2.21e-165
Fetal CD14+ Monocytes	GRINA	0.838	0.493	0.163	1.24e-168	4.54e-164
Fetal CD14+ Monocytes	TRIB1	0.655	0.309	0.069	8.13e-168	2.98e-163
Fetal CD14+ Monocytes	LFNG	0.43	0.198	0.03	1.42e-166	5.20e-162
Fetal CD14+ Monocytes	DAZAP2	0.776	0.654	0.257	5.23e-165	1.91e-160
Fetal CD14+ Monocytes	HOTAIRM1	0.387	0.156	0.02	1.36e-163	4.99e-159
Fetal CD14+ Monocytes	RASSF2	0.457	0.187	0.028	1.50e-163	5.50e-159
Fetal CD14+ Monocytes	BRI3	0.809	0.579	0.213	4.69e-163	1.72e-158
Fetal CD14+ Monocytes	CARD16	0.592	0.611	0.209	4.85e-163	1.77e-158
Fetal CD14+ Monocytes	ACSL3	0.94	0.372	0.104	1.67e-162	6.12e-158
Fetal CD14+ Monocytes	POU2F2	0.545	0.252	0.048	1.05e-161	3.85e-157
Fetal CD14+ Monocytes	VNN2	0.539	0.174	0.024	2.16e-161	7.92e-157
Fetal CD14+ Monocytes	LPCAT1	0.773	0.374	0.101	2.49e-160	9.10e-156
Fetal CD14+ Monocytes	NFAM1	0.274	0.104	0.009	4.47e-160	1.64e-155
Fetal CD14+ Monocytes	DOCK2	0.442	0.191	0.029	6.26e-160	2.29e-155
Fetal CD14+ Monocytes	JARID2	0.822	0.364	0.099	1.22e-159	4.46e-155
Fetal CD14+ Monocytes	QPCT	0.553	0.219	0.039	1.72e-158	6.28e-154
Fetal CD14+ Monocytes	CALHM6	0.512	0.242	0.046	5.97e-158	2.19e-153
Fetal CD14+ Monocytes	BACH1	0.713	0.328	0.081	2.25e-157	8.23e-153
Fetal CD14+ Monocytes	ACTR2	0.87	0.572	0.224	7.42e-156	2.71e-151
Fetal CD14+ Monocytes	PLCXD1	0.533	0.18	0.028	2.46e-155	8.99e-151
Fetal CD14+ Monocytes	THAP2	0.526	0.211	0.037	1.03e-153	3.79e-149
Fetal CD14+ Monocytes	PLXNC1	0.337	0.122	0.013	1.20e-153	4.38e-149
Fetal CD14+ Monocytes	PLEKHO2	0.573	0.258	0.053	2.96e-153	1.08e-148
Fetal CD14+ Monocytes	EHBP1L1	0.441	0.202	0.034	1.52e-152	5.56e-148
Fetal CD14+ Monocytes	IRAK1	0.639	0.276	0.061	7.20e-152	2.64e-147
Fetal CD14+ Monocytes	PIK3AP1	0.471	0.184	0.029	4.81e-151	1.76e-146
Fetal CD14+ Monocytes	TNFAIP2	0.665	0.353	0.092	1.43e-150	5.24e-146
Fetal CD14+ Monocytes	MYD88	0.574	0.279	0.063	1.12e-148	4.09e-144
Fetal CD14+ Monocytes	ZMIZ1	0.505	0.235	0.046	1.26e-148	4.60e-144
Fetal CD14+ Monocytes	ADAM17	0.809	0.382	0.113	4.25e-148	1.56e-143
Fetal CD14+ Monocytes	LTA4H	0.656	0.394	0.114	6.86e-148	2.51e-143
Fetal CD14+ Monocytes	ZSWIM6	0.487	0.217	0.04	2.14e-146	7.82e-142
Fetal CD14+ Monocytes	NAAA	0.616	0.277	0.064	8.86e-146	3.24e-141
Fetal CD14+ Monocytes	TCIRG1	0.665	0.309	0.078	1.68e-144	6.16e-140
Fetal CD14+ Monocytes	SLCO3A1	0.451	0.158	0.023	5.71e-144	2.09e-139
Fetal CD14+ Monocytes	FMNL1	0.604	0.429	0.126	3.97e-143	1.45e-138
Fetal CD14+ Monocytes	OXSR1	0.654	0.254	0.057	8.05e-142	2.95e-137
Fetal CD14+ Monocytes	RFLNB	0.437	0.151	0.021	1.95e-140	7.14e-136
Fetal CD14+ Monocytes	STK17B	0.606	0.485	0.16	3.21e-140	1.17e-135
Fetal CD14+ Monocytes	APLP2	0.686	0.721	0.303	7.72e-140	2.83e-135
Fetal CD14+ Monocytes	PRKAG2	0.723	0.389	0.117	8.27e-140	3.03e-135
Fetal CD14+ Monocytes	CHCHD10	0.613	0.329	0.087	2.49e-139	9.11e-135
Fetal CD14+ Monocytes	ETF1	0.797	0.517	0.198	4.09e-139	1.50e-134
Fetal CD14+ Monocytes	FAM107B	0.83	0.439	0.146	1.22e-138	4.48e-134
Fetal CD14+ Monocytes	MIR222HG	0.414	0.159	0.024	1.39e-138	5.08e-134
Fetal CD14+ Monocytes	FAM49A	0.73	0.356	0.105	1.47e-138	5.39e-134
Fetal CD14+ Monocytes	TMEM170B	0.317	0.1	0.01	2.94e-137	1.08e-132
Fetal CD14+ Monocytes	SEMA6B	0.337	0.128	0.016	3.13e-137	1.14e-132
Fetal CD14+ Monocytes	MALT1	0.485	0.228	0.046	5.62e-137	2.06e-132
Fetal CD14+ Monocytes	VDR	0.302	0.112	0.012	6.51e-137	2.38e-132
Fetal CD14+ Monocytes	CPEB4	0.629	0.279	0.068	7.78e-136	2.85e-131
Fetal CD14+ Monocytes	SNX10	0.663	0.247	0.055	3.97e-135	1.45e-130
Fetal CD14+ Monocytes	ZBTB43	0.631	0.307	0.08	8.79e-135	3.22e-130
Fetal CD14+ Monocytes	CNPY3	0.639	0.515	0.196	2.79e-134	1.02e-129
Fetal CD14+ Monocytes	ELL2	0.699	0.347	0.099	2.80e-134	1.03e-129
Fetal CD14+ Monocytes	PRKCB	0.495	0.271	0.062	4.12e-134	1.51e-129
Fetal CD14+ Monocytes	TLE3	0.811	0.407	0.135	7.70e-134	2.82e-129
Fetal CD14+ Monocytes	ALOX5	0.398	0.187	0.033	4.53e-133	1.66e-128
Fetal CD14+ Monocytes	AZIN1-AS1	0.546	0.131	0.017	5.60e-133	2.05e-128
Fetal CD14+ Monocytes	IL3RA	0.313	0.124	0.016	3.11e-132	1.14e-127
Fetal CD14+ Monocytes	DPYD	0.38	0.152	0.023	4.27e-132	1.56e-127
Fetal CD14+ Monocytes	CSNK1A1	0.829	0.603	0.267	1.86e-131	6.81e-127
Fetal CD14+ Monocytes	IL10RA	0.5	0.296	0.074	7.03e-130	2.57e-125
Fetal CD14+ Monocytes	PPP2CA	0.681	0.478	0.177	7.38e-130	2.70e-125
Fetal CD14+ Monocytes	CD58	0.498	0.289	0.072	1.08e-129	3.95e-125
Fetal CD14+ Monocytes	SGMS2	0.435	0.156	0.025	1.10e-129	4.01e-125
Fetal CD14+ Monocytes	CDA	0.587	0.265	0.062	3.01e-128	1.10e-123
Fetal CD14+ Monocytes	CYB5R4	0.496	0.24	0.054	4.53e-128	1.66e-123
Fetal CD14+ Monocytes	C16orf72	0.61	0.254	0.061	6.42e-128	2.35e-123
Fetal CD14+ Monocytes	DNTTIP2	0.691	0.414	0.136	1.18e-127	4.30e-123
Fetal CD14+ Monocytes	NR4A3	0.493	0.295	0.075	4.77e-127	1.75e-122
Fetal CD14+ Monocytes	EMILIN2	0.388	0.193	0.036	2.23e-126	8.15e-122
Fetal CD14+ Monocytes	TANK	0.66	0.502	0.189	4.81e-126	1.76e-121
Fetal CD14+ Monocytes	MAPK6	0.664	0.277	0.073	5.40e-126	1.98e-121
Fetal CD14+ Monocytes	TPP1	0.594	0.453	0.159	3.57e-125	1.31e-120
Fetal CD14+ Monocytes	ITGA5	0.575	0.421	0.136	7.93e-125	2.90e-120
Fetal CD14+ Monocytes	CTSH	0.58	0.422	0.143	9.36e-125	3.42e-120
Fetal CD14+ Monocytes	SLC7A5	0.487	0.373	0.115	1.11e-124	4.07e-120
Fetal CD14+ Monocytes	OLR1	0.874	0.454	0.162	3.06e-124	1.12e-119
Fetal CD14+ Monocytes	FGD4	0.439	0.157	0.026	3.53e-124	1.29e-119
Fetal CD14+ Monocytes	SULF2	0.43	0.205	0.041	3.07e-122	1.12e-117
Fetal CD14+ Monocytes	RASGEF1B	0.651	0.284	0.075	6.58e-122	2.41e-117
Fetal CD14+ Monocytes	GLIPR1	0.555	0.538	0.197	1.03e-121	3.78e-117
Fetal CD14+ Monocytes	CAPN2	0.607	0.398	0.133	1.25e-121	4.56e-117
Fetal CD14+ Monocytes	ARID5A	0.704	0.517	0.196	8.41e-121	3.08e-116
Fetal CD14+ Monocytes	MBP	0.505	0.294	0.076	1.34e-120	4.92e-116
Fetal CD14+ Monocytes	MOB1A	0.665	0.51	0.205	2.09e-120	7.63e-116
Fetal CD14+ Monocytes	AC016831.1	0.426	0.16	0.027	9.30e-120	3.40e-115
Fetal CD14+ Monocytes	GCA	0.633	0.392	0.13	9.47e-120	3.47e-115
Fetal CD14+ Monocytes	HIST1H1C	0.846	0.431	0.159	1.47e-118	5.37e-114
Fetal CD14+ Monocytes	TGIF1	0.901	0.591	0.274	2.63e-118	9.63e-114
Fetal CD14+ Monocytes	TMEM71	0.389	0.17	0.03	2.04e-117	7.48e-113
Fetal CD14+ Monocytes	PDE4B	0.701	0.382	0.125	2.75e-117	1.01e-112
Fetal CD14+ Monocytes	ITGAM	0.379	0.165	0.029	4.78e-117	1.75e-112
Fetal CD14+ Monocytes	PRNP	0.709	0.571	0.241	7.23e-117	2.65e-112
Fetal CD14+ Monocytes	ARL8B	0.695	0.379	0.13	1.15e-116	4.22e-112
Fetal CD14+ Monocytes	TET2	0.552	0.221	0.051	1.64e-116	6.00e-112
Fetal CD14+ Monocytes	TNFSF13	0.29	0.189	0.037	1.18e-115	4.33e-111
Fetal CD14+ Monocytes	H1FX	0.715	0.274	0.074	2.79e-114	1.02e-109
Fetal CD14+ Monocytes	RTN4	0.628	0.703	0.332	3.71e-114	1.36e-109
Fetal CD14+ Monocytes	SCPEP1	0.485	0.302	0.085	8.29e-114	3.03e-109
Fetal CD14+ Monocytes	RNF19B	0.502	0.204	0.045	7.75e-113	2.84e-108
Fetal CD14+ Monocytes	GPR132	0.488	0.225	0.051	1.25e-112	4.59e-108
Fetal CD14+ Monocytes	RELT	0.394	0.178	0.034	2.40e-112	8.78e-108
Fetal CD14+ Monocytes	SPATA13	0.476	0.194	0.04	3.62e-112	1.33e-107
Fetal CD14+ Monocytes	DDX3X	0.651	0.635	0.3	2.63e-111	9.63e-107
Fetal CD14+ Monocytes	CKLF	0.448	0.498	0.2	6.78e-111	2.48e-106
Fetal CD14+ Monocytes	SMCO4	0.536	0.285	0.08	1.36e-110	4.98e-106
Fetal CD14+ Monocytes	DRAM1	0.619	0.252	0.066	1.54e-110	5.63e-106
Fetal CD14+ Monocytes	IVNS1ABP	0.691	0.359	0.119	4.83e-110	1.77e-105
Fetal CD14+ Monocytes	BAZ1A	0.416	0.471	0.185	5.37e-110	1.97e-105
Fetal CD14+ Monocytes	TGFB1	0.283	0.428	0.146	2.27e-109	8.29e-105
Fetal CD14+ Monocytes	JOSD1	0.579	0.344	0.11	3.81e-108	1.39e-103
Fetal CD14+ Monocytes	AC004687.1	0.446	0.267	0.07	5.85e-107	2.14e-102
Fetal CD14+ Monocytes	FOXO3	0.611	0.33	0.104	1.09e-106	3.97e-102
Fetal CD14+ Monocytes	ATG16L2	0.404	0.178	0.037	3.93e-105	1.44e-100
Fetal CD14+ Monocytes	VMP1	0.739	0.569	0.264	4.03e-105	1.47e-100
Fetal CD14+ Monocytes	OTUD1	0.616	0.209	0.049	5.08e-105	1.86e-100
Fetal CD14+ Monocytes	BHLHE40	0.544	0.379	0.133	1.23e-104	4.51e-100
Fetal CD14+ Monocytes	MAN2B1	0.488	0.31	0.096	2.29e-104	8.39e-100
Fetal CD14+ Monocytes	SEC24A	0.549	0.216	0.053	6.64e-104	2.43e-99
Fetal CD14+ Monocytes	VAPA	0.746	0.623	0.305	8.20e-104	3.00e-99
Fetal CD14+ Monocytes	GNA13	0.586	0.335	0.11	1.59e-103	5.82e-99
Fetal CD14+ Monocytes	ALDH1A1	0.308	0.144	0.025	2.12e-103	7.77e-99
Fetal CD14+ Monocytes	KCTD20	0.526	0.283	0.084	5.81e-102	2.12e-97
Fetal CD14+ Monocytes	CASP1	0.432	0.322	0.096	7.55e-102	2.76e-97
Fetal CD14+ Monocytes	STK10	0.509	0.271	0.077	2.07e-101	7.58e-97
Fetal CD14+ Monocytes	CYP27A1	0.281	0.105	0.014	3.60e-101	1.32e-96
Fetal CD14+ Monocytes	JUND	0.274	0.682	0.328	5.50e-101	2.01e-96
Fetal CD14+ Monocytes	UBXN11	0.43	0.187	0.041	9.99e-101	3.66e-96
Fetal CD14+ Monocytes	UBE2R2	0.589	0.334	0.113	1.00e-100	3.68e-96
Fetal CD14+ Monocytes	EMD	0.656	0.357	0.124	1.50e-100	5.50e-96
Fetal CD14+ Monocytes	FBP1	0.309	0.118	0.018	1.57e-100	5.76e-96
Fetal CD14+ Monocytes	ELF1	0.55	0.46	0.183	1.89e-100	6.92e-96
Fetal CD14+ Monocytes	LAT2	0.365	0.206	0.047	3.53e-100	1.29e-95
Fetal CD14+ Monocytes	EVI2A	0.443	0.297	0.086	5.38e-100	1.97e-95
Fetal CD14+ Monocytes	TP53INP2	0.319	0.139	0.024	6.21e-100	2.27e-95
Fetal CD14+ Monocytes	CHMP1B	0.833	0.602	0.293	8.50e-100	3.11e-95
Fetal CD14+ Monocytes	RYBP	0.6	0.295	0.091	1.12e-99	4.10e-95
Fetal CD14+ Monocytes	TMCC3	0.47	0.167	0.035	4.16e-99	1.52e-94
Fetal CD14+ Monocytes	FNIP2	0.568	0.214	0.053	7.24e-99	2.65e-94
Fetal CD14+ Monocytes	IFNGR1	0.504	0.548	0.246	2.62e-98	9.60e-94
Fetal CD14+ Monocytes	ELK3	0.339	0.176	0.037	3.27e-98	1.20e-93
Fetal CD14+ Monocytes	DDX21	0.534	0.548	0.249	1.92e-97	7.02e-93
Fetal CD14+ Monocytes	SHKBP1	0.527	0.316	0.103	2.56e-97	9.36e-93
Fetal CD14+ Monocytes	ATP6V0D1	0.408	0.548	0.251	1.04e-96	3.79e-92
Fetal CD14+ Monocytes	DUSP18	0.25	0.126	0.021	1.88e-96	6.87e-92
Fetal CD14+ Monocytes	RAP2B	0.51	0.331	0.11	7.53e-96	2.75e-91
Fetal CD14+ Monocytes	NAB1	0.35	0.16	0.033	8.13e-96	2.98e-91
Fetal CD14+ Monocytes	UBAP1	0.554	0.288	0.09	1.20e-95	4.39e-91
Fetal CD14+ Monocytes	CARD8-AS1	0.265	0.117	0.018	1.75e-95	6.41e-91
Fetal CD14+ Monocytes	SH3BP5	0.595	0.307	0.098	1.94e-95	7.11e-91
Fetal CD14+ Monocytes	MAFG	0.507	0.222	0.059	1.51e-94	5.52e-90
Fetal CD14+ Monocytes	AC093673.1	0.441	0.186	0.043	3.07e-94	1.12e-89
Fetal CD14+ Monocytes	CFLAR	0.675	0.493	0.219	3.25e-94	1.19e-89
Fetal CD14+ Monocytes	RAB20	0.405	0.299	0.091	3.40e-94	1.25e-89
Fetal CD14+ Monocytes	CHIC2	0.711	0.314	0.108	8.20e-94	3.00e-89
Fetal CD14+ Monocytes	DPYSL2	0.467	0.247	0.07	2.80e-93	1.02e-88
Fetal CD14+ Monocytes	NOTCH2	0.525	0.272	0.083	8.98e-93	3.29e-88
Fetal CD14+ Monocytes	GNB2	0.564	0.488	0.216	4.57e-92	1.67e-87
Fetal CD14+ Monocytes	RHOG	0.505	0.591	0.289	6.27e-92	2.29e-87
Fetal CD14+ Monocytes	MAPKAPK2	0.412	0.221	0.058	9.70e-92	3.55e-87
Fetal CD14+ Monocytes	RRP12	0.352	0.139	0.026	1.09e-91	4.00e-87
Fetal CD14+ Monocytes	ACAA1	0.565	0.286	0.093	1.77e-91	6.48e-87
Fetal CD14+ Monocytes	MAP3K2	0.563	0.281	0.088	2.39e-91	8.73e-87
Fetal CD14+ Monocytes	ARF5	0.523	0.453	0.189	3.01e-91	1.10e-86
Fetal CD14+ Monocytes	IMPDH1	0.297	0.154	0.031	5.79e-91	2.12e-86
Fetal CD14+ Monocytes	CCNH	0.417	0.392	0.147	4.47e-90	1.63e-85
Fetal CD14+ Monocytes	FGD2	0.269	0.108	0.017	4.50e-90	1.65e-85
Fetal CD14+ Monocytes	ARHGEF40	0.295	0.116	0.019	6.66e-90	2.44e-85
Fetal CD14+ Monocytes	LINC00884	0.311	0.102	0.015	8.61e-90	3.15e-85
Fetal CD14+ Monocytes	SLC15A3	0.416	0.199	0.05	2.04e-89	7.47e-85
Fetal CD14+ Monocytes	PAG1	0.415	0.209	0.053	4.31e-89	1.58e-84
Fetal CD14+ Monocytes	GRK6	0.428	0.205	0.053	5.51e-89	2.02e-84
Fetal CD14+ Monocytes	TMEM189	0.568	0.291	0.099	5.68e-89	2.08e-84
Fetal CD14+ Monocytes	HACD4	0.436	0.286	0.091	7.67e-89	2.81e-84
Fetal CD14+ Monocytes	ETV3	0.416	0.188	0.046	9.89e-88	3.62e-83
Fetal CD14+ Monocytes	TES	0.614	0.359	0.137	1.62e-87	5.94e-83
Fetal CD14+ Monocytes	PICALM	0.566	0.352	0.134	3.81e-87	1.39e-82
Fetal CD14+ Monocytes	NABP1	0.641	0.312	0.11	5.46e-87	2.00e-82
Fetal CD14+ Monocytes	SRC	0.275	0.147	0.03	1.05e-86	3.85e-82
Fetal CD14+ Monocytes	ETV6	0.388	0.205	0.054	1.45e-86	5.30e-82
Fetal CD14+ Monocytes	MOB3A	0.516	0.266	0.083	7.42e-86	2.72e-81
Fetal CD14+ Monocytes	QKI	0.518	0.346	0.131	9.38e-86	3.43e-81
Fetal CD14+ Monocytes	CXCL1	0.772	0.116	0.02	1.35e-85	4.95e-81
Fetal CD14+ Monocytes	HMOX1	0.548	0.432	0.182	2.39e-85	8.75e-81
Fetal CD14+ Monocytes	PCBP1	0.532	0.689	0.379	6.27e-85	2.30e-80
Fetal CD14+ Monocytes	B4GALT5	0.563	0.245	0.076	1.12e-83	4.11e-79
Fetal CD14+ Monocytes	RAB31	0.646	0.324	0.12	4.29e-83	1.57e-78
Fetal CD14+ Monocytes	MBNL1	0.55	0.372	0.144	2.00e-82	7.34e-78
Fetal CD14+ Monocytes	SH3TC1	0.285	0.112	0.019	4.01e-82	1.47e-77
Fetal CD14+ Monocytes	ACOT9	0.413	0.259	0.08	8.73e-82	3.20e-77
Fetal CD14+ Monocytes	SP3	0.587	0.316	0.117	2.36e-80	8.64e-76
Fetal CD14+ Monocytes	ZFAND5	0.569	0.5	0.237	4.46e-80	1.63e-75
Fetal CD14+ Monocytes	BCL10	0.45	0.25	0.078	1.40e-79	5.11e-75
Fetal CD14+ Monocytes	BEST1	0.362	0.18	0.045	5.13e-79	1.88e-74
Fetal CD14+ Monocytes	SYAP1	0.615	0.51	0.249	1.69e-78	6.19e-74
Fetal CD14+ Monocytes	SLC25A33	0.37	0.199	0.054	5.77e-78	2.11e-73
Fetal CD14+ Monocytes	PHF20L1	0.588	0.303	0.11	4.39e-77	1.61e-72
Fetal CD14+ Monocytes	IGFLR1	0.327	0.24	0.072	9.45e-77	3.46e-72
Fetal CD14+ Monocytes	KPNA4	0.482	0.258	0.086	1.00e-76	3.66e-72
Fetal CD14+ Monocytes	CAPNS1	0.485	0.33	0.127	2.58e-76	9.46e-72
Fetal CD14+ Monocytes	UQCRFS1	0.354	0.401	0.171	2.97e-76	1.09e-71
Fetal CD14+ Monocytes	OSBPL8	0.478	0.264	0.089	2.99e-76	1.09e-71
Fetal CD14+ Monocytes	MCUB	0.411	0.266	0.089	3.94e-76	1.44e-71
Fetal CD14+ Monocytes	NUP214	0.358	0.23	0.069	5.38e-76	1.97e-71
Fetal CD14+ Monocytes	C20orf27	0.321	0.209	0.06	3.04e-75	1.11e-70
Fetal CD14+ Monocytes	MFSD1	0.413	0.301	0.11	7.12e-75	2.60e-70
Fetal CD14+ Monocytes	MAPK7	0.3	0.159	0.038	1.45e-74	5.29e-70
Fetal CD14+ Monocytes	SAMHD1	0.324	0.29	0.098	1.48e-74	5.40e-70
Fetal CD14+ Monocytes	CARS2	0.406	0.166	0.042	2.06e-74	7.54e-70
Fetal CD14+ Monocytes	AC100810.1	0.362	0.18	0.048	5.35e-74	1.96e-69
Fetal CD14+ Monocytes	KLF4	0.309	0.441	0.193	2.82e-73	1.03e-68
Fetal CD14+ Monocytes	REL	0.27	0.394	0.159	5.53e-73	2.02e-68
Fetal CD14+ Monocytes	MAPKAPK3	0.332	0.178	0.047	6.42e-73	2.35e-68
Fetal CD14+ Monocytes	TBC1D7	0.415	0.216	0.067	7.59e-73	2.78e-68
Fetal CD14+ Monocytes	GNAI2	0.367	0.454	0.209	1.35e-72	4.95e-68
Fetal CD14+ Monocytes	SKAP2	0.404	0.222	0.068	1.56e-72	5.70e-68
Fetal CD14+ Monocytes	ACSL4	0.455	0.187	0.053	2.29e-72	8.37e-68
Fetal CD14+ Monocytes	ITGB2-AS1	0.252	0.11	0.021	2.58e-72	9.44e-68
Fetal CD14+ Monocytes	ATXN1	0.4	0.21	0.062	2.98e-72	1.09e-67
Fetal CD14+ Monocytes	MAFF	0.47	0.309	0.117	7.52e-72	2.75e-67
Fetal CD14+ Monocytes	SULT1A1	0.272	0.275	0.09	1.64e-71	6.02e-67
Fetal CD14+ Monocytes	AMPD2	0.361	0.166	0.043	2.68e-71	9.79e-67
Fetal CD14+ Monocytes	TMEM154	0.399	0.159	0.04	6.34e-71	2.32e-66
Fetal CD14+ Monocytes	PLEC	0.381	0.3	0.112	7.72e-71	2.82e-66
Fetal CD14+ Monocytes	SQOR	0.272	0.241	0.075	2.26e-70	8.28e-66
Fetal CD14+ Monocytes	RAB10	0.455	0.467	0.225	2.62e-70	9.59e-66
Fetal CD14+ Monocytes	ARHGAP30	0.286	0.21	0.061	2.64e-70	9.67e-66
Fetal CD14+ Monocytes	NAIP	0.275	0.146	0.034	4.35e-70	1.59e-65
Fetal CD14+ Monocytes	CHD1	0.502	0.364	0.149	6.77e-70	2.48e-65
Fetal CD14+ Monocytes	NCKAP1L	0.298	0.189	0.052	8.09e-70	2.96e-65
Fetal CD14+ Monocytes	AL445524.1	0.568	0.163	0.043	9.15e-70	3.35e-65
Fetal CD14+ Monocytes	AC245014.3	0.496	0.133	0.03	1.99e-69	7.28e-65
Fetal CD14+ Monocytes	CYB5D1	0.278	0.116	0.023	4.01e-69	1.47e-64
Fetal CD14+ Monocytes	SNX9	0.496	0.319	0.126	8.31e-69	3.04e-64
Fetal CD14+ Monocytes	FNIP1	0.469	0.307	0.117	1.20e-68	4.38e-64
Fetal CD14+ Monocytes	EIF4E	0.604	0.45	0.218	5.45e-68	1.99e-63
Fetal CD14+ Monocytes	RAB21	0.522	0.3	0.118	1.04e-67	3.79e-63
Fetal CD14+ Monocytes	YBX3	0.485	0.429	0.202	1.54e-67	5.65e-63
Fetal CD14+ Monocytes	PSEN1	0.474	0.297	0.114	2.56e-67	9.38e-63
Fetal CD14+ Monocytes	RXRA	0.466	0.257	0.092	4.08e-67	1.49e-62
Fetal CD14+ Monocytes	MT-ND4L	0.405	0.585	0.291	4.25e-67	1.55e-62
Fetal CD14+ Monocytes	DDX60L	0.346	0.184	0.053	7.69e-67	2.82e-62
Fetal CD14+ Monocytes	EIF1B	0.585	0.636	0.361	1.32e-66	4.83e-62
Fetal CD14+ Monocytes	SMIM3	0.271	0.19	0.054	1.34e-66	4.92e-62
Fetal CD14+ Monocytes	HSD17B11	0.397	0.489	0.231	1.82e-66	6.66e-62
Fetal CD14+ Monocytes	IFI27L2	0.268	0.277	0.095	2.04e-66	7.46e-62
Fetal CD14+ Monocytes	REX1BD	0.515	0.33	0.138	5.29e-66	1.94e-61
Fetal CD14+ Monocytes	MBOAT7	0.481	0.223	0.075	5.46e-66	2.00e-61
Fetal CD14+ Monocytes	TOM1	0.449	0.336	0.141	2.84e-65	1.04e-60
Fetal CD14+ Monocytes	CHSY1	0.319	0.165	0.045	1.70e-64	6.23e-60
Fetal CD14+ Monocytes	TNFRSF10B	0.305	0.136	0.033	2.55e-64	9.35e-60
Fetal CD14+ Monocytes	UBR4	0.358	0.172	0.049	3.34e-64	1.22e-59
Fetal CD14+ Monocytes	GNAI3	0.474	0.456	0.223	4.74e-64	1.73e-59
Fetal CD14+ Monocytes	C15orf39	0.377	0.17	0.048	5.88e-64	2.15e-59
Fetal CD14+ Monocytes	MIDN	0.403	0.452	0.216	9.39e-64	3.44e-59
Fetal CD14+ Monocytes	FES	0.3	0.156	0.041	1.06e-63	3.88e-59
Fetal CD14+ Monocytes	UBE2J1	0.335	0.329	0.141	1.20e-63	4.40e-59
Fetal CD14+ Monocytes	YTHDF3	0.403	0.221	0.074	1.63e-63	5.97e-59
Fetal CD14+ Monocytes	SCO2	0.434	0.227	0.077	5.24e-63	1.92e-58
Fetal CD14+ Monocytes	BNIP2	0.453	0.337	0.145	5.80e-63	2.12e-58
Fetal CD14+ Monocytes	ARMH1	0.266	0.118	0.026	7.05e-63	2.58e-58
Fetal CD14+ Monocytes	LAMTOR4	0.39	0.71	0.424	2.45e-62	8.98e-58
Fetal CD14+ Monocytes	TOP1	0.462	0.444	0.214	2.80e-62	1.03e-57
Fetal CD14+ Monocytes	FEM1C	0.32	0.131	0.032	2.90e-62	1.06e-57
Fetal CD14+ Monocytes	CTSZ	0.386	0.336	0.142	3.61e-62	1.32e-57
Fetal CD14+ Monocytes	G6PD	0.336	0.212	0.069	4.68e-62	1.71e-57
Fetal CD14+ Monocytes	MEF2D	0.281	0.18	0.052	7.22e-62	2.64e-57
Fetal CD14+ Monocytes	ARL5B	0.504	0.186	0.058	8.55e-62	3.13e-57
Fetal CD14+ Monocytes	MTPN	0.419	0.37	0.167	1.38e-61	5.07e-57
Fetal CD14+ Monocytes	RBM47	0.493	0.296	0.121	2.91e-61	1.07e-56
Fetal CD14+ Monocytes	PPP1R15B	0.455	0.271	0.105	3.14e-61	1.15e-56
Fetal CD14+ Monocytes	MAP4K4	0.484	0.29	0.116	5.10e-61	1.87e-56
Fetal CD14+ Monocytes	NSMAF	0.385	0.15	0.04	5.82e-61	2.13e-56
Fetal CD14+ Monocytes	SNAI1	0.368	0.17	0.05	2.30e-60	8.42e-56
Fetal CD14+ Monocytes	SLC36A4	0.329	0.138	0.035	2.52e-60	9.23e-56
Fetal CD14+ Monocytes	VMA21	0.412	0.275	0.108	3.89e-60	1.42e-55
Fetal CD14+ Monocytes	AGTRAP	0.355	0.371	0.164	5.26e-60	1.93e-55
Fetal CD14+ Monocytes	STK38L	0.383	0.178	0.054	5.56e-60	2.04e-55
Fetal CD14+ Monocytes	DPEP2	0.279	0.132	0.032	1.90e-59	6.96e-55
Fetal CD14+ Monocytes	PET100	0.407	0.628	0.363	2.30e-59	8.41e-55
Fetal CD14+ Monocytes	ITPRIP	0.39	0.189	0.059	3.58e-59	1.31e-54
Fetal CD14+ Monocytes	NFAT5	0.464	0.25	0.094	4.98e-59	1.82e-54
Fetal CD14+ Monocytes	TUT7	0.446	0.204	0.068	5.24e-59	1.92e-54
Fetal CD14+ Monocytes	CSRNP1	0.44	0.369	0.167	8.12e-59	2.97e-54
Fetal CD14+ Monocytes	KMT2E-AS1	0.458	0.143	0.038	1.27e-58	4.66e-54
Fetal CD14+ Monocytes	MAP1S	0.291	0.157	0.044	1.39e-58	5.10e-54
Fetal CD14+ Monocytes	DIAPH1	0.401	0.23	0.083	5.58e-58	2.04e-53
Fetal CD14+ Monocytes	FAM214B	0.263	0.143	0.038	5.69e-58	2.08e-53
Fetal CD14+ Monocytes	CPPED1	0.356	0.263	0.102	6.90e-58	2.53e-53
Fetal CD14+ Monocytes	DOT1L	0.333	0.126	0.031	7.42e-58	2.72e-53
Fetal CD14+ Monocytes	ATP1A1	0.375	0.453	0.231	1.38e-57	5.04e-53
Fetal CD14+ Monocytes	INPP1	0.312	0.143	0.039	3.81e-57	1.39e-52
Fetal CD14+ Monocytes	MECP2	0.434	0.3	0.123	5.34e-57	1.95e-52
Fetal CD14+ Monocytes	GRB2	0.362	0.349	0.157	5.89e-57	2.15e-52
Fetal CD14+ Monocytes	SRSF5	0.265	0.749	0.473	1.55e-56	5.69e-52
Fetal CD14+ Monocytes	IRF2BPL	0.463	0.272	0.109	1.84e-56	6.73e-52
Fetal CD14+ Monocytes	SAT2	0.347	0.398	0.187	2.39e-56	8.75e-52
Fetal CD14+ Monocytes	CHST7	0.272	0.103	0.022	5.21e-56	1.91e-51
Fetal CD14+ Monocytes	STK24	0.412	0.254	0.1	8.22e-56	3.01e-51
Fetal CD14+ Monocytes	ARHGEF2	0.382	0.252	0.095	2.36e-55	8.65e-51
Fetal CD14+ Monocytes	KMO	0.297	0.109	0.025	5.85e-55	2.14e-50
Fetal CD14+ Monocytes	KIF5B	0.403	0.355	0.165	7.19e-55	2.63e-50
Fetal CD14+ Monocytes	CPD	0.453	0.211	0.076	2.13e-54	7.79e-50
Fetal CD14+ Monocytes	EIF2S3	0.383	0.441	0.226	2.19e-54	8.02e-50
Fetal CD14+ Monocytes	ECE1	0.313	0.247	0.093	3.74e-54	1.37e-49
Fetal CD14+ Monocytes	IL13RA1	0.312	0.168	0.052	4.98e-54	1.82e-49
Fetal CD14+ Monocytes	GSAP	0.292	0.124	0.032	5.82e-54	2.13e-49
Fetal CD14+ Monocytes	RASSF3	0.478	0.229	0.087	1.14e-53	4.17e-49
Fetal CD14+ Monocytes	SLC66A3	0.298	0.175	0.055	1.20e-53	4.39e-49
Fetal CD14+ Monocytes	TAF13	0.429	0.194	0.067	1.63e-53	5.97e-49
Fetal CD14+ Monocytes	FYB1	0.291	0.345	0.153	1.67e-53	6.12e-49
Fetal CD14+ Monocytes	OGFRL1	0.327	0.153	0.045	4.33e-53	1.59e-48
Fetal CD14+ Monocytes	CRK	0.426	0.284	0.122	4.78e-53	1.75e-48
Fetal CD14+ Monocytes	TNFRSF12A	0.43	0.276	0.117	1.20e-52	4.38e-48
Fetal CD14+ Monocytes	TMED5	0.452	0.296	0.131	1.95e-52	7.13e-48
Fetal CD14+ Monocytes	IL10RB-DT	0.367	0.142	0.041	2.43e-52	8.90e-48
Fetal CD14+ Monocytes	AGTPBP1	0.286	0.116	0.029	3.74e-52	1.37e-47
Fetal CD14+ Monocytes	CRTAP	0.341	0.252	0.101	4.52e-52	1.65e-47
Fetal CD14+ Monocytes	WDR26	0.421	0.226	0.086	1.01e-51	3.69e-47
Fetal CD14+ Monocytes	CORO1C	0.408	0.264	0.11	2.79e-51	1.02e-46
Fetal CD14+ Monocytes	CMTM7	0.294	0.189	0.063	5.82e-51	2.13e-46
Fetal CD14+ Monocytes	IPMK	0.324	0.133	0.037	6.59e-51	2.41e-46
Fetal CD14+ Monocytes	SNHG9	0.454	0.254	0.104	1.76e-50	6.45e-46
Fetal CD14+ Monocytes	MAP3K20	0.37	0.202	0.072	1.78e-50	6.52e-46
Fetal CD14+ Monocytes	MCOLN1	0.324	0.197	0.069	2.13e-50	7.79e-46
Fetal CD14+ Monocytes	ATG3	0.388	0.296	0.132	3.53e-50	1.29e-45
Fetal CD14+ Monocytes	CCDC88A	0.258	0.194	0.067	1.20e-49	4.40e-45
Fetal CD14+ Monocytes	ANKRD28	0.718	0.156	0.049	1.59e-49	5.83e-45
Fetal CD14+ Monocytes	MSRA	0.298	0.131	0.037	9.56e-49	3.50e-44
Fetal CD14+ Monocytes	SIRPA	0.275	0.143	0.043	2.04e-48	7.46e-44
Fetal CD14+ Monocytes	SUSD6	0.254	0.14	0.041	6.18e-48	2.26e-43
Fetal CD14+ Monocytes	ST3GAL1	0.31	0.218	0.081	6.43e-48	2.35e-43
Fetal CD14+ Monocytes	TMEM123	0.348	0.389	0.19	1.17e-47	4.29e-43
Fetal CD14+ Monocytes	KRT10	0.44	0.312	0.147	3.03e-47	1.11e-42
Fetal CD14+ Monocytes	RNF145	0.377	0.287	0.123	3.18e-47	1.17e-42
Fetal CD14+ Monocytes	PGD	0.362	0.33	0.157	1.05e-46	3.84e-42
Fetal CD14+ Monocytes	PITPNA	0.355	0.171	0.06	1.87e-46	6.84e-42
Fetal CD14+ Monocytes	IRS2	0.41	0.245	0.101	2.14e-46	7.83e-42
Fetal CD14+ Monocytes	TRAF3	0.254	0.133	0.039	8.82e-46	3.23e-41
Fetal CD14+ Monocytes	ERGIC1	0.428	0.272	0.122	9.50e-46	3.48e-41
Fetal CD14+ Monocytes	LRRFIP2	0.392	0.168	0.058	1.28e-45	4.70e-41
Fetal CD14+ Monocytes	SORL1	0.26	0.154	0.048	1.48e-45	5.43e-41
Fetal CD14+ Monocytes	PURB	0.391	0.187	0.069	2.24e-45	8.20e-41
Fetal CD14+ Monocytes	AGO2	0.402	0.261	0.113	4.79e-45	1.75e-40
Fetal CD14+ Monocytes	LDLR	0.389	0.194	0.074	5.67e-45	2.08e-40
Fetal CD14+ Monocytes	NAF1	0.358	0.124	0.036	1.12e-44	4.10e-40
Fetal CD14+ Monocytes	SCAND1	0.313	0.314	0.151	4.03e-44	1.48e-39
Fetal CD14+ Monocytes	DENND10	0.407	0.274	0.125	8.83e-44	3.23e-39
Fetal CD14+ Monocytes	PLEKHF2	0.379	0.198	0.077	9.97e-44	3.65e-39
Fetal CD14+ Monocytes	PTPN12	0.447	0.23	0.098	1.04e-43	3.79e-39
Fetal CD14+ Monocytes	TMEM165	0.406	0.331	0.163	1.54e-43	5.64e-39
Fetal CD14+ Monocytes	DNAJC3	0.472	0.341	0.172	2.38e-43	8.72e-39
Fetal CD14+ Monocytes	PNPLA2	0.391	0.222	0.092	3.11e-43	1.14e-38
Fetal CD14+ Monocytes	HCAR2	0.377	0.103	0.027	5.95e-43	2.18e-38
Fetal CD14+ Monocytes	NDRG1	0.366	0.32	0.152	6.33e-43	2.32e-38
Fetal CD14+ Monocytes	SMAP2	0.287	0.235	0.094	8.65e-43	3.17e-38
Fetal CD14+ Monocytes	STARD4	0.324	0.169	0.061	1.53e-42	5.59e-38
Fetal CD14+ Monocytes	BIRC2	0.4	0.329	0.162	1.70e-42	6.23e-38
Fetal CD14+ Monocytes	GNAQ	0.377	0.213	0.088	2.37e-42	8.69e-38
Fetal CD14+ Monocytes	JAK1	0.32	0.303	0.141	4.23e-42	1.55e-37
Fetal CD14+ Monocytes	GLS	0.338	0.194	0.074	5.58e-42	2.04e-37
Fetal CD14+ Monocytes	AL021155.5	0.377	0.123	0.037	8.66e-42	3.17e-37
Fetal CD14+ Monocytes	BLOC1S2	0.38	0.356	0.185	1.26e-41	4.60e-37
Fetal CD14+ Monocytes	RP2	0.367	0.176	0.066	1.85e-41	6.76e-37
Fetal CD14+ Monocytes	IPO7	0.399	0.228	0.099	2.67e-41	9.78e-37
Fetal CD14+ Monocytes	PLEKHB2	0.37	0.316	0.154	3.67e-41	1.34e-36
Fetal CD14+ Monocytes	CAST	0.321	0.416	0.224	3.98e-41	1.46e-36
Fetal CD14+ Monocytes	FAM50A	0.338	0.253	0.115	4.73e-41	1.73e-36
Fetal CD14+ Monocytes	ARFGAP3	0.366	0.293	0.139	5.20e-41	1.91e-36
Fetal CD14+ Monocytes	CUX1	0.379	0.287	0.139	1.09e-40	3.99e-36
Fetal CD14+ Monocytes	CREG1	0.325	0.248	0.111	2.19e-40	8.02e-36
Fetal CD14+ Monocytes	NADK	0.296	0.169	0.062	2.62e-40	9.58e-36
Fetal CD14+ Monocytes	PTPN1	0.333	0.247	0.11	3.82e-40	1.40e-35
Fetal CD14+ Monocytes	KDM7A	0.278	0.14	0.046	3.90e-40	1.43e-35
Fetal CD14+ Monocytes	TMEM127	0.253	0.153	0.053	5.48e-40	2.01e-35
Fetal CD14+ Monocytes	NAPRT	0.3	0.172	0.065	1.33e-39	4.85e-35
Fetal CD14+ Monocytes	CARD8	0.296	0.209	0.085	1.96e-39	7.17e-35
Fetal CD14+ Monocytes	OGFR	0.281	0.188	0.073	2.10e-39	7.69e-35
Fetal CD14+ Monocytes	RAB8B	0.369	0.228	0.098	4.53e-39	1.66e-34
Fetal CD14+ Monocytes	USP3	0.31	0.186	0.072	5.24e-39	1.92e-34
Fetal CD14+ Monocytes	HCLS1	0.298	0.365	0.195	5.28e-39	1.93e-34
Fetal CD14+ Monocytes	SH3KBP1	0.298	0.261	0.123	9.31e-38	3.41e-33
Fetal CD14+ Monocytes	ROCK1	0.324	0.303	0.151	1.81e-37	6.64e-33
Fetal CD14+ Monocytes	LAMTOR3	0.27	0.271	0.129	5.31e-37	1.94e-32
Fetal CD14+ Monocytes	PDXK	0.323	0.216	0.095	6.28e-37	2.30e-32
Fetal CD14+ Monocytes	RHEB	0.314	0.527	0.316	3.29e-36	1.20e-31
Fetal CD14+ Monocytes	TRABD	0.319	0.245	0.112	4.65e-36	1.70e-31
Fetal CD14+ Monocytes	PTPN6	0.252	0.184	0.074	5.76e-36	2.11e-31
Fetal CD14+ Monocytes	TPD52L2	0.302	0.303	0.155	6.66e-36	2.44e-31
Fetal CD14+ Monocytes	RIOK3	0.33	0.277	0.137	7.64e-36	2.80e-31
Fetal CD14+ Monocytes	TLE4	0.332	0.323	0.168	1.65e-35	6.05e-31
Fetal CD14+ Monocytes	ERN1	0.348	0.133	0.046	2.34e-35	8.55e-31
Fetal CD14+ Monocytes	ZSCAN16-AS1	0.314	0.2	0.085	2.78e-35	1.02e-30
Fetal CD14+ Monocytes	ZFC3H1	0.286	0.151	0.055	3.70e-35	1.35e-30
Fetal CD14+ Monocytes	PELI1	0.365	0.152	0.056	5.16e-35	1.89e-30
Fetal CD14+ Monocytes	FKBP2	0.321	0.272	0.135	6.16e-35	2.25e-30
Fetal CD14+ Monocytes	MTMR14	0.26	0.168	0.067	1.41e-34	5.17e-30
Fetal CD14+ Monocytes	DNAJC4	0.302	0.239	0.113	2.92e-34	1.07e-29
Fetal CD14+ Monocytes	HPCAL1	0.301	0.187	0.078	5.06e-34	1.85e-29
Fetal CD14+ Monocytes	ZNF800	0.272	0.153	0.058	7.46e-34	2.73e-29
Fetal CD14+ Monocytes	CKAP4	0.383	0.272	0.138	8.26e-34	3.02e-29
Fetal CD14+ Monocytes	CYTH1	0.269	0.259	0.121	9.49e-34	3.47e-29
Fetal CD14+ Monocytes	SHOC2	0.296	0.217	0.098	1.27e-33	4.63e-29
Fetal CD14+ Monocytes	SYNJ2	0.292	0.129	0.045	3.06e-33	1.12e-28
Fetal CD14+ Monocytes	ACER3	0.256	0.153	0.059	3.42e-33	1.25e-28
Fetal CD14+ Monocytes	ZNF511	0.266	0.146	0.056	4.49e-33	1.64e-28
Fetal CD14+ Monocytes	EHD4	0.272	0.175	0.072	3.17e-32	1.16e-27
Fetal CD14+ Monocytes	MAPK1	0.255	0.199	0.087	3.49e-32	1.28e-27
Fetal CD14+ Monocytes	HECA	0.318	0.166	0.067	4.62e-32	1.69e-27
Fetal CD14+ Monocytes	GNS	0.346	0.229	0.111	8.16e-32	2.99e-27
Fetal CD14+ Monocytes	MMP24OS	0.332	0.212	0.099	1.49e-31	5.45e-27
Fetal CD14+ Monocytes	IFNAR2	0.348	0.176	0.076	1.53e-31	5.62e-27
Fetal CD14+ Monocytes	DEDD2	0.297	0.201	0.091	5.41e-31	1.98e-26
Fetal CD14+ Monocytes	GMFB	0.289	0.206	0.096	7.83e-31	2.86e-26
Fetal CD14+ Monocytes	LMNB1	0.278	0.119	0.041	8.84e-31	3.23e-26
Fetal CD14+ Monocytes	PTEN	0.26	0.214	0.099	1.34e-30	4.91e-26
Fetal CD14+ Monocytes	USP15	0.289	0.284	0.147	4.51e-30	1.65e-25
Fetal CD14+ Monocytes	NORAD	0.308	0.238	0.118	4.82e-30	1.76e-25
Fetal CD14+ Monocytes	BCL7B	0.312	0.23	0.113	7.32e-30	2.68e-25
Fetal CD14+ Monocytes	POLE4	0.286	0.355	0.204	8.02e-30	2.94e-25
Fetal CD14+ Monocytes	MAPK1IP1L	0.252	0.369	0.213	8.04e-30	2.94e-25
Fetal CD14+ Monocytes	AKIRIN1	0.297	0.275	0.146	6.36e-29	2.33e-24
Fetal CD14+ Monocytes	GNB1	0.286	0.3	0.166	7.72e-29	2.83e-24
Fetal CD14+ Monocytes	SPPL2A	0.299	0.266	0.138	8.98e-29	3.29e-24
Fetal CD14+ Monocytes	SLC31A2	0.267	0.214	0.103	1.60e-28	5.84e-24
Fetal CD14+ Monocytes	TRA2A	0.286	0.353	0.201	3.31e-28	1.21e-23
Fetal CD14+ Monocytes	DOCK8	0.31	0.187	0.086	7.34e-28	2.69e-23
Fetal CD14+ Monocytes	CHST11	0.28	0.148	0.063	1.97e-27	7.20e-23
Fetal CD14+ Monocytes	NBN	0.282	0.131	0.052	3.01e-27	1.10e-22
Fetal CD14+ Monocytes	RANBP2	0.327	0.211	0.104	9.26e-27	3.39e-22
Fetal CD14+ Monocytes	LENG8	0.296	0.176	0.081	1.07e-26	3.91e-22
Fetal CD14+ Monocytes	EIF4A3	0.318	0.284	0.158	1.53e-26	5.58e-22
Fetal CD14+ Monocytes	USP12	0.288	0.136	0.056	5.61e-26	2.05e-21
Fetal CD14+ Monocytes	ABCA1	0.327	0.16	0.072	8.66e-26	3.17e-21
Fetal CD14+ Monocytes	MTHFD2	0.251	0.235	0.123	3.17e-25	1.16e-20
Fetal CD14+ Monocytes	NUP98	0.276	0.178	0.083	3.47e-25	1.27e-20
Fetal CD14+ Monocytes	AP1G1	0.256	0.134	0.056	4.05e-25	1.48e-20
Fetal CD14+ Monocytes	ASPH	0.387	0.211	0.109	4.42e-25	1.62e-20
Fetal CD14+ Monocytes	PAK2	0.267	0.254	0.14	1.21e-24	4.44e-20
Fetal CD14+ Monocytes	TAB2	0.284	0.133	0.056	1.84e-24	6.72e-20
Fetal CD14+ Monocytes	EDEM1	0.256	0.136	0.058	2.67e-24	9.77e-20
Fetal CD14+ Monocytes	AGFG1	0.261	0.168	0.079	3.51e-24	1.28e-19
Fetal CD14+ Monocytes	YWHAG	0.265	0.223	0.118	4.35e-24	1.59e-19
Fetal CD14+ Monocytes	GRAMD1A	0.282	0.163	0.075	4.42e-24	1.62e-19
Fetal CD14+ Monocytes	GLTP	0.254	0.21	0.107	4.48e-24	1.64e-19
Fetal CD14+ Monocytes	ZDHHC20	0.253	0.127	0.053	1.91e-23	7.00e-19
Fetal CD14+ Monocytes	TM9SF3	0.336	0.249	0.14	1.95e-23	7.15e-19
Fetal CD14+ Monocytes	SESTD1	0.255	0.15	0.067	2.50e-23	9.13e-19
Fetal CD14+ Monocytes	UBALD2	0.302	0.214	0.112	7.93e-23	2.90e-18
Fetal CD14+ Monocytes	ASAP1	0.267	0.211	0.111	8.58e-23	3.14e-18
Fetal CD14+ Monocytes	ITGAV	0.325	0.168	0.084	9.73e-22	3.56e-17
Fetal CD14+ Monocytes	SESN2	0.257	0.124	0.053	1.14e-21	4.16e-17
Fetal CD14+ Monocytes	IL1RAP	0.264	0.158	0.076	1.43e-21	5.22e-17
Fetal CD14+ Monocytes	NFIL3	0.259	0.116	0.049	9.10e-21	3.33e-16
Fetal CD14+ Monocytes	FAAP20	0.252	0.253	0.148	3.02e-20	1.11e-15
Fetal CD14+ Monocytes	NUS1	0.25	0.148	0.072	5.51e-20	2.02e-15
Fetal CD14+ Monocytes	NUP58	0.299	0.16	0.08	6.72e-20	2.46e-15
Fetal CD14+ Monocytes	NDEL1	0.254	0.197	0.106	1.32e-19	4.83e-15
Fetal CD14+ Monocytes	TMEM41B	0.257	0.184	0.101	1.03e-18	3.78e-14
Fetal CD14+ Monocytes	MDM2	0.267	0.153	0.081	1.90e-16	6.94e-12
Fetal CD14+ Monocytes	TMEM107	0.299	0.133	0.075	4.09e-12	1.50e-07

## Sheet: Fetal CD8+ Activated T Cells
Cell type cluster	Gene	Average log2 Fold-change	Percentage cluster cells expressing gene	Percentage other cells expressing gene	P-value	Bonferroni-adjusted p-value
Fetal CD8+ Activated T Cells	SPON2	2.771	0.771	0.082	< 2.23E-308	< 2.23E-308
Fetal CD8+ Activated T Cells	KLRF1	2.615	0.689	0.022	< 2.23E-308	< 2.23E-308
Fetal CD8+ Activated T Cells	GZMM	2.453	0.716	0.062	< 2.23E-308	< 2.23E-308
Fetal CD8+ Activated T Cells	CD247	2.389	0.777	0.064	< 2.23E-308	< 2.23E-308
Fetal CD8+ Activated T Cells	GNG2	2.136	0.714	0.105	< 2.23E-308	< 2.23E-308
Fetal CD8+ Activated T Cells	AKNA	2.021	0.599	0.08	< 2.23E-308	< 2.23E-308
Fetal CD8+ Activated T Cells	B3GNT7	1.993	0.458	0.042	< 2.23E-308	< 2.23E-308
Fetal CD8+ Activated T Cells	SYTL3	1.879	0.513	0.053	< 2.23E-308	< 2.23E-308
Fetal CD8+ Activated T Cells	CD160	1.859	0.437	0.01	< 2.23E-308	< 2.23E-308
Fetal CD8+ Activated T Cells	HAVCR2	1.849	0.511	0.054	< 2.23E-308	< 2.23E-308
Fetal CD8+ Activated T Cells	MATK	1.813	0.493	0.031	< 2.23E-308	< 2.23E-308
Fetal CD8+ Activated T Cells	ARL4C	1.795	0.593	0.133	< 2.23E-308	< 2.23E-308
Fetal CD8+ Activated T Cells	TGFB1	1.772	0.662	0.14	< 2.23E-308	< 2.23E-308
Fetal CD8+ Activated T Cells	CHST12	1.76	0.542	0.11	< 2.23E-308	< 2.23E-308
Fetal CD8+ Activated T Cells	VPS37B	1.733	0.612	0.159	< 2.23E-308	< 2.23E-308
Fetal CD8+ Activated T Cells	RUNX3	1.713	0.525	0.068	< 2.23E-308	< 2.23E-308
Fetal CD8+ Activated T Cells	LAIR2	1.702	0.441	0.08	< 2.23E-308	< 2.23E-308
Fetal CD8+ Activated T Cells	SH2D2A	1.686	0.444	0.037	< 2.23E-308	< 2.23E-308
Fetal CD8+ Activated T Cells	JAK1	1.662	0.545	0.136	< 2.23E-308	< 2.23E-308
Fetal CD8+ Activated T Cells	TNFRSF1B	1.648	0.624	0.128	< 2.23E-308	< 2.23E-308
Fetal CD8+ Activated T Cells	RNF125	1.638	0.492	0.076	< 2.23E-308	< 2.23E-308
Fetal CD8+ Activated T Cells	FMNL1	1.621	0.548	0.123	< 2.23E-308	< 2.23E-308
Fetal CD8+ Activated T Cells	S1PR5	1.616	0.397	0.016	< 2.23E-308	< 2.23E-308
Fetal CD8+ Activated T Cells	AC092821.3	1.61	0.416	0.052	< 2.23E-308	< 2.23E-308
Fetal CD8+ Activated T Cells	STAT4	1.586	0.456	0.079	< 2.23E-308	< 2.23E-308
Fetal CD8+ Activated T Cells	FYN	1.584	0.532	0.096	< 2.23E-308	< 2.23E-308
Fetal CD8+ Activated T Cells	ABI3	1.562	0.429	0.04	< 2.23E-308	< 2.23E-308
Fetal CD8+ Activated T Cells	MYO1F	1.547	0.43	0.068	< 2.23E-308	< 2.23E-308
Fetal CD8+ Activated T Cells	EFHD2	1.522	0.478	0.106	< 2.23E-308	< 2.23E-308
Fetal CD8+ Activated T Cells	PTPN7	1.508	0.428	0.052	< 2.23E-308	< 2.23E-308
Fetal CD8+ Activated T Cells	MYOM2	1.506	0.272	0.012	< 2.23E-308	< 2.23E-308
Fetal CD8+ Activated T Cells	PRKCH	1.496	0.477	0.089	< 2.23E-308	< 2.23E-308
Fetal CD8+ Activated T Cells	ABHD17A	1.482	0.415	0.073	< 2.23E-308	< 2.23E-308
Fetal CD8+ Activated T Cells	WIPF1	1.473	0.536	0.125	< 2.23E-308	< 2.23E-308
Fetal CD8+ Activated T Cells	NCR3	1.456	0.372	0.023	< 2.23E-308	< 2.23E-308
Fetal CD8+ Activated T Cells	SPN	1.439	0.359	0.035	< 2.23E-308	< 2.23E-308
Fetal CD8+ Activated T Cells	RASSF5	1.437	0.439	0.076	< 2.23E-308	< 2.23E-308
Fetal CD8+ Activated T Cells	SELPLG	1.429	0.393	0.055	< 2.23E-308	< 2.23E-308
Fetal CD8+ Activated T Cells	RHOF	1.413	0.422	0.079	< 2.23E-308	< 2.23E-308
Fetal CD8+ Activated T Cells	DOK2	1.402	0.405	0.071	< 2.23E-308	< 2.23E-308
Fetal CD8+ Activated T Cells	SH2D1B	1.379	0.331	0.008	< 2.23E-308	< 2.23E-308
Fetal CD8+ Activated T Cells	PIP4K2A	1.373	0.398	0.067	< 2.23E-308	< 2.23E-308
Fetal CD8+ Activated T Cells	ARHGAP9	1.367	0.386	0.047	< 2.23E-308	< 2.23E-308
Fetal CD8+ Activated T Cells	TTC38	1.318	0.337	0.031	< 2.23E-308	< 2.23E-308
Fetal CD8+ Activated T Cells	SLA2	1.299	0.313	0.02	< 2.23E-308	< 2.23E-308
Fetal CD8+ Activated T Cells	KRT86	1.272	0.251	0.011	< 2.23E-308	< 2.23E-308
Fetal CD8+ Activated T Cells	PTPN22	1.217	0.308	0.041	< 2.23E-308	< 2.23E-308
Fetal CD8+ Activated T Cells	HOPX	1.212	0.688	0.077	< 2.23E-308	< 2.23E-308
Fetal CD8+ Activated T Cells	SAMD3	1.194	0.28	0.024	< 2.23E-308	< 2.23E-308
Fetal CD8+ Activated T Cells	PYHIN1	1.187	0.253	0.017	< 2.23E-308	< 2.23E-308
Fetal CD8+ Activated T Cells	SORL1	1.164	0.314	0.044	< 2.23E-308	< 2.23E-308
Fetal CD8+ Activated T Cells	ZAP70	1.159	0.318	0.031	< 2.23E-308	< 2.23E-308
Fetal CD8+ Activated T Cells	GPR65	1.143	0.342	0.052	< 2.23E-308	< 2.23E-308
Fetal CD8+ Activated T Cells	HSH2D	1.132	0.271	0.024	< 2.23E-308	< 2.23E-308
Fetal CD8+ Activated T Cells	SLC15A4	1.098	0.275	0.034	< 2.23E-308	< 2.23E-308
Fetal CD8+ Activated T Cells	TXK	1.09	0.25	0.023	< 2.23E-308	< 2.23E-308
Fetal CD8+ Activated T Cells	FGFBP2	1.064	0.683	0.028	< 2.23E-308	< 2.23E-308
Fetal CD8+ Activated T Cells	FCRL6	1.04	0.209	0.009	< 2.23E-308	< 2.23E-308
Fetal CD8+ Activated T Cells	CD38	1.02	0.272	0.019	< 2.23E-308	< 2.23E-308
Fetal CD8+ Activated T Cells	LINC00299	0.945	0.176	0.004	< 2.23E-308	< 2.23E-308
Fetal CD8+ Activated T Cells	KLRC3	0.939	0.192	0.013	< 2.23E-308	< 2.23E-308
Fetal CD8+ Activated T Cells	TMIGD2	0.826	0.183	0.014	< 2.23E-308	< 2.23E-308
Fetal CD8+ Activated T Cells	KIR2DL1	0.802	0.136	0.005	< 2.23E-308	< 2.23E-308
Fetal CD8+ Activated T Cells	KIR2DL3	0.785	0.134	0.004	< 2.23E-308	< 2.23E-308
Fetal CD8+ Activated T Cells	FASLG	0.784	0.148	0.007	< 2.23E-308	< 2.23E-308
Fetal CD8+ Activated T Cells	GNGT2	0.765	0.166	0.009	< 2.23E-308	< 2.23E-308
Fetal CD8+ Activated T Cells	TBX21	0.759	0.159	0.01	< 2.23E-308	< 2.23E-308
Fetal CD8+ Activated T Cells	LINC02384	0.676	0.124	0.006	< 2.23E-308	< 2.23E-308
Fetal CD8+ Activated T Cells	KLRC1	0.67	0.411	0.017	< 2.23E-308	< 2.23E-308
Fetal CD8+ Activated T Cells	PTGDR	0.609	0.108	0.004	< 2.23E-308	< 2.23E-308
Fetal CD8+ Activated T Cells	CD244	0.587	0.117	0.006	< 2.23E-308	< 2.23E-308
Fetal CD8+ Activated T Cells	NCR1	0.577	0.119	0.005	< 2.23E-308	< 2.23E-308
Fetal CD8+ Activated T Cells	IL18RAP	0.546	0.117	0.005	< 2.23E-308	< 2.23E-308
Fetal CD8+ Activated T Cells	APOBEC3G	0.49	0.384	0.062	< 2.23E-308	< 2.23E-308
Fetal CD8+ Activated T Cells	KRT81	0.653	0.135	0.008	1.70e-306	6.21e-302
Fetal CD8+ Activated T Cells	AP005482.1	0.655	0.125	0.007	1.30e-304	4.75e-300
Fetal CD8+ Activated T Cells	FAM177A1	1.762	0.716	0.279	7.55e-297	2.76e-292
Fetal CD8+ Activated T Cells	METRNL	1.404	0.409	0.081	3.68e-292	1.35e-287
Fetal CD8+ Activated T Cells	TSPAN32	0.85	0.191	0.018	4.11e-289	1.50e-284
Fetal CD8+ Activated T Cells	MAPRE2	1.338	0.368	0.068	4.12e-289	1.51e-284
Fetal CD8+ Activated T Cells	ITGAL	0.919	0.23	0.026	1.09e-287	4.00e-283
Fetal CD8+ Activated T Cells	AL359962.2	0.613	0.137	0.009	3.82e-286	1.40e-281
Fetal CD8+ Activated T Cells	MLC1	0.52	0.111	0.005	1.72e-284	6.28e-280
Fetal CD8+ Activated T Cells	AC016831.5	1.452	0.523	0.137	2.03e-279	7.43e-275
Fetal CD8+ Activated T Cells	ZBTB16	1.194	0.368	0.068	2.77e-268	1.01e-263
Fetal CD8+ Activated T Cells	RORA	1.09	0.313	0.052	2.19e-266	8.01e-262
Fetal CD8+ Activated T Cells	AUTS2	1.122	0.282	0.042	3.16e-266	1.15e-261
Fetal CD8+ Activated T Cells	MIB2	1.078	0.268	0.04	6.44e-261	2.36e-256
Fetal CD8+ Activated T Cells	LINC00861	0.974	0.216	0.026	3.98e-258	1.46e-253
Fetal CD8+ Activated T Cells	INPP5D	1.175	0.338	0.062	1.52e-256	5.56e-252
Fetal CD8+ Activated T Cells	P2RY8	1.117	0.313	0.054	4.36e-255	1.60e-250
Fetal CD8+ Activated T Cells	RALGAPA1	1.297	0.37	0.076	3.78e-254	1.38e-249
Fetal CD8+ Activated T Cells	ZBP1	0.694	0.149	0.012	6.87e-254	2.51e-249
Fetal CD8+ Activated T Cells	CD300A	1.037	0.233	0.03	7.40e-253	2.71e-248
Fetal CD8+ Activated T Cells	LRMP	0.982	0.216	0.026	5.34e-249	1.95e-244
Fetal CD8+ Activated T Cells	PPP2R5C	0.583	0.56	0.178	3.62e-248	1.32e-243
Fetal CD8+ Activated T Cells	ETS1	1.154	0.345	0.066	4.41e-248	1.61e-243
Fetal CD8+ Activated T Cells	TMEM71	0.954	0.225	0.029	1.05e-246	3.83e-242
Fetal CD8+ Activated T Cells	MAPK1	1.356	0.378	0.082	5.25e-246	1.92e-241
Fetal CD8+ Activated T Cells	CHST2	0.894	0.223	0.028	1.13e-243	4.13e-239
Fetal CD8+ Activated T Cells	RBM38	1.214	0.403	0.094	5.54e-239	2.03e-234
Fetal CD8+ Activated T Cells	TIGIT	0.698	0.149	0.013	1.76e-238	6.42e-234
Fetal CD8+ Activated T Cells	PCED1B-AS1	0.814	0.493	0.129	8.63e-235	3.16e-230
Fetal CD8+ Activated T Cells	FOSL2	1.529	0.552	0.184	1.37e-230	5.01e-226
Fetal CD8+ Activated T Cells	JUND	1.194	0.725	0.327	1.13e-227	4.15e-223
Fetal CD8+ Activated T Cells	STK17B	1.273	0.523	0.159	2.04e-227	7.48e-223
Fetal CD8+ Activated T Cells	TLE1	1.4	0.401	0.1	5.19e-227	1.90e-222
Fetal CD8+ Activated T Cells	SUN2	1.32	0.419	0.109	2.72e-225	9.95e-221
Fetal CD8+ Activated T Cells	PDE7A	1.229	0.343	0.074	2.54e-224	9.29e-220
Fetal CD8+ Activated T Cells	ITGB7	0.781	0.195	0.024	2.17e-223	7.96e-219
Fetal CD8+ Activated T Cells	CEMIP2	1.405	0.468	0.137	9.13e-223	3.34e-218
Fetal CD8+ Activated T Cells	MSN	1.17	0.498	0.148	5.89e-222	2.15e-217
Fetal CD8+ Activated T Cells	EVL	1.161	0.547	0.184	2.50e-221	9.14e-217
Fetal CD8+ Activated T Cells	LAT2	0.995	0.271	0.046	1.29e-219	4.70e-215
Fetal CD8+ Activated T Cells	AC004687.1	1.135	0.33	0.068	5.05e-216	1.85e-211
Fetal CD8+ Activated T Cells	AOAH	0.964	0.255	0.041	1.19e-215	4.35e-211
Fetal CD8+ Activated T Cells	PTPN4	1.041	0.265	0.046	5.27e-212	1.93e-207
Fetal CD8+ Activated T Cells	TBC1D10C	0.99	0.261	0.045	1.10e-209	4.04e-205
Fetal CD8+ Activated T Cells	REL	1.375	0.496	0.157	4.56e-208	1.67e-203
Fetal CD8+ Activated T Cells	HES6	0.645	0.138	0.013	4.42e-203	1.62e-198
Fetal CD8+ Activated T Cells	YPEL1	0.523	0.108	0.008	2.06e-202	7.55e-198
Fetal CD8+ Activated T Cells	PTGER4	1.112	0.317	0.067	4.23e-200	1.55e-195
Fetal CD8+ Activated T Cells	RIN3	0.932	0.245	0.042	5.33e-199	1.95e-194
Fetal CD8+ Activated T Cells	LMNB1	0.978	0.234	0.039	1.95e-198	7.13e-194
Fetal CD8+ Activated T Cells	AC058791.1	1.344	0.361	0.087	2.52e-198	9.22e-194
Fetal CD8+ Activated T Cells	LINC01871	0.945	0.19	0.025	2.81e-198	1.03e-193
Fetal CD8+ Activated T Cells	IDI1	1.13	0.563	0.214	2.40e-197	8.79e-193
Fetal CD8+ Activated T Cells	ATP8A1	0.716	0.167	0.02	2.77e-197	1.01e-192
Fetal CD8+ Activated T Cells	ADAM8	0.93	0.239	0.04	4.95e-196	1.81e-191
Fetal CD8+ Activated T Cells	CNOT6L	1.367	0.453	0.139	1.31e-195	4.81e-191
Fetal CD8+ Activated T Cells	PDE4D	1.017	0.278	0.055	2.75e-193	1.01e-188
Fetal CD8+ Activated T Cells	DDX6	1.419	0.499	0.175	4.91e-191	1.80e-186
Fetal CD8+ Activated T Cells	SLC7A5	1.087	0.407	0.114	1.78e-190	6.50e-186
Fetal CD8+ Activated T Cells	C16orf54	1.173	0.244	0.043	8.00e-188	2.93e-183
Fetal CD8+ Activated T Cells	ARID5A	1.25	0.542	0.195	4.59e-187	1.68e-182
Fetal CD8+ Activated T Cells	CD96	0.892	0.241	0.042	3.61e-185	1.32e-180
Fetal CD8+ Activated T Cells	ITGAM	0.791	0.194	0.028	2.56e-184	9.37e-180
Fetal CD8+ Activated T Cells	PLEKHF1	1.06	0.258	0.051	1.30e-181	4.75e-177
Fetal CD8+ Activated T Cells	GFOD1	0.941	0.234	0.042	1.27e-180	4.64e-176
Fetal CD8+ Activated T Cells	ARF6	1.298	0.588	0.247	6.48e-180	2.37e-175
Fetal CD8+ Activated T Cells	SYTL1	1.109	0.288	0.063	1.75e-179	6.39e-175
Fetal CD8+ Activated T Cells	BIN2	1.251	0.449	0.152	9.30e-175	3.40e-170
Fetal CD8+ Activated T Cells	FAM49B	0.279	0.531	0.214	2.95e-174	1.08e-169
Fetal CD8+ Activated T Cells	CD53	0.539	0.529	0.185	8.00e-174	2.93e-169
Fetal CD8+ Activated T Cells	STK4	1.284	0.499	0.179	1.43e-171	5.24e-167
Fetal CD8+ Activated T Cells	MBP	1.071	0.313	0.076	3.04e-169	1.11e-164
Fetal CD8+ Activated T Cells	CCDC85B	1.179	0.38	0.11	3.61e-169	1.32e-164
Fetal CD8+ Activated T Cells	IL21R	0.784	0.203	0.033	7.04e-168	2.58e-163
Fetal CD8+ Activated T Cells	DNAJB6	0.498	0.707	0.397	1.55e-167	5.69e-163
Fetal CD8+ Activated T Cells	FGR	1.001	0.275	0.058	9.45e-167	3.46e-162
Fetal CD8+ Activated T Cells	CCND2	1.089	0.51	0.174	3.34e-165	1.22e-160
Fetal CD8+ Activated T Cells	IKZF3	0.618	0.135	0.015	8.03e-165	2.94e-160
Fetal CD8+ Activated T Cells	IKZF1	1.028	0.315	0.076	4.59e-164	1.68e-159
Fetal CD8+ Activated T Cells	SIDT1-AS1	0.567	0.133	0.015	4.91e-164	1.80e-159
Fetal CD8+ Activated T Cells	PNRC1	0.85	0.688	0.32	2.01e-163	7.36e-159
Fetal CD8+ Activated T Cells	CEP78	0.886	0.195	0.032	1.39e-161	5.08e-157
Fetal CD8+ Activated T Cells	PLEKHA2	1.012	0.301	0.073	2.82e-160	1.03e-155
Fetal CD8+ Activated T Cells	FAM43A	1.054	0.25	0.052	3.52e-160	1.29e-155
Fetal CD8+ Activated T Cells	IL12RB1	0.628	0.147	0.019	3.62e-159	1.32e-154
Fetal CD8+ Activated T Cells	AKAP13	1.292	0.505	0.199	5.77e-159	2.11e-154
Fetal CD8+ Activated T Cells	PILRB	0.996	0.294	0.07	1.16e-158	4.26e-154
Fetal CD8+ Activated T Cells	SKAP1	0.717	0.178	0.028	6.36e-156	2.33e-151
Fetal CD8+ Activated T Cells	ZEB2	1.152	0.47	0.159	6.12e-155	2.24e-150
Fetal CD8+ Activated T Cells	TSEN54	0.813	0.206	0.037	5.04e-154	1.85e-149
Fetal CD8+ Activated T Cells	AC114760.2	1.1	0.314	0.081	1.43e-153	5.22e-149
Fetal CD8+ Activated T Cells	SASH3	0.731	0.173	0.027	3.35e-152	1.23e-147
Fetal CD8+ Activated T Cells	SLC38A1	1.257	0.438	0.159	6.18e-151	2.26e-146
Fetal CD8+ Activated T Cells	LINC-PINT	1.22	0.536	0.217	7.12e-151	2.61e-146
Fetal CD8+ Activated T Cells	TSPYL2	1.389	0.322	0.087	9.88e-151	3.62e-146
Fetal CD8+ Activated T Cells	RNF115	0.996	0.281	0.069	2.16e-149	7.90e-145
Fetal CD8+ Activated T Cells	CD37	0.425	0.568	0.212	7.31e-148	2.68e-143
Fetal CD8+ Activated T Cells	PPP1R16B	0.643	0.154	0.022	1.07e-147	3.93e-143
Fetal CD8+ Activated T Cells	RAB29	0.939	0.258	0.059	1.14e-145	4.19e-141
Fetal CD8+ Activated T Cells	ACAP1	1.05	0.301	0.079	2.26e-143	8.28e-139
Fetal CD8+ Activated T Cells	PAXX	1.1	0.447	0.172	4.12e-143	1.51e-138
Fetal CD8+ Activated T Cells	TLE4	1.214	0.443	0.165	4.81e-143	1.76e-138
Fetal CD8+ Activated T Cells	CHD1	1.162	0.417	0.148	1.08e-142	3.94e-138
Fetal CD8+ Activated T Cells	CARD11	0.44	0.102	0.01	1.22e-140	4.46e-136
Fetal CD8+ Activated T Cells	CDK17	0.932	0.264	0.064	4.28e-140	1.56e-135
Fetal CD8+ Activated T Cells	ZNF276	0.848	0.222	0.046	1.36e-138	4.97e-134
Fetal CD8+ Activated T Cells	LAX1	0.592	0.105	0.011	8.96e-138	3.28e-133
Fetal CD8+ Activated T Cells	ARHGEF1	1.008	0.366	0.117	3.28e-137	1.20e-132
Fetal CD8+ Activated T Cells	RGL4	0.54	0.114	0.013	1.27e-135	4.66e-131
Fetal CD8+ Activated T Cells	SIRT2	1.072	0.349	0.11	8.76e-135	3.21e-130
Fetal CD8+ Activated T Cells	MYO1G	0.837	0.244	0.057	5.30e-133	1.94e-128
Fetal CD8+ Activated T Cells	CBLB	1.038	0.29	0.079	5.92e-133	2.17e-128
Fetal CD8+ Activated T Cells	ABHD15	0.596	0.135	0.019	2.18e-132	7.99e-128
Fetal CD8+ Activated T Cells	SCLT1	0.778	0.195	0.038	1.03e-131	3.77e-127
Fetal CD8+ Activated T Cells	SYAP1	1.135	0.535	0.248	2.03e-130	7.44e-126
Fetal CD8+ Activated T Cells	PRKX	0.942	0.253	0.062	7.59e-130	2.78e-125
Fetal CD8+ Activated T Cells	HLA-F	1.01	0.395	0.136	2.91e-129	1.06e-124
Fetal CD8+ Activated T Cells	RASAL3	0.619	0.149	0.023	3.78e-129	1.38e-124
Fetal CD8+ Activated T Cells	C5orf56	0.774	0.201	0.041	5.71e-129	2.09e-124
Fetal CD8+ Activated T Cells	PRR7	0.777	0.199	0.04	3.61e-128	1.32e-123
Fetal CD8+ Activated T Cells	MAFF	1.098	0.353	0.116	8.92e-128	3.26e-123
Fetal CD8+ Activated T Cells	OTULIN	0.779	0.201	0.042	1.36e-127	4.99e-123
Fetal CD8+ Activated T Cells	GK5	0.758	0.174	0.032	1.61e-127	5.88e-123
Fetal CD8+ Activated T Cells	ZBTB1	0.923	0.258	0.066	2.49e-127	9.10e-123
Fetal CD8+ Activated T Cells	LPCAT1	1.002	0.327	0.102	7.20e-127	2.64e-122
Fetal CD8+ Activated T Cells	ORAI1	0.859	0.235	0.056	7.96e-125	2.92e-120
Fetal CD8+ Activated T Cells	CLK1	1.096	0.565	0.281	2.46e-123	8.99e-119
Fetal CD8+ Activated T Cells	S1PR4	0.813	0.314	0.092	1.74e-121	6.39e-117
Fetal CD8+ Activated T Cells	C1orf21	0.958	0.305	0.091	4.08e-121	1.49e-116
Fetal CD8+ Activated T Cells	KCTD10	0.751	0.207	0.045	9.64e-121	3.53e-116
Fetal CD8+ Activated T Cells	RNF166	0.863	0.232	0.057	2.58e-119	9.46e-115
Fetal CD8+ Activated T Cells	RNF168	1.024	0.293	0.087	1.11e-118	4.06e-114
Fetal CD8+ Activated T Cells	FNBP1	1.051	0.388	0.143	2.20e-118	8.06e-114
Fetal CD8+ Activated T Cells	UAP1	1.071	0.325	0.106	1.81e-117	6.61e-113
Fetal CD8+ Activated T Cells	LAT	0.766	0.208	0.046	1.59e-116	5.83e-112
Fetal CD8+ Activated T Cells	RAB5IF	0.628	0.4	0.161	1.87e-116	6.84e-112
Fetal CD8+ Activated T Cells	CCDC88C	0.768	0.165	0.031	4.30e-115	1.57e-110
Fetal CD8+ Activated T Cells	KLHDC4	0.746	0.193	0.041	4.91e-115	1.80e-110
Fetal CD8+ Activated T Cells	MYBL1	0.553	0.105	0.013	9.50e-115	3.48e-110
Fetal CD8+ Activated T Cells	APMAP	1.008	0.509	0.23	3.70e-113	1.35e-108
Fetal CD8+ Activated T Cells	ITGA4	0.719	0.211	0.049	4.42e-113	1.62e-108
Fetal CD8+ Activated T Cells	SIGIRR	0.942	0.313	0.1	2.25e-112	8.23e-108
Fetal CD8+ Activated T Cells	OTULINL	0.679	0.178	0.036	4.68e-112	1.71e-107
Fetal CD8+ Activated T Cells	MVD	0.878	0.246	0.066	1.11e-111	4.07e-107
Fetal CD8+ Activated T Cells	ST3GAL5	0.888	0.264	0.074	9.44e-111	3.46e-106
Fetal CD8+ Activated T Cells	TNFSF14	0.668	0.152	0.027	2.50e-110	9.14e-106
Fetal CD8+ Activated T Cells	SAMSN1	0.715	0.377	0.129	1.62e-109	5.92e-105
Fetal CD8+ Activated T Cells	AC092338.3	0.869	0.272	0.078	1.65e-109	6.06e-105
Fetal CD8+ Activated T Cells	AXIN1	0.662	0.145	0.026	1.91e-109	7.00e-105
Fetal CD8+ Activated T Cells	YPEL5	0.312	0.678	0.434	3.45e-109	1.26e-104
Fetal CD8+ Activated T Cells	LINC00513	0.963	0.279	0.083	4.43e-108	1.62e-103
Fetal CD8+ Activated T Cells	CDC42SE2	0.998	0.422	0.178	6.70e-107	2.45e-102
Fetal CD8+ Activated T Cells	KCNAB2	0.7	0.188	0.042	9.96e-107	3.65e-102
Fetal CD8+ Activated T Cells	SCML4	0.485	0.111	0.016	2.44e-106	8.94e-102
Fetal CD8+ Activated T Cells	GPSM3	0.731	0.429	0.173	2.56e-106	9.38e-102
Fetal CD8+ Activated T Cells	STK10	0.88	0.261	0.077	8.67e-105	3.18e-100
Fetal CD8+ Activated T Cells	MAP2K3	0.988	0.407	0.171	1.69e-104	6.18e-100
Fetal CD8+ Activated T Cells	GTF3C1	0.761	0.195	0.045	5.63e-104	2.06e-99
Fetal CD8+ Activated T Cells	CELF2	0.931	0.333	0.116	3.73e-103	1.37e-98
Fetal CD8+ Activated T Cells	ARAP2	0.658	0.142	0.026	4.20e-101	1.54e-96
Fetal CD8+ Activated T Cells	SIPA1	0.769	0.223	0.059	2.56e-100	9.36e-96
Fetal CD8+ Activated T Cells	CCNH	0.889	0.375	0.147	5.76e-100	2.11e-95
Fetal CD8+ Activated T Cells	ARHGAP30	0.772	0.225	0.06	6.95e-100	2.54e-95
Fetal CD8+ Activated T Cells	TERF2IP	1.017	0.346	0.133	9.30e-100	3.40e-95
Fetal CD8+ Activated T Cells	ELF1	0.923	0.424	0.184	7.18e-99	2.63e-94
Fetal CD8+ Activated T Cells	SLC16A3	0.986	0.411	0.174	4.80e-98	1.76e-93
Fetal CD8+ Activated T Cells	KMT2E	0.921	0.53	0.269	1.50e-97	5.47e-93
Fetal CD8+ Activated T Cells	MAP1LC3B	1.053	0.496	0.254	3.22e-97	1.18e-92
Fetal CD8+ Activated T Cells	ADA	0.688	0.181	0.043	2.07e-94	7.57e-90
Fetal CD8+ Activated T Cells	FBXO34	0.823	0.216	0.059	3.45e-94	1.26e-89
Fetal CD8+ Activated T Cells	HES4	0.819	0.17	0.039	2.50e-93	9.16e-89
Fetal CD8+ Activated T Cells	BANP	0.771	0.21	0.056	3.57e-93	1.31e-88
Fetal CD8+ Activated T Cells	IL16	0.76	0.19	0.046	4.76e-93	1.74e-88
Fetal CD8+ Activated T Cells	PSTPIP1	0.579	0.146	0.029	7.39e-93	2.70e-88
Fetal CD8+ Activated T Cells	SATB1	0.8	0.239	0.069	8.23e-93	3.01e-88
Fetal CD8+ Activated T Cells	BTN3A2	0.797	0.264	0.084	2.40e-91	8.79e-87
Fetal CD8+ Activated T Cells	DENND1C	0.505	0.117	0.02	8.14e-91	2.98e-86
Fetal CD8+ Activated T Cells	TENT5C	0.662	0.182	0.044	2.36e-90	8.66e-86
Fetal CD8+ Activated T Cells	SYNE1	0.747	0.193	0.049	7.81e-90	2.86e-85
Fetal CD8+ Activated T Cells	HNRNPUL1	0.975	0.349	0.141	1.17e-89	4.29e-85
Fetal CD8+ Activated T Cells	LINC00623	0.903	0.269	0.09	1.77e-89	6.47e-85
Fetal CD8+ Activated T Cells	LYN	0.881	0.337	0.128	1.87e-89	6.84e-85
Fetal CD8+ Activated T Cells	SEPTIN1	0.748	0.225	0.065	2.04e-89	7.47e-85
Fetal CD8+ Activated T Cells	BHLHE40	0.917	0.338	0.134	2.23e-89	8.15e-85
Fetal CD8+ Activated T Cells	H2AFX	0.913	0.268	0.089	2.46e-89	9.00e-85
Fetal CD8+ Activated T Cells	DENND2D	0.614	0.188	0.047	2.72e-89	9.95e-85
Fetal CD8+ Activated T Cells	IL27RA	0.802	0.209	0.058	1.37e-88	5.00e-84
Fetal CD8+ Activated T Cells	AC245297.3	0.936	0.295	0.105	1.88e-88	6.86e-84
Fetal CD8+ Activated T Cells	PRKCB	0.696	0.22	0.063	4.88e-88	1.79e-83
Fetal CD8+ Activated T Cells	RNF149	0.99	0.425	0.198	5.41e-88	1.98e-83
Fetal CD8+ Activated T Cells	IDS	1.04	0.4	0.183	6.69e-88	2.45e-83
Fetal CD8+ Activated T Cells	DUSP10	0.656	0.183	0.046	2.54e-87	9.29e-83
Fetal CD8+ Activated T Cells	FCMR	0.687	0.201	0.054	4.28e-87	1.57e-82
Fetal CD8+ Activated T Cells	ARID4B	1.024	0.438	0.216	3.65e-86	1.34e-81
Fetal CD8+ Activated T Cells	AC011462.5	0.446	0.103	0.017	3.67e-86	1.34e-81
Fetal CD8+ Activated T Cells	AL139246.5	0.48	0.1	0.016	4.04e-86	1.48e-81
Fetal CD8+ Activated T Cells	SLC9A3R1	0.826	0.264	0.09	4.56e-86	1.67e-81
Fetal CD8+ Activated T Cells	BRAF	0.882	0.274	0.095	9.61e-86	3.52e-81
Fetal CD8+ Activated T Cells	GNPTAB	0.791	0.209	0.06	1.65e-85	6.04e-81
Fetal CD8+ Activated T Cells	TMEM120B	0.688	0.152	0.035	1.36e-83	4.97e-79
Fetal CD8+ Activated T Cells	TMC8	0.649	0.151	0.034	1.57e-83	5.75e-79
Fetal CD8+ Activated T Cells	RASA3	0.585	0.164	0.039	1.59e-83	5.83e-79
Fetal CD8+ Activated T Cells	CNOT2	0.934	0.317	0.125	3.29e-82	1.20e-77
Fetal CD8+ Activated T Cells	G6PD	0.73	0.224	0.068	4.70e-82	1.72e-77
Fetal CD8+ Activated T Cells	ITK	0.577	0.15	0.034	8.51e-82	3.12e-77
Fetal CD8+ Activated T Cells	HNRNPA0	0.848	0.553	0.324	7.09e-81	2.60e-76
Fetal CD8+ Activated T Cells	NFATC2	0.641	0.154	0.036	2.01e-80	7.37e-76
Fetal CD8+ Activated T Cells	ITPRIP	0.733	0.202	0.059	8.00e-80	2.93e-75
Fetal CD8+ Activated T Cells	OSTF1	0.92	0.502	0.284	1.46e-79	5.34e-75
Fetal CD8+ Activated T Cells	APOL6	0.847	0.243	0.08	2.60e-79	9.51e-75
Fetal CD8+ Activated T Cells	ICAM3	0.894	0.324	0.132	7.92e-79	2.90e-74
Fetal CD8+ Activated T Cells	PPM1B	0.807	0.252	0.088	1.52e-78	5.57e-74
Fetal CD8+ Activated T Cells	PRPF38B	0.936	0.433	0.219	2.77e-78	1.01e-73
Fetal CD8+ Activated T Cells	GRASP	0.607	0.166	0.042	9.30e-78	3.40e-73
Fetal CD8+ Activated T Cells	CD47	0.881	0.404	0.195	1.64e-77	6.00e-73
Fetal CD8+ Activated T Cells	PITPNC1	0.699	0.165	0.042	4.85e-77	1.78e-72
Fetal CD8+ Activated T Cells	TMC6	0.747	0.204	0.061	6.01e-77	2.20e-72
Fetal CD8+ Activated T Cells	CCND3	0.747	0.355	0.159	6.07e-77	2.22e-72
Fetal CD8+ Activated T Cells	CYTIP	0.514	0.305	0.114	4.31e-76	1.58e-71
Fetal CD8+ Activated T Cells	MAP1LC3A	0.706	0.178	0.049	1.27e-75	4.66e-71
Fetal CD8+ Activated T Cells	SEMA4D	0.711	0.186	0.053	4.19e-75	1.53e-70
Fetal CD8+ Activated T Cells	AGPAT4	0.804	0.28	0.104	8.87e-75	3.25e-70
Fetal CD8+ Activated T Cells	MOB3A	0.824	0.242	0.083	1.08e-74	3.96e-70
Fetal CD8+ Activated T Cells	POLR2A	0.864	0.293	0.116	1.08e-74	3.97e-70
Fetal CD8+ Activated T Cells	CSNK1D	0.951	0.367	0.173	1.48e-74	5.40e-70
Fetal CD8+ Activated T Cells	IFRD1	0.93	0.444	0.232	6.38e-74	2.34e-69
Fetal CD8+ Activated T Cells	RAMP1	0.564	0.224	0.068	1.46e-73	5.35e-69
Fetal CD8+ Activated T Cells	HHEX	0.512	0.12	0.025	2.61e-73	9.55e-69
Fetal CD8+ Activated T Cells	CDK13	0.845	0.262	0.097	3.69e-73	1.35e-68
Fetal CD8+ Activated T Cells	RALY	0.572	0.351	0.164	5.58e-73	2.04e-68
Fetal CD8+ Activated T Cells	RALGDS	0.725	0.198	0.06	1.40e-72	5.12e-68
Fetal CD8+ Activated T Cells	PRSS23	0.609	0.196	0.057	1.23e-71	4.52e-67
Fetal CD8+ Activated T Cells	PIK3R1	0.77	0.268	0.101	1.70e-71	6.21e-67
Fetal CD8+ Activated T Cells	PER2	0.547	0.122	0.027	1.19e-70	4.36e-66
Fetal CD8+ Activated T Cells	TRG-AS1	0.558	0.13	0.029	1.57e-70	5.76e-66
Fetal CD8+ Activated T Cells	IVNS1ABP	0.917	0.293	0.121	7.23e-70	2.65e-65
Fetal CD8+ Activated T Cells	KLF3	0.795	0.316	0.134	1.44e-69	5.26e-65
Fetal CD8+ Activated T Cells	C9orf16	0.793	0.47	0.272	1.69e-69	6.19e-65
Fetal CD8+ Activated T Cells	ENC1	0.756	0.193	0.06	6.20e-69	2.27e-64
Fetal CD8+ Activated T Cells	RARA	0.759	0.292	0.117	1.11e-68	4.08e-64
Fetal CD8+ Activated T Cells	ATM	0.857	0.242	0.087	1.12e-68	4.11e-64
Fetal CD8+ Activated T Cells	PREX1	0.555	0.145	0.036	1.72e-68	6.28e-64
Fetal CD8+ Activated T Cells	GTPBP1	0.673	0.187	0.057	3.03e-68	1.11e-63
Fetal CD8+ Activated T Cells	FHL3	0.517	0.13	0.03	1.28e-67	4.69e-63
Fetal CD8+ Activated T Cells	RHBDF2	0.669	0.206	0.066	7.72e-67	2.83e-62
Fetal CD8+ Activated T Cells	NXT1	0.799	0.263	0.104	1.26e-66	4.63e-62
Fetal CD8+ Activated T Cells	RNF213	0.796	0.349	0.163	1.49e-66	5.46e-62
Fetal CD8+ Activated T Cells	NR4A3	0.58	0.224	0.077	3.04e-66	1.11e-61
Fetal CD8+ Activated T Cells	SELENOK	0.432	0.708	0.531	4.95e-66	1.81e-61
Fetal CD8+ Activated T Cells	SKIL	0.826	0.363	0.172	1.15e-65	4.19e-61
Fetal CD8+ Activated T Cells	RSRP1	0.736	0.476	0.276	1.15e-65	4.21e-61
Fetal CD8+ Activated T Cells	TENT4B	0.681	0.188	0.059	1.68e-65	6.16e-61
Fetal CD8+ Activated T Cells	BZW1	0.72	0.514	0.324	2.61e-65	9.56e-61
Fetal CD8+ Activated T Cells	SMAD7	0.7	0.214	0.073	2.95e-65	1.08e-60
Fetal CD8+ Activated T Cells	CDK2AP2	0.762	0.377	0.193	4.25e-65	1.55e-60
Fetal CD8+ Activated T Cells	SH3GLB1	0.919	0.411	0.227	7.07e-65	2.59e-60
Fetal CD8+ Activated T Cells	LBH	0.882	0.291	0.123	1.26e-64	4.60e-60
Fetal CD8+ Activated T Cells	EIF3B	0.844	0.252	0.099	6.54e-64	2.39e-59
Fetal CD8+ Activated T Cells	PIK3AP1	0.537	0.127	0.03	1.45e-63	5.29e-59
Fetal CD8+ Activated T Cells	ANKRD44	0.754	0.234	0.086	2.18e-63	7.97e-59
Fetal CD8+ Activated T Cells	PPP1R18	0.31	0.298	0.126	3.03e-63	1.11e-58
Fetal CD8+ Activated T Cells	PHF20	0.906	0.38	0.198	4.35e-63	1.59e-58
Fetal CD8+ Activated T Cells	SCAND1	0.81	0.319	0.15	1.27e-62	4.65e-58
Fetal CD8+ Activated T Cells	CCSER2	0.774	0.217	0.078	1.57e-62	5.75e-58
Fetal CD8+ Activated T Cells	EBP	0.795	0.239	0.091	2.33e-62	8.52e-58
Fetal CD8+ Activated T Cells	EPB41	0.682	0.166	0.05	2.08e-61	7.61e-57
Fetal CD8+ Activated T Cells	NFKBIB	0.73	0.202	0.071	3.79e-60	1.39e-55
Fetal CD8+ Activated T Cells	AAK1	0.89	0.332	0.162	4.00e-60	1.46e-55
Fetal CD8+ Activated T Cells	FYB1	0.686	0.333	0.153	4.82e-60	1.76e-55
Fetal CD8+ Activated T Cells	KDM2B	0.65	0.163	0.049	5.97e-60	2.19e-55
Fetal CD8+ Activated T Cells	TPST2	0.774	0.281	0.122	9.63e-60	3.52e-55
Fetal CD8+ Activated T Cells	MBNL1	0.868	0.312	0.145	2.13e-59	7.81e-55
Fetal CD8+ Activated T Cells	CD55	0.597	0.53	0.304	2.80e-59	1.03e-54
Fetal CD8+ Activated T Cells	ST6GALNAC6	0.527	0.149	0.042	3.81e-59	1.39e-54
Fetal CD8+ Activated T Cells	FKBP11	0.776	0.293	0.129	5.86e-59	2.14e-54
Fetal CD8+ Activated T Cells	TRAF3IP3	0.668	0.141	0.038	3.82e-58	1.40e-53
Fetal CD8+ Activated T Cells	PCSK7	0.905	0.331	0.163	5.06e-58	1.85e-53
Fetal CD8+ Activated T Cells	SH3KBP1	0.809	0.276	0.123	7.45e-58	2.73e-53
Fetal CD8+ Activated T Cells	JMJD6	0.815	0.284	0.125	8.33e-58	3.05e-53
Fetal CD8+ Activated T Cells	MECP2	0.779	0.282	0.123	1.02e-57	3.75e-53
Fetal CD8+ Activated T Cells	MAZ	0.751	0.246	0.1	2.43e-57	8.88e-53
Fetal CD8+ Activated T Cells	BIN1	0.578	0.251	0.099	9.55e-57	3.49e-52
Fetal CD8+ Activated T Cells	ADRB2	0.608	0.141	0.039	1.36e-56	4.96e-52
Fetal CD8+ Activated T Cells	BRD2	0.749	0.477	0.291	2.83e-56	1.04e-51
Fetal CD8+ Activated T Cells	DIP2A	0.682	0.183	0.061	2.89e-56	1.06e-51
Fetal CD8+ Activated T Cells	PRKACB	0.597	0.147	0.043	4.92e-56	1.80e-51
Fetal CD8+ Activated T Cells	AC104695.4	0.52	0.124	0.032	1.43e-55	5.23e-51
Fetal CD8+ Activated T Cells	CCDC107	0.791	0.29	0.132	1.77e-55	6.48e-51
Fetal CD8+ Activated T Cells	MTDH	0.408	0.315	0.149	2.34e-55	8.58e-51
Fetal CD8+ Activated T Cells	RASSF1	0.72	0.226	0.088	4.81e-55	1.76e-50
Fetal CD8+ Activated T Cells	PPP3CA	0.774	0.229	0.091	5.21e-55	1.91e-50
Fetal CD8+ Activated T Cells	TRABD	0.782	0.258	0.111	8.72e-55	3.19e-50
Fetal CD8+ Activated T Cells	CHMP1B	0.843	0.477	0.296	1.00e-54	3.68e-50
Fetal CD8+ Activated T Cells	RNF126	0.726	0.217	0.085	1.62e-54	5.95e-50
Fetal CD8+ Activated T Cells	LASP1	0.647	0.29	0.129	3.62e-54	1.32e-49
Fetal CD8+ Activated T Cells	TES	0.856	0.293	0.138	4.32e-54	1.58e-49
Fetal CD8+ Activated T Cells	WAS	0.634	0.203	0.074	7.50e-54	2.75e-49
Fetal CD8+ Activated T Cells	UPP1	0.728	0.353	0.178	1.37e-53	5.00e-49
Fetal CD8+ Activated T Cells	PDE4A	0.565	0.166	0.053	1.47e-53	5.39e-49
Fetal CD8+ Activated T Cells	JOSD1	0.74	0.258	0.111	1.54e-53	5.64e-49
Fetal CD8+ Activated T Cells	KANSL1	0.754	0.273	0.122	3.45e-53	1.26e-48
Fetal CD8+ Activated T Cells	FAM133B	0.829	0.449	0.272	4.43e-53	1.62e-48
Fetal CD8+ Activated T Cells	SPATA2L	0.48	0.116	0.03	1.06e-52	3.87e-48
Fetal CD8+ Activated T Cells	UBE2F	0.831	0.337	0.177	2.28e-52	8.33e-48
Fetal CD8+ Activated T Cells	GSAP	0.518	0.119	0.032	5.00e-52	1.83e-47
Fetal CD8+ Activated T Cells	MEX3C	0.539	0.125	0.034	5.68e-52	2.08e-47
Fetal CD8+ Activated T Cells	AKAP17A	0.678	0.209	0.08	6.48e-52	2.37e-47
Fetal CD8+ Activated T Cells	ZNF600	0.494	0.122	0.033	7.11e-52	2.60e-47
Fetal CD8+ Activated T Cells	CCDC88B	0.506	0.129	0.036	9.65e-52	3.53e-47
Fetal CD8+ Activated T Cells	RASGRP2	0.653	0.197	0.072	1.11e-51	4.06e-47
Fetal CD8+ Activated T Cells	DEF6	0.549	0.148	0.046	2.23e-51	8.15e-47
Fetal CD8+ Activated T Cells	AKIRIN1	0.792	0.295	0.145	2.57e-51	9.41e-47
Fetal CD8+ Activated T Cells	NCKAP1L	0.518	0.162	0.052	6.41e-51	2.35e-46
Fetal CD8+ Activated T Cells	ZC3H12A	0.751	0.203	0.077	1.84e-50	6.74e-46
Fetal CD8+ Activated T Cells	PHF20L1	0.747	0.251	0.111	3.17e-50	1.16e-45
Fetal CD8+ Activated T Cells	ELMSAN1	0.779	0.227	0.094	3.69e-50	1.35e-45
Fetal CD8+ Activated T Cells	RNPEPL1	0.638	0.215	0.087	1.24e-49	4.53e-45
Fetal CD8+ Activated T Cells	VOPP1	0.568	0.192	0.071	2.28e-49	8.35e-45
Fetal CD8+ Activated T Cells	ILKAP	0.642	0.186	0.069	4.06e-49	1.48e-44
Fetal CD8+ Activated T Cells	NCALD	0.415	0.1	0.024	6.40e-49	2.34e-44
Fetal CD8+ Activated T Cells	ATAD3B	0.516	0.109	0.028	9.61e-49	3.52e-44
Fetal CD8+ Activated T Cells	RELB	0.75	0.209	0.083	9.87e-49	3.61e-44
Fetal CD8+ Activated T Cells	RAB8B	0.738	0.231	0.098	1.16e-48	4.26e-44
Fetal CD8+ Activated T Cells	MAF1	0.757	0.309	0.16	1.27e-48	4.65e-44
Fetal CD8+ Activated T Cells	ANXA2R	0.551	0.149	0.048	4.69e-47	1.72e-42
Fetal CD8+ Activated T Cells	IL10RA	0.554	0.198	0.076	4.96e-47	1.82e-42
Fetal CD8+ Activated T Cells	SLC2A3	0.56	0.365	0.187	8.28e-47	3.03e-42
Fetal CD8+ Activated T Cells	MAP3K8	0.608	0.356	0.182	2.28e-46	8.35e-42
Fetal CD8+ Activated T Cells	SEPTIN9	0.694	0.354	0.201	5.37e-46	1.97e-41
Fetal CD8+ Activated T Cells	CDKN2D	0.628	0.157	0.054	5.93e-46	2.17e-41
Fetal CD8+ Activated T Cells	DDX3X	0.694	0.47	0.304	6.04e-46	2.21e-41
Fetal CD8+ Activated T Cells	SERTAD1	0.339	0.412	0.245	1.22e-45	4.45e-41
Fetal CD8+ Activated T Cells	SLC38A2	0.943	0.389	0.235	1.47e-44	5.38e-40
Fetal CD8+ Activated T Cells	SCAF11	0.726	0.401	0.246	2.89e-44	1.06e-39
Fetal CD8+ Activated T Cells	ANKRD28	0.83	0.147	0.049	5.37e-44	1.96e-39
Fetal CD8+ Activated T Cells	SP140	0.431	0.109	0.03	7.05e-43	2.58e-38
Fetal CD8+ Activated T Cells	ABCB1	0.49	0.103	0.029	3.58e-42	1.31e-37
Fetal CD8+ Activated T Cells	LBR	0.348	0.209	0.089	3.79e-42	1.39e-37
Fetal CD8+ Activated T Cells	NFKB1	0.742	0.291	0.147	3.89e-42	1.42e-37
Fetal CD8+ Activated T Cells	SHFL	0.585	0.185	0.073	4.35e-42	1.59e-37
Fetal CD8+ Activated T Cells	RAB27A	0.54	0.176	0.067	9.83e-42	3.60e-37
Fetal CD8+ Activated T Cells	GIMAP7	0.568	0.209	0.084	1.28e-41	4.70e-37
Fetal CD8+ Activated T Cells	ARRDC2	0.562	0.192	0.077	1.86e-41	6.80e-37
Fetal CD8+ Activated T Cells	KLF13	0.594	0.187	0.076	1.88e-41	6.89e-37
Fetal CD8+ Activated T Cells	PITHD1	0.484	0.237	0.113	1.90e-41	6.97e-37
Fetal CD8+ Activated T Cells	NSMCE3	0.61	0.183	0.074	2.65e-41	9.69e-37
Fetal CD8+ Activated T Cells	SIRT7	0.609	0.171	0.067	3.04e-41	1.11e-36
Fetal CD8+ Activated T Cells	APBB1IP	0.457	0.126	0.04	3.36e-41	1.23e-36
Fetal CD8+ Activated T Cells	TAPBP	0.669	0.392	0.246	3.48e-41	1.27e-36
Fetal CD8+ Activated T Cells	MSL2	0.519	0.137	0.046	4.45e-41	1.63e-36
Fetal CD8+ Activated T Cells	PKN1	0.576	0.174	0.067	5.23e-41	1.91e-36
Fetal CD8+ Activated T Cells	ERBIN	0.579	0.154	0.056	7.94e-41	2.90e-36
Fetal CD8+ Activated T Cells	FOXN3	0.706	0.252	0.124	3.13e-40	1.15e-35
Fetal CD8+ Activated T Cells	ERO1B	0.579	0.145	0.051	3.27e-40	1.20e-35
Fetal CD8+ Activated T Cells	CSRNP1	0.69	0.308	0.168	5.53e-40	2.03e-35
Fetal CD8+ Activated T Cells	HELZ2	0.394	0.106	0.031	6.78e-40	2.48e-35
Fetal CD8+ Activated T Cells	CEBPB	0.541	0.4	0.235	6.85e-40	2.51e-35
Fetal CD8+ Activated T Cells	MCTP2	0.52	0.152	0.055	9.98e-40	3.65e-35
Fetal CD8+ Activated T Cells	PPP2R5A	0.506	0.141	0.049	1.03e-39	3.76e-35
Fetal CD8+ Activated T Cells	ADGRG1	0.574	0.243	0.11	1.16e-39	4.24e-35
Fetal CD8+ Activated T Cells	PDGFD	0.443	0.103	0.029	1.42e-39	5.21e-35
Fetal CD8+ Activated T Cells	EMD	0.652	0.255	0.127	2.05e-39	7.50e-35
Fetal CD8+ Activated T Cells	NARF	0.638	0.223	0.102	2.93e-39	1.07e-34
Fetal CD8+ Activated T Cells	RMND5A	0.591	0.149	0.055	5.45e-39	2.00e-34
Fetal CD8+ Activated T Cells	SRSF5	0.394	0.618	0.476	8.97e-39	3.28e-34
Fetal CD8+ Activated T Cells	WTAP	0.686	0.376	0.231	1.66e-38	6.07e-34
Fetal CD8+ Activated T Cells	ROCK1	0.732	0.281	0.151	5.19e-38	1.90e-33
Fetal CD8+ Activated T Cells	ICAM2	0.284	0.222	0.095	1.05e-37	3.84e-33
Fetal CD8+ Activated T Cells	SMCR5	0.445	0.106	0.032	1.36e-37	4.96e-33
Fetal CD8+ Activated T Cells	AMD1	0.459	0.404	0.261	1.69e-37	6.17e-33
Fetal CD8+ Activated T Cells	TNFRSF14	0.519	0.218	0.099	2.60e-37	9.52e-33
Fetal CD8+ Activated T Cells	HERPUD2	0.607	0.188	0.081	2.70e-37	9.88e-33
Fetal CD8+ Activated T Cells	ATG2A	0.522	0.145	0.053	8.93e-37	3.27e-32
Fetal CD8+ Activated T Cells	RNF19A	0.532	0.173	0.071	1.52e-36	5.57e-32
Fetal CD8+ Activated T Cells	CYTH1	0.62	0.245	0.122	1.70e-36	6.24e-32
Fetal CD8+ Activated T Cells	SLC25A33	0.523	0.146	0.055	2.33e-36	8.53e-32
Fetal CD8+ Activated T Cells	BEST1	0.45	0.131	0.046	4.11e-36	1.51e-31
Fetal CD8+ Activated T Cells	CTDP1	0.389	0.103	0.031	4.49e-36	1.64e-31
Fetal CD8+ Activated T Cells	EVI2A	0.497	0.201	0.088	1.38e-35	5.04e-31
Fetal CD8+ Activated T Cells	CTPS1	0.467	0.118	0.04	2.11e-35	7.72e-31
Fetal CD8+ Activated T Cells	STX11	0.636	0.216	0.099	7.18e-35	2.63e-30
Fetal CD8+ Activated T Cells	TMEM160	0.546	0.197	0.09	7.79e-35	2.85e-30
Fetal CD8+ Activated T Cells	NCOR1	0.632	0.264	0.142	8.55e-35	3.13e-30
Fetal CD8+ Activated T Cells	JADE2	0.434	0.11	0.035	1.65e-34	6.04e-30
Fetal CD8+ Activated T Cells	DNAJC3	0.708	0.299	0.173	1.76e-34	6.44e-30
Fetal CD8+ Activated T Cells	SNHG9	0.652	0.217	0.105	2.40e-34	8.78e-30
Fetal CD8+ Activated T Cells	MIDN	0.595	0.356	0.218	2.70e-34	9.88e-30
Fetal CD8+ Activated T Cells	CHKA	0.42	0.118	0.04	2.71e-34	9.93e-30
Fetal CD8+ Activated T Cells	PARP8	0.534	0.144	0.055	3.18e-34	1.16e-29
Fetal CD8+ Activated T Cells	HCP5	0.425	0.118	0.04	3.48e-34	1.27e-29
Fetal CD8+ Activated T Cells	RIPOR2	0.56	0.14	0.052	4.22e-34	1.54e-29
Fetal CD8+ Activated T Cells	PIK3IP1	0.591	0.255	0.131	4.65e-34	1.70e-29
Fetal CD8+ Activated T Cells	MFNG	0.393	0.134	0.048	5.63e-34	2.06e-29
Fetal CD8+ Activated T Cells	SLTM	0.687	0.302	0.176	7.68e-34	2.81e-29
Fetal CD8+ Activated T Cells	ASL	0.59	0.183	0.08	7.76e-34	2.84e-29
Fetal CD8+ Activated T Cells	NUP210	0.474	0.116	0.04	8.20e-34	3.00e-29
Fetal CD8+ Activated T Cells	GALNT3	0.457	0.111	0.037	1.78e-33	6.52e-29
Fetal CD8+ Activated T Cells	EPC1	0.685	0.273	0.15	2.72e-33	9.96e-29
Fetal CD8+ Activated T Cells	UBE2B	0.542	0.489	0.352	2.80e-33	1.02e-28
Fetal CD8+ Activated T Cells	AC009107.2	0.59	0.165	0.07	3.27e-33	1.20e-28
Fetal CD8+ Activated T Cells	BTG2	0.454	0.441	0.287	5.35e-33	1.96e-28
Fetal CD8+ Activated T Cells	TAOK3	0.656	0.229	0.116	6.68e-33	2.44e-28
Fetal CD8+ Activated T Cells	RNF138	0.585	0.206	0.098	1.56e-32	5.72e-28
Fetal CD8+ Activated T Cells	PSME4	0.545	0.162	0.068	1.67e-32	6.11e-28
Fetal CD8+ Activated T Cells	ABHD17B	0.467	0.114	0.039	1.93e-32	7.05e-28
Fetal CD8+ Activated T Cells	RASA2	0.517	0.128	0.048	5.66e-32	2.07e-27
Fetal CD8+ Activated T Cells	N4BP2L1	0.539	0.185	0.084	8.25e-32	3.02e-27
Fetal CD8+ Activated T Cells	PRKD3	0.479	0.132	0.05	1.08e-31	3.96e-27
Fetal CD8+ Activated T Cells	TIPARP	0.563	0.15	0.061	1.10e-31	4.04e-27
Fetal CD8+ Activated T Cells	PLEKHO1	0.42	0.127	0.046	1.16e-31	4.24e-27
Fetal CD8+ Activated T Cells	SF1	0.65	0.397	0.272	1.39e-31	5.09e-27
Fetal CD8+ Activated T Cells	MGAT1	0.595	0.337	0.211	1.49e-31	5.45e-27
Fetal CD8+ Activated T Cells	BIRC2	0.731	0.28	0.163	1.67e-31	6.12e-27
Fetal CD8+ Activated T Cells	AC008875.3	0.435	0.141	0.054	2.31e-31	8.45e-27
Fetal CD8+ Activated T Cells	ATG4D	0.447	0.126	0.047	2.47e-31	9.02e-27
Fetal CD8+ Activated T Cells	TRA2A	0.804	0.324	0.201	2.98e-31	1.09e-26
Fetal CD8+ Activated T Cells	FLI1	0.32	0.115	0.04	3.22e-31	1.18e-26
Fetal CD8+ Activated T Cells	ABLIM1	0.472	0.147	0.059	4.78e-31	1.75e-26
Fetal CD8+ Activated T Cells	CMTR2	0.559	0.149	0.062	5.01e-31	1.83e-26
Fetal CD8+ Activated T Cells	BAZ1A	0.448	0.31	0.188	9.79e-31	3.58e-26
Fetal CD8+ Activated T Cells	HIPK1	0.645	0.178	0.082	1.54e-30	5.64e-26
Fetal CD8+ Activated T Cells	PRKAR2A	0.618	0.178	0.082	1.57e-30	5.76e-26
Fetal CD8+ Activated T Cells	CCDC69	0.523	0.173	0.078	2.26e-30	8.27e-26
Fetal CD8+ Activated T Cells	PSMB8-AS1	0.372	0.125	0.046	2.50e-30	9.15e-26
Fetal CD8+ Activated T Cells	OGA	0.654	0.255	0.141	3.59e-30	1.31e-25
Fetal CD8+ Activated T Cells	ATP6V0C	0.373	0.565	0.433	4.33e-30	1.59e-25
Fetal CD8+ Activated T Cells	DENND3	0.363	0.113	0.04	4.34e-30	1.59e-25
Fetal CD8+ Activated T Cells	CASP8	0.48	0.12	0.044	5.82e-30	2.13e-25
Fetal CD8+ Activated T Cells	ARHGAP15	0.47	0.166	0.072	8.14e-30	2.98e-25
Fetal CD8+ Activated T Cells	C9orf78	0.604	0.326	0.205	1.22e-29	4.47e-25
Fetal CD8+ Activated T Cells	BAK1	0.417	0.142	0.058	1.64e-29	6.01e-25
Fetal CD8+ Activated T Cells	PSMA3-AS1	0.605	0.243	0.131	2.20e-29	8.04e-25
Fetal CD8+ Activated T Cells	ZBTB7A	0.608	0.213	0.11	4.15e-29	1.52e-24
Fetal CD8+ Activated T Cells	DDX39A	0.555	0.234	0.126	4.46e-29	1.63e-24
Fetal CD8+ Activated T Cells	CRY1	0.5	0.127	0.049	5.60e-29	2.05e-24
Fetal CD8+ Activated T Cells	DR1	0.646	0.209	0.109	1.28e-28	4.68e-24
Fetal CD8+ Activated T Cells	JADE1	0.569	0.144	0.061	1.80e-28	6.60e-24
Fetal CD8+ Activated T Cells	DBF4	0.448	0.124	0.048	2.13e-28	7.80e-24
Fetal CD8+ Activated T Cells	CHIC2	0.616	0.21	0.11	3.10e-28	1.13e-23
Fetal CD8+ Activated T Cells	MMP23B	0.275	0.132	0.05	4.57e-28	1.67e-23
Fetal CD8+ Activated T Cells	YAF2	0.568	0.23	0.124	1.04e-27	3.80e-23
Fetal CD8+ Activated T Cells	GLUD1	0.682	0.227	0.126	1.32e-27	4.85e-23
Fetal CD8+ Activated T Cells	IFNGR1	0.515	0.37	0.25	1.58e-27	5.78e-23
Fetal CD8+ Activated T Cells	FAM107B	0.701	0.259	0.15	1.74e-27	6.38e-23
Fetal CD8+ Activated T Cells	MKRN1	0.666	0.237	0.135	1.94e-27	7.11e-23
Fetal CD8+ Activated T Cells	ADAR	0.628	0.261	0.153	2.05e-27	7.51e-23
Fetal CD8+ Activated T Cells	PTPN2	0.603	0.245	0.138	2.22e-27	8.13e-23
Fetal CD8+ Activated T Cells	MARCH3	0.449	0.112	0.042	3.08e-27	1.13e-22
Fetal CD8+ Activated T Cells	INTS6	0.675	0.283	0.171	3.11e-27	1.14e-22
Fetal CD8+ Activated T Cells	PIM1	0.708	0.269	0.16	3.34e-27	1.22e-22
Fetal CD8+ Activated T Cells	RAP2B	0.545	0.215	0.113	3.46e-27	1.27e-22
Fetal CD8+ Activated T Cells	SDF4	0.62	0.261	0.154	3.94e-27	1.44e-22
Fetal CD8+ Activated T Cells	FERMT3	0.396	0.145	0.061	4.07e-27	1.49e-22
Fetal CD8+ Activated T Cells	UTRN	0.621	0.186	0.093	7.57e-27	2.77e-22
Fetal CD8+ Activated T Cells	INPP4A	0.416	0.11	0.041	8.35e-27	3.05e-22
Fetal CD8+ Activated T Cells	LPXN	0.45	0.159	0.072	8.37e-27	3.06e-22
Fetal CD8+ Activated T Cells	RBM14	0.562	0.183	0.09	1.10e-26	4.02e-22
Fetal CD8+ Activated T Cells	ARRB2	0.438	0.211	0.107	1.43e-26	5.25e-22
Fetal CD8+ Activated T Cells	IRS2	0.579	0.199	0.102	1.70e-26	6.22e-22
Fetal CD8+ Activated T Cells	PPP2CA	0.594	0.288	0.181	2.23e-26	8.16e-22
Fetal CD8+ Activated T Cells	FOXP1	0.607	0.306	0.191	2.28e-26	8.33e-22
Fetal CD8+ Activated T Cells	ADD3	0.583	0.249	0.145	5.40e-26	1.98e-21
Fetal CD8+ Activated T Cells	TCF7	0.594	0.169	0.081	8.42e-26	3.08e-21
Fetal CD8+ Activated T Cells	ATXN7	0.503	0.142	0.063	1.81e-25	6.61e-21
Fetal CD8+ Activated T Cells	UHMK1	0.549	0.157	0.074	2.40e-25	8.78e-21
Fetal CD8+ Activated T Cells	DHX36	0.646	0.311	0.201	3.05e-25	1.12e-20
Fetal CD8+ Activated T Cells	ARHGEF3	0.498	0.121	0.05	3.58e-25	1.31e-20
Fetal CD8+ Activated T Cells	CYFIP2	0.503	0.147	0.067	3.68e-25	1.35e-20
Fetal CD8+ Activated T Cells	MOAP1	0.499	0.15	0.069	5.27e-25	1.93e-20
Fetal CD8+ Activated T Cells	TCIRG1	0.487	0.167	0.081	6.29e-25	2.30e-20
Fetal CD8+ Activated T Cells	GPBP1	0.541	0.392	0.28	6.71e-25	2.46e-20
Fetal CD8+ Activated T Cells	DNAJC1	0.538	0.173	0.086	6.82e-25	2.49e-20
Fetal CD8+ Activated T Cells	PPP3CC	0.462	0.125	0.052	7.29e-25	2.67e-20
Fetal CD8+ Activated T Cells	KDM6B	0.473	0.256	0.145	1.18e-24	4.32e-20
Fetal CD8+ Activated T Cells	B3GNT2	0.53	0.157	0.075	1.29e-24	4.70e-20
Fetal CD8+ Activated T Cells	SAMD9	0.442	0.112	0.044	1.37e-24	5.01e-20
Fetal CD8+ Activated T Cells	LNPEP	0.457	0.141	0.063	1.86e-24	6.81e-20
Fetal CD8+ Activated T Cells	OGT	0.481	0.16	0.076	2.07e-24	7.57e-20
Fetal CD8+ Activated T Cells	SPOCK2	0.426	0.178	0.086	2.21e-24	8.10e-20
Fetal CD8+ Activated T Cells	CFLAR	0.588	0.333	0.222	2.44e-24	8.93e-20
Fetal CD8+ Activated T Cells	LYAR	0.593	0.202	0.108	2.54e-24	9.28e-20
Fetal CD8+ Activated T Cells	PAN3	0.568	0.149	0.07	4.16e-24	1.52e-19
Fetal CD8+ Activated T Cells	RAD9A	0.521	0.151	0.071	4.30e-24	1.57e-19
Fetal CD8+ Activated T Cells	SAFB2	0.572	0.196	0.105	5.80e-24	2.12e-19
Fetal CD8+ Activated T Cells	MAP7D1	0.622	0.217	0.124	6.56e-24	2.40e-19
Fetal CD8+ Activated T Cells	UBE2S	0.496	0.174	0.087	7.73e-24	2.83e-19
Fetal CD8+ Activated T Cells	ADSS	0.554	0.235	0.138	8.03e-24	2.94e-19
Fetal CD8+ Activated T Cells	VAMP2	0.5	0.424	0.315	1.26e-23	4.61e-19
Fetal CD8+ Activated T Cells	ISCA1	0.586	0.296	0.194	1.28e-23	4.68e-19
Fetal CD8+ Activated T Cells	ITSN2	0.531	0.185	0.097	1.44e-23	5.29e-19
Fetal CD8+ Activated T Cells	CCDC28B	0.29	0.103	0.039	1.58e-23	5.77e-19
Fetal CD8+ Activated T Cells	RICTOR	0.506	0.2	0.107	1.63e-23	5.96e-19
Fetal CD8+ Activated T Cells	PPP3R1	0.429	0.13	0.057	2.00e-23	7.34e-19
Fetal CD8+ Activated T Cells	C1orf174	0.499	0.163	0.08	2.33e-23	8.54e-19
Fetal CD8+ Activated T Cells	PPP1R2	0.679	0.318	0.215	3.19e-23	1.17e-18
Fetal CD8+ Activated T Cells	DIAPH1	0.549	0.167	0.085	3.19e-23	1.17e-18
Fetal CD8+ Activated T Cells	IMP3	0.593	0.207	0.116	3.47e-23	1.27e-18
Fetal CD8+ Activated T Cells	GRK6	0.424	0.126	0.055	3.47e-23	1.27e-18
Fetal CD8+ Activated T Cells	STARD3NL	0.614	0.256	0.154	4.27e-23	1.56e-18
Fetal CD8+ Activated T Cells	METTL15	0.531	0.135	0.061	4.43e-23	1.62e-18
Fetal CD8+ Activated T Cells	PTPN18	0.45	0.125	0.054	5.86e-23	2.14e-18
Fetal CD8+ Activated T Cells	GNA13	0.549	0.203	0.113	5.96e-23	2.18e-18
Fetal CD8+ Activated T Cells	ODF2L	0.525	0.202	0.111	6.77e-23	2.48e-18
Fetal CD8+ Activated T Cells	CMC2	0.571	0.232	0.136	8.47e-23	3.10e-18
Fetal CD8+ Activated T Cells	DYNC1H1	0.615	0.273	0.174	9.43e-23	3.45e-18
Fetal CD8+ Activated T Cells	ELL2	0.496	0.192	0.102	1.01e-22	3.71e-18
Fetal CD8+ Activated T Cells	ZNF800	0.507	0.13	0.058	1.15e-22	4.21e-18
Fetal CD8+ Activated T Cells	RAP2C	0.539	0.179	0.095	1.21e-22	4.42e-18
Fetal CD8+ Activated T Cells	RFTN1	0.367	0.116	0.048	1.36e-22	4.98e-18
Fetal CD8+ Activated T Cells	CBFB	0.447	0.135	0.062	1.38e-22	5.06e-18
Fetal CD8+ Activated T Cells	PDE4B	0.467	0.226	0.128	1.38e-22	5.06e-18
Fetal CD8+ Activated T Cells	GCH1	0.429	0.147	0.069	1.55e-22	5.67e-18
Fetal CD8+ Activated T Cells	NFKB2	0.483	0.196	0.106	1.90e-22	6.97e-18
Fetal CD8+ Activated T Cells	DHRS7	0.44	0.305	0.196	2.21e-22	8.09e-18
Fetal CD8+ Activated T Cells	MTHFD2	0.58	0.214	0.124	2.32e-22	8.47e-18
Fetal CD8+ Activated T Cells	SMARCA5	0.618	0.21	0.121	2.75e-22	1.00e-17
Fetal CD8+ Activated T Cells	ARHGAP45	0.473	0.208	0.118	3.43e-22	1.26e-17
Fetal CD8+ Activated T Cells	DGKD	0.394	0.108	0.044	4.25e-22	1.56e-17
Fetal CD8+ Activated T Cells	HIPK2	0.353	0.103	0.041	4.34e-22	1.59e-17
Fetal CD8+ Activated T Cells	KAT6A	0.456	0.171	0.088	4.51e-22	1.65e-17
Fetal CD8+ Activated T Cells	KRT10	0.664	0.24	0.149	6.56e-22	2.40e-17
Fetal CD8+ Activated T Cells	ZBTB4	0.396	0.124	0.054	6.59e-22	2.41e-17
Fetal CD8+ Activated T Cells	TNIP1	0.454	0.199	0.109	7.76e-22	2.84e-17
Fetal CD8+ Activated T Cells	GRK2	0.434	0.129	0.058	8.14e-22	2.98e-17
Fetal CD8+ Activated T Cells	PRR5	0.347	0.115	0.049	8.33e-22	3.05e-17
Fetal CD8+ Activated T Cells	DNTTIP2	0.547	0.235	0.141	1.05e-21	3.84e-17
Fetal CD8+ Activated T Cells	TERF1	0.492	0.235	0.137	1.05e-21	3.85e-17
Fetal CD8+ Activated T Cells	SMG1	0.572	0.182	0.098	1.06e-21	3.88e-17
Fetal CD8+ Activated T Cells	TMX4	0.453	0.141	0.066	1.22e-21	4.47e-17
Fetal CD8+ Activated T Cells	HCG18	0.447	0.143	0.068	1.53e-21	5.58e-17
Fetal CD8+ Activated T Cells	ZNF428	0.494	0.201	0.114	1.63e-21	5.98e-17
Fetal CD8+ Activated T Cells	RHOG	0.421	0.393	0.294	1.69e-21	6.20e-17
Fetal CD8+ Activated T Cells	SUSD6	0.366	0.103	0.042	1.77e-21	6.47e-17
Fetal CD8+ Activated T Cells	USP11	0.397	0.171	0.088	2.04e-21	7.46e-17
Fetal CD8+ Activated T Cells	UBE2J1	0.403	0.232	0.143	2.17e-21	7.94e-17
Fetal CD8+ Activated T Cells	MOB1A	0.577	0.306	0.209	2.42e-21	8.84e-17
Fetal CD8+ Activated T Cells	SPATA13	0.36	0.104	0.042	2.47e-21	9.05e-17
Fetal CD8+ Activated T Cells	STUB1	0.536	0.182	0.1	2.49e-21	9.12e-17
Fetal CD8+ Activated T Cells	RHOH	0.45	0.179	0.091	3.62e-21	1.33e-16
Fetal CD8+ Activated T Cells	UBE2E3	0.464	0.188	0.102	3.72e-21	1.36e-16
Fetal CD8+ Activated T Cells	RANBP2	0.542	0.188	0.104	4.11e-21	1.50e-16
Fetal CD8+ Activated T Cells	ARHGAP4	0.357	0.144	0.068	4.34e-21	1.59e-16
Fetal CD8+ Activated T Cells	TBCC	0.525	0.171	0.09	6.15e-21	2.25e-16
Fetal CD8+ Activated T Cells	CMPK1	0.586	0.296	0.207	7.56e-21	2.77e-16
Fetal CD8+ Activated T Cells	ERN1	0.394	0.11	0.047	7.86e-21	2.88e-16
Fetal CD8+ Activated T Cells	GLCCI1	0.386	0.101	0.041	9.99e-21	3.66e-16
Fetal CD8+ Activated T Cells	INPP5K	0.404	0.13	0.06	1.03e-20	3.76e-16
Fetal CD8+ Activated T Cells	PAIP2	0.357	0.48	0.394	1.52e-20	5.56e-16
Fetal CD8+ Activated T Cells	PRKCQ-AS1	0.337	0.1	0.04	1.68e-20	6.16e-16
Fetal CD8+ Activated T Cells	ANXA11	0.532	0.315	0.225	1.98e-20	7.23e-16
Fetal CD8+ Activated T Cells	JAZF1	0.335	0.111	0.047	2.20e-20	8.06e-16
Fetal CD8+ Activated T Cells	ALKBH5	0.579	0.185	0.104	2.21e-20	8.07e-16
Fetal CD8+ Activated T Cells	UBALD2	0.546	0.197	0.113	2.39e-20	8.74e-16
Fetal CD8+ Activated T Cells	MEF2D	0.361	0.12	0.054	3.34e-20	1.22e-15
Fetal CD8+ Activated T Cells	USP36	0.442	0.177	0.094	3.35e-20	1.23e-15
Fetal CD8+ Activated T Cells	ATP2B1	0.397	0.343	0.234	3.82e-20	1.40e-15
Fetal CD8+ Activated T Cells	ENSA	0.395	0.409	0.317	4.72e-20	1.73e-15
Fetal CD8+ Activated T Cells	PPP1CC	0.307	0.232	0.146	4.73e-20	1.73e-15
Fetal CD8+ Activated T Cells	PDK3	0.413	0.105	0.045	4.81e-20	1.76e-15
Fetal CD8+ Activated T Cells	ARF5	0.436	0.284	0.193	4.95e-20	1.81e-15
Fetal CD8+ Activated T Cells	RBL2	0.407	0.12	0.054	5.70e-20	2.09e-15
Fetal CD8+ Activated T Cells	IQGAP2	0.49	0.208	0.121	6.91e-20	2.53e-15
Fetal CD8+ Activated T Cells	STARD7	0.56	0.179	0.1	8.88e-20	3.25e-15
Fetal CD8+ Activated T Cells	DHRS3	0.581	0.184	0.104	1.09e-19	3.99e-15
Fetal CD8+ Activated T Cells	PDE3B	0.378	0.112	0.049	1.29e-19	4.72e-15
Fetal CD8+ Activated T Cells	TSPYL1	0.554	0.231	0.144	1.50e-19	5.48e-15
Fetal CD8+ Activated T Cells	DPP9	0.34	0.105	0.045	1.97e-19	7.21e-15
Fetal CD8+ Activated T Cells	TMEM184B	0.441	0.155	0.081	2.83e-19	1.03e-14
Fetal CD8+ Activated T Cells	SRSF6	0.604	0.259	0.172	2.98e-19	1.09e-14
Fetal CD8+ Activated T Cells	STRAP	0.353	0.416	0.333	5.70e-19	2.09e-14
Fetal CD8+ Activated T Cells	BAG1	0.569	0.216	0.134	6.80e-19	2.49e-14
Fetal CD8+ Activated T Cells	SLC35E1	0.473	0.128	0.062	6.85e-19	2.51e-14
Fetal CD8+ Activated T Cells	PTPN12	0.618	0.176	0.099	7.32e-19	2.68e-14
Fetal CD8+ Activated T Cells	CSNK1G2	0.407	0.114	0.052	7.75e-19	2.84e-14
Fetal CD8+ Activated T Cells	PRRC2C	0.465	0.408	0.32	8.52e-19	3.12e-14
Fetal CD8+ Activated T Cells	CSK	0.385	0.124	0.058	8.75e-19	3.20e-14
Fetal CD8+ Activated T Cells	PAFAH1B1	0.542	0.246	0.16	9.71e-19	3.55e-14
Fetal CD8+ Activated T Cells	ARHGAP26	0.319	0.1	0.042	1.03e-18	3.77e-14
Fetal CD8+ Activated T Cells	TOB2	0.515	0.186	0.107	1.43e-18	5.23e-14
Fetal CD8+ Activated T Cells	SNRK	0.357	0.111	0.05	1.55e-18	5.68e-14
Fetal CD8+ Activated T Cells	POLR3E	0.385	0.121	0.057	2.02e-18	7.38e-14
Fetal CD8+ Activated T Cells	CRELD2	0.454	0.141	0.072	2.26e-18	8.28e-14
Fetal CD8+ Activated T Cells	ACTR2	0.586	0.312	0.229	2.61e-18	9.57e-14
Fetal CD8+ Activated T Cells	PPM1A	0.493	0.153	0.082	2.62e-18	9.59e-14
Fetal CD8+ Activated T Cells	TMEM165	0.575	0.247	0.165	3.35e-18	1.23e-13
Fetal CD8+ Activated T Cells	ANKRD11	0.542	0.239	0.152	4.24e-18	1.55e-13
Fetal CD8+ Activated T Cells	USP15	0.494	0.234	0.148	4.40e-18	1.61e-13
Fetal CD8+ Activated T Cells	SACM1L	0.423	0.128	0.062	4.63e-18	1.70e-13
Fetal CD8+ Activated T Cells	NOP56	0.518	0.269	0.181	7.31e-18	2.67e-13
Fetal CD8+ Activated T Cells	AGO2	0.479	0.193	0.114	9.41e-18	3.44e-13
Fetal CD8+ Activated T Cells	RNF113A	0.452	0.145	0.075	1.06e-17	3.87e-13
Fetal CD8+ Activated T Cells	MDM4	0.531	0.193	0.114	1.14e-17	4.17e-13
Fetal CD8+ Activated T Cells	HECTD1	0.571	0.186	0.111	1.28e-17	4.68e-13
Fetal CD8+ Activated T Cells	RPA1	0.435	0.152	0.081	1.28e-17	4.70e-13
Fetal CD8+ Activated T Cells	DCK	0.322	0.124	0.06	1.48e-17	5.41e-13
Fetal CD8+ Activated T Cells	CD164	0.283	0.544	0.455	1.55e-17	5.68e-13
Fetal CD8+ Activated T Cells	FBXW2	0.4	0.128	0.063	1.58e-17	5.78e-13
Fetal CD8+ Activated T Cells	GLS	0.497	0.144	0.075	2.32e-17	8.49e-13
Fetal CD8+ Activated T Cells	GLTP	0.498	0.182	0.107	3.65e-17	1.34e-12
Fetal CD8+ Activated T Cells	SSBP4	0.302	0.109	0.05	3.91e-17	1.43e-12
Fetal CD8+ Activated T Cells	HSPA9	0.504	0.331	0.247	4.79e-17	1.75e-12
Fetal CD8+ Activated T Cells	HNRNPL	0.486	0.197	0.12	4.94e-17	1.81e-12
Fetal CD8+ Activated T Cells	ITGAX	0.314	0.106	0.048	5.15e-17	1.88e-12
Fetal CD8+ Activated T Cells	RNF145	0.429	0.207	0.125	6.45e-17	2.36e-12
Fetal CD8+ Activated T Cells	KLHL24	0.452	0.145	0.077	6.56e-17	2.40e-12
Fetal CD8+ Activated T Cells	EXOSC6	0.392	0.11	0.052	8.83e-17	3.23e-12
Fetal CD8+ Activated T Cells	IRF2BPL	0.525	0.185	0.111	9.91e-17	3.63e-12
Fetal CD8+ Activated T Cells	PIGX	0.393	0.122	0.061	1.09e-16	3.98e-12
Fetal CD8+ Activated T Cells	ETNK1	0.486	0.169	0.097	1.12e-16	4.10e-12
Fetal CD8+ Activated T Cells	MGAT4A	0.506	0.166	0.095	1.13e-16	4.14e-12
Fetal CD8+ Activated T Cells	CCNT1	0.41	0.106	0.05	1.32e-16	4.84e-12
Fetal CD8+ Activated T Cells	NT5C	0.433	0.148	0.081	1.47e-16	5.38e-12
Fetal CD8+ Activated T Cells	IGFLR1	0.343	0.143	0.074	1.50e-16	5.49e-12
Fetal CD8+ Activated T Cells	EHMT1	0.379	0.128	0.065	1.56e-16	5.70e-12
Fetal CD8+ Activated T Cells	ELOVL5	0.441	0.193	0.116	1.56e-16	5.72e-12
Fetal CD8+ Activated T Cells	NUDT16L1	0.439	0.13	0.067	1.65e-16	6.03e-12
Fetal CD8+ Activated T Cells	UNC13D	0.402	0.119	0.059	1.65e-16	6.05e-12
Fetal CD8+ Activated T Cells	ZNF207	0.456	0.344	0.264	1.99e-16	7.28e-12
Fetal CD8+ Activated T Cells	EIF5	0.289	0.458	0.381	1.99e-16	7.28e-12
Fetal CD8+ Activated T Cells	SLC20A1	0.573	0.199	0.125	2.37e-16	8.69e-12
Fetal CD8+ Activated T Cells	MYLIP	0.586	0.277	0.194	2.60e-16	9.51e-12
Fetal CD8+ Activated T Cells	PDCD2	0.449	0.148	0.082	2.79e-16	1.02e-11
Fetal CD8+ Activated T Cells	G3BP2	0.465	0.225	0.146	3.49e-16	1.28e-11
Fetal CD8+ Activated T Cells	RNPS1	0.294	0.376	0.295	3.55e-16	1.30e-11
Fetal CD8+ Activated T Cells	STT3B	0.552	0.201	0.129	5.76e-16	2.11e-11
Fetal CD8+ Activated T Cells	MXD4	0.432	0.169	0.098	6.62e-16	2.42e-11
Fetal CD8+ Activated T Cells	CYP51A1	0.374	0.133	0.07	8.67e-16	3.17e-11
Fetal CD8+ Activated T Cells	TFDP2	0.437	0.219	0.139	8.67e-16	3.17e-11
Fetal CD8+ Activated T Cells	STAT6	0.381	0.151	0.083	1.35e-15	4.93e-11
Fetal CD8+ Activated T Cells	RC3H1	0.376	0.105	0.051	1.37e-15	5.03e-11
Fetal CD8+ Activated T Cells	KDM5A	0.491	0.173	0.102	1.40e-15	5.14e-11
Fetal CD8+ Activated T Cells	NUP98	0.446	0.149	0.084	1.79e-15	6.55e-11
Fetal CD8+ Activated T Cells	RNF44	0.369	0.104	0.05	1.85e-15	6.77e-11
Fetal CD8+ Activated T Cells	BCL9L	0.402	0.109	0.053	1.85e-15	6.78e-11
Fetal CD8+ Activated T Cells	HECA	0.473	0.129	0.068	2.15e-15	7.86e-11
Fetal CD8+ Activated T Cells	SPPL2A	0.475	0.212	0.139	2.98e-15	1.09e-10
Fetal CD8+ Activated T Cells	SIK3	0.393	0.116	0.059	3.05e-15	1.12e-10
Fetal CD8+ Activated T Cells	MLLT6	0.406	0.134	0.072	3.26e-15	1.19e-10
Fetal CD8+ Activated T Cells	SEPHS2	0.496	0.149	0.085	3.54e-15	1.30e-10
Fetal CD8+ Activated T Cells	PCBP1	0.367	0.453	0.384	4.00e-15	1.47e-10
Fetal CD8+ Activated T Cells	BCL11B	0.288	0.113	0.055	4.58e-15	1.67e-10
Fetal CD8+ Activated T Cells	POLR2B	0.457	0.178	0.108	4.93e-15	1.81e-10
Fetal CD8+ Activated T Cells	YTHDC1	0.507	0.203	0.131	4.96e-15	1.82e-10
Fetal CD8+ Activated T Cells	DAZAP2	0.388	0.349	0.264	7.21e-15	2.64e-10
Fetal CD8+ Activated T Cells	IQGAP1	0.585	0.281	0.207	7.33e-15	2.68e-10
Fetal CD8+ Activated T Cells	SSH2	0.502	0.176	0.108	8.94e-15	3.27e-10
Fetal CD8+ Activated T Cells	MACF1	0.452	0.176	0.106	9.87e-15	3.61e-10
Fetal CD8+ Activated T Cells	PSPC1	0.488	0.143	0.081	1.04e-14	3.79e-10
Fetal CD8+ Activated T Cells	FAM126B	0.47	0.117	0.06	1.12e-14	4.09e-10
Fetal CD8+ Activated T Cells	SMCHD1	0.431	0.223	0.144	1.26e-14	4.61e-10
Fetal CD8+ Activated T Cells	PSD4	0.374	0.1	0.049	1.76e-14	6.43e-10
Fetal CD8+ Activated T Cells	CHP1	0.495	0.191	0.121	1.86e-14	6.81e-10
Fetal CD8+ Activated T Cells	ORAI2	0.353	0.114	0.057	1.92e-14	7.02e-10
Fetal CD8+ Activated T Cells	CRYBG1	0.372	0.224	0.146	2.13e-14	7.81e-10
Fetal CD8+ Activated T Cells	ARID1B	0.475	0.196	0.125	2.14e-14	7.83e-10
Fetal CD8+ Activated T Cells	FOXO3	0.394	0.178	0.108	2.27e-14	8.31e-10
Fetal CD8+ Activated T Cells	RFX1	0.373	0.1	0.048	2.41e-14	8.82e-10
Fetal CD8+ Activated T Cells	CBX6	0.555	0.129	0.069	2.67e-14	9.79e-10
Fetal CD8+ Activated T Cells	PPM1K	0.361	0.196	0.121	2.83e-14	1.04e-09
Fetal CD8+ Activated T Cells	ITCH	0.395	0.106	0.053	3.38e-14	1.24e-09
Fetal CD8+ Activated T Cells	TNRC6B	0.619	0.231	0.157	3.50e-14	1.28e-09
Fetal CD8+ Activated T Cells	VPS26C	0.372	0.127	0.068	4.81e-14	1.76e-09
Fetal CD8+ Activated T Cells	LSM14A	0.443	0.273	0.202	5.00e-14	1.83e-09
Fetal CD8+ Activated T Cells	HELZ	0.494	0.168	0.102	5.06e-14	1.85e-09
Fetal CD8+ Activated T Cells	CYLD	0.402	0.162	0.095	5.58e-14	2.04e-09
Fetal CD8+ Activated T Cells	SINHCAF	0.465	0.15	0.088	6.02e-14	2.20e-09
Fetal CD8+ Activated T Cells	FNIP1	0.455	0.19	0.12	6.08e-14	2.23e-09
Fetal CD8+ Activated T Cells	ARIH1	0.446	0.149	0.086	6.22e-14	2.28e-09
Fetal CD8+ Activated T Cells	RBM4	0.428	0.37	0.299	9.69e-14	3.55e-09
Fetal CD8+ Activated T Cells	ADCY7	0.398	0.111	0.057	9.79e-14	3.58e-09
Fetal CD8+ Activated T Cells	AC026979.2	0.375	0.113	0.058	1.01e-13	3.69e-09
Fetal CD8+ Activated T Cells	PTGER2	0.405	0.133	0.072	1.11e-13	4.08e-09
Fetal CD8+ Activated T Cells	AKIRIN2	0.511	0.193	0.125	1.36e-13	4.96e-09
Fetal CD8+ Activated T Cells	SNHG15	0.467	0.183	0.116	1.38e-13	5.06e-09
Fetal CD8+ Activated T Cells	ZNF394	0.433	0.136	0.076	2.05e-13	7.50e-09
Fetal CD8+ Activated T Cells	ISG20L2	0.413	0.151	0.089	2.10e-13	7.68e-09
Fetal CD8+ Activated T Cells	VASP	0.493	0.279	0.208	2.54e-13	9.30e-09
Fetal CD8+ Activated T Cells	GPATCH8	0.456	0.187	0.119	3.04e-13	1.11e-08
Fetal CD8+ Activated T Cells	DNAJB11	0.447	0.288	0.217	3.11e-13	1.14e-08
Fetal CD8+ Activated T Cells	MTF2	0.439	0.187	0.12	4.17e-13	1.53e-08
Fetal CD8+ Activated T Cells	MAPK1IP1L	0.421	0.284	0.215	4.18e-13	1.53e-08
Fetal CD8+ Activated T Cells	CARD8	0.386	0.148	0.086	4.21e-13	1.54e-08
Fetal CD8+ Activated T Cells	PLEKHA3	0.441	0.105	0.055	4.24e-13	1.55e-08
Fetal CD8+ Activated T Cells	CORO7	0.359	0.119	0.064	4.38e-13	1.60e-08
Fetal CD8+ Activated T Cells	PNKP	0.432	0.153	0.092	4.39e-13	1.61e-08
Fetal CD8+ Activated T Cells	TRIM22	0.357	0.109	0.056	4.72e-13	1.73e-08
Fetal CD8+ Activated T Cells	G3BP1	0.449	0.224	0.155	4.96e-13	1.81e-08
Fetal CD8+ Activated T Cells	GPCPD1	0.431	0.161	0.098	5.39e-13	1.97e-08
Fetal CD8+ Activated T Cells	SETX	0.368	0.116	0.062	6.92e-13	2.53e-08
Fetal CD8+ Activated T Cells	RRAS2	0.496	0.138	0.082	7.07e-13	2.59e-08
Fetal CD8+ Activated T Cells	FGFR1OP2	0.498	0.235	0.165	7.12e-13	2.61e-08
Fetal CD8+ Activated T Cells	PMAIP1	0.318	0.237	0.162	7.48e-13	2.74e-08
Fetal CD8+ Activated T Cells	CASP3	0.393	0.161	0.098	7.52e-13	2.75e-08
Fetal CD8+ Activated T Cells	N4BP2L2	0.393	0.393	0.324	7.78e-13	2.85e-08
Fetal CD8+ Activated T Cells	ARPC5L	0.619	0.214	0.15	1.02e-12	3.72e-08
Fetal CD8+ Activated T Cells	NDUFAF8	0.434	0.152	0.094	1.04e-12	3.79e-08
Fetal CD8+ Activated T Cells	POLG	0.35	0.106	0.056	1.07e-12	3.92e-08
Fetal CD8+ Activated T Cells	SRPK2	0.472	0.197	0.131	1.10e-12	4.03e-08
Fetal CD8+ Activated T Cells	PRKAA1	0.363	0.112	0.06	1.27e-12	4.65e-08
Fetal CD8+ Activated T Cells	DENND4A	0.398	0.119	0.065	1.30e-12	4.77e-08
Fetal CD8+ Activated T Cells	MAP2K7	0.347	0.13	0.073	1.31e-12	4.81e-08
Fetal CD8+ Activated T Cells	SMAP2	0.369	0.159	0.096	1.43e-12	5.23e-08
Fetal CD8+ Activated T Cells	LPIN1	0.356	0.144	0.084	2.54e-12	9.28e-08
Fetal CD8+ Activated T Cells	ACAP2	0.452	0.129	0.075	3.98e-12	1.45e-07
Fetal CD8+ Activated T Cells	UBE2G1	0.472	0.13	0.076	4.38e-12	1.60e-07
Fetal CD8+ Activated T Cells	RABIF	0.39	0.174	0.112	4.87e-12	1.78e-07
Fetal CD8+ Activated T Cells	BOLA2	0.504	0.174	0.113	5.04e-12	1.84e-07
Fetal CD8+ Activated T Cells	FBXL3	0.411	0.146	0.089	5.23e-12	1.91e-07
Fetal CD8+ Activated T Cells	WHAMM	0.369	0.105	0.056	7.07e-12	2.59e-07
Fetal CD8+ Activated T Cells	RNF139	0.445	0.16	0.101	8.99e-12	3.29e-07
Fetal CD8+ Activated T Cells	TMEM183A	0.425	0.14	0.084	1.19e-11	4.34e-07
Fetal CD8+ Activated T Cells	UQCRFS1	0.305	0.235	0.174	1.43e-11	5.25e-07
Fetal CD8+ Activated T Cells	YES1	0.419	0.118	0.068	1.65e-11	6.02e-07
Fetal CD8+ Activated T Cells	RNF11	0.435	0.165	0.108	1.83e-11	6.69e-07
Fetal CD8+ Activated T Cells	SKI	0.342	0.134	0.079	2.01e-11	7.34e-07
Fetal CD8+ Activated T Cells	PRKAR1A	0.394	0.301	0.235	2.32e-11	8.48e-07
Fetal CD8+ Activated T Cells	ADIPOR2	0.351	0.11	0.061	2.74e-11	1.00e-06
Fetal CD8+ Activated T Cells	UBE2Q2	0.46	0.141	0.087	3.49e-11	1.28e-06
Fetal CD8+ Activated T Cells	SRRM2	0.454	0.283	0.224	4.70e-11	1.72e-06
Fetal CD8+ Activated T Cells	IFI27L2	0.259	0.16	0.098	4.73e-11	1.73e-06
Fetal CD8+ Activated T Cells	N4BP1	0.332	0.1	0.054	5.25e-11	1.92e-06
Fetal CD8+ Activated T Cells	NKTR	0.442	0.251	0.187	5.66e-11	2.07e-06
Fetal CD8+ Activated T Cells	LAGE3	0.445	0.148	0.094	5.81e-11	2.13e-06
Fetal CD8+ Activated T Cells	EIF3A	0.272	0.283	0.225	5.99e-11	2.19e-06
Fetal CD8+ Activated T Cells	DGKZ	0.455	0.145	0.09	6.98e-11	2.55e-06
Fetal CD8+ Activated T Cells	CAPN2	0.403	0.197	0.138	8.76e-11	3.20e-06
Fetal CD8+ Activated T Cells	TINF2	0.422	0.163	0.106	9.04e-11	3.31e-06
Fetal CD8+ Activated T Cells	EMB	0.299	0.127	0.075	9.22e-11	3.38e-06
Fetal CD8+ Activated T Cells	ARIH2	0.392	0.159	0.103	9.74e-11	3.56e-06
Fetal CD8+ Activated T Cells	LAMP1	0.386	0.309	0.249	9.78e-11	3.58e-06
Fetal CD8+ Activated T Cells	CUL3	0.438	0.136	0.084	1.02e-10	3.75e-06
Fetal CD8+ Activated T Cells	EIF4A3	0.444	0.219	0.16	1.13e-10	4.15e-06
Fetal CD8+ Activated T Cells	SIKE1	0.389	0.129	0.077	1.16e-10	4.24e-06
Fetal CD8+ Activated T Cells	FNBP4	0.43	0.158	0.103	1.18e-10	4.34e-06
Fetal CD8+ Activated T Cells	MGAT2	0.366	0.134	0.082	1.27e-10	4.64e-06
Fetal CD8+ Activated T Cells	ZNF131	0.429	0.147	0.093	1.42e-10	5.21e-06
Fetal CD8+ Activated T Cells	IP6K1	0.346	0.1	0.055	1.44e-10	5.28e-06
Fetal CD8+ Activated T Cells	MAD1L1	0.35	0.113	0.064	1.45e-10	5.31e-06
Fetal CD8+ Activated T Cells	MFSD14A	0.366	0.181	0.122	1.52e-10	5.55e-06
Fetal CD8+ Activated T Cells	PAK2	0.491	0.197	0.141	1.59e-10	5.83e-06
Fetal CD8+ Activated T Cells	CDK11A	0.385	0.132	0.08	1.60e-10	5.86e-06
Fetal CD8+ Activated T Cells	REX1BD	0.436	0.197	0.141	1.66e-10	6.08e-06
Fetal CD8+ Activated T Cells	TCF25	0.339	0.415	0.364	1.86e-10	6.81e-06
Fetal CD8+ Activated T Cells	TMEM248	0.433	0.188	0.132	1.88e-10	6.89e-06
Fetal CD8+ Activated T Cells	BOLA2B	0.446	0.116	0.069	2.39e-10	8.75e-06
Fetal CD8+ Activated T Cells	SS18L2	0.416	0.199	0.14	2.80e-10	1.03e-05
Fetal CD8+ Activated T Cells	MAT2A	0.384	0.203	0.144	3.46e-10	1.27e-05
Fetal CD8+ Activated T Cells	STX8	0.376	0.206	0.145	3.84e-10	1.41e-05
Fetal CD8+ Activated T Cells	BLOC1S4	0.374	0.119	0.072	3.89e-10	1.43e-05
Fetal CD8+ Activated T Cells	HEXIM1	0.504	0.253	0.196	4.13e-10	1.51e-05
Fetal CD8+ Activated T Cells	GGA2	0.41	0.13	0.08	4.69e-10	1.72e-05
Fetal CD8+ Activated T Cells	TTC14	0.378	0.154	0.1	5.07e-10	1.86e-05
Fetal CD8+ Activated T Cells	PER1	0.284	0.129	0.077	5.20e-10	1.90e-05
Fetal CD8+ Activated T Cells	EML4	0.407	0.255	0.196	5.67e-10	2.08e-05
Fetal CD8+ Activated T Cells	TUSC2	0.407	0.138	0.089	6.77e-10	2.48e-05
Fetal CD8+ Activated T Cells	ARL5A	0.396	0.218	0.162	7.40e-10	2.71e-05
Fetal CD8+ Activated T Cells	ATF7IP	0.354	0.109	0.064	1.29e-09	4.74e-05
Fetal CD8+ Activated T Cells	YY1	0.449	0.206	0.152	1.40e-09	5.14e-05
Fetal CD8+ Activated T Cells	DDX24	0.329	0.331	0.27	1.50e-09	5.50e-05
Fetal CD8+ Activated T Cells	MGRN1	0.378	0.117	0.071	1.55e-09	5.66e-05
Fetal CD8+ Activated T Cells	NUTM2B-AS1	0.396	0.116	0.07	1.58e-09	5.79e-05
Fetal CD8+ Activated T Cells	NFATC2IP	0.374	0.122	0.075	1.83e-09	6.71e-05
Fetal CD8+ Activated T Cells	CCDC12	0.393	0.331	0.275	1.84e-09	6.74e-05
Fetal CD8+ Activated T Cells	CTBP2	0.347	0.132	0.083	2.37e-09	8.66e-05
Fetal CD8+ Activated T Cells	CDC42EP3	0.557	0.162	0.11	2.38e-09	8.69e-05
Fetal CD8+ Activated T Cells	DCXR	0.317	0.31	0.254	2.60e-09	9.51e-05
Fetal CD8+ Activated T Cells	CHMP4A	0.433	0.299	0.247	2.84e-09	1.04e-04
Fetal CD8+ Activated T Cells	CYC1	0.337	0.178	0.127	2.86e-09	1.05e-04
Fetal CD8+ Activated T Cells	PHF1	0.355	0.128	0.08	2.87e-09	1.05e-04
Fetal CD8+ Activated T Cells	RNF10	0.466	0.184	0.133	3.14e-09	1.15e-04
Fetal CD8+ Activated T Cells	OSBPL8	0.387	0.141	0.092	3.19e-09	1.17e-04
Fetal CD8+ Activated T Cells	RBM25	0.426	0.295	0.243	3.20e-09	1.17e-04
Fetal CD8+ Activated T Cells	IRF9	0.392	0.245	0.185	3.41e-09	1.25e-04
Fetal CD8+ Activated T Cells	ANTKMT	0.326	0.104	0.062	3.70e-09	1.35e-04
Fetal CD8+ Activated T Cells	SRP19	0.412	0.318	0.27	3.72e-09	1.36e-04
Fetal CD8+ Activated T Cells	PPP1R12A	0.354	0.215	0.158	3.97e-09	1.45e-04
Fetal CD8+ Activated T Cells	SCAF4	0.319	0.101	0.059	4.01e-09	1.47e-04
Fetal CD8+ Activated T Cells	MRPL41	0.43	0.168	0.118	4.25e-09	1.56e-04
Fetal CD8+ Activated T Cells	STK38	0.35	0.113	0.068	4.68e-09	1.71e-04
Fetal CD8+ Activated T Cells	JMJD1C	0.392	0.218	0.163	5.19e-09	1.90e-04
Fetal CD8+ Activated T Cells	POLR2J3	0.352	0.268	0.211	5.72e-09	2.09e-04
Fetal CD8+ Activated T Cells	OFD1	0.416	0.165	0.113	6.75e-09	2.47e-04
Fetal CD8+ Activated T Cells	TSTD1	0.459	0.244	0.194	7.64e-09	2.80e-04
Fetal CD8+ Activated T Cells	TMEM263	0.448	0.147	0.1	8.10e-09	2.97e-04
Fetal CD8+ Activated T Cells	CDV3	0.453	0.222	0.172	9.10e-09	3.33e-04
Fetal CD8+ Activated T Cells	JARID2	0.393	0.152	0.104	9.37e-09	3.43e-04
Fetal CD8+ Activated T Cells	ZNF655	0.368	0.171	0.121	9.83e-09	3.60e-04
Fetal CD8+ Activated T Cells	TGFBR3	0.388	0.152	0.102	1.06e-08	3.90e-04
Fetal CD8+ Activated T Cells	BCL7B	0.392	0.163	0.115	1.19e-08	4.34e-04
Fetal CD8+ Activated T Cells	ZFAND5	0.455	0.289	0.242	1.59e-08	5.80e-04
Fetal CD8+ Activated T Cells	WAC	0.443	0.214	0.164	1.75e-08	6.40e-04
Fetal CD8+ Activated T Cells	CISD2	0.332	0.236	0.184	1.92e-08	7.01e-04
Fetal CD8+ Activated T Cells	SYNE2	0.323	0.233	0.178	2.31e-08	8.44e-04
Fetal CD8+ Activated T Cells	BNIP2	0.441	0.197	0.149	2.71e-08	9.93e-04
Fetal CD8+ Activated T Cells	CCZ1	0.413	0.152	0.105	2.99e-08	1.10e-03
Fetal CD8+ Activated T Cells	KIF5B	0.397	0.216	0.169	3.04e-08	1.11e-03
Fetal CD8+ Activated T Cells	MYH9	0.309	0.297	0.251	3.05e-08	1.12e-03
Fetal CD8+ Activated T Cells	H1FX	0.372	0.121	0.078	3.86e-08	1.41e-03
Fetal CD8+ Activated T Cells	DOCK8	0.435	0.131	0.087	3.97e-08	1.45e-03
Fetal CD8+ Activated T Cells	PRDM2	0.397	0.134	0.09	4.11e-08	1.50e-03
Fetal CD8+ Activated T Cells	TTC19	0.435	0.155	0.11	4.24e-08	1.55e-03
Fetal CD8+ Activated T Cells	PTPRA	0.313	0.138	0.093	4.43e-08	1.62e-03
Fetal CD8+ Activated T Cells	HCLS1	0.393	0.245	0.198	5.50e-08	2.01e-03
Fetal CD8+ Activated T Cells	NCK1	0.391	0.19	0.14	5.86e-08	2.15e-03
Fetal CD8+ Activated T Cells	SYNGR1	0.319	0.16	0.11	5.92e-08	2.17e-03
Fetal CD8+ Activated T Cells	CISD3	0.306	0.1	0.061	6.46e-08	2.37e-03
Fetal CD8+ Activated T Cells	POLR2K	0.378	0.333	0.289	6.75e-08	2.47e-03
Fetal CD8+ Activated T Cells	ADD1	0.326	0.183	0.134	7.04e-08	2.58e-03
Fetal CD8+ Activated T Cells	RABGAP1L	0.357	0.138	0.094	7.31e-08	2.68e-03
Fetal CD8+ Activated T Cells	METTL9	0.391	0.19	0.143	7.76e-08	2.84e-03
Fetal CD8+ Activated T Cells	TLN1	0.397	0.215	0.166	8.07e-08	2.96e-03
Fetal CD8+ Activated T Cells	RNF187	0.376	0.13	0.088	8.37e-08	3.07e-03
Fetal CD8+ Activated T Cells	EP300	0.394	0.121	0.079	8.41e-08	3.08e-03
Fetal CD8+ Activated T Cells	CDKN1B	0.324	0.16	0.113	8.70e-08	3.19e-03
Fetal CD8+ Activated T Cells	VCP	0.285	0.243	0.197	8.91e-08	3.26e-03
Fetal CD8+ Activated T Cells	CPD	0.392	0.119	0.078	1.01e-07	3.70e-03
Fetal CD8+ Activated T Cells	KAT6B	0.343	0.131	0.087	1.02e-07	3.73e-03
Fetal CD8+ Activated T Cells	PCNX4	0.264	0.102	0.063	1.14e-07	4.17e-03
Fetal CD8+ Activated T Cells	VAPA	0.327	0.35	0.311	1.21e-07	4.42e-03
Fetal CD8+ Activated T Cells	FAM50A	0.399	0.161	0.117	1.34e-07	4.90e-03
Fetal CD8+ Activated T Cells	SP3	0.411	0.164	0.12	1.78e-07	6.53e-03
Fetal CD8+ Activated T Cells	XIST	0.313	0.244	0.19	2.19e-07	8.03e-03
Fetal CD8+ Activated T Cells	TLNRD1	0.261	0.113	0.073	2.37e-07	8.69e-03
Fetal CD8+ Activated T Cells	ATRX	0.367	0.222	0.175	2.41e-07	8.82e-03
Fetal CD8+ Activated T Cells	RESF1	0.266	0.115	0.074	2.67e-07	9.76e-03
Fetal CD8+ Activated T Cells	ALG13	0.311	0.17	0.124	2.72e-07	9.96e-03
Fetal CD8+ Activated T Cells	CLTB	0.324	0.237	0.194	3.06e-07	1.12e-02
Fetal CD8+ Activated T Cells	SNHG12	0.361	0.121	0.08	3.08e-07	1.13e-02
Fetal CD8+ Activated T Cells	CMTM3	0.331	0.144	0.1	3.25e-07	1.19e-02
Fetal CD8+ Activated T Cells	FRYL	0.324	0.102	0.065	3.65e-07	1.34e-02
Fetal CD8+ Activated T Cells	DERL1	0.377	0.181	0.136	4.10e-07	1.50e-02
Fetal CD8+ Activated T Cells	ERVK3-1	0.326	0.178	0.132	4.53e-07	1.66e-02
Fetal CD8+ Activated T Cells	RCN2	0.346	0.18	0.135	4.91e-07	1.80e-02
Fetal CD8+ Activated T Cells	RELA	0.311	0.131	0.09	5.43e-07	1.99e-02
Fetal CD8+ Activated T Cells	CRIPT	0.37	0.208	0.164	6.49e-07	2.38e-02
Fetal CD8+ Activated T Cells	PRXL2C	0.34	0.115	0.077	6.55e-07	2.40e-02
Fetal CD8+ Activated T Cells	MARCH6	0.38	0.184	0.141	6.61e-07	2.42e-02
Fetal CD8+ Activated T Cells	ARFGAP2	0.331	0.184	0.139	6.79e-07	2.48e-02
Fetal CD8+ Activated T Cells	HGSNAT	0.385	0.151	0.11	6.89e-07	2.52e-02
Fetal CD8+ Activated T Cells	PLCG2	0.45	0.178	0.131	6.95e-07	2.54e-02
Fetal CD8+ Activated T Cells	KDM2A	0.4	0.118	0.08	7.57e-07	2.77e-02
Fetal CD8+ Activated T Cells	ACTN4	0.308	0.314	0.271	7.76e-07	2.84e-02
Fetal CD8+ Activated T Cells	EMC10	0.433	0.243	0.205	8.73e-07	3.20e-02
Fetal CD8+ Activated T Cells	RABGEF1	0.299	0.128	0.087	9.32e-07	3.41e-02
Fetal CD8+ Activated T Cells	C6orf62	0.397	0.222	0.182	9.39e-07	3.44e-02
Fetal CD8+ Activated T Cells	BRD7	0.397	0.152	0.112	1.09e-06	4.00e-02
Fetal CD8+ Activated T Cells	LUZP1	0.306	0.124	0.084	1.12e-06	4.09e-02
Fetal CD8+ Activated T Cells	ZNF791	0.308	0.138	0.097	1.12e-06	4.10e-02
Fetal CD8+ Activated T Cells	RPF1	0.34	0.145	0.103	1.16e-06	4.24e-02
Fetal CD8+ Activated T Cells	IGF2R	0.328	0.105	0.068	1.22e-06	4.48e-02
Fetal CD8+ Activated T Cells	HSPH1	0.428	0.204	0.16	1.24e-06	4.54e-02
Fetal CD8+ Activated T Cells	MARK3	0.349	0.14	0.1	1.25e-06	4.58e-02
Fetal CD8+ Activated T Cells	ATG12	0.391	0.23	0.189	1.30e-06	4.75e-02
Fetal CD8+ Activated T Cells	TPP2	0.295	0.111	0.074	1.30e-06	4.76e-02

## Sheet: Fetal Cytotrophoblasts
Cell type cluster	Gene	Average log2 Fold-change	Percentage cluster cells expressing gene	Percentage other cells expressing gene	P-value	Bonferroni-adjusted p-value
Fetal Cytotrophoblasts	PHLDA2	3.911	0.656	0.125	< 2.23E-308	< 2.23E-308
Fetal Cytotrophoblasts	PEG10	3.588	0.86	0.101	< 2.23E-308	< 2.23E-308
Fetal Cytotrophoblasts	TINAGL1	3.288	0.681	0.068	< 2.23E-308	< 2.23E-308
Fetal Cytotrophoblasts	FXYD3	3.102	0.892	0.088	< 2.23E-308	< 2.23E-308
Fetal Cytotrophoblasts	SPINT1	3.08	0.75	0.074	< 2.23E-308	< 2.23E-308
Fetal Cytotrophoblasts	INSL4	2.947	0.583	0.032	< 2.23E-308	< 2.23E-308
Fetal Cytotrophoblasts	XAGE3	2.784	0.942	0.168	< 2.23E-308	< 2.23E-308
Fetal Cytotrophoblasts	ISYNA1	2.755	0.783	0.089	< 2.23E-308	< 2.23E-308
Fetal Cytotrophoblasts	CYP19A1	2.649	0.407	0.027	< 2.23E-308	< 2.23E-308
Fetal Cytotrophoblasts	HSD17B1	2.632	0.633	0.033	< 2.23E-308	< 2.23E-308
Fetal Cytotrophoblasts	DUSP9	2.501	0.689	0.048	< 2.23E-308	< 2.23E-308
Fetal Cytotrophoblasts	SMAGP	2.459	0.826	0.1	< 2.23E-308	< 2.23E-308
Fetal Cytotrophoblasts	CD24	2.453	0.784	0.095	< 2.23E-308	< 2.23E-308
Fetal Cytotrophoblasts	VGLL1	2.236	0.869	0.134	< 2.23E-308	< 2.23E-308
Fetal Cytotrophoblasts	SLC22A11	2.233	0.76	0.038	< 2.23E-308	< 2.23E-308
Fetal Cytotrophoblasts	KRT7	2.201	0.71	0.161	< 2.23E-308	< 2.23E-308
Fetal Cytotrophoblasts	S100P	2.197	0.881	0.177	< 2.23E-308	< 2.23E-308
Fetal Cytotrophoblasts	SPINT2	2.181	0.862	0.242	< 2.23E-308	< 2.23E-308
Fetal Cytotrophoblasts	FBN2	2.171	0.697	0.066	< 2.23E-308	< 2.23E-308
Fetal Cytotrophoblasts	KRT23	2.098	0.8	0.11	< 2.23E-308	< 2.23E-308
Fetal Cytotrophoblasts	PERP	2.089	0.712	0.11	< 2.23E-308	< 2.23E-308
Fetal Cytotrophoblasts	CCNDBP1	2.088	0.874	0.24	< 2.23E-308	< 2.23E-308
Fetal Cytotrophoblasts	ERVW-1	2.073	0.764	0.066	< 2.23E-308	< 2.23E-308
Fetal Cytotrophoblasts	MLLT1	2.073	0.694	0.063	< 2.23E-308	< 2.23E-308
Fetal Cytotrophoblasts	HSPB8	2.07	0.71	0.083	< 2.23E-308	< 2.23E-308
Fetal Cytotrophoblasts	CSF3R	2.012	0.766	0.098	< 2.23E-308	< 2.23E-308
Fetal Cytotrophoblasts	SLC13A4	1.956	0.68	0.03	< 2.23E-308	< 2.23E-308
Fetal Cytotrophoblasts	CDO1	1.939	0.774	0.058	< 2.23E-308	< 2.23E-308
Fetal Cytotrophoblasts	EGFR	1.938	0.736	0.067	< 2.23E-308	< 2.23E-308
Fetal Cytotrophoblasts	SLC26A2	1.93	0.68	0.049	< 2.23E-308	< 2.23E-308
Fetal Cytotrophoblasts	SLC40A1	1.919	0.881	0.257	< 2.23E-308	< 2.23E-308
Fetal Cytotrophoblasts	SIAH1	1.882	0.726	0.065	< 2.23E-308	< 2.23E-308
Fetal Cytotrophoblasts	GGH	1.867	0.703	0.085	< 2.23E-308	< 2.23E-308
Fetal Cytotrophoblasts	EFEMP1	1.844	0.847	0.222	< 2.23E-308	< 2.23E-308
Fetal Cytotrophoblasts	BCAM	1.836	0.618	0.049	< 2.23E-308	< 2.23E-308
Fetal Cytotrophoblasts	MIR205HG	1.829	0.696	0.049	< 2.23E-308	< 2.23E-308
Fetal Cytotrophoblasts	PRKCZ	1.818	0.575	0.059	< 2.23E-308	< 2.23E-308
Fetal Cytotrophoblasts	ADGRG1	1.813	0.713	0.057	< 2.23E-308	< 2.23E-308
Fetal Cytotrophoblasts	KRT18	1.813	0.987	0.382	< 2.23E-308	< 2.23E-308
Fetal Cytotrophoblasts	PKIB	1.778	0.691	0.065	< 2.23E-308	< 2.23E-308
Fetal Cytotrophoblasts	CLDN4	1.77	0.818	0.147	< 2.23E-308	< 2.23E-308
Fetal Cytotrophoblasts	ERVFRD-1	1.762	0.155	0.005	< 2.23E-308	< 2.23E-308
Fetal Cytotrophoblasts	MPP1	1.754	0.746	0.103	< 2.23E-308	< 2.23E-308
Fetal Cytotrophoblasts	SLC43A2	1.731	0.68	0.102	< 2.23E-308	< 2.23E-308
Fetal Cytotrophoblasts	FOXO4	1.72	0.684	0.047	< 2.23E-308	< 2.23E-308
Fetal Cytotrophoblasts	SMS	1.712	0.886	0.243	< 2.23E-308	< 2.23E-308
Fetal Cytotrophoblasts	LGALS16	1.698	0.117	0.003	< 2.23E-308	< 2.23E-308
Fetal Cytotrophoblasts	FOLR1	1.646	0.723	0.099	< 2.23E-308	< 2.23E-308
Fetal Cytotrophoblasts	DNMT1	1.644	0.704	0.09	< 2.23E-308	< 2.23E-308
Fetal Cytotrophoblasts	XAGE2	1.637	0.927	0.217	< 2.23E-308	< 2.23E-308
Fetal Cytotrophoblasts	TMEM40	1.631	0.652	0.058	< 2.23E-308	< 2.23E-308
Fetal Cytotrophoblasts	VSIR	1.63	0.796	0.199	< 2.23E-308	< 2.23E-308
Fetal Cytotrophoblasts	TUSC3	1.629	0.627	0.062	< 2.23E-308	< 2.23E-308
Fetal Cytotrophoblasts	MEST	1.626	0.69	0.16	< 2.23E-308	< 2.23E-308
Fetal Cytotrophoblasts	NFE2L3	1.615	0.597	0.032	< 2.23E-308	< 2.23E-308
Fetal Cytotrophoblasts	APP	1.61	0.69	0.125	< 2.23E-308	< 2.23E-308
Fetal Cytotrophoblasts	ITIH5	1.609	0.729	0.117	< 2.23E-308	< 2.23E-308
Fetal Cytotrophoblasts	CLTA	1.598	0.674	0.21	< 2.23E-308	< 2.23E-308
Fetal Cytotrophoblasts	MTRNR2L8	1.588	0.495	0.056	< 2.23E-308	< 2.23E-308
Fetal Cytotrophoblasts	MORC4	1.585	0.636	0.071	< 2.23E-308	< 2.23E-308
Fetal Cytotrophoblasts	MUC15	1.579	0.52	0.025	< 2.23E-308	< 2.23E-308
Fetal Cytotrophoblasts	MSX2	1.573	0.564	0.03	< 2.23E-308	< 2.23E-308
Fetal Cytotrophoblasts	TCEAL9	1.57	0.911	0.398	< 2.23E-308	< 2.23E-308
Fetal Cytotrophoblasts	SLC52A1	1.548	0.622	0.032	< 2.23E-308	< 2.23E-308
Fetal Cytotrophoblasts	MBNL3	1.534	0.715	0.098	< 2.23E-308	< 2.23E-308
Fetal Cytotrophoblasts	FAR2	1.515	0.19	0.016	< 2.23E-308	< 2.23E-308
Fetal Cytotrophoblasts	F5	1.503	0.679	0.061	< 2.23E-308	< 2.23E-308
Fetal Cytotrophoblasts	CD46	1.498	0.73	0.191	< 2.23E-308	< 2.23E-308
Fetal Cytotrophoblasts	TCAF1	1.492	0.673	0.075	< 2.23E-308	< 2.23E-308
Fetal Cytotrophoblasts	SLC38A9	1.485	0.656	0.066	< 2.23E-308	< 2.23E-308
Fetal Cytotrophoblasts	GSTA3	1.48	0.463	0.034	< 2.23E-308	< 2.23E-308
Fetal Cytotrophoblasts	RASA1	1.457	0.682	0.074	< 2.23E-308	< 2.23E-308
Fetal Cytotrophoblasts	PEG3	1.454	0.684	0.098	< 2.23E-308	< 2.23E-308
Fetal Cytotrophoblasts	ACSS1	1.449	0.657	0.102	< 2.23E-308	< 2.23E-308
Fetal Cytotrophoblasts	CSF2RA	1.441	0.724	0.138	< 2.23E-308	< 2.23E-308
Fetal Cytotrophoblasts	MTRNR2L1	1.435	0.271	0.021	< 2.23E-308	< 2.23E-308
Fetal Cytotrophoblasts	SERINC2	1.434	0.617	0.082	< 2.23E-308	< 2.23E-308
Fetal Cytotrophoblasts	ST3GAL4	1.433	0.45	0.054	< 2.23E-308	< 2.23E-308
Fetal Cytotrophoblasts	LCMT1-AS2	1.427	0.437	0.018	< 2.23E-308	< 2.23E-308
Fetal Cytotrophoblasts	CRIM1	1.416	0.597	0.087	< 2.23E-308	< 2.23E-308
Fetal Cytotrophoblasts	SIGLEC6	1.413	0.584	0.029	< 2.23E-308	< 2.23E-308
Fetal Cytotrophoblasts	ACADVL	1.413	0.636	0.143	< 2.23E-308	< 2.23E-308
Fetal Cytotrophoblasts	CTNNB1	1.401	0.667	0.189	< 2.23E-308	< 2.23E-308
Fetal Cytotrophoblasts	BTG3	1.4	0.636	0.087	< 2.23E-308	< 2.23E-308
Fetal Cytotrophoblasts	APLP2	1.395	0.745	0.271	< 2.23E-308	< 2.23E-308
Fetal Cytotrophoblasts	CRYBG1	1.388	0.659	0.099	< 2.23E-308	< 2.23E-308
Fetal Cytotrophoblasts	DSP	1.382	0.64	0.077	< 2.23E-308	< 2.23E-308
Fetal Cytotrophoblasts	PRSS8	1.372	0.71	0.122	< 2.23E-308	< 2.23E-308
Fetal Cytotrophoblasts	QPRT	1.362	0.672	0.144	< 2.23E-308	< 2.23E-308
Fetal Cytotrophoblasts	SLC2A1	1.358	0.8	0.149	< 2.23E-308	< 2.23E-308
Fetal Cytotrophoblasts	COX20	1.35	0.674	0.146	< 2.23E-308	< 2.23E-308
Fetal Cytotrophoblasts	CLDN7	1.347	0.67	0.101	< 2.23E-308	< 2.23E-308
Fetal Cytotrophoblasts	GSTA4	1.345	0.665	0.096	< 2.23E-308	< 2.23E-308
Fetal Cytotrophoblasts	EFNA1	1.327	0.726	0.154	< 2.23E-308	< 2.23E-308
Fetal Cytotrophoblasts	OLR1	1.325	0.686	0.12	< 2.23E-308	< 2.23E-308
Fetal Cytotrophoblasts	CLN3	1.311	0.711	0.132	< 2.23E-308	< 2.23E-308
Fetal Cytotrophoblasts	CYB5R1	1.309	0.73	0.171	< 2.23E-308	< 2.23E-308
Fetal Cytotrophoblasts	TGM2	1.301	0.7	0.131	< 2.23E-308	< 2.23E-308
Fetal Cytotrophoblasts	VWA1	1.297	0.556	0.038	< 2.23E-308	< 2.23E-308
Fetal Cytotrophoblasts	PDE4DIP	1.287	0.693	0.13	< 2.23E-308	< 2.23E-308
Fetal Cytotrophoblasts	LARGE2	1.277	0.55	0.027	< 2.23E-308	< 2.23E-308
Fetal Cytotrophoblasts	ITGA6	1.273	0.57	0.054	< 2.23E-308	< 2.23E-308
Fetal Cytotrophoblasts	FAM3B	1.272	0.551	0.043	< 2.23E-308	< 2.23E-308
Fetal Cytotrophoblasts	ADAMTSL4	1.253	0.654	0.105	< 2.23E-308	< 2.23E-308
Fetal Cytotrophoblasts	CYSTM1	1.244	0.73	0.183	< 2.23E-308	< 2.23E-308
Fetal Cytotrophoblasts	ERVH48-1	1.237	0.571	0.046	< 2.23E-308	< 2.23E-308
Fetal Cytotrophoblasts	SPTSSA	1.229	0.748	0.213	< 2.23E-308	< 2.23E-308
Fetal Cytotrophoblasts	BEX3	1.228	0.907	0.452	< 2.23E-308	< 2.23E-308
Fetal Cytotrophoblasts	TFDP2	1.225	0.635	0.095	< 2.23E-308	< 2.23E-308
Fetal Cytotrophoblasts	IDH1	1.206	0.655	0.121	< 2.23E-308	< 2.23E-308
Fetal Cytotrophoblasts	AC110619.1	1.202	0.601	0.076	< 2.23E-308	< 2.23E-308
Fetal Cytotrophoblasts	ALDH7A1	1.199	0.631	0.092	< 2.23E-308	< 2.23E-308
Fetal Cytotrophoblasts	LYPD3	1.195	0.416	0.064	< 2.23E-308	< 2.23E-308
Fetal Cytotrophoblasts	MAGED1	1.185	0.695	0.168	< 2.23E-308	< 2.23E-308
Fetal Cytotrophoblasts	RAB11A	1.179	0.799	0.29	< 2.23E-308	< 2.23E-308
Fetal Cytotrophoblasts	BEX4	1.168	0.749	0.182	< 2.23E-308	< 2.23E-308
Fetal Cytotrophoblasts	CDKN1C	1.16	0.855	0.318	< 2.23E-308	< 2.23E-308
Fetal Cytotrophoblasts	TENM3	1.153	0.538	0.025	< 2.23E-308	< 2.23E-308
Fetal Cytotrophoblasts	TACC2	1.149	0.449	0.027	< 2.23E-308	< 2.23E-308
Fetal Cytotrophoblasts	ELF3	1.144	0.483	0.072	< 2.23E-308	< 2.23E-308
Fetal Cytotrophoblasts	VAV3	1.139	0.584	0.061	< 2.23E-308	< 2.23E-308
Fetal Cytotrophoblasts	TFRC	1.128	0.594	0.095	< 2.23E-308	< 2.23E-308
Fetal Cytotrophoblasts	COLEC12	1.128	0.585	0.065	< 2.23E-308	< 2.23E-308
Fetal Cytotrophoblasts	SND1	1.124	0.658	0.143	< 2.23E-308	< 2.23E-308
Fetal Cytotrophoblasts	SEMA6A	1.121	0.532	0.026	< 2.23E-308	< 2.23E-308
Fetal Cytotrophoblasts	TFAP2A	1.12	0.583	0.066	< 2.23E-308	< 2.23E-308
Fetal Cytotrophoblasts	GCSH	1.111	0.523	0.074	< 2.23E-308	< 2.23E-308
Fetal Cytotrophoblasts	PMAIP1	1.11	0.603	0.123	< 2.23E-308	< 2.23E-308
Fetal Cytotrophoblasts	PRDX5	1.107	0.887	0.484	< 2.23E-308	< 2.23E-308
Fetal Cytotrophoblasts	SLC13A3	1.106	0.505	0.024	< 2.23E-308	< 2.23E-308
Fetal Cytotrophoblasts	CDH1	1.102	0.537	0.065	< 2.23E-308	< 2.23E-308
Fetal Cytotrophoblasts	CYP2J2	1.1	0.49	0.028	< 2.23E-308	< 2.23E-308
Fetal Cytotrophoblasts	PISD	1.1	0.579	0.065	< 2.23E-308	< 2.23E-308
Fetal Cytotrophoblasts	ETFA	1.096	0.74	0.195	< 2.23E-308	< 2.23E-308
Fetal Cytotrophoblasts	DUSP14	1.094	0.616	0.097	< 2.23E-308	< 2.23E-308
Fetal Cytotrophoblasts	GRAMD2A	1.094	0.54	0.033	< 2.23E-308	< 2.23E-308
Fetal Cytotrophoblasts	GADD45G	1.092	0.449	0.075	< 2.23E-308	< 2.23E-308
Fetal Cytotrophoblasts	LRATD1	1.09	0.497	0.019	< 2.23E-308	< 2.23E-308
Fetal Cytotrophoblasts	EXTL2	1.087	0.541	0.05	< 2.23E-308	< 2.23E-308
Fetal Cytotrophoblasts	LRPAP1	1.087	0.867	0.358	< 2.23E-308	< 2.23E-308
Fetal Cytotrophoblasts	PARP1	1.086	0.605	0.108	< 2.23E-308	< 2.23E-308
Fetal Cytotrophoblasts	ITGB4	1.084	0.535	0.042	< 2.23E-308	< 2.23E-308
Fetal Cytotrophoblasts	ANXA3	1.081	0.637	0.122	< 2.23E-308	< 2.23E-308
Fetal Cytotrophoblasts	DDB1	1.081	0.701	0.182	< 2.23E-308	< 2.23E-308
Fetal Cytotrophoblasts	TSC22D1	1.081	0.858	0.328	< 2.23E-308	< 2.23E-308
Fetal Cytotrophoblasts	TDRP	1.07	0.525	0.036	< 2.23E-308	< 2.23E-308
Fetal Cytotrophoblasts	RPIA	1.066	0.631	0.103	< 2.23E-308	< 2.23E-308
Fetal Cytotrophoblasts	HMGB3	1.058	0.743	0.179	< 2.23E-308	< 2.23E-308
Fetal Cytotrophoblasts	AK3	1.058	0.525	0.063	< 2.23E-308	< 2.23E-308
Fetal Cytotrophoblasts	C1GALT1	1.056	0.573	0.068	< 2.23E-308	< 2.23E-308
Fetal Cytotrophoblasts	RBBP7	1.05	0.742	0.191	< 2.23E-308	< 2.23E-308
Fetal Cytotrophoblasts	DDA1	1.05	0.68	0.151	< 2.23E-308	< 2.23E-308
Fetal Cytotrophoblasts	CAPN1	1.042	0.648	0.124	< 2.23E-308	< 2.23E-308
Fetal Cytotrophoblasts	PDLIM1	1.039	0.701	0.211	< 2.23E-308	< 2.23E-308
Fetal Cytotrophoblasts	FAM89A	1.036	0.548	0.047	< 2.23E-308	< 2.23E-308
Fetal Cytotrophoblasts	APMAP	1.032	0.718	0.191	< 2.23E-308	< 2.23E-308
Fetal Cytotrophoblasts	ECHS1	1.031	0.714	0.209	< 2.23E-308	< 2.23E-308
Fetal Cytotrophoblasts	WLS	1.026	0.559	0.069	< 2.23E-308	< 2.23E-308
Fetal Cytotrophoblasts	CROT	1.024	0.512	0.042	< 2.23E-308	< 2.23E-308
Fetal Cytotrophoblasts	GALNT11	1.024	0.538	0.08	< 2.23E-308	< 2.23E-308
Fetal Cytotrophoblasts	MCRIP2	1.023	0.503	0.051	< 2.23E-308	< 2.23E-308
Fetal Cytotrophoblasts	RCN1	1.022	0.562	0.104	< 2.23E-308	< 2.23E-308
Fetal Cytotrophoblasts	CTSV	1.02	0.479	0.041	< 2.23E-308	< 2.23E-308
Fetal Cytotrophoblasts	CHPF	1.02	0.606	0.121	< 2.23E-308	< 2.23E-308
Fetal Cytotrophoblasts	ASS1	1.014	0.515	0.048	< 2.23E-308	< 2.23E-308
Fetal Cytotrophoblasts	LPCAT3	1.007	0.557	0.08	< 2.23E-308	< 2.23E-308
Fetal Cytotrophoblasts	EPS8L1	1.007	0.449	0.023	< 2.23E-308	< 2.23E-308
Fetal Cytotrophoblasts	GSDME	1.004	0.545	0.047	< 2.23E-308	< 2.23E-308
Fetal Cytotrophoblasts	ISM2	1.003	0.728	0.151	< 2.23E-308	< 2.23E-308
Fetal Cytotrophoblasts	ADI1	1.001	0.662	0.172	< 2.23E-308	< 2.23E-308
Fetal Cytotrophoblasts	ADRB1	0.998	0.458	0.028	< 2.23E-308	< 2.23E-308
Fetal Cytotrophoblasts	DNAJB9	0.997	0.695	0.223	< 2.23E-308	< 2.23E-308
Fetal Cytotrophoblasts	PLAAT3	0.994	0.683	0.185	< 2.23E-308	< 2.23E-308
Fetal Cytotrophoblasts	MT-ND4L	0.994	0.606	0.269	< 2.23E-308	< 2.23E-308
Fetal Cytotrophoblasts	SOD3	0.994	0.555	0.096	< 2.23E-308	< 2.23E-308
Fetal Cytotrophoblasts	PSMD7	0.988	0.757	0.251	< 2.23E-308	< 2.23E-308
Fetal Cytotrophoblasts	NREP	0.988	0.54	0.092	< 2.23E-308	< 2.23E-308
Fetal Cytotrophoblasts	STARD10	0.979	0.515	0.045	< 2.23E-308	< 2.23E-308
Fetal Cytotrophoblasts	NUDT4	0.967	0.581	0.101	< 2.23E-308	< 2.23E-308
Fetal Cytotrophoblasts	KCNN4	0.965	0.48	0.037	< 2.23E-308	< 2.23E-308
Fetal Cytotrophoblasts	DEGS1	0.963	0.709	0.241	< 2.23E-308	< 2.23E-308
Fetal Cytotrophoblasts	PNP	0.963	0.586	0.106	< 2.23E-308	< 2.23E-308
Fetal Cytotrophoblasts	P2RX4	0.962	0.612	0.12	< 2.23E-308	< 2.23E-308
Fetal Cytotrophoblasts	ECH1	0.962	0.814	0.331	< 2.23E-308	< 2.23E-308
Fetal Cytotrophoblasts	CLIP1	0.958	0.539	0.084	< 2.23E-308	< 2.23E-308
Fetal Cytotrophoblasts	COMT	0.958	0.808	0.382	< 2.23E-308	< 2.23E-308
Fetal Cytotrophoblasts	PAPOLA	0.956	0.771	0.312	< 2.23E-308	< 2.23E-308
Fetal Cytotrophoblasts	LSR	0.955	0.52	0.063	< 2.23E-308	< 2.23E-308
Fetal Cytotrophoblasts	P2RY6	0.953	0.475	0.027	< 2.23E-308	< 2.23E-308
Fetal Cytotrophoblasts	MYH10	0.95	0.573	0.088	< 2.23E-308	< 2.23E-308
Fetal Cytotrophoblasts	DAG1	0.947	0.57	0.1	< 2.23E-308	< 2.23E-308
Fetal Cytotrophoblasts	SLC19A1	0.946	0.481	0.026	< 2.23E-308	< 2.23E-308
Fetal Cytotrophoblasts	GNG12	0.945	0.544	0.088	< 2.23E-308	< 2.23E-308
Fetal Cytotrophoblasts	AZIN1	0.938	0.635	0.148	< 2.23E-308	< 2.23E-308
Fetal Cytotrophoblasts	RHOBTB1	0.937	0.394	0.027	< 2.23E-308	< 2.23E-308
Fetal Cytotrophoblasts	TACSTD2	0.937	0.404	0.026	< 2.23E-308	< 2.23E-308
Fetal Cytotrophoblasts	UGP2	0.936	0.773	0.329	< 2.23E-308	< 2.23E-308
Fetal Cytotrophoblasts	SLC27A2	0.934	0.453	0.021	< 2.23E-308	< 2.23E-308
Fetal Cytotrophoblasts	SIAH2	0.93	0.546	0.091	< 2.23E-308	< 2.23E-308
Fetal Cytotrophoblasts	CADM1	0.93	0.497	0.041	< 2.23E-308	< 2.23E-308
Fetal Cytotrophoblasts	SIL1	0.929	0.626	0.147	< 2.23E-308	< 2.23E-308
Fetal Cytotrophoblasts	TINCR	0.929	0.502	0.043	< 2.23E-308	< 2.23E-308
Fetal Cytotrophoblasts	SLC5A6	0.928	0.5	0.057	< 2.23E-308	< 2.23E-308
Fetal Cytotrophoblasts	MME	0.926	0.519	0.046	< 2.23E-308	< 2.23E-308
Fetal Cytotrophoblasts	PSMC1	0.925	0.716	0.239	< 2.23E-308	< 2.23E-308
Fetal Cytotrophoblasts	HEXB	0.923	0.651	0.218	< 2.23E-308	< 2.23E-308
Fetal Cytotrophoblasts	GLDC	0.918	0.46	0.022	< 2.23E-308	< 2.23E-308
Fetal Cytotrophoblasts	CKMT1B	0.918	0.439	0.021	< 2.23E-308	< 2.23E-308
Fetal Cytotrophoblasts	PLCG2	0.915	0.498	0.098	< 2.23E-308	< 2.23E-308
Fetal Cytotrophoblasts	RHOBTB3	0.913	0.567	0.099	< 2.23E-308	< 2.23E-308
Fetal Cytotrophoblasts	LRP2	0.908	0.459	0.019	< 2.23E-308	< 2.23E-308
Fetal Cytotrophoblasts	SCIN	0.908	0.368	0.045	< 2.23E-308	< 2.23E-308
Fetal Cytotrophoblasts	NIBAN2	0.908	0.56	0.101	< 2.23E-308	< 2.23E-308
Fetal Cytotrophoblasts	CAPN6	0.906	0.5	0.045	< 2.23E-308	< 2.23E-308
Fetal Cytotrophoblasts	CD47	0.897	0.566	0.165	< 2.23E-308	< 2.23E-308
Fetal Cytotrophoblasts	PDCD4	0.893	0.686	0.262	< 2.23E-308	< 2.23E-308
Fetal Cytotrophoblasts	NET1	0.893	0.559	0.091	< 2.23E-308	< 2.23E-308
Fetal Cytotrophoblasts	DSC2	0.888	0.472	0.032	< 2.23E-308	< 2.23E-308
Fetal Cytotrophoblasts	EPHB4	0.887	0.449	0.027	< 2.23E-308	< 2.23E-308
Fetal Cytotrophoblasts	AVPI1	0.884	0.546	0.089	< 2.23E-308	< 2.23E-308
Fetal Cytotrophoblasts	ATP10D	0.883	0.392	0.035	< 2.23E-308	< 2.23E-308
Fetal Cytotrophoblasts	CAMK2G	0.88	0.531	0.072	< 2.23E-308	< 2.23E-308
Fetal Cytotrophoblasts	BMP7	0.877	0.491	0.038	< 2.23E-308	< 2.23E-308
Fetal Cytotrophoblasts	GNA12	0.876	0.492	0.055	< 2.23E-308	< 2.23E-308
Fetal Cytotrophoblasts	STS	0.875	0.452	0.023	< 2.23E-308	< 2.23E-308
Fetal Cytotrophoblasts	MSI2	0.874	0.551	0.097	< 2.23E-308	< 2.23E-308
Fetal Cytotrophoblasts	TMEM150A	0.873	0.538	0.079	< 2.23E-308	< 2.23E-308
Fetal Cytotrophoblasts	ARF4	0.872	0.83	0.434	< 2.23E-308	< 2.23E-308
Fetal Cytotrophoblasts	NSG1	0.871	0.422	0.044	< 2.23E-308	< 2.23E-308
Fetal Cytotrophoblasts	RPN2	0.868	0.804	0.361	< 2.23E-308	< 2.23E-308
Fetal Cytotrophoblasts	TFAP2C	0.867	0.433	0.026	< 2.23E-308	< 2.23E-308
Fetal Cytotrophoblasts	RBM47	0.863	0.527	0.087	< 2.23E-308	< 2.23E-308
Fetal Cytotrophoblasts	EIF2AK1	0.863	0.515	0.076	< 2.23E-308	< 2.23E-308
Fetal Cytotrophoblasts	ITGB5	0.86	0.484	0.046	< 2.23E-308	< 2.23E-308
Fetal Cytotrophoblasts	DLX5	0.857	0.473	0.072	< 2.23E-308	< 2.23E-308
Fetal Cytotrophoblasts	PGF	0.85	0.449	0.11	< 2.23E-308	< 2.23E-308
Fetal Cytotrophoblasts	RAD23B	0.849	0.607	0.154	< 2.23E-308	< 2.23E-308
Fetal Cytotrophoblasts	SPESP1	0.848	0.489	0.043	< 2.23E-308	< 2.23E-308
Fetal Cytotrophoblasts	RAB17	0.845	0.425	0.02	< 2.23E-308	< 2.23E-308
Fetal Cytotrophoblasts	DDOST	0.839	0.775	0.34	< 2.23E-308	< 2.23E-308
Fetal Cytotrophoblasts	PSMD11	0.836	0.608	0.15	< 2.23E-308	< 2.23E-308
Fetal Cytotrophoblasts	DLG5	0.833	0.489	0.047	< 2.23E-308	< 2.23E-308
Fetal Cytotrophoblasts	AC092718.6	0.832	0.358	0.023	< 2.23E-308	< 2.23E-308
Fetal Cytotrophoblasts	RCN2	0.832	0.505	0.102	< 2.23E-308	< 2.23E-308
Fetal Cytotrophoblasts	ORMDL1	0.831	0.69	0.23	< 2.23E-308	< 2.23E-308
Fetal Cytotrophoblasts	NRK	0.825	0.452	0.026	< 2.23E-308	< 2.23E-308
Fetal Cytotrophoblasts	ERGIC3	0.825	0.796	0.36	< 2.23E-308	< 2.23E-308
Fetal Cytotrophoblasts	LGR5	0.824	0.439	0.019	< 2.23E-308	< 2.23E-308
Fetal Cytotrophoblasts	NENF	0.823	0.518	0.097	< 2.23E-308	< 2.23E-308
Fetal Cytotrophoblasts	ACBD6	0.823	0.529	0.089	< 2.23E-308	< 2.23E-308
Fetal Cytotrophoblasts	SECISBP2L	0.822	0.451	0.064	< 2.23E-308	< 2.23E-308
Fetal Cytotrophoblasts	ANXA8	0.819	0.427	0.02	< 2.23E-308	< 2.23E-308
Fetal Cytotrophoblasts	PSMB6	0.815	0.84	0.371	< 2.23E-308	< 2.23E-308
Fetal Cytotrophoblasts	LAMA5	0.814	0.524	0.084	< 2.23E-308	< 2.23E-308
Fetal Cytotrophoblasts	SNCG	0.807	0.357	0.051	< 2.23E-308	< 2.23E-308
Fetal Cytotrophoblasts	TBX3	0.807	0.369	0.027	< 2.23E-308	< 2.23E-308
Fetal Cytotrophoblasts	RAI14	0.807	0.404	0.051	< 2.23E-308	< 2.23E-308
Fetal Cytotrophoblasts	TALDO1	0.805	0.803	0.293	< 2.23E-308	< 2.23E-308
Fetal Cytotrophoblasts	NRP1	0.805	0.547	0.075	< 2.23E-308	< 2.23E-308
Fetal Cytotrophoblasts	ARHGAP8	0.804	0.446	0.029	< 2.23E-308	< 2.23E-308
Fetal Cytotrophoblasts	GNAS	0.801	0.765	0.361	< 2.23E-308	< 2.23E-308
Fetal Cytotrophoblasts	KANK1	0.801	0.47	0.037	< 2.23E-308	< 2.23E-308
Fetal Cytotrophoblasts	SHISA5	0.8	0.672	0.243	< 2.23E-308	< 2.23E-308
Fetal Cytotrophoblasts	TSTD1	0.797	0.601	0.157	< 2.23E-308	< 2.23E-308
Fetal Cytotrophoblasts	ALAS1	0.797	0.413	0.067	< 2.23E-308	< 2.23E-308
Fetal Cytotrophoblasts	TOR1AIP2	0.795	0.545	0.129	< 2.23E-308	< 2.23E-308
Fetal Cytotrophoblasts	HMOX1	0.795	0.528	0.156	< 2.23E-308	< 2.23E-308
Fetal Cytotrophoblasts	GPR87	0.794	0.321	0.024	< 2.23E-308	< 2.23E-308
Fetal Cytotrophoblasts	IRF6	0.792	0.433	0.031	< 2.23E-308	< 2.23E-308
Fetal Cytotrophoblasts	CAST	0.791	0.603	0.193	< 2.23E-308	< 2.23E-308
Fetal Cytotrophoblasts	ATP6V1E1	0.79	0.689	0.231	< 2.23E-308	< 2.23E-308
Fetal Cytotrophoblasts	MESD	0.783	0.733	0.268	< 2.23E-308	< 2.23E-308
Fetal Cytotrophoblasts	NDFIP2	0.781	0.583	0.129	< 2.23E-308	< 2.23E-308
Fetal Cytotrophoblasts	NUDT22	0.78	0.548	0.101	< 2.23E-308	< 2.23E-308
Fetal Cytotrophoblasts	UBAC1	0.779	0.497	0.062	< 2.23E-308	< 2.23E-308
Fetal Cytotrophoblasts	RTN4	0.779	0.695	0.307	< 2.23E-308	< 2.23E-308
Fetal Cytotrophoblasts	NCOA3	0.778	0.482	0.065	< 2.23E-308	< 2.23E-308
Fetal Cytotrophoblasts	MYOF	0.776	0.5	0.071	< 2.23E-308	< 2.23E-308
Fetal Cytotrophoblasts	AC244153.1	0.775	0.537	0.078	< 2.23E-308	< 2.23E-308
Fetal Cytotrophoblasts	TECR	0.772	0.767	0.321	< 2.23E-308	< 2.23E-308
Fetal Cytotrophoblasts	ATP6V1C2	0.772	0.434	0.02	< 2.23E-308	< 2.23E-308
Fetal Cytotrophoblasts	BCAP31	0.771	0.771	0.33	< 2.23E-308	< 2.23E-308
Fetal Cytotrophoblasts	IL10RB	0.77	0.636	0.188	< 2.23E-308	< 2.23E-308
Fetal Cytotrophoblasts	PSMB5	0.768	0.775	0.312	< 2.23E-308	< 2.23E-308
Fetal Cytotrophoblasts	SLC6A4	0.767	0.43	0.024	< 2.23E-308	< 2.23E-308
Fetal Cytotrophoblasts	MPZL1	0.765	0.489	0.076	< 2.23E-308	< 2.23E-308
Fetal Cytotrophoblasts	FDFT1	0.763	0.547	0.128	< 2.23E-308	< 2.23E-308
Fetal Cytotrophoblasts	SMYD2	0.761	0.476	0.058	< 2.23E-308	< 2.23E-308
Fetal Cytotrophoblasts	MIEN1	0.759	0.649	0.192	< 2.23E-308	< 2.23E-308
Fetal Cytotrophoblasts	REXO2	0.759	0.705	0.242	< 2.23E-308	< 2.23E-308
Fetal Cytotrophoblasts	PSMB7	0.758	0.782	0.344	< 2.23E-308	< 2.23E-308
Fetal Cytotrophoblasts	SVEP1	0.756	0.611	0.133	< 2.23E-308	< 2.23E-308
Fetal Cytotrophoblasts	S1PR2	0.754	0.437	0.059	< 2.23E-308	< 2.23E-308
Fetal Cytotrophoblasts	CTNNBL1	0.753	0.466	0.118	< 2.23E-308	< 2.23E-308
Fetal Cytotrophoblasts	LINC01990	0.751	0.36	0.015	< 2.23E-308	< 2.23E-308
Fetal Cytotrophoblasts	MAGEA4	0.749	0.28	0.013	< 2.23E-308	< 2.23E-308
Fetal Cytotrophoblasts	SH3YL1	0.749	0.502	0.093	< 2.23E-308	< 2.23E-308
Fetal Cytotrophoblasts	TRIM29	0.748	0.411	0.023	< 2.23E-308	< 2.23E-308
Fetal Cytotrophoblasts	ZFAT	0.746	0.436	0.036	< 2.23E-308	< 2.23E-308
Fetal Cytotrophoblasts	MRPL15	0.743	0.529	0.123	< 2.23E-308	< 2.23E-308
Fetal Cytotrophoblasts	CPPED1	0.741	0.442	0.074	< 2.23E-308	< 2.23E-308
Fetal Cytotrophoblasts	RETREG1	0.741	0.408	0.042	< 2.23E-308	< 2.23E-308
Fetal Cytotrophoblasts	SCOC	0.741	0.605	0.155	< 2.23E-308	< 2.23E-308
Fetal Cytotrophoblasts	SPPL2A	0.738	0.517	0.105	< 2.23E-308	< 2.23E-308
Fetal Cytotrophoblasts	ADAMTS6	0.738	0.431	0.032	< 2.23E-308	< 2.23E-308
Fetal Cytotrophoblasts	KDELR2	0.736	0.613	0.232	< 2.23E-308	< 2.23E-308
Fetal Cytotrophoblasts	PTTG1IP	0.733	0.599	0.166	< 2.23E-308	< 2.23E-308
Fetal Cytotrophoblasts	AP1M2	0.733	0.446	0.059	< 2.23E-308	< 2.23E-308
Fetal Cytotrophoblasts	MYCBP	0.733	0.519	0.097	< 2.23E-308	< 2.23E-308
Fetal Cytotrophoblasts	NUFIP2	0.733	0.508	0.098	< 2.23E-308	< 2.23E-308
Fetal Cytotrophoblasts	MET	0.733	0.417	0.031	< 2.23E-308	< 2.23E-308
Fetal Cytotrophoblasts	MAP7D2	0.732	0.407	0.02	< 2.23E-308	< 2.23E-308
Fetal Cytotrophoblasts	PSMB2	0.73	0.788	0.279	< 2.23E-308	< 2.23E-308
Fetal Cytotrophoblasts	RASSF6	0.73	0.411	0.022	< 2.23E-308	< 2.23E-308
Fetal Cytotrophoblasts	GULP1	0.726	0.334	0.048	< 2.23E-308	< 2.23E-308
Fetal Cytotrophoblasts	TOMM34	0.725	0.464	0.054	< 2.23E-308	< 2.23E-308
Fetal Cytotrophoblasts	FUCA1	0.725	0.592	0.142	< 2.23E-308	< 2.23E-308
Fetal Cytotrophoblasts	METTL7A	0.724	0.449	0.045	< 2.23E-308	< 2.23E-308
Fetal Cytotrophoblasts	HACD3	0.723	0.57	0.121	< 2.23E-308	< 2.23E-308
Fetal Cytotrophoblasts	LYPLA1	0.72	0.64	0.164	< 2.23E-308	< 2.23E-308
Fetal Cytotrophoblasts	UBE2A	0.717	0.712	0.294	< 2.23E-308	< 2.23E-308
Fetal Cytotrophoblasts	TSPAN13	0.716	0.489	0.079	< 2.23E-308	< 2.23E-308
Fetal Cytotrophoblasts	ECI2	0.716	0.504	0.095	< 2.23E-308	< 2.23E-308
Fetal Cytotrophoblasts	SH3GLB2	0.715	0.445	0.05	< 2.23E-308	< 2.23E-308
Fetal Cytotrophoblasts	C15orf48	0.714	0.557	0.137	< 2.23E-308	< 2.23E-308
Fetal Cytotrophoblasts	AGL	0.711	0.428	0.034	< 2.23E-308	< 2.23E-308
Fetal Cytotrophoblasts	TPD52	0.711	0.486	0.084	< 2.23E-308	< 2.23E-308
Fetal Cytotrophoblasts	COBLL1	0.71	0.425	0.066	< 2.23E-308	< 2.23E-308
Fetal Cytotrophoblasts	CTNNAL1	0.71	0.499	0.088	< 2.23E-308	< 2.23E-308
Fetal Cytotrophoblasts	BRD4	0.709	0.609	0.166	< 2.23E-308	< 2.23E-308
Fetal Cytotrophoblasts	TMEM8A	0.708	0.421	0.047	< 2.23E-308	< 2.23E-308
Fetal Cytotrophoblasts	PRDX4	0.708	0.717	0.247	< 2.23E-308	< 2.23E-308
Fetal Cytotrophoblasts	ESRRG	0.706	0.357	0.013	< 2.23E-308	< 2.23E-308
Fetal Cytotrophoblasts	EVA1A	0.706	0.409	0.067	< 2.23E-308	< 2.23E-308
Fetal Cytotrophoblasts	SLC29A3	0.705	0.402	0.047	< 2.23E-308	< 2.23E-308
Fetal Cytotrophoblasts	LGR4	0.704	0.403	0.024	< 2.23E-308	< 2.23E-308
Fetal Cytotrophoblasts	LIN28B	0.704	0.456	0.048	< 2.23E-308	< 2.23E-308
Fetal Cytotrophoblasts	PDIA4	0.703	0.635	0.205	< 2.23E-308	< 2.23E-308
Fetal Cytotrophoblasts	TMEM150C	0.703	0.377	0.017	< 2.23E-308	< 2.23E-308
Fetal Cytotrophoblasts	SLC35B4	0.703	0.435	0.043	< 2.23E-308	< 2.23E-308
Fetal Cytotrophoblasts	SKP2	0.703	0.457	0.059	< 2.23E-308	< 2.23E-308
Fetal Cytotrophoblasts	RAB25	0.701	0.414	0.041	< 2.23E-308	< 2.23E-308
Fetal Cytotrophoblasts	PSMD6	0.701	0.601	0.163	< 2.23E-308	< 2.23E-308
Fetal Cytotrophoblasts	CMAS	0.699	0.492	0.117	< 2.23E-308	< 2.23E-308
Fetal Cytotrophoblasts	RAB31	0.696	0.509	0.088	< 2.23E-308	< 2.23E-308
Fetal Cytotrophoblasts	HIBADH	0.696	0.55	0.116	< 2.23E-308	< 2.23E-308
Fetal Cytotrophoblasts	PBX1	0.694	0.441	0.043	< 2.23E-308	< 2.23E-308
Fetal Cytotrophoblasts	ESRRA	0.693	0.463	0.06	< 2.23E-308	< 2.23E-308
Fetal Cytotrophoblasts	GATA3	0.691	0.556	0.134	< 2.23E-308	< 2.23E-308
Fetal Cytotrophoblasts	DYNLL2	0.689	0.457	0.085	< 2.23E-308	< 2.23E-308
Fetal Cytotrophoblasts	EPB41L3	0.688	0.438	0.053	< 2.23E-308	< 2.23E-308
Fetal Cytotrophoblasts	P4HB	0.687	0.77	0.347	< 2.23E-308	< 2.23E-308
Fetal Cytotrophoblasts	PMVK	0.684	0.613	0.158	< 2.23E-308	< 2.23E-308
Fetal Cytotrophoblasts	KTN1	0.681	0.564	0.185	< 2.23E-308	< 2.23E-308
Fetal Cytotrophoblasts	ATIC	0.68	0.473	0.082	< 2.23E-308	< 2.23E-308
Fetal Cytotrophoblasts	CCNC	0.679	0.572	0.154	< 2.23E-308	< 2.23E-308
Fetal Cytotrophoblasts	FBN1	0.679	0.601	0.16	< 2.23E-308	< 2.23E-308
Fetal Cytotrophoblasts	L1TD1	0.678	0.379	0.026	< 2.23E-308	< 2.23E-308
Fetal Cytotrophoblasts	SLC3A2	0.678	0.676	0.249	< 2.23E-308	< 2.23E-308
Fetal Cytotrophoblasts	SLC18B1	0.678	0.44	0.046	< 2.23E-308	< 2.23E-308
Fetal Cytotrophoblasts	DPP4	0.677	0.587	0.158	< 2.23E-308	< 2.23E-308
Fetal Cytotrophoblasts	PEF1	0.675	0.625	0.175	< 2.23E-308	< 2.23E-308
Fetal Cytotrophoblasts	TNFAIP8	0.674	0.65	0.21	< 2.23E-308	< 2.23E-308
Fetal Cytotrophoblasts	TMED1	0.674	0.585	0.157	< 2.23E-308	< 2.23E-308
Fetal Cytotrophoblasts	TFG	0.674	0.595	0.166	< 2.23E-308	< 2.23E-308
Fetal Cytotrophoblasts	MRPL27	0.673	0.666	0.209	< 2.23E-308	< 2.23E-308
Fetal Cytotrophoblasts	DANCR	0.668	0.583	0.158	< 2.23E-308	< 2.23E-308
Fetal Cytotrophoblasts	RBM42	0.666	0.485	0.077	< 2.23E-308	< 2.23E-308
Fetal Cytotrophoblasts	TSG101	0.663	0.636	0.2	< 2.23E-308	< 2.23E-308
Fetal Cytotrophoblasts	CLEC1A	0.663	0.41	0.039	< 2.23E-308	< 2.23E-308
Fetal Cytotrophoblasts	SEL1L3	0.661	0.422	0.032	< 2.23E-308	< 2.23E-308
Fetal Cytotrophoblasts	FAM104A	0.66	0.467	0.099	< 2.23E-308	< 2.23E-308
Fetal Cytotrophoblasts	DSCR8	0.66	0.467	0.061	< 2.23E-308	< 2.23E-308
Fetal Cytotrophoblasts	ARL4A	0.657	0.542	0.177	< 2.23E-308	< 2.23E-308
Fetal Cytotrophoblasts	BZW2	0.656	0.563	0.185	< 2.23E-308	< 2.23E-308
Fetal Cytotrophoblasts	HSBP1L1	0.655	0.433	0.043	< 2.23E-308	< 2.23E-308
Fetal Cytotrophoblasts	YPEL3	0.654	0.504	0.11	< 2.23E-308	< 2.23E-308
Fetal Cytotrophoblasts	ARL15	0.654	0.408	0.03	< 2.23E-308	< 2.23E-308
Fetal Cytotrophoblasts	REEP3	0.652	0.438	0.07	< 2.23E-308	< 2.23E-308
Fetal Cytotrophoblasts	PTPN21	0.651	0.17	0.022	< 2.23E-308	< 2.23E-308
Fetal Cytotrophoblasts	GPX3	0.647	0.837	0.397	< 2.23E-308	< 2.23E-308
Fetal Cytotrophoblasts	ITFG1	0.646	0.544	0.135	< 2.23E-308	< 2.23E-308
Fetal Cytotrophoblasts	C18orf32	0.646	0.659	0.251	< 2.23E-308	< 2.23E-308
Fetal Cytotrophoblasts	SLC39A1	0.645	0.658	0.236	< 2.23E-308	< 2.23E-308
Fetal Cytotrophoblasts	PSMD14	0.645	0.57	0.16	< 2.23E-308	< 2.23E-308
Fetal Cytotrophoblasts	ECHDC2	0.644	0.548	0.111	< 2.23E-308	< 2.23E-308
Fetal Cytotrophoblasts	SMARCA2	0.643	0.506	0.097	< 2.23E-308	< 2.23E-308
Fetal Cytotrophoblasts	PLIN3	0.642	0.551	0.156	< 2.23E-308	< 2.23E-308
Fetal Cytotrophoblasts	RAB38	0.639	0.362	0.028	< 2.23E-308	< 2.23E-308
Fetal Cytotrophoblasts	TMEM37	0.639	0.463	0.074	< 2.23E-308	< 2.23E-308
Fetal Cytotrophoblasts	GABRE	0.638	0.381	0.031	< 2.23E-308	< 2.23E-308
Fetal Cytotrophoblasts	MLF2	0.638	0.688	0.262	< 2.23E-308	< 2.23E-308
Fetal Cytotrophoblasts	HEXIM1	0.638	0.561	0.163	< 2.23E-308	< 2.23E-308
Fetal Cytotrophoblasts	MYORG	0.637	0.369	0.018	< 2.23E-308	< 2.23E-308
Fetal Cytotrophoblasts	EPHX2	0.636	0.403	0.041	< 2.23E-308	< 2.23E-308
Fetal Cytotrophoblasts	HTATIP2	0.636	0.459	0.077	< 2.23E-308	< 2.23E-308
Fetal Cytotrophoblasts	DACT2	0.635	0.35	0.018	< 2.23E-308	< 2.23E-308
Fetal Cytotrophoblasts	TLK1	0.634	0.428	0.062	< 2.23E-308	< 2.23E-308
Fetal Cytotrophoblasts	MB21D2	0.633	0.361	0.028	< 2.23E-308	< 2.23E-308
Fetal Cytotrophoblasts	AP1S1	0.633	0.565	0.15	< 2.23E-308	< 2.23E-308
Fetal Cytotrophoblasts	SH2D4A	0.633	0.376	0.028	< 2.23E-308	< 2.23E-308
Fetal Cytotrophoblasts	SLC25A1	0.632	0.431	0.058	< 2.23E-308	< 2.23E-308
Fetal Cytotrophoblasts	C11orf52	0.63	0.416	0.077	< 2.23E-308	< 2.23E-308
Fetal Cytotrophoblasts	SPG21	0.628	0.526	0.126	< 2.23E-308	< 2.23E-308
Fetal Cytotrophoblasts	TNFRSF12A	0.627	0.451	0.089	< 2.23E-308	< 2.23E-308
Fetal Cytotrophoblasts	STN1	0.626	0.415	0.051	< 2.23E-308	< 2.23E-308
Fetal Cytotrophoblasts	TMEM139	0.625	0.371	0.041	< 2.23E-308	< 2.23E-308
Fetal Cytotrophoblasts	PLAC4	0.625	0.141	0.016	< 2.23E-308	< 2.23E-308
Fetal Cytotrophoblasts	FIS1	0.625	0.748	0.338	< 2.23E-308	< 2.23E-308
Fetal Cytotrophoblasts	MDFI	0.624	0.36	0.029	< 2.23E-308	< 2.23E-308
Fetal Cytotrophoblasts	LEPROT	0.622	0.7	0.266	< 2.23E-308	< 2.23E-308
Fetal Cytotrophoblasts	AMOT	0.621	0.381	0.026	< 2.23E-308	< 2.23E-308
Fetal Cytotrophoblasts	COMMD7	0.62	0.509	0.114	< 2.23E-308	< 2.23E-308
Fetal Cytotrophoblasts	LIMK2	0.619	0.413	0.048	< 2.23E-308	< 2.23E-308
Fetal Cytotrophoblasts	TXNL1	0.619	0.663	0.241	< 2.23E-308	< 2.23E-308
Fetal Cytotrophoblasts	ITGAV	0.618	0.421	0.054	< 2.23E-308	< 2.23E-308
Fetal Cytotrophoblasts	B3GNT3	0.618	0.381	0.032	< 2.23E-308	< 2.23E-308
Fetal Cytotrophoblasts	ANKRD65	0.617	0.335	0.019	< 2.23E-308	< 2.23E-308
Fetal Cytotrophoblasts	CHCHD1	0.617	0.572	0.15	< 2.23E-308	< 2.23E-308
Fetal Cytotrophoblasts	SDF4	0.615	0.506	0.123	< 2.23E-308	< 2.23E-308
Fetal Cytotrophoblasts	TFEB	0.615	0.373	0.034	< 2.23E-308	< 2.23E-308
Fetal Cytotrophoblasts	FAM13A	0.615	0.412	0.061	< 2.23E-308	< 2.23E-308
Fetal Cytotrophoblasts	BABAM1	0.614	0.596	0.181	< 2.23E-308	< 2.23E-308
Fetal Cytotrophoblasts	ARHGAP18	0.614	0.403	0.048	< 2.23E-308	< 2.23E-308
Fetal Cytotrophoblasts	TAX1BP3	0.614	0.628	0.211	< 2.23E-308	< 2.23E-308
Fetal Cytotrophoblasts	TOP1	0.614	0.572	0.186	< 2.23E-308	< 2.23E-308
Fetal Cytotrophoblasts	PSMC4	0.613	0.571	0.17	< 2.23E-308	< 2.23E-308
Fetal Cytotrophoblasts	ADHFE1	0.613	0.142	0.017	< 2.23E-308	< 2.23E-308
Fetal Cytotrophoblasts	DNAJB4	0.612	0.489	0.101	< 2.23E-308	< 2.23E-308
Fetal Cytotrophoblasts	RDX	0.61	0.467	0.086	< 2.23E-308	< 2.23E-308
Fetal Cytotrophoblasts	UQCRC1	0.61	0.641	0.212	< 2.23E-308	< 2.23E-308
Fetal Cytotrophoblasts	CBWD1	0.608	0.494	0.116	< 2.23E-308	< 2.23E-308
Fetal Cytotrophoblasts	DAB2	0.608	0.727	0.257	< 2.23E-308	< 2.23E-308
Fetal Cytotrophoblasts	TPST2	0.606	0.471	0.093	< 2.23E-308	< 2.23E-308
Fetal Cytotrophoblasts	SYNGR2	0.602	0.592	0.183	< 2.23E-308	< 2.23E-308
Fetal Cytotrophoblasts	EPS8L2	0.602	0.401	0.05	< 2.23E-308	< 2.23E-308
Fetal Cytotrophoblasts	YAP1	0.602	0.433	0.057	< 2.23E-308	< 2.23E-308
Fetal Cytotrophoblasts	RIMKLB	0.602	0.392	0.046	< 2.23E-308	< 2.23E-308
Fetal Cytotrophoblasts	TBL1X	0.601	0.405	0.042	< 2.23E-308	< 2.23E-308
Fetal Cytotrophoblasts	ARG2	0.601	0.181	0.028	< 2.23E-308	< 2.23E-308
Fetal Cytotrophoblasts	RAB1A	0.599	0.799	0.413	< 2.23E-308	< 2.23E-308
Fetal Cytotrophoblasts	MAGEA10	0.598	0.308	0.026	< 2.23E-308	< 2.23E-308
Fetal Cytotrophoblasts	ELL	0.598	0.419	0.063	< 2.23E-308	< 2.23E-308
Fetal Cytotrophoblasts	LYPLAL1	0.596	0.467	0.087	< 2.23E-308	< 2.23E-308
Fetal Cytotrophoblasts	VPS26A	0.595	0.567	0.164	< 2.23E-308	< 2.23E-308
Fetal Cytotrophoblasts	MIR22HG	0.595	0.443	0.12	< 2.23E-308	< 2.23E-308
Fetal Cytotrophoblasts	CCND3	0.593	0.527	0.129	< 2.23E-308	< 2.23E-308
Fetal Cytotrophoblasts	OVOL1	0.592	0.223	0.023	< 2.23E-308	< 2.23E-308
Fetal Cytotrophoblasts	PTDSS1	0.591	0.459	0.089	< 2.23E-308	< 2.23E-308
Fetal Cytotrophoblasts	PRDX6	0.591	0.871	0.421	< 2.23E-308	< 2.23E-308
Fetal Cytotrophoblasts	MRPL4	0.59	0.472	0.085	< 2.23E-308	< 2.23E-308
Fetal Cytotrophoblasts	SLC29A1	0.589	0.475	0.093	< 2.23E-308	< 2.23E-308
Fetal Cytotrophoblasts	OPN3	0.587	0.408	0.06	< 2.23E-308	< 2.23E-308
Fetal Cytotrophoblasts	PPARG	0.586	0.431	0.08	< 2.23E-308	< 2.23E-308
Fetal Cytotrophoblasts	PGAP2	0.586	0.373	0.044	< 2.23E-308	< 2.23E-308
Fetal Cytotrophoblasts	NDUFA10	0.585	0.62	0.2	< 2.23E-308	< 2.23E-308
Fetal Cytotrophoblasts	HILPDA	0.584	0.391	0.074	< 2.23E-308	< 2.23E-308
Fetal Cytotrophoblasts	EFHD1	0.584	0.419	0.063	< 2.23E-308	< 2.23E-308
Fetal Cytotrophoblasts	NDUFA6	0.582	0.75	0.35	< 2.23E-308	< 2.23E-308
Fetal Cytotrophoblasts	DCXR	0.581	0.615	0.221	< 2.23E-308	< 2.23E-308
Fetal Cytotrophoblasts	MRPS26	0.581	0.473	0.082	< 2.23E-308	< 2.23E-308
Fetal Cytotrophoblasts	PSMD3	0.577	0.465	0.085	< 2.23E-308	< 2.23E-308
Fetal Cytotrophoblasts	VCP	0.577	0.564	0.164	< 2.23E-308	< 2.23E-308
Fetal Cytotrophoblasts	OTUB1	0.577	0.585	0.17	< 2.23E-308	< 2.23E-308
Fetal Cytotrophoblasts	MYLIP	0.577	0.561	0.162	< 2.23E-308	< 2.23E-308
Fetal Cytotrophoblasts	AKTIP	0.576	0.447	0.084	< 2.23E-308	< 2.23E-308
Fetal Cytotrophoblasts	MRPS15	0.576	0.639	0.181	< 2.23E-308	< 2.23E-308
Fetal Cytotrophoblasts	SLC39A7	0.574	0.55	0.145	< 2.23E-308	< 2.23E-308
Fetal Cytotrophoblasts	HEBP2	0.573	0.457	0.089	< 2.23E-308	< 2.23E-308
Fetal Cytotrophoblasts	CMTM8	0.573	0.401	0.042	< 2.23E-308	< 2.23E-308
Fetal Cytotrophoblasts	TMED4	0.571	0.624	0.21	< 2.23E-308	< 2.23E-308
Fetal Cytotrophoblasts	NDUFA7	0.571	0.645	0.216	< 2.23E-308	< 2.23E-308
Fetal Cytotrophoblasts	SP6	0.57	0.329	0.016	< 2.23E-308	< 2.23E-308
Fetal Cytotrophoblasts	ETHE1	0.57	0.561	0.174	< 2.23E-308	< 2.23E-308
Fetal Cytotrophoblasts	MMP15	0.569	0.364	0.04	< 2.23E-308	< 2.23E-308
Fetal Cytotrophoblasts	ARL6IP5	0.567	0.741	0.374	< 2.23E-308	< 2.23E-308
Fetal Cytotrophoblasts	ARFIP2	0.567	0.446	0.081	< 2.23E-308	< 2.23E-308
Fetal Cytotrophoblasts	STK26	0.567	0.398	0.048	< 2.23E-308	< 2.23E-308
Fetal Cytotrophoblasts	ISL1	0.567	0.297	0.018	< 2.23E-308	< 2.23E-308
Fetal Cytotrophoblasts	ETF1	0.566	0.528	0.174	< 2.23E-308	< 2.23E-308
Fetal Cytotrophoblasts	GDE1	0.565	0.434	0.107	< 2.23E-308	< 2.23E-308
Fetal Cytotrophoblasts	FUT8	0.565	0.387	0.054	< 2.23E-308	< 2.23E-308
Fetal Cytotrophoblasts	HADHB	0.565	0.556	0.181	< 2.23E-308	< 2.23E-308
Fetal Cytotrophoblasts	PSMB4	0.564	0.597	0.188	< 2.23E-308	< 2.23E-308
Fetal Cytotrophoblasts	CNDP2	0.564	0.503	0.123	< 2.23E-308	< 2.23E-308
Fetal Cytotrophoblasts	CDK2	0.564	0.492	0.096	< 2.23E-308	< 2.23E-308
Fetal Cytotrophoblasts	GALNT18	0.562	0.358	0.029	< 2.23E-308	< 2.23E-308
Fetal Cytotrophoblasts	AAK1	0.561	0.529	0.131	< 2.23E-308	< 2.23E-308
Fetal Cytotrophoblasts	LRP5	0.561	0.37	0.027	< 2.23E-308	< 2.23E-308
Fetal Cytotrophoblasts	COA4	0.561	0.544	0.144	< 2.23E-308	< 2.23E-308
Fetal Cytotrophoblasts	LMO4	0.558	0.659	0.241	< 2.23E-308	< 2.23E-308
Fetal Cytotrophoblasts	PON2	0.557	0.513	0.115	< 2.23E-308	< 2.23E-308
Fetal Cytotrophoblasts	GTF2H5	0.555	0.58	0.174	< 2.23E-308	< 2.23E-308
Fetal Cytotrophoblasts	ERRFI1	0.553	0.423	0.069	< 2.23E-308	< 2.23E-308
Fetal Cytotrophoblasts	CCDC32	0.55	0.47	0.099	< 2.23E-308	< 2.23E-308
Fetal Cytotrophoblasts	DSG2	0.55	0.375	0.048	< 2.23E-308	< 2.23E-308
Fetal Cytotrophoblasts	CTNND1	0.55	0.48	0.088	< 2.23E-308	< 2.23E-308
Fetal Cytotrophoblasts	GRB7	0.55	0.298	0.025	< 2.23E-308	< 2.23E-308
Fetal Cytotrophoblasts	PSMA3	0.547	0.739	0.256	< 2.23E-308	< 2.23E-308
Fetal Cytotrophoblasts	TMBIM1	0.546	0.647	0.257	< 2.23E-308	< 2.23E-308
Fetal Cytotrophoblasts	DUSP5	0.544	0.381	0.075	< 2.23E-308	< 2.23E-308
Fetal Cytotrophoblasts	MBD3	0.543	0.395	0.073	< 2.23E-308	< 2.23E-308
Fetal Cytotrophoblasts	NECTIN4	0.543	0.28	0.055	< 2.23E-308	< 2.23E-308
Fetal Cytotrophoblasts	TRIAP1	0.543	0.506	0.125	< 2.23E-308	< 2.23E-308
Fetal Cytotrophoblasts	CTTN	0.543	0.443	0.081	< 2.23E-308	< 2.23E-308
Fetal Cytotrophoblasts	BEX2	0.543	0.337	0.048	< 2.23E-308	< 2.23E-308
Fetal Cytotrophoblasts	KRT19	0.543	0.674	0.177	< 2.23E-308	< 2.23E-308
Fetal Cytotrophoblasts	LCMT1	0.542	0.468	0.108	< 2.23E-308	< 2.23E-308
Fetal Cytotrophoblasts	PSMD2	0.541	0.535	0.141	< 2.23E-308	< 2.23E-308
Fetal Cytotrophoblasts	SYPL1	0.54	0.665	0.254	< 2.23E-308	< 2.23E-308
Fetal Cytotrophoblasts	LAMP2	0.54	0.621	0.223	< 2.23E-308	< 2.23E-308
Fetal Cytotrophoblasts	DSC3	0.54	0.319	0.018	< 2.23E-308	< 2.23E-308
Fetal Cytotrophoblasts	GM2A	0.54	0.48	0.123	< 2.23E-308	< 2.23E-308
Fetal Cytotrophoblasts	CDK7	0.539	0.4	0.073	< 2.23E-308	< 2.23E-308
Fetal Cytotrophoblasts	CLTB	0.538	0.497	0.166	< 2.23E-308	< 2.23E-308
Fetal Cytotrophoblasts	NDUFS8	0.538	0.654	0.253	< 2.23E-308	< 2.23E-308
Fetal Cytotrophoblasts	SLC38A1	0.538	0.479	0.136	< 2.23E-308	< 2.23E-308
Fetal Cytotrophoblasts	ADK	0.537	0.461	0.116	< 2.23E-308	< 2.23E-308
Fetal Cytotrophoblasts	JPT2	0.537	0.462	0.109	< 2.23E-308	< 2.23E-308
Fetal Cytotrophoblasts	GCNT4	0.537	0.332	0.021	< 2.23E-308	< 2.23E-308
Fetal Cytotrophoblasts	SLC44A2	0.537	0.535	0.158	< 2.23E-308	< 2.23E-308
Fetal Cytotrophoblasts	BAD	0.536	0.647	0.231	< 2.23E-308	< 2.23E-308
Fetal Cytotrophoblasts	UCHL3	0.534	0.46	0.133	< 2.23E-308	< 2.23E-308
Fetal Cytotrophoblasts	EI24	0.534	0.491	0.113	< 2.23E-308	< 2.23E-308
Fetal Cytotrophoblasts	AC093866.1	0.534	0.326	0.018	< 2.23E-308	< 2.23E-308
Fetal Cytotrophoblasts	CYC1	0.532	0.471	0.096	< 2.23E-308	< 2.23E-308
Fetal Cytotrophoblasts	ERBB3	0.53	0.334	0.045	< 2.23E-308	< 2.23E-308
Fetal Cytotrophoblasts	ALDH4A1	0.53	0.318	0.015	< 2.23E-308	< 2.23E-308
Fetal Cytotrophoblasts	RTN2	0.53	0.481	0.111	< 2.23E-308	< 2.23E-308
Fetal Cytotrophoblasts	NDUFV1	0.53	0.579	0.18	< 2.23E-308	< 2.23E-308
Fetal Cytotrophoblasts	LYPLA2	0.53	0.506	0.13	< 2.23E-308	< 2.23E-308
Fetal Cytotrophoblasts	NR2F6	0.529	0.376	0.054	< 2.23E-308	< 2.23E-308
Fetal Cytotrophoblasts	TIMMDC1	0.528	0.593	0.181	< 2.23E-308	< 2.23E-308
Fetal Cytotrophoblasts	AKR7A2	0.528	0.407	0.062	< 2.23E-308	< 2.23E-308
Fetal Cytotrophoblasts	ATP6V1D	0.528	0.517	0.165	< 2.23E-308	< 2.23E-308
Fetal Cytotrophoblasts	PSMD1	0.527	0.46	0.105	< 2.23E-308	< 2.23E-308
Fetal Cytotrophoblasts	PPP1R13L	0.527	0.379	0.043	< 2.23E-308	< 2.23E-308
Fetal Cytotrophoblasts	RNF128	0.526	0.329	0.014	< 2.23E-308	< 2.23E-308
Fetal Cytotrophoblasts	SLC31A2	0.526	0.417	0.076	< 2.23E-308	< 2.23E-308
Fetal Cytotrophoblasts	KRT80	0.526	0.266	0.009	< 2.23E-308	< 2.23E-308
Fetal Cytotrophoblasts	ALAD	0.526	0.377	0.043	< 2.23E-308	< 2.23E-308
Fetal Cytotrophoblasts	GCM1	0.524	0.296	0.046	< 2.23E-308	< 2.23E-308
Fetal Cytotrophoblasts	TMED3	0.524	0.542	0.153	< 2.23E-308	< 2.23E-308
Fetal Cytotrophoblasts	EML2	0.523	0.396	0.072	< 2.23E-308	< 2.23E-308
Fetal Cytotrophoblasts	ADRM1	0.522	0.656	0.237	< 2.23E-308	< 2.23E-308
Fetal Cytotrophoblasts	PPP4C	0.52	0.69	0.273	< 2.23E-308	< 2.23E-308
Fetal Cytotrophoblasts	SYT7	0.52	0.295	0.013	< 2.23E-308	< 2.23E-308
Fetal Cytotrophoblasts	ANP32A	0.518	0.602	0.174	< 2.23E-308	< 2.23E-308
Fetal Cytotrophoblasts	SLC12A9	0.518	0.412	0.059	< 2.23E-308	< 2.23E-308
Fetal Cytotrophoblasts	PDLIM2	0.518	0.422	0.105	< 2.23E-308	< 2.23E-308
Fetal Cytotrophoblasts	UNC50	0.518	0.572	0.169	< 2.23E-308	< 2.23E-308
Fetal Cytotrophoblasts	LAMC2	0.518	0.232	0.022	< 2.23E-308	< 2.23E-308
Fetal Cytotrophoblasts	RMI2	0.517	0.342	0.021	< 2.23E-308	< 2.23E-308
Fetal Cytotrophoblasts	MEAK7	0.516	0.341	0.034	< 2.23E-308	< 2.23E-308
Fetal Cytotrophoblasts	USP53	0.514	0.381	0.045	< 2.23E-308	< 2.23E-308
Fetal Cytotrophoblasts	GRINA	0.513	0.524	0.137	< 2.23E-308	< 2.23E-308
Fetal Cytotrophoblasts	DVL3	0.512	0.359	0.037	< 2.23E-308	< 2.23E-308
Fetal Cytotrophoblasts	GAA	0.512	0.602	0.196	< 2.23E-308	< 2.23E-308
Fetal Cytotrophoblasts	CLIC4	0.511	0.457	0.116	< 2.23E-308	< 2.23E-308
Fetal Cytotrophoblasts	E2F4	0.51	0.417	0.071	< 2.23E-308	< 2.23E-308
Fetal Cytotrophoblasts	CBX4	0.51	0.355	0.041	< 2.23E-308	< 2.23E-308
Fetal Cytotrophoblasts	DDT	0.509	0.684	0.296	< 2.23E-308	< 2.23E-308
Fetal Cytotrophoblasts	EMP2	0.508	0.445	0.104	< 2.23E-308	< 2.23E-308
Fetal Cytotrophoblasts	ROMO1	0.508	0.655	0.288	< 2.23E-308	< 2.23E-308
Fetal Cytotrophoblasts	AKR1B1	0.508	0.87	0.446	< 2.23E-308	< 2.23E-308
Fetal Cytotrophoblasts	SLC20A1	0.508	0.443	0.096	< 2.23E-308	< 2.23E-308
Fetal Cytotrophoblasts	SNX4	0.507	0.469	0.094	< 2.23E-308	< 2.23E-308
Fetal Cytotrophoblasts	HIST2H2BE	0.506	0.292	0.045	< 2.23E-308	< 2.23E-308
Fetal Cytotrophoblasts	POP7	0.503	0.504	0.126	< 2.23E-308	< 2.23E-308
Fetal Cytotrophoblasts	GABARAPL1	0.502	0.82	0.317	< 2.23E-308	< 2.23E-308
Fetal Cytotrophoblasts	CHMP2A	0.502	0.735	0.338	< 2.23E-308	< 2.23E-308
Fetal Cytotrophoblasts	GJA5	0.502	0.499	0.115	< 2.23E-308	< 2.23E-308
Fetal Cytotrophoblasts	PKP3	0.5	0.354	0.037	< 2.23E-308	< 2.23E-308
Fetal Cytotrophoblasts	ENSA	0.5	0.676	0.285	< 2.23E-308	< 2.23E-308
Fetal Cytotrophoblasts	ENPEP	0.499	0.338	0.028	< 2.23E-308	< 2.23E-308
Fetal Cytotrophoblasts	DIAPH2	0.498	0.358	0.048	< 2.23E-308	< 2.23E-308
Fetal Cytotrophoblasts	DYNLRB1	0.498	0.765	0.372	< 2.23E-308	< 2.23E-308
Fetal Cytotrophoblasts	AC005532.1	0.498	0.225	0.009	< 2.23E-308	< 2.23E-308
Fetal Cytotrophoblasts	NCSTN	0.497	0.529	0.151	< 2.23E-308	< 2.23E-308
Fetal Cytotrophoblasts	BSCL2	0.497	0.484	0.125	< 2.23E-308	< 2.23E-308
Fetal Cytotrophoblasts	ANXA7	0.497	0.6	0.219	< 2.23E-308	< 2.23E-308
Fetal Cytotrophoblasts	ATG9B	0.496	0.166	0.01	< 2.23E-308	< 2.23E-308
Fetal Cytotrophoblasts	RBX1	0.496	0.814	0.424	< 2.23E-308	< 2.23E-308
Fetal Cytotrophoblasts	VAMP3	0.495	0.515	0.138	< 2.23E-308	< 2.23E-308
Fetal Cytotrophoblasts	MARC1	0.494	0.33	0.019	< 2.23E-308	< 2.23E-308
Fetal Cytotrophoblasts	TEAD3	0.494	0.382	0.054	< 2.23E-308	< 2.23E-308
Fetal Cytotrophoblasts	CEBPA	0.493	0.349	0.053	< 2.23E-308	< 2.23E-308
Fetal Cytotrophoblasts	BBX	0.493	0.577	0.197	< 2.23E-308	< 2.23E-308
Fetal Cytotrophoblasts	RP2	0.492	0.362	0.041	< 2.23E-308	< 2.23E-308
Fetal Cytotrophoblasts	ADIPOR1	0.492	0.533	0.154	< 2.23E-308	< 2.23E-308
Fetal Cytotrophoblasts	PTRHD1	0.491	0.584	0.199	< 2.23E-308	< 2.23E-308
Fetal Cytotrophoblasts	AURKAIP1	0.491	0.69	0.281	< 2.23E-308	< 2.23E-308
Fetal Cytotrophoblasts	MSRB2	0.49	0.362	0.043	< 2.23E-308	< 2.23E-308
Fetal Cytotrophoblasts	GSE1	0.49	0.37	0.077	< 2.23E-308	< 2.23E-308
Fetal Cytotrophoblasts	BAIAP2	0.489	0.423	0.071	< 2.23E-308	< 2.23E-308
Fetal Cytotrophoblasts	PIR	0.489	0.324	0.031	< 2.23E-308	< 2.23E-308
Fetal Cytotrophoblasts	MAN1A2	0.489	0.374	0.081	< 2.23E-308	< 2.23E-308
Fetal Cytotrophoblasts	YIPF6	0.488	0.499	0.162	< 2.23E-308	< 2.23E-308
Fetal Cytotrophoblasts	RER1	0.487	0.613	0.214	< 2.23E-308	< 2.23E-308
Fetal Cytotrophoblasts	KRAS	0.487	0.447	0.095	< 2.23E-308	< 2.23E-308
Fetal Cytotrophoblasts	MDM2	0.485	0.363	0.056	< 2.23E-308	< 2.23E-308
Fetal Cytotrophoblasts	PRSS22	0.485	0.311	0.019	< 2.23E-308	< 2.23E-308
Fetal Cytotrophoblasts	CCDC186	0.485	0.399	0.087	< 2.23E-308	< 2.23E-308
Fetal Cytotrophoblasts	HDAC2	0.484	0.58	0.177	< 2.23E-308	< 2.23E-308
Fetal Cytotrophoblasts	PAQR7	0.484	0.284	0.024	< 2.23E-308	< 2.23E-308
Fetal Cytotrophoblasts	C16orf87	0.483	0.424	0.073	< 2.23E-308	< 2.23E-308
Fetal Cytotrophoblasts	GFPT1	0.483	0.431	0.094	< 2.23E-308	< 2.23E-308
Fetal Cytotrophoblasts	RAB9A	0.483	0.449	0.157	< 2.23E-308	< 2.23E-308
Fetal Cytotrophoblasts	ERVV-2	0.482	0.111	0.003	< 2.23E-308	< 2.23E-308
Fetal Cytotrophoblasts	MAP3K13	0.482	0.446	0.097	< 2.23E-308	< 2.23E-308
Fetal Cytotrophoblasts	SMARCA1	0.481	0.387	0.058	< 2.23E-308	< 2.23E-308
Fetal Cytotrophoblasts	RDH13	0.481	0.294	0.025	< 2.23E-308	< 2.23E-308
Fetal Cytotrophoblasts	YIPF3	0.48	0.653	0.247	< 2.23E-308	< 2.23E-308
Fetal Cytotrophoblasts	MAGEA8	0.48	0.301	0.028	< 2.23E-308	< 2.23E-308
Fetal Cytotrophoblasts	FAM120AOS	0.48	0.441	0.1	< 2.23E-308	< 2.23E-308
Fetal Cytotrophoblasts	CD59	0.479	0.829	0.397	< 2.23E-308	< 2.23E-308
Fetal Cytotrophoblasts	CTSF	0.479	0.371	0.048	< 2.23E-308	< 2.23E-308
Fetal Cytotrophoblasts	FRMD4A	0.478	0.392	0.066	< 2.23E-308	< 2.23E-308
Fetal Cytotrophoblasts	SLC16A4	0.478	0.442	0.09	< 2.23E-308	< 2.23E-308
Fetal Cytotrophoblasts	QARS	0.478	0.556	0.178	< 2.23E-308	< 2.23E-308
Fetal Cytotrophoblasts	COMMD1	0.478	0.538	0.171	< 2.23E-308	< 2.23E-308
Fetal Cytotrophoblasts	SEC22B	0.476	0.502	0.145	< 2.23E-308	< 2.23E-308
Fetal Cytotrophoblasts	MPP7	0.476	0.333	0.027	< 2.23E-308	< 2.23E-308
Fetal Cytotrophoblasts	IGF2BP3	0.475	0.389	0.066	< 2.23E-308	< 2.23E-308
Fetal Cytotrophoblasts	AEBP2	0.475	0.368	0.044	< 2.23E-308	< 2.23E-308
Fetal Cytotrophoblasts	TNPO1	0.473	0.414	0.089	< 2.23E-308	< 2.23E-308
Fetal Cytotrophoblasts	TMEM265	0.473	0.216	0.027	< 2.23E-308	< 2.23E-308
Fetal Cytotrophoblasts	ZFYVE19	0.472	0.36	0.046	< 2.23E-308	< 2.23E-308
Fetal Cytotrophoblasts	PARD6B	0.472	0.316	0.021	< 2.23E-308	< 2.23E-308
Fetal Cytotrophoblasts	SLC52A3	0.472	0.213	0.009	< 2.23E-308	< 2.23E-308
Fetal Cytotrophoblasts	PGP	0.471	0.348	0.038	< 2.23E-308	< 2.23E-308
Fetal Cytotrophoblasts	PACSIN2	0.471	0.4	0.084	< 2.23E-308	< 2.23E-308
Fetal Cytotrophoblasts	INF2	0.47	0.386	0.077	< 2.23E-308	< 2.23E-308
Fetal Cytotrophoblasts	RNF43	0.47	0.323	0.018	< 2.23E-308	< 2.23E-308
Fetal Cytotrophoblasts	COL21A1	0.47	0.384	0.049	< 2.23E-308	< 2.23E-308
Fetal Cytotrophoblasts	ENTPD6	0.469	0.35	0.043	< 2.23E-308	< 2.23E-308
Fetal Cytotrophoblasts	EDEM2	0.469	0.428	0.102	< 2.23E-308	< 2.23E-308
Fetal Cytotrophoblasts	COQ9	0.469	0.368	0.057	< 2.23E-308	< 2.23E-308
Fetal Cytotrophoblasts	ARPC5L	0.467	0.494	0.119	< 2.23E-308	< 2.23E-308
Fetal Cytotrophoblasts	ERGIC2	0.466	0.578	0.189	< 2.23E-308	< 2.23E-308
Fetal Cytotrophoblasts	ZDHHC12	0.466	0.541	0.163	< 2.23E-308	< 2.23E-308
Fetal Cytotrophoblasts	POLR2H	0.466	0.46	0.116	< 2.23E-308	< 2.23E-308
Fetal Cytotrophoblasts	MRS2	0.465	0.382	0.063	< 2.23E-308	< 2.23E-308
Fetal Cytotrophoblasts	AK2	0.465	0.528	0.16	< 2.23E-308	< 2.23E-308
Fetal Cytotrophoblasts	KIAA1217	0.465	0.312	0.017	< 2.23E-308	< 2.23E-308
Fetal Cytotrophoblasts	OBSL1	0.465	0.346	0.058	< 2.23E-308	< 2.23E-308
Fetal Cytotrophoblasts	NR2F2	0.465	0.421	0.069	< 2.23E-308	< 2.23E-308
Fetal Cytotrophoblasts	JUP	0.464	0.392	0.09	< 2.23E-308	< 2.23E-308
Fetal Cytotrophoblasts	AIG1	0.464	0.397	0.076	< 2.23E-308	< 2.23E-308
Fetal Cytotrophoblasts	MRPL46	0.464	0.372	0.077	< 2.23E-308	< 2.23E-308
Fetal Cytotrophoblasts	LINC01820	0.463	0.286	0.022	< 2.23E-308	< 2.23E-308
Fetal Cytotrophoblasts	GRHL1	0.463	0.309	0.038	< 2.23E-308	< 2.23E-308
Fetal Cytotrophoblasts	MOB4	0.463	0.578	0.204	< 2.23E-308	< 2.23E-308
Fetal Cytotrophoblasts	SLC9A1	0.463	0.342	0.039	< 2.23E-308	< 2.23E-308
Fetal Cytotrophoblasts	WEE1	0.462	0.37	0.053	< 2.23E-308	< 2.23E-308
Fetal Cytotrophoblasts	SEMA3F	0.461	0.281	0.014	< 2.23E-308	< 2.23E-308
Fetal Cytotrophoblasts	PTOV1	0.461	0.452	0.098	< 2.23E-308	< 2.23E-308
Fetal Cytotrophoblasts	ECHDC1	0.461	0.491	0.126	< 2.23E-308	< 2.23E-308
Fetal Cytotrophoblasts	NAXE	0.461	0.455	0.095	< 2.23E-308	< 2.23E-308
Fetal Cytotrophoblasts	SLK	0.461	0.37	0.045	< 2.23E-308	< 2.23E-308
Fetal Cytotrophoblasts	FNBP1L	0.459	0.326	0.031	< 2.23E-308	< 2.23E-308
Fetal Cytotrophoblasts	EXOC1	0.459	0.405	0.067	< 2.23E-308	< 2.23E-308
Fetal Cytotrophoblasts	BRD7	0.458	0.431	0.083	< 2.23E-308	< 2.23E-308
Fetal Cytotrophoblasts	ASPH	0.458	0.425	0.082	< 2.23E-308	< 2.23E-308
Fetal Cytotrophoblasts	MIR200CHG	0.456	0.259	0.017	< 2.23E-308	< 2.23E-308
Fetal Cytotrophoblasts	ZSWIM7	0.456	0.442	0.114	< 2.23E-308	< 2.23E-308
Fetal Cytotrophoblasts	WIPI1	0.456	0.456	0.126	< 2.23E-308	< 2.23E-308
Fetal Cytotrophoblasts	SYNE2	0.455	0.523	0.147	< 2.23E-308	< 2.23E-308
Fetal Cytotrophoblasts	BCAT2	0.455	0.322	0.059	< 2.23E-308	< 2.23E-308
Fetal Cytotrophoblasts	RAB6A	0.455	0.507	0.148	< 2.23E-308	< 2.23E-308
Fetal Cytotrophoblasts	TFCP2L1	0.455	0.283	0.013	< 2.23E-308	< 2.23E-308
Fetal Cytotrophoblasts	FAM174C	0.454	0.443	0.111	< 2.23E-308	< 2.23E-308
Fetal Cytotrophoblasts	OSBPL9	0.454	0.411	0.083	< 2.23E-308	< 2.23E-308
Fetal Cytotrophoblasts	THOC7	0.454	0.537	0.162	< 2.23E-308	< 2.23E-308
Fetal Cytotrophoblasts	MRPL12	0.453	0.456	0.105	< 2.23E-308	< 2.23E-308
Fetal Cytotrophoblasts	TMUB1	0.453	0.399	0.067	< 2.23E-308	< 2.23E-308
Fetal Cytotrophoblasts	ATP6AP1	0.453	0.487	0.127	< 2.23E-308	< 2.23E-308
Fetal Cytotrophoblasts	MRPS10	0.453	0.469	0.111	< 2.23E-308	< 2.23E-308
Fetal Cytotrophoblasts	UBAC2	0.453	0.509	0.149	< 2.23E-308	< 2.23E-308
Fetal Cytotrophoblasts	SMIM22	0.452	0.195	0.018	< 2.23E-308	< 2.23E-308
Fetal Cytotrophoblasts	SLC25A11	0.451	0.43	0.099	< 2.23E-308	< 2.23E-308
Fetal Cytotrophoblasts	FRMD6	0.449	0.296	0.018	< 2.23E-308	< 2.23E-308
Fetal Cytotrophoblasts	ESRP1	0.449	0.272	0.027	< 2.23E-308	< 2.23E-308
Fetal Cytotrophoblasts	SMOC1	0.449	0.267	0.011	< 2.23E-308	< 2.23E-308
Fetal Cytotrophoblasts	RAD1	0.448	0.405	0.09	< 2.23E-308	< 2.23E-308
Fetal Cytotrophoblasts	PSTPIP2	0.447	0.311	0.036	< 2.23E-308	< 2.23E-308
Fetal Cytotrophoblasts	UFD1	0.446	0.491	0.169	< 2.23E-308	< 2.23E-308
Fetal Cytotrophoblasts	CREG1	0.446	0.435	0.084	< 2.23E-308	< 2.23E-308
Fetal Cytotrophoblasts	CKMT1A	0.446	0.254	0.012	< 2.23E-308	< 2.23E-308
Fetal Cytotrophoblasts	ITGB1	0.445	0.69	0.34	< 2.23E-308	< 2.23E-308
Fetal Cytotrophoblasts	ARF5	0.445	0.522	0.164	< 2.23E-308	< 2.23E-308
Fetal Cytotrophoblasts	MIR100HG	0.444	0.258	0.012	< 2.23E-308	< 2.23E-308
Fetal Cytotrophoblasts	CDS1	0.444	0.296	0.017	< 2.23E-308	< 2.23E-308
Fetal Cytotrophoblasts	MPDU1	0.444	0.453	0.112	< 2.23E-308	< 2.23E-308
Fetal Cytotrophoblasts	MORF4L2	0.443	0.861	0.424	< 2.23E-308	< 2.23E-308
Fetal Cytotrophoblasts	DCAF6	0.443	0.373	0.057	< 2.23E-308	< 2.23E-308
Fetal Cytotrophoblasts	NAPA	0.443	0.525	0.186	< 2.23E-308	< 2.23E-308
Fetal Cytotrophoblasts	MTX1	0.443	0.46	0.12	< 2.23E-308	< 2.23E-308
Fetal Cytotrophoblasts	DOCK9	0.442	0.334	0.039	< 2.23E-308	< 2.23E-308
Fetal Cytotrophoblasts	YIPF1	0.441	0.332	0.056	< 2.23E-308	< 2.23E-308
Fetal Cytotrophoblasts	CBR1	0.441	0.421	0.106	< 2.23E-308	< 2.23E-308
Fetal Cytotrophoblasts	RANGRF	0.441	0.395	0.088	< 2.23E-308	< 2.23E-308
Fetal Cytotrophoblasts	HNRNPH2	0.441	0.539	0.183	< 2.23E-308	< 2.23E-308
Fetal Cytotrophoblasts	SCAMP2	0.439	0.527	0.155	< 2.23E-308	< 2.23E-308
Fetal Cytotrophoblasts	PSMC3	0.439	0.687	0.289	< 2.23E-308	< 2.23E-308
Fetal Cytotrophoblasts	USP25	0.439	0.321	0.031	< 2.23E-308	< 2.23E-308
Fetal Cytotrophoblasts	AC022784.1	0.438	0.343	0.067	< 2.23E-308	< 2.23E-308
Fetal Cytotrophoblasts	CISD1	0.438	0.52	0.144	< 2.23E-308	< 2.23E-308
Fetal Cytotrophoblasts	FLOT2	0.437	0.388	0.082	< 2.23E-308	< 2.23E-308
Fetal Cytotrophoblasts	SAR1A	0.436	0.601	0.244	< 2.23E-308	< 2.23E-308
Fetal Cytotrophoblasts	GORASP2	0.436	0.477	0.147	< 2.23E-308	< 2.23E-308
Fetal Cytotrophoblasts	C4orf19	0.435	0.214	0.018	< 2.23E-308	< 2.23E-308
Fetal Cytotrophoblasts	TRAPPC3	0.435	0.58	0.21	< 2.23E-308	< 2.23E-308
Fetal Cytotrophoblasts	TMEM33	0.434	0.379	0.083	< 2.23E-308	< 2.23E-308
Fetal Cytotrophoblasts	KLF5	0.433	0.334	0.053	< 2.23E-308	< 2.23E-308
Fetal Cytotrophoblasts	PLXNB1	0.433	0.278	0.021	< 2.23E-308	< 2.23E-308
Fetal Cytotrophoblasts	ZFX	0.433	0.36	0.06	< 2.23E-308	< 2.23E-308
Fetal Cytotrophoblasts	GID8	0.433	0.432	0.114	< 2.23E-308	< 2.23E-308
Fetal Cytotrophoblasts	KANK4	0.433	0.3	0.029	< 2.23E-308	< 2.23E-308
Fetal Cytotrophoblasts	PHLDA3	0.432	0.316	0.034	< 2.23E-308	< 2.23E-308
Fetal Cytotrophoblasts	TLE4	0.431	0.487	0.142	< 2.23E-308	< 2.23E-308
Fetal Cytotrophoblasts	ELMO3	0.431	0.293	0.03	< 2.23E-308	< 2.23E-308
Fetal Cytotrophoblasts	MAST4	0.431	0.331	0.043	< 2.23E-308	< 2.23E-308
Fetal Cytotrophoblasts	ABCF1	0.43	0.484	0.141	< 2.23E-308	< 2.23E-308
Fetal Cytotrophoblasts	BLCAP	0.43	0.458	0.117	< 2.23E-308	< 2.23E-308
Fetal Cytotrophoblasts	RAB11FIP4	0.429	0.307	0.033	< 2.23E-308	< 2.23E-308
Fetal Cytotrophoblasts	TUFT1	0.429	0.303	0.036	< 2.23E-308	< 2.23E-308
Fetal Cytotrophoblasts	ERLEC1	0.429	0.564	0.193	< 2.23E-308	< 2.23E-308
Fetal Cytotrophoblasts	IARS2	0.429	0.375	0.058	< 2.23E-308	< 2.23E-308
Fetal Cytotrophoblasts	LGALS8	0.428	0.38	0.082	< 2.23E-308	< 2.23E-308
Fetal Cytotrophoblasts	CCNE1	0.428	0.341	0.063	< 2.23E-308	< 2.23E-308
Fetal Cytotrophoblasts	PEX3	0.428	0.29	0.035	< 2.23E-308	< 2.23E-308
Fetal Cytotrophoblasts	SEMA6D	0.428	0.358	0.048	< 2.23E-308	< 2.23E-308
Fetal Cytotrophoblasts	AKT1S1	0.427	0.338	0.046	< 2.23E-308	< 2.23E-308
Fetal Cytotrophoblasts	TEX10	0.427	0.326	0.038	< 2.23E-308	< 2.23E-308
Fetal Cytotrophoblasts	DNMT3A	0.426	0.342	0.042	< 2.23E-308	< 2.23E-308
Fetal Cytotrophoblasts	SWAP70	0.425	0.421	0.099	< 2.23E-308	< 2.23E-308
Fetal Cytotrophoblasts	SUCLG1	0.425	0.579	0.191	< 2.23E-308	< 2.23E-308
Fetal Cytotrophoblasts	FNTA	0.425	0.439	0.099	< 2.23E-308	< 2.23E-308
Fetal Cytotrophoblasts	RTL8B	0.425	0.364	0.057	< 2.23E-308	< 2.23E-308
Fetal Cytotrophoblasts	USP14	0.425	0.398	0.073	< 2.23E-308	< 2.23E-308
Fetal Cytotrophoblasts	NMT1	0.424	0.505	0.132	< 2.23E-308	< 2.23E-308
Fetal Cytotrophoblasts	SLC39A10	0.424	0.342	0.049	< 2.23E-308	< 2.23E-308
Fetal Cytotrophoblasts	HINT2	0.424	0.414	0.081	< 2.23E-308	< 2.23E-308
Fetal Cytotrophoblasts	PSMD13	0.424	0.553	0.194	< 2.23E-308	< 2.23E-308
Fetal Cytotrophoblasts	STX7	0.424	0.494	0.14	< 2.23E-308	< 2.23E-308
Fetal Cytotrophoblasts	MDH2	0.423	0.672	0.255	< 2.23E-308	< 2.23E-308
Fetal Cytotrophoblasts	SURF4	0.423	0.551	0.185	< 2.23E-308	< 2.23E-308
Fetal Cytotrophoblasts	STEAP3	0.423	0.297	0.028	< 2.23E-308	< 2.23E-308
Fetal Cytotrophoblasts	MRPL57	0.422	0.65	0.257	< 2.23E-308	< 2.23E-308
Fetal Cytotrophoblasts	SMPDL3A	0.422	0.614	0.187	< 2.23E-308	< 2.23E-308
Fetal Cytotrophoblasts	RAB2A	0.422	0.634	0.275	< 2.23E-308	< 2.23E-308
Fetal Cytotrophoblasts	ACSF2	0.422	0.297	0.033	< 2.23E-308	< 2.23E-308
Fetal Cytotrophoblasts	PDZD2	0.422	0.292	0.02	< 2.23E-308	< 2.23E-308
Fetal Cytotrophoblasts	MCFD2	0.421	0.462	0.12	< 2.23E-308	< 2.23E-308
Fetal Cytotrophoblasts	SLC38A10	0.42	0.425	0.095	< 2.23E-308	< 2.23E-308
Fetal Cytotrophoblasts	ACOX1	0.419	0.358	0.061	< 2.23E-308	< 2.23E-308
Fetal Cytotrophoblasts	GPR157	0.419	0.278	0.022	< 2.23E-308	< 2.23E-308
Fetal Cytotrophoblasts	VSIG10	0.419	0.308	0.032	< 2.23E-308	< 2.23E-308
Fetal Cytotrophoblasts	FAM234A	0.419	0.424	0.093	< 2.23E-308	< 2.23E-308
Fetal Cytotrophoblasts	MTX2	0.419	0.488	0.133	< 2.23E-308	< 2.23E-308
Fetal Cytotrophoblasts	ABHD8	0.418	0.29	0.021	< 2.23E-308	< 2.23E-308
Fetal Cytotrophoblasts	ACO2	0.418	0.374	0.103	< 2.23E-308	< 2.23E-308
Fetal Cytotrophoblasts	DOCK8	0.417	0.36	0.063	< 2.23E-308	< 2.23E-308
Fetal Cytotrophoblasts	ZNF593	0.416	0.432	0.117	< 2.23E-308	< 2.23E-308
Fetal Cytotrophoblasts	SUCO	0.414	0.333	0.05	< 2.23E-308	< 2.23E-308
Fetal Cytotrophoblasts	MSMO1	0.414	0.285	0.064	< 2.23E-308	< 2.23E-308
Fetal Cytotrophoblasts	SEMA7A	0.414	0.292	0.04	< 2.23E-308	< 2.23E-308
Fetal Cytotrophoblasts	HOOK2	0.414	0.39	0.077	< 2.23E-308	< 2.23E-308
Fetal Cytotrophoblasts	REEP5	0.414	0.741	0.352	< 2.23E-308	< 2.23E-308
Fetal Cytotrophoblasts	SLC19A2	0.414	0.22	0.014	< 2.23E-308	< 2.23E-308
Fetal Cytotrophoblasts	GPC1	0.413	0.362	0.056	< 2.23E-308	< 2.23E-308
Fetal Cytotrophoblasts	LYRM2	0.413	0.402	0.084	< 2.23E-308	< 2.23E-308
Fetal Cytotrophoblasts	NRP2	0.413	0.5	0.113	< 2.23E-308	< 2.23E-308
Fetal Cytotrophoblasts	SLC7A6	0.412	0.317	0.039	< 2.23E-308	< 2.23E-308
Fetal Cytotrophoblasts	AC008771.1	0.411	0.338	0.07	< 2.23E-308	< 2.23E-308
Fetal Cytotrophoblasts	LMAN1	0.411	0.54	0.177	< 2.23E-308	< 2.23E-308
Fetal Cytotrophoblasts	NEDD4L	0.411	0.23	0.024	< 2.23E-308	< 2.23E-308
Fetal Cytotrophoblasts	MRPS34	0.41	0.422	0.071	< 2.23E-308	< 2.23E-308
Fetal Cytotrophoblasts	MFAP1	0.41	0.37	0.08	< 2.23E-308	< 2.23E-308
Fetal Cytotrophoblasts	DLX3	0.41	0.261	0.027	< 2.23E-308	< 2.23E-308
Fetal Cytotrophoblasts	NSFL1C	0.409	0.502	0.164	< 2.23E-308	< 2.23E-308
Fetal Cytotrophoblasts	EIF2B2	0.409	0.279	0.064	< 2.23E-308	< 2.23E-308
Fetal Cytotrophoblasts	TMEM52B	0.408	0.305	0.033	< 2.23E-308	< 2.23E-308
Fetal Cytotrophoblasts	TMEM263	0.408	0.384	0.074	< 2.23E-308	< 2.23E-308
Fetal Cytotrophoblasts	CHMP4B	0.407	0.511	0.159	< 2.23E-308	< 2.23E-308
Fetal Cytotrophoblasts	UBA3	0.406	0.431	0.101	< 2.23E-308	< 2.23E-308
Fetal Cytotrophoblasts	AHSA1	0.405	0.513	0.154	< 2.23E-308	< 2.23E-308
Fetal Cytotrophoblasts	COASY	0.404	0.378	0.077	< 2.23E-308	< 2.23E-308
Fetal Cytotrophoblasts	ST14	0.404	0.281	0.022	< 2.23E-308	< 2.23E-308
Fetal Cytotrophoblasts	DCP2	0.404	0.411	0.086	< 2.23E-308	< 2.23E-308
Fetal Cytotrophoblasts	MRPL14	0.404	0.593	0.224	< 2.23E-308	< 2.23E-308
Fetal Cytotrophoblasts	ANO6	0.404	0.361	0.059	< 2.23E-308	< 2.23E-308
Fetal Cytotrophoblasts	UBE2H	0.403	0.425	0.111	< 2.23E-308	< 2.23E-308
Fetal Cytotrophoblasts	VPS35	0.403	0.489	0.139	< 2.23E-308	< 2.23E-308
Fetal Cytotrophoblasts	ATP6V1B1	0.403	0.26	0.012	< 2.23E-308	< 2.23E-308
Fetal Cytotrophoblasts	GLDN	0.402	0.113	0.007	< 2.23E-308	< 2.23E-308
Fetal Cytotrophoblasts	PDCD6	0.402	0.609	0.24	< 2.23E-308	< 2.23E-308
Fetal Cytotrophoblasts	POLR2F	0.402	0.661	0.279	< 2.23E-308	< 2.23E-308
Fetal Cytotrophoblasts	STOML2	0.402	0.598	0.193	< 2.23E-308	< 2.23E-308
Fetal Cytotrophoblasts	SLC44A1	0.401	0.359	0.054	< 2.23E-308	< 2.23E-308
Fetal Cytotrophoblasts	SLC2A8	0.401	0.318	0.031	< 2.23E-308	< 2.23E-308
Fetal Cytotrophoblasts	ANXA6	0.401	0.562	0.169	< 2.23E-308	< 2.23E-308
Fetal Cytotrophoblasts	PMPCA	0.401	0.392	0.08	< 2.23E-308	< 2.23E-308
Fetal Cytotrophoblasts	TKT	0.4	0.762	0.208	< 2.23E-308	< 2.23E-308
Fetal Cytotrophoblasts	ANXA11	0.4	0.53	0.198	< 2.23E-308	< 2.23E-308
Fetal Cytotrophoblasts	PCMTD1	0.4	0.426	0.098	< 2.23E-308	< 2.23E-308
Fetal Cytotrophoblasts	UFM1	0.4	0.521	0.173	< 2.23E-308	< 2.23E-308
Fetal Cytotrophoblasts	MANBA	0.399	0.348	0.063	< 2.23E-308	< 2.23E-308
Fetal Cytotrophoblasts	TMEM69	0.398	0.352	0.064	< 2.23E-308	< 2.23E-308
Fetal Cytotrophoblasts	ACADS	0.398	0.355	0.053	< 2.23E-308	< 2.23E-308
Fetal Cytotrophoblasts	PMF1	0.397	0.517	0.17	< 2.23E-308	< 2.23E-308
Fetal Cytotrophoblasts	ATP6V1H	0.397	0.449	0.121	< 2.23E-308	< 2.23E-308
Fetal Cytotrophoblasts	MVP	0.397	0.418	0.14	< 2.23E-308	< 2.23E-308
Fetal Cytotrophoblasts	GPAA1	0.397	0.424	0.1	< 2.23E-308	< 2.23E-308
Fetal Cytotrophoblasts	SMIM26	0.396	0.669	0.281	< 2.23E-308	< 2.23E-308
Fetal Cytotrophoblasts	TMC4	0.396	0.266	0.039	< 2.23E-308	< 2.23E-308
Fetal Cytotrophoblasts	PCYOX1	0.396	0.381	0.08	< 2.23E-308	< 2.23E-308
Fetal Cytotrophoblasts	ARL1	0.396	0.54	0.18	< 2.23E-308	< 2.23E-308
Fetal Cytotrophoblasts	SARS	0.396	0.592	0.23	< 2.23E-308	< 2.23E-308
Fetal Cytotrophoblasts	HEXA	0.396	0.638	0.257	< 2.23E-308	< 2.23E-308
Fetal Cytotrophoblasts	GXYLT1	0.396	0.329	0.039	< 2.23E-308	< 2.23E-308
Fetal Cytotrophoblasts	LARP1B	0.394	0.332	0.047	< 2.23E-308	< 2.23E-308
Fetal Cytotrophoblasts	ST8SIA6-AS1	0.393	0.299	0.03	< 2.23E-308	< 2.23E-308
Fetal Cytotrophoblasts	RRAGA	0.392	0.386	0.075	< 2.23E-308	< 2.23E-308
Fetal Cytotrophoblasts	MRPS12	0.392	0.443	0.129	< 2.23E-308	< 2.23E-308
Fetal Cytotrophoblasts	MTMR10	0.392	0.287	0.033	< 2.23E-308	< 2.23E-308
Fetal Cytotrophoblasts	UBALD1	0.392	0.336	0.045	< 2.23E-308	< 2.23E-308
Fetal Cytotrophoblasts	UTRN	0.391	0.372	0.069	< 2.23E-308	< 2.23E-308
Fetal Cytotrophoblasts	AKAP9	0.391	0.583	0.213	< 2.23E-308	< 2.23E-308
Fetal Cytotrophoblasts	THSD7A	0.391	0.217	0.024	< 2.23E-308	< 2.23E-308
Fetal Cytotrophoblasts	HRAS	0.391	0.316	0.039	< 2.23E-308	< 2.23E-308
Fetal Cytotrophoblasts	MRPS33	0.39	0.49	0.143	< 2.23E-308	< 2.23E-308
Fetal Cytotrophoblasts	MRPL33	0.39	0.599	0.227	< 2.23E-308	< 2.23E-308
Fetal Cytotrophoblasts	SLC49A4	0.39	0.289	0.027	< 2.23E-308	< 2.23E-308
Fetal Cytotrophoblasts	HTATSF1	0.39	0.359	0.074	< 2.23E-308	< 2.23E-308
Fetal Cytotrophoblasts	KIFC3	0.389	0.292	0.028	< 2.23E-308	< 2.23E-308
Fetal Cytotrophoblasts	TSPAN9	0.389	0.436	0.098	< 2.23E-308	< 2.23E-308
Fetal Cytotrophoblasts	BACE2	0.389	0.222	0.032	< 2.23E-308	< 2.23E-308
Fetal Cytotrophoblasts	GTF2A2	0.389	0.654	0.283	< 2.23E-308	< 2.23E-308
Fetal Cytotrophoblasts	OARD1	0.389	0.404	0.086	< 2.23E-308	< 2.23E-308
Fetal Cytotrophoblasts	GSTZ1	0.389	0.336	0.065	< 2.23E-308	< 2.23E-308
Fetal Cytotrophoblasts	SLC17A5	0.389	0.319	0.064	< 2.23E-308	< 2.23E-308
Fetal Cytotrophoblasts	PIK3C2A	0.389	0.294	0.044	< 2.23E-308	< 2.23E-308
Fetal Cytotrophoblasts	MARVELD3	0.388	0.266	0.016	< 2.23E-308	< 2.23E-308
Fetal Cytotrophoblasts	C9orf72	0.388	0.346	0.07	< 2.23E-308	< 2.23E-308
Fetal Cytotrophoblasts	DDR1	0.388	0.289	0.032	< 2.23E-308	< 2.23E-308
Fetal Cytotrophoblasts	MRPL49	0.388	0.323	0.072	< 2.23E-308	< 2.23E-308
Fetal Cytotrophoblasts	RHOV	0.388	0.244	0.01	< 2.23E-308	< 2.23E-308
Fetal Cytotrophoblasts	ARRB1	0.388	0.341	0.051	< 2.23E-308	< 2.23E-308
Fetal Cytotrophoblasts	GLCE	0.387	0.276	0.027	< 2.23E-308	< 2.23E-308
Fetal Cytotrophoblasts	ATP5MC1	0.386	0.656	0.264	< 2.23E-308	< 2.23E-308
Fetal Cytotrophoblasts	CEBPZOS	0.386	0.446	0.109	< 2.23E-308	< 2.23E-308
Fetal Cytotrophoblasts	THOC6	0.386	0.423	0.114	< 2.23E-308	< 2.23E-308
Fetal Cytotrophoblasts	STMP1	0.386	0.623	0.266	< 2.23E-308	< 2.23E-308
Fetal Cytotrophoblasts	PFDN6	0.385	0.483	0.134	< 2.23E-308	< 2.23E-308
Fetal Cytotrophoblasts	UBXN4	0.385	0.685	0.295	< 2.23E-308	< 2.23E-308
Fetal Cytotrophoblasts	C1orf21	0.385	0.353	0.072	< 2.23E-308	< 2.23E-308
Fetal Cytotrophoblasts	ERVMER34-1	0.385	0.296	0.048	< 2.23E-308	< 2.23E-308
Fetal Cytotrophoblasts	SPINT1-AS1	0.384	0.274	0.026	< 2.23E-308	< 2.23E-308
Fetal Cytotrophoblasts	AC018521.5	0.384	0.306	0.042	< 2.23E-308	< 2.23E-308
Fetal Cytotrophoblasts	FARSA	0.384	0.35	0.08	< 2.23E-308	< 2.23E-308
Fetal Cytotrophoblasts	CHMP4C	0.384	0.229	0.032	< 2.23E-308	< 2.23E-308
Fetal Cytotrophoblasts	CLTC	0.384	0.501	0.148	< 2.23E-308	< 2.23E-308
Fetal Cytotrophoblasts	DENR	0.384	0.453	0.118	< 2.23E-308	< 2.23E-308
Fetal Cytotrophoblasts	MCM3	0.383	0.354	0.06	< 2.23E-308	< 2.23E-308
Fetal Cytotrophoblasts	NFYB	0.383	0.319	0.093	< 2.23E-308	< 2.23E-308
Fetal Cytotrophoblasts	CXorf40B	0.382	0.312	0.06	< 2.23E-308	< 2.23E-308
Fetal Cytotrophoblasts	TCEAL8	0.382	0.636	0.242	< 2.23E-308	< 2.23E-308
Fetal Cytotrophoblasts	SH3BGRL2	0.382	0.266	0.016	< 2.23E-308	< 2.23E-308
Fetal Cytotrophoblasts	MRPL19	0.382	0.41	0.101	< 2.23E-308	< 2.23E-308
Fetal Cytotrophoblasts	EXPH5	0.382	0.256	0.016	< 2.23E-308	< 2.23E-308
Fetal Cytotrophoblasts	HDLBP	0.382	0.543	0.194	< 2.23E-308	< 2.23E-308
Fetal Cytotrophoblasts	RRBP1	0.381	0.577	0.226	< 2.23E-308	< 2.23E-308
Fetal Cytotrophoblasts	PGD	0.381	0.458	0.133	< 2.23E-308	< 2.23E-308
Fetal Cytotrophoblasts	RIOX2	0.38	0.29	0.049	< 2.23E-308	< 2.23E-308
Fetal Cytotrophoblasts	PDCD10	0.38	0.513	0.166	< 2.23E-308	< 2.23E-308
Fetal Cytotrophoblasts	NELFCD	0.38	0.436	0.105	< 2.23E-308	< 2.23E-308
Fetal Cytotrophoblasts	PTGES	0.379	0.465	0.148	< 2.23E-308	< 2.23E-308
Fetal Cytotrophoblasts	IMPDH2	0.379	0.607	0.237	< 2.23E-308	< 2.23E-308
Fetal Cytotrophoblasts	KATNBL1	0.379	0.361	0.106	< 2.23E-308	< 2.23E-308
Fetal Cytotrophoblasts	PSMC2	0.379	0.48	0.17	< 2.23E-308	< 2.23E-308
Fetal Cytotrophoblasts	USP43	0.379	0.243	0.025	< 2.23E-308	< 2.23E-308
Fetal Cytotrophoblasts	TMED7	0.379	0.391	0.081	< 2.23E-308	< 2.23E-308
Fetal Cytotrophoblasts	NUDCD2	0.378	0.489	0.14	< 2.23E-308	< 2.23E-308
Fetal Cytotrophoblasts	PTMS	0.377	0.449	0.109	< 2.23E-308	< 2.23E-308
Fetal Cytotrophoblasts	CHID1	0.377	0.548	0.189	< 2.23E-308	< 2.23E-308
Fetal Cytotrophoblasts	SEPTIN8	0.377	0.308	0.041	< 2.23E-308	< 2.23E-308
Fetal Cytotrophoblasts	SNX27	0.377	0.316	0.057	< 2.23E-308	< 2.23E-308
Fetal Cytotrophoblasts	CAVIN1	0.376	0.543	0.174	< 2.23E-308	< 2.23E-308
Fetal Cytotrophoblasts	BNIP3	0.376	0.535	0.173	< 2.23E-308	< 2.23E-308
Fetal Cytotrophoblasts	BAG1	0.375	0.431	0.108	< 2.23E-308	< 2.23E-308
Fetal Cytotrophoblasts	ABHD12	0.375	0.356	0.06	< 2.23E-308	< 2.23E-308
Fetal Cytotrophoblasts	SLC16A12	0.375	0.254	0.012	< 2.23E-308	< 2.23E-308
Fetal Cytotrophoblasts	CDK6	0.374	0.368	0.061	< 2.23E-308	< 2.23E-308
Fetal Cytotrophoblasts	SMIM13	0.374	0.301	0.031	< 2.23E-308	< 2.23E-308
Fetal Cytotrophoblasts	CPVL	0.374	0.548	0.184	< 2.23E-308	< 2.23E-308
Fetal Cytotrophoblasts	PSMC6	0.373	0.544	0.191	< 2.23E-308	< 2.23E-308
Fetal Cytotrophoblasts	UBE2F	0.372	0.469	0.154	< 2.23E-308	< 2.23E-308
Fetal Cytotrophoblasts	KLHDC2	0.372	0.367	0.065	< 2.23E-308	< 2.23E-308
Fetal Cytotrophoblasts	TENT5A	0.371	0.353	0.089	< 2.23E-308	< 2.23E-308
Fetal Cytotrophoblasts	CCDC47	0.37	0.433	0.128	< 2.23E-308	< 2.23E-308
Fetal Cytotrophoblasts	PUDP	0.37	0.293	0.047	< 2.23E-308	< 2.23E-308
Fetal Cytotrophoblasts	LY6G6C	0.37	0.242	0.034	< 2.23E-308	< 2.23E-308
Fetal Cytotrophoblasts	CTNNA1	0.37	0.481	0.152	< 2.23E-308	< 2.23E-308
Fetal Cytotrophoblasts	CREB3L2	0.369	0.395	0.099	< 2.23E-308	< 2.23E-308
Fetal Cytotrophoblasts	MOCS2	0.369	0.452	0.113	< 2.23E-308	< 2.23E-308
Fetal Cytotrophoblasts	RCOR1	0.368	0.338	0.06	< 2.23E-308	< 2.23E-308
Fetal Cytotrophoblasts	CHPT1	0.368	0.355	0.065	< 2.23E-308	< 2.23E-308
Fetal Cytotrophoblasts	SINHCAF	0.368	0.348	0.065	< 2.23E-308	< 2.23E-308
Fetal Cytotrophoblasts	PLBD1	0.368	0.379	0.078	< 2.23E-308	< 2.23E-308
Fetal Cytotrophoblasts	TMEM30B	0.367	0.264	0.016	< 2.23E-308	< 2.23E-308
Fetal Cytotrophoblasts	SCARA3	0.367	0.288	0.05	< 2.23E-308	< 2.23E-308
Fetal Cytotrophoblasts	DNAJC21	0.367	0.39	0.077	< 2.23E-308	< 2.23E-308
Fetal Cytotrophoblasts	DNAJA2	0.367	0.422	0.139	< 2.23E-308	< 2.23E-308
Fetal Cytotrophoblasts	PDHX	0.366	0.309	0.064	< 2.23E-308	< 2.23E-308
Fetal Cytotrophoblasts	SERPINH1	0.366	0.582	0.218	< 2.23E-308	< 2.23E-308
Fetal Cytotrophoblasts	WDR61	0.366	0.477	0.147	< 2.23E-308	< 2.23E-308
Fetal Cytotrophoblasts	GALE	0.366	0.324	0.087	< 2.23E-308	< 2.23E-308
Fetal Cytotrophoblasts	GOLIM4	0.366	0.28	0.039	< 2.23E-308	< 2.23E-308
Fetal Cytotrophoblasts	GABRA4	0.365	0.18	0.012	< 2.23E-308	< 2.23E-308
Fetal Cytotrophoblasts	GOLGB1	0.365	0.415	0.112	< 2.23E-308	< 2.23E-308
Fetal Cytotrophoblasts	TRPV4	0.364	0.241	0.014	< 2.23E-308	< 2.23E-308
Fetal Cytotrophoblasts	GRAMD1C	0.364	0.217	0.01	< 2.23E-308	< 2.23E-308
Fetal Cytotrophoblasts	TMEM132A	0.364	0.264	0.028	< 2.23E-308	< 2.23E-308
Fetal Cytotrophoblasts	SLC35C2	0.364	0.432	0.115	< 2.23E-308	< 2.23E-308
Fetal Cytotrophoblasts	ERG28	0.363	0.507	0.151	< 2.23E-308	< 2.23E-308
Fetal Cytotrophoblasts	SPPL2B	0.363	0.312	0.038	< 2.23E-308	< 2.23E-308
Fetal Cytotrophoblasts	PDHA1	0.363	0.435	0.115	< 2.23E-308	< 2.23E-308
Fetal Cytotrophoblasts	MTHFS	0.362	0.365	0.115	< 2.23E-308	< 2.23E-308
Fetal Cytotrophoblasts	LSM14A	0.362	0.527	0.173	< 2.23E-308	< 2.23E-308
Fetal Cytotrophoblasts	CIAPIN1	0.361	0.382	0.084	< 2.23E-308	< 2.23E-308
Fetal Cytotrophoblasts	GSKIP	0.361	0.293	0.064	< 2.23E-308	< 2.23E-308
Fetal Cytotrophoblasts	TRAPPC5	0.36	0.443	0.122	< 2.23E-308	< 2.23E-308
Fetal Cytotrophoblasts	RAB11B	0.36	0.571	0.203	< 2.23E-308	< 2.23E-308
Fetal Cytotrophoblasts	MRPS11	0.36	0.381	0.098	< 2.23E-308	< 2.23E-308
Fetal Cytotrophoblasts	PLK2	0.36	0.403	0.118	< 2.23E-308	< 2.23E-308
Fetal Cytotrophoblasts	GLB1	0.36	0.441	0.139	< 2.23E-308	< 2.23E-308
Fetal Cytotrophoblasts	FH	0.359	0.3	0.067	< 2.23E-308	< 2.23E-308
Fetal Cytotrophoblasts	GLMP	0.359	0.473	0.128	< 2.23E-308	< 2.23E-308
Fetal Cytotrophoblasts	SLC27A6	0.359	0.21	0.018	< 2.23E-308	< 2.23E-308
Fetal Cytotrophoblasts	SLC35F5	0.358	0.382	0.074	< 2.23E-308	< 2.23E-308
Fetal Cytotrophoblasts	FRAS1	0.358	0.247	0.011	< 2.23E-308	< 2.23E-308
Fetal Cytotrophoblasts	PRKCSH	0.358	0.535	0.197	< 2.23E-308	< 2.23E-308
Fetal Cytotrophoblasts	CDIPT	0.358	0.405	0.09	< 2.23E-308	< 2.23E-308
Fetal Cytotrophoblasts	MRPS16	0.358	0.471	0.142	< 2.23E-308	< 2.23E-308
Fetal Cytotrophoblasts	YIPF2	0.358	0.557	0.186	< 2.23E-308	< 2.23E-308
Fetal Cytotrophoblasts	MICALL1	0.358	0.268	0.029	< 2.23E-308	< 2.23E-308
Fetal Cytotrophoblasts	BRWD1	0.358	0.35	0.062	< 2.23E-308	< 2.23E-308
Fetal Cytotrophoblasts	DIPK1A	0.357	0.248	0.021	< 2.23E-308	< 2.23E-308
Fetal Cytotrophoblasts	ATP6V1C1	0.357	0.375	0.091	< 2.23E-308	< 2.23E-308
Fetal Cytotrophoblasts	CRB3	0.357	0.245	0.013	< 2.23E-308	< 2.23E-308
Fetal Cytotrophoblasts	ANKH	0.357	0.334	0.047	< 2.23E-308	< 2.23E-308
Fetal Cytotrophoblasts	PFDN1	0.357	0.562	0.189	< 2.23E-308	< 2.23E-308
Fetal Cytotrophoblasts	KYAT3	0.357	0.344	0.069	< 2.23E-308	< 2.23E-308
Fetal Cytotrophoblasts	MYO7A	0.357	0.264	0.022	< 2.23E-308	< 2.23E-308
Fetal Cytotrophoblasts	MRPL38	0.357	0.449	0.118	< 2.23E-308	< 2.23E-308
Fetal Cytotrophoblasts	STAU1	0.356	0.457	0.134	< 2.23E-308	< 2.23E-308
Fetal Cytotrophoblasts	B3GNT5	0.356	0.294	0.051	< 2.23E-308	< 2.23E-308
Fetal Cytotrophoblasts	C11orf54	0.356	0.288	0.047	< 2.23E-308	< 2.23E-308
Fetal Cytotrophoblasts	C5orf38	0.356	0.256	0.012	< 2.23E-308	< 2.23E-308
Fetal Cytotrophoblasts	TM9SF2	0.356	0.517	0.166	< 2.23E-308	< 2.23E-308
Fetal Cytotrophoblasts	IRX2	0.355	0.248	0.022	< 2.23E-308	< 2.23E-308
Fetal Cytotrophoblasts	TMEM125	0.355	0.255	0.011	< 2.23E-308	< 2.23E-308
Fetal Cytotrophoblasts	PRRG4	0.355	0.279	0.057	< 2.23E-308	< 2.23E-308
Fetal Cytotrophoblasts	TMEM30A	0.354	0.393	0.093	< 2.23E-308	< 2.23E-308
Fetal Cytotrophoblasts	MRPL44	0.354	0.368	0.09	< 2.23E-308	< 2.23E-308
Fetal Cytotrophoblasts	INPPL1	0.354	0.294	0.056	< 2.23E-308	< 2.23E-308
Fetal Cytotrophoblasts	MSANTD3	0.354	0.256	0.025	< 2.23E-308	< 2.23E-308
Fetal Cytotrophoblasts	AP2A1	0.353	0.348	0.066	< 2.23E-308	< 2.23E-308
Fetal Cytotrophoblasts	GOLGA4	0.353	0.502	0.169	< 2.23E-308	< 2.23E-308
Fetal Cytotrophoblasts	ADPRHL2	0.353	0.338	0.055	< 2.23E-308	< 2.23E-308
Fetal Cytotrophoblasts	FKBP4	0.353	0.381	0.075	< 2.23E-308	< 2.23E-308
Fetal Cytotrophoblasts	DCTN2	0.352	0.5	0.172	< 2.23E-308	< 2.23E-308
Fetal Cytotrophoblasts	HIGD1A	0.352	0.468	0.146	< 2.23E-308	< 2.23E-308
Fetal Cytotrophoblasts	STAP2	0.352	0.226	0.017	< 2.23E-308	< 2.23E-308
Fetal Cytotrophoblasts	DDX1	0.352	0.463	0.137	< 2.23E-308	< 2.23E-308
Fetal Cytotrophoblasts	METAP2	0.351	0.602	0.226	< 2.23E-308	< 2.23E-308
Fetal Cytotrophoblasts	NARS	0.351	0.465	0.135	< 2.23E-308	< 2.23E-308
Fetal Cytotrophoblasts	SLC52A2	0.35	0.329	0.055	< 2.23E-308	< 2.23E-308
Fetal Cytotrophoblasts	PCDH11X	0.35	0.222	0.008	< 2.23E-308	< 2.23E-308
Fetal Cytotrophoblasts	NPL	0.349	0.485	0.081	< 2.23E-308	< 2.23E-308
Fetal Cytotrophoblasts	ERVV-1	0.349	0.113	0.003	< 2.23E-308	< 2.23E-308
Fetal Cytotrophoblasts	NIT2	0.349	0.371	0.083	< 2.23E-308	< 2.23E-308
Fetal Cytotrophoblasts	COQ4	0.349	0.39	0.086	< 2.23E-308	< 2.23E-308
Fetal Cytotrophoblasts	RTF1	0.349	0.601	0.223	< 2.23E-308	< 2.23E-308
Fetal Cytotrophoblasts	ARMCX3	0.348	0.496	0.166	< 2.23E-308	< 2.23E-308
Fetal Cytotrophoblasts	TXN2	0.348	0.568	0.215	< 2.23E-308	< 2.23E-308
Fetal Cytotrophoblasts	PTGES2	0.348	0.302	0.04	< 2.23E-308	< 2.23E-308
Fetal Cytotrophoblasts	CD2AP	0.347	0.304	0.039	< 2.23E-308	< 2.23E-308
Fetal Cytotrophoblasts	GOLPH3	0.347	0.407	0.106	< 2.23E-308	< 2.23E-308
Fetal Cytotrophoblasts	ACAA1	0.347	0.368	0.072	< 2.23E-308	< 2.23E-308
Fetal Cytotrophoblasts	UQCC2	0.345	0.481	0.146	< 2.23E-308	< 2.23E-308
Fetal Cytotrophoblasts	MRPL1	0.344	0.379	0.095	< 2.23E-308	< 2.23E-308
Fetal Cytotrophoblasts	TRIOBP	0.344	0.397	0.079	< 2.23E-308	< 2.23E-308
Fetal Cytotrophoblasts	CAP2	0.343	0.204	0.015	< 2.23E-308	< 2.23E-308
Fetal Cytotrophoblasts	ZMAT2	0.343	0.517	0.18	< 2.23E-308	< 2.23E-308
Fetal Cytotrophoblasts	SYNE4	0.343	0.219	0.021	< 2.23E-308	< 2.23E-308
Fetal Cytotrophoblasts	ARMT1	0.342	0.352	0.07	< 2.23E-308	< 2.23E-308
Fetal Cytotrophoblasts	PTPMT1	0.342	0.354	0.079	< 2.23E-308	< 2.23E-308
Fetal Cytotrophoblasts	IGDCC3	0.342	0.23	0.015	< 2.23E-308	< 2.23E-308
Fetal Cytotrophoblasts	RAB4B	0.342	0.353	0.086	< 2.23E-308	< 2.23E-308
Fetal Cytotrophoblasts	NF1	0.342	0.324	0.052	< 2.23E-308	< 2.23E-308
Fetal Cytotrophoblasts	PGRMC2	0.341	0.379	0.103	< 2.23E-308	< 2.23E-308
Fetal Cytotrophoblasts	PNPLA2	0.341	0.354	0.07	< 2.23E-308	< 2.23E-308
Fetal Cytotrophoblasts	SERTAD3	0.341	0.448	0.139	< 2.23E-308	< 2.23E-308
Fetal Cytotrophoblasts	MAP7	0.34	0.231	0.02	< 2.23E-308	< 2.23E-308
Fetal Cytotrophoblasts	MARCH3	0.34	0.213	0.028	< 2.23E-308	< 2.23E-308
Fetal Cytotrophoblasts	NCBP3	0.34	0.338	0.061	< 2.23E-308	< 2.23E-308
Fetal Cytotrophoblasts	TP63	0.339	0.225	0.01	< 2.23E-308	< 2.23E-308
Fetal Cytotrophoblasts	TRPT1	0.339	0.334	0.061	< 2.23E-308	< 2.23E-308
Fetal Cytotrophoblasts	PTPN14	0.339	0.285	0.039	< 2.23E-308	< 2.23E-308
Fetal Cytotrophoblasts	TM9SF1	0.339	0.427	0.112	< 2.23E-308	< 2.23E-308
Fetal Cytotrophoblasts	MICU2	0.339	0.332	0.056	< 2.23E-308	< 2.23E-308
Fetal Cytotrophoblasts	NEK6	0.339	0.294	0.043	< 2.23E-308	< 2.23E-308
Fetal Cytotrophoblasts	SMUG1	0.338	0.349	0.082	< 2.23E-308	< 2.23E-308
Fetal Cytotrophoblasts	CDYL	0.338	0.293	0.053	< 2.23E-308	< 2.23E-308
Fetal Cytotrophoblasts	RAB5B	0.338	0.333	0.079	< 2.23E-308	< 2.23E-308
Fetal Cytotrophoblasts	RAMAC	0.337	0.435	0.124	< 2.23E-308	< 2.23E-308
Fetal Cytotrophoblasts	NECTIN3	0.337	0.18	0.016	< 2.23E-308	< 2.23E-308
Fetal Cytotrophoblasts	P3H1	0.337	0.344	0.072	< 2.23E-308	< 2.23E-308
Fetal Cytotrophoblasts	FRMD4B	0.337	0.372	0.068	< 2.23E-308	< 2.23E-308
Fetal Cytotrophoblasts	PAWR	0.336	0.266	0.029	< 2.23E-308	< 2.23E-308
Fetal Cytotrophoblasts	TPD52L1	0.336	0.268	0.043	< 2.23E-308	< 2.23E-308
Fetal Cytotrophoblasts	CCND1	0.336	0.32	0.059	< 2.23E-308	< 2.23E-308
Fetal Cytotrophoblasts	TULP4	0.335	0.292	0.043	< 2.23E-308	< 2.23E-308
Fetal Cytotrophoblasts	GLRX3	0.335	0.478	0.171	< 2.23E-308	< 2.23E-308
Fetal Cytotrophoblasts	IGF1R	0.335	0.31	0.046	< 2.23E-308	< 2.23E-308
Fetal Cytotrophoblasts	TRIM33	0.334	0.356	0.079	< 2.23E-308	< 2.23E-308
Fetal Cytotrophoblasts	RTCB	0.334	0.397	0.133	< 2.23E-308	< 2.23E-308
Fetal Cytotrophoblasts	PRSS16	0.334	0.22	0.024	< 2.23E-308	< 2.23E-308
Fetal Cytotrophoblasts	ELOVL1	0.334	0.407	0.108	< 2.23E-308	< 2.23E-308
Fetal Cytotrophoblasts	LRRC1	0.333	0.258	0.028	< 2.23E-308	< 2.23E-308
Fetal Cytotrophoblasts	CYTH3	0.333	0.285	0.039	< 2.23E-308	< 2.23E-308
Fetal Cytotrophoblasts	CUX1	0.332	0.406	0.117	< 2.23E-308	< 2.23E-308
Fetal Cytotrophoblasts	IL10RB-DT	0.332	0.224	0.026	< 2.23E-308	< 2.23E-308
Fetal Cytotrophoblasts	THNSL2	0.332	0.281	0.025	< 2.23E-308	< 2.23E-308
Fetal Cytotrophoblasts	APEH	0.331	0.347	0.073	< 2.23E-308	< 2.23E-308
Fetal Cytotrophoblasts	ITGB8	0.331	0.245	0.012	< 2.23E-308	< 2.23E-308
Fetal Cytotrophoblasts	HMG20B	0.331	0.348	0.066	< 2.23E-308	< 2.23E-308
Fetal Cytotrophoblasts	DEPP1	0.331	0.415	0.124	< 2.23E-308	< 2.23E-308
Fetal Cytotrophoblasts	NCK2	0.331	0.304	0.053	< 2.23E-308	< 2.23E-308
Fetal Cytotrophoblasts	C1orf115	0.331	0.337	0.091	< 2.23E-308	< 2.23E-308
Fetal Cytotrophoblasts	SNRPA1	0.331	0.451	0.151	< 2.23E-308	< 2.23E-308
Fetal Cytotrophoblasts	DR1	0.33	0.378	0.086	< 2.23E-308	< 2.23E-308
Fetal Cytotrophoblasts	CTDSPL	0.33	0.284	0.029	< 2.23E-308	< 2.23E-308
Fetal Cytotrophoblasts	VGLL3	0.33	0.363	0.09	< 2.23E-308	< 2.23E-308
Fetal Cytotrophoblasts	AC079062.1	0.33	0.21	0.019	< 2.23E-308	< 2.23E-308
Fetal Cytotrophoblasts	KCNG1	0.33	0.225	0.011	< 2.23E-308	< 2.23E-308
Fetal Cytotrophoblasts	HPS5	0.33	0.299	0.048	< 2.23E-308	< 2.23E-308
Fetal Cytotrophoblasts	RABGAP1L	0.33	0.327	0.073	< 2.23E-308	< 2.23E-308
Fetal Cytotrophoblasts	DHCR24	0.329	0.209	0.025	< 2.23E-308	< 2.23E-308
Fetal Cytotrophoblasts	LIMA1	0.329	0.442	0.138	< 2.23E-308	< 2.23E-308
Fetal Cytotrophoblasts	SGTA	0.329	0.358	0.084	< 2.23E-308	< 2.23E-308
Fetal Cytotrophoblasts	ARL6IP6	0.329	0.541	0.176	< 2.23E-308	< 2.23E-308
Fetal Cytotrophoblasts	CDC42EP1	0.329	0.38	0.09	< 2.23E-308	< 2.23E-308
Fetal Cytotrophoblasts	BRIX1	0.329	0.422	0.117	< 2.23E-308	< 2.23E-308
Fetal Cytotrophoblasts	GCLM	0.329	0.358	0.068	< 2.23E-308	< 2.23E-308
Fetal Cytotrophoblasts	BCL2L13	0.328	0.313	0.063	< 2.23E-308	< 2.23E-308
Fetal Cytotrophoblasts	RNPEP	0.328	0.361	0.066	< 2.23E-308	< 2.23E-308
Fetal Cytotrophoblasts	WASF2	0.327	0.605	0.249	< 2.23E-308	< 2.23E-308
Fetal Cytotrophoblasts	DFFA	0.327	0.352	0.078	< 2.23E-308	< 2.23E-308
Fetal Cytotrophoblasts	CKS2	0.326	0.477	0.15	< 2.23E-308	< 2.23E-308
Fetal Cytotrophoblasts	MAGEF1	0.325	0.404	0.093	< 2.23E-308	< 2.23E-308
Fetal Cytotrophoblasts	JKAMP	0.325	0.448	0.114	< 2.23E-308	< 2.23E-308
Fetal Cytotrophoblasts	PPCS	0.325	0.537	0.19	< 2.23E-308	< 2.23E-308
Fetal Cytotrophoblasts	ECI1	0.324	0.271	0.034	< 2.23E-308	< 2.23E-308
Fetal Cytotrophoblasts	GANAB	0.324	0.423	0.112	< 2.23E-308	< 2.23E-308
Fetal Cytotrophoblasts	TBC1D17	0.324	0.284	0.034	< 2.23E-308	< 2.23E-308
Fetal Cytotrophoblasts	DHX36	0.324	0.489	0.177	< 2.23E-308	< 2.23E-308
Fetal Cytotrophoblasts	IQGAP2	0.324	0.394	0.098	< 2.23E-308	< 2.23E-308
Fetal Cytotrophoblasts	PLGRKT	0.324	0.372	0.116	< 2.23E-308	< 2.23E-308
Fetal Cytotrophoblasts	PKP2	0.324	0.272	0.056	< 2.23E-308	< 2.23E-308
Fetal Cytotrophoblasts	OPHN1	0.324	0.215	0.012	< 2.23E-308	< 2.23E-308
Fetal Cytotrophoblasts	MRPS35	0.324	0.403	0.114	< 2.23E-308	< 2.23E-308
Fetal Cytotrophoblasts	TPBG	0.324	0.249	0.031	< 2.23E-308	< 2.23E-308
Fetal Cytotrophoblasts	CSRP1	0.323	0.407	0.107	< 2.23E-308	< 2.23E-308
Fetal Cytotrophoblasts	SLC22A18AS	0.323	0.181	0.022	< 2.23E-308	< 2.23E-308
Fetal Cytotrophoblasts	ASNSD1	0.323	0.36	0.087	< 2.23E-308	< 2.23E-308
Fetal Cytotrophoblasts	DPM1	0.323	0.557	0.206	< 2.23E-308	< 2.23E-308
Fetal Cytotrophoblasts	GRSF1	0.322	0.352	0.073	< 2.23E-308	< 2.23E-308
Fetal Cytotrophoblasts	MCM2	0.322	0.233	0.019	< 2.23E-308	< 2.23E-308
Fetal Cytotrophoblasts	EMC1	0.322	0.306	0.052	< 2.23E-308	< 2.23E-308
Fetal Cytotrophoblasts	CLPTM1	0.322	0.407	0.108	< 2.23E-308	< 2.23E-308
Fetal Cytotrophoblasts	TUBA1C	0.322	0.508	0.187	< 2.23E-308	< 2.23E-308
Fetal Cytotrophoblasts	GRAMD2B	0.322	0.253	0.033	< 2.23E-308	< 2.23E-308
Fetal Cytotrophoblasts	HSD17B10	0.321	0.526	0.199	< 2.23E-308	< 2.23E-308
Fetal Cytotrophoblasts	RFK	0.321	0.285	0.048	< 2.23E-308	< 2.23E-308
Fetal Cytotrophoblasts	PDXDC1	0.321	0.373	0.093	< 2.23E-308	< 2.23E-308
Fetal Cytotrophoblasts	ATP2B1	0.32	0.554	0.207	< 2.23E-308	< 2.23E-308
Fetal Cytotrophoblasts	HSPA4	0.32	0.337	0.084	< 2.23E-308	< 2.23E-308
Fetal Cytotrophoblasts	N4BP2	0.319	0.273	0.037	< 2.23E-308	< 2.23E-308
Fetal Cytotrophoblasts	EEA1	0.319	0.294	0.046	< 2.23E-308	< 2.23E-308
Fetal Cytotrophoblasts	CPT2	0.319	0.262	0.024	< 2.23E-308	< 2.23E-308
Fetal Cytotrophoblasts	TNKS2	0.318	0.33	0.077	< 2.23E-308	< 2.23E-308
Fetal Cytotrophoblasts	TMEM106B	0.318	0.436	0.122	< 2.23E-308	< 2.23E-308
Fetal Cytotrophoblasts	MYCL	0.318	0.238	0.026	< 2.23E-308	< 2.23E-308
Fetal Cytotrophoblasts	PLXNA1	0.318	0.234	0.02	< 2.23E-308	< 2.23E-308
Fetal Cytotrophoblasts	FKBP3	0.318	0.498	0.173	< 2.23E-308	< 2.23E-308
Fetal Cytotrophoblasts	FERMT1	0.318	0.23	0.015	< 2.23E-308	< 2.23E-308
Fetal Cytotrophoblasts	UQCRFS1	0.317	0.507	0.144	< 2.23E-308	< 2.23E-308
Fetal Cytotrophoblasts	CDKL5	0.317	0.204	0.014	< 2.23E-308	< 2.23E-308
Fetal Cytotrophoblasts	TP53I11	0.316	0.287	0.058	< 2.23E-308	< 2.23E-308
Fetal Cytotrophoblasts	CCDC6	0.316	0.256	0.035	< 2.23E-308	< 2.23E-308
Fetal Cytotrophoblasts	TM9SF3	0.316	0.41	0.118	< 2.23E-308	< 2.23E-308
Fetal Cytotrophoblasts	TSFM	0.316	0.314	0.067	< 2.23E-308	< 2.23E-308
Fetal Cytotrophoblasts	GGCT	0.315	0.575	0.114	< 2.23E-308	< 2.23E-308
Fetal Cytotrophoblasts	MYO6	0.315	0.226	0.031	< 2.23E-308	< 2.23E-308
Fetal Cytotrophoblasts	PAK6	0.315	0.215	0.014	< 2.23E-308	< 2.23E-308
Fetal Cytotrophoblasts	SS18	0.315	0.356	0.1	< 2.23E-308	< 2.23E-308
Fetal Cytotrophoblasts	HOMER1	0.315	0.278	0.04	< 2.23E-308	< 2.23E-308
Fetal Cytotrophoblasts	TMEM155	0.314	0.221	0.013	< 2.23E-308	< 2.23E-308
Fetal Cytotrophoblasts	ZNF385A	0.314	0.296	0.054	< 2.23E-308	< 2.23E-308
Fetal Cytotrophoblasts	CTNNBIP1	0.314	0.304	0.045	< 2.23E-308	< 2.23E-308
Fetal Cytotrophoblasts	MRPL17	0.314	0.45	0.142	< 2.23E-308	< 2.23E-308
Fetal Cytotrophoblasts	DLD	0.314	0.412	0.117	< 2.23E-308	< 2.23E-308
Fetal Cytotrophoblasts	CDYL2	0.313	0.188	0.016	< 2.23E-308	< 2.23E-308
Fetal Cytotrophoblasts	UBA5	0.313	0.298	0.045	< 2.23E-308	< 2.23E-308
Fetal Cytotrophoblasts	PAICS	0.313	0.352	0.066	< 2.23E-308	< 2.23E-308
Fetal Cytotrophoblasts	ETV5	0.313	0.264	0.031	< 2.23E-308	< 2.23E-308
Fetal Cytotrophoblasts	DSN1	0.313	0.199	0.031	< 2.23E-308	< 2.23E-308
Fetal Cytotrophoblasts	ENOPH1	0.312	0.334	0.069	< 2.23E-308	< 2.23E-308
Fetal Cytotrophoblasts	GCNT2	0.312	0.221	0.014	< 2.23E-308	< 2.23E-308
Fetal Cytotrophoblasts	MCOLN3	0.312	0.212	0.013	< 2.23E-308	< 2.23E-308
Fetal Cytotrophoblasts	FDX1	0.311	0.517	0.106	< 2.23E-308	< 2.23E-308
Fetal Cytotrophoblasts	HSPB11	0.311	0.497	0.154	< 2.23E-308	< 2.23E-308
Fetal Cytotrophoblasts	GOT1	0.311	0.23	0.047	< 2.23E-308	< 2.23E-308
Fetal Cytotrophoblasts	HS6ST2	0.31	0.23	0.012	< 2.23E-308	< 2.23E-308
Fetal Cytotrophoblasts	NPTN	0.31	0.339	0.059	< 2.23E-308	< 2.23E-308
Fetal Cytotrophoblasts	MRPS28	0.31	0.4	0.109	< 2.23E-308	< 2.23E-308
Fetal Cytotrophoblasts	DENND10	0.309	0.372	0.106	< 2.23E-308	< 2.23E-308
Fetal Cytotrophoblasts	TMEM41B	0.309	0.351	0.079	< 2.23E-308	< 2.23E-308
Fetal Cytotrophoblasts	GPR137	0.309	0.332	0.077	< 2.23E-308	< 2.23E-308
Fetal Cytotrophoblasts	COMMD8	0.309	0.396	0.122	< 2.23E-308	< 2.23E-308
Fetal Cytotrophoblasts	SSPN	0.308	0.231	0.018	< 2.23E-308	< 2.23E-308
Fetal Cytotrophoblasts	SLC22A18	0.308	0.227	0.026	< 2.23E-308	< 2.23E-308
Fetal Cytotrophoblasts	TCTN1	0.308	0.295	0.056	< 2.23E-308	< 2.23E-308
Fetal Cytotrophoblasts	MRPL43	0.307	0.535	0.191	< 2.23E-308	< 2.23E-308
Fetal Cytotrophoblasts	C1orf131	0.307	0.348	0.077	< 2.23E-308	< 2.23E-308
Fetal Cytotrophoblasts	WDR18	0.307	0.355	0.08	< 2.23E-308	< 2.23E-308
Fetal Cytotrophoblasts	ABT1	0.306	0.437	0.136	< 2.23E-308	< 2.23E-308
Fetal Cytotrophoblasts	TFAM	0.306	0.388	0.084	< 2.23E-308	< 2.23E-308
Fetal Cytotrophoblasts	TMEM245	0.306	0.323	0.056	< 2.23E-308	< 2.23E-308
Fetal Cytotrophoblasts	EMC6	0.306	0.477	0.156	< 2.23E-308	< 2.23E-308
Fetal Cytotrophoblasts	AASDHPPT	0.305	0.386	0.092	< 2.23E-308	< 2.23E-308
Fetal Cytotrophoblasts	PRSS12	0.305	0.216	0.012	< 2.23E-308	< 2.23E-308
Fetal Cytotrophoblasts	RAPGEF1	0.305	0.314	0.067	< 2.23E-308	< 2.23E-308
Fetal Cytotrophoblasts	LINC00467	0.305	0.294	0.054	< 2.23E-308	< 2.23E-308
Fetal Cytotrophoblasts	RAD21	0.305	0.52	0.179	< 2.23E-308	< 2.23E-308
Fetal Cytotrophoblasts	BCAT1	0.305	0.261	0.047	< 2.23E-308	< 2.23E-308
Fetal Cytotrophoblasts	HIKESHI	0.304	0.519	0.188	< 2.23E-308	< 2.23E-308
Fetal Cytotrophoblasts	ZBTB10	0.304	0.291	0.052	< 2.23E-308	< 2.23E-308
Fetal Cytotrophoblasts	TMC5	0.304	0.191	0.011	< 2.23E-308	< 2.23E-308
Fetal Cytotrophoblasts	EBNA1BP2	0.304	0.413	0.128	< 2.23E-308	< 2.23E-308
Fetal Cytotrophoblasts	PCYT2	0.304	0.254	0.027	< 2.23E-308	< 2.23E-308
Fetal Cytotrophoblasts	STT3B	0.304	0.398	0.105	< 2.23E-308	< 2.23E-308
Fetal Cytotrophoblasts	RNF217	0.304	0.219	0.017	< 2.23E-308	< 2.23E-308
Fetal Cytotrophoblasts	CA8	0.303	0.259	0.027	< 2.23E-308	< 2.23E-308
Fetal Cytotrophoblasts	UMPS	0.303	0.24	0.049	< 2.23E-308	< 2.23E-308
Fetal Cytotrophoblasts	ZCRB1	0.303	0.51	0.185	< 2.23E-308	< 2.23E-308
Fetal Cytotrophoblasts	CRISPLD1	0.303	0.191	0.015	< 2.23E-308	< 2.23E-308
Fetal Cytotrophoblasts	SMPD1	0.303	0.393	0.1	< 2.23E-308	< 2.23E-308
Fetal Cytotrophoblasts	C1QTNF1	0.302	0.277	0.045	< 2.23E-308	< 2.23E-308
Fetal Cytotrophoblasts	NDUFAF8	0.302	0.353	0.071	< 2.23E-308	< 2.23E-308
Fetal Cytotrophoblasts	CMIP	0.301	0.342	0.1	< 2.23E-308	< 2.23E-308
Fetal Cytotrophoblasts	REX1BD	0.301	0.404	0.117	< 2.23E-308	< 2.23E-308
Fetal Cytotrophoblasts	EHD1	0.301	0.468	0.14	< 2.23E-308	< 2.23E-308
Fetal Cytotrophoblasts	FMR1	0.3	0.299	0.054	< 2.23E-308	< 2.23E-308
Fetal Cytotrophoblasts	INSR	0.3	0.262	0.054	< 2.23E-308	< 2.23E-308
Fetal Cytotrophoblasts	TNNC1	0.3	0.232	0.023	< 2.23E-308	< 2.23E-308
Fetal Cytotrophoblasts	C1D	0.3	0.503	0.161	< 2.23E-308	< 2.23E-308
Fetal Cytotrophoblasts	CSTF3	0.3	0.282	0.054	< 2.23E-308	< 2.23E-308
Fetal Cytotrophoblasts	ATAD1	0.299	0.344	0.078	< 2.23E-308	< 2.23E-308
Fetal Cytotrophoblasts	AP3M1	0.299	0.286	0.049	< 2.23E-308	< 2.23E-308
Fetal Cytotrophoblasts	NIPSNAP2	0.299	0.321	0.052	< 2.23E-308	< 2.23E-308
Fetal Cytotrophoblasts	KDF1	0.299	0.2	0.03	< 2.23E-308	< 2.23E-308
Fetal Cytotrophoblasts	PAM16	0.298	0.39	0.107	< 2.23E-308	< 2.23E-308
Fetal Cytotrophoblasts	PLEKHA1	0.298	0.349	0.09	< 2.23E-308	< 2.23E-308
Fetal Cytotrophoblasts	RAB4A	0.298	0.361	0.086	< 2.23E-308	< 2.23E-308
Fetal Cytotrophoblasts	ABHD11	0.298	0.265	0.05	< 2.23E-308	< 2.23E-308
Fetal Cytotrophoblasts	KIAA1522	0.298	0.21	0.017	< 2.23E-308	< 2.23E-308
Fetal Cytotrophoblasts	TSKU	0.298	0.243	0.031	< 2.23E-308	< 2.23E-308
Fetal Cytotrophoblasts	MFSD4B	0.298	0.287	0.05	< 2.23E-308	< 2.23E-308
Fetal Cytotrophoblasts	FADD	0.297	0.267	0.033	< 2.23E-308	< 2.23E-308
Fetal Cytotrophoblasts	MMP24OS	0.297	0.334	0.079	< 2.23E-308	< 2.23E-308
Fetal Cytotrophoblasts	DNAJC4	0.297	0.37	0.092	< 2.23E-308	< 2.23E-308
Fetal Cytotrophoblasts	RASSF3	0.297	0.302	0.07	< 2.23E-308	< 2.23E-308
Fetal Cytotrophoblasts	A4GALT	0.296	0.31	0.064	< 2.23E-308	< 2.23E-308
Fetal Cytotrophoblasts	FAM136A	0.296	0.385	0.105	< 2.23E-308	< 2.23E-308
Fetal Cytotrophoblasts	ACOX3	0.296	0.18	0.023	< 2.23E-308	< 2.23E-308
Fetal Cytotrophoblasts	SNX24	0.296	0.3	0.061	< 2.23E-308	< 2.23E-308
Fetal Cytotrophoblasts	MRPL48	0.295	0.369	0.105	< 2.23E-308	< 2.23E-308
Fetal Cytotrophoblasts	CHCHD5	0.295	0.455	0.144	< 2.23E-308	< 2.23E-308
Fetal Cytotrophoblasts	MLEC	0.295	0.39	0.093	< 2.23E-308	< 2.23E-308
Fetal Cytotrophoblasts	RPS6KA5	0.295	0.267	0.047	< 2.23E-308	< 2.23E-308
Fetal Cytotrophoblasts	MED16	0.295	0.278	0.037	< 2.23E-308	< 2.23E-308
Fetal Cytotrophoblasts	RAD50	0.295	0.332	0.081	< 2.23E-308	< 2.23E-308
Fetal Cytotrophoblasts	RAB7B	0.294	0.234	0.021	< 2.23E-308	< 2.23E-308
Fetal Cytotrophoblasts	IRF3	0.294	0.38	0.117	< 2.23E-308	< 2.23E-308
Fetal Cytotrophoblasts	SYNCRIP	0.294	0.462	0.144	< 2.23E-308	< 2.23E-308
Fetal Cytotrophoblasts	CASTOR1	0.294	0.296	0.078	< 2.23E-308	< 2.23E-308
Fetal Cytotrophoblasts	GOLGA2	0.294	0.333	0.094	< 2.23E-308	< 2.23E-308
Fetal Cytotrophoblasts	NEDD4	0.294	0.219	0.02	< 2.23E-308	< 2.23E-308
Fetal Cytotrophoblasts	SRPK1	0.294	0.279	0.058	< 2.23E-308	< 2.23E-308
Fetal Cytotrophoblasts	ETV7	0.294	0.222	0.02	< 2.23E-308	< 2.23E-308
Fetal Cytotrophoblasts	ANXA8L1	0.294	0.198	0.014	< 2.23E-308	< 2.23E-308
Fetal Cytotrophoblasts	ANAPC4	0.294	0.262	0.035	< 2.23E-308	< 2.23E-308
Fetal Cytotrophoblasts	C19orf48	0.294	0.332	0.082	< 2.23E-308	< 2.23E-308
Fetal Cytotrophoblasts	FEZ2	0.294	0.356	0.081	< 2.23E-308	< 2.23E-308
Fetal Cytotrophoblasts	WWC1	0.293	0.17	0.01	< 2.23E-308	< 2.23E-308
Fetal Cytotrophoblasts	ARID3B	0.293	0.245	0.037	< 2.23E-308	< 2.23E-308
Fetal Cytotrophoblasts	TP53TG1	0.293	0.329	0.083	< 2.23E-308	< 2.23E-308
Fetal Cytotrophoblasts	GNS	0.293	0.333	0.093	< 2.23E-308	< 2.23E-308
Fetal Cytotrophoblasts	SNX13	0.293	0.292	0.049	< 2.23E-308	< 2.23E-308
Fetal Cytotrophoblasts	MCCC2	0.293	0.246	0.031	< 2.23E-308	< 2.23E-308
Fetal Cytotrophoblasts	BLNK	0.292	0.147	0.023	< 2.23E-308	< 2.23E-308
Fetal Cytotrophoblasts	PPP2R2A	0.292	0.445	0.132	< 2.23E-308	< 2.23E-308
Fetal Cytotrophoblasts	EPB41L4A-AS1	0.292	0.52	0.183	< 2.23E-308	< 2.23E-308
Fetal Cytotrophoblasts	CBWD5	0.292	0.287	0.064	< 2.23E-308	< 2.23E-308
Fetal Cytotrophoblasts	ARHGAP23	0.292	0.234	0.021	< 2.23E-308	< 2.23E-308
Fetal Cytotrophoblasts	BAG2	0.292	0.398	0.084	< 2.23E-308	< 2.23E-308
Fetal Cytotrophoblasts	MLST8	0.291	0.318	0.068	< 2.23E-308	< 2.23E-308
Fetal Cytotrophoblasts	TBRG4	0.291	0.283	0.063	< 2.23E-308	< 2.23E-308
Fetal Cytotrophoblasts	NUBP2	0.29	0.443	0.13	< 2.23E-308	< 2.23E-308
Fetal Cytotrophoblasts	C3orf52	0.29	0.171	0.016	< 2.23E-308	< 2.23E-308
Fetal Cytotrophoblasts	MYDGF	0.289	0.603	0.22	< 2.23E-308	< 2.23E-308
Fetal Cytotrophoblasts	TMEM25	0.289	0.227	0.027	< 2.23E-308	< 2.23E-308
Fetal Cytotrophoblasts	YY1	0.289	0.437	0.126	< 2.23E-308	< 2.23E-308
Fetal Cytotrophoblasts	DARS	0.289	0.464	0.154	< 2.23E-308	< 2.23E-308
Fetal Cytotrophoblasts	LINC02583	0.289	0.183	0.007	< 2.23E-308	< 2.23E-308
Fetal Cytotrophoblasts	ARRDC1	0.289	0.33	0.07	< 2.23E-308	< 2.23E-308
Fetal Cytotrophoblasts	ATG5	0.289	0.343	0.102	< 2.23E-308	< 2.23E-308
Fetal Cytotrophoblasts	UBE2M	0.289	0.281	0.059	< 2.23E-308	< 2.23E-308
Fetal Cytotrophoblasts	FAAP20	0.288	0.415	0.126	< 2.23E-308	< 2.23E-308
Fetal Cytotrophoblasts	RBBP4	0.288	0.486	0.155	< 2.23E-308	< 2.23E-308
Fetal Cytotrophoblasts	MTAP	0.287	0.276	0.047	< 2.23E-308	< 2.23E-308
Fetal Cytotrophoblasts	TSPAN3	0.287	0.371	0.077	< 2.23E-308	< 2.23E-308
Fetal Cytotrophoblasts	NAE1	0.287	0.392	0.101	< 2.23E-308	< 2.23E-308
Fetal Cytotrophoblasts	SLC12A4	0.287	0.253	0.038	< 2.23E-308	< 2.23E-308
Fetal Cytotrophoblasts	NTPCR	0.287	0.358	0.085	< 2.23E-308	< 2.23E-308
Fetal Cytotrophoblasts	NDUFA8	0.286	0.531	0.195	< 2.23E-308	< 2.23E-308
Fetal Cytotrophoblasts	ERAL1	0.286	0.293	0.06	< 2.23E-308	< 2.23E-308
Fetal Cytotrophoblasts	TAF6	0.286	0.298	0.065	< 2.23E-308	< 2.23E-308
Fetal Cytotrophoblasts	EAPP	0.285	0.569	0.212	< 2.23E-308	< 2.23E-308
Fetal Cytotrophoblasts	FURIN	0.285	0.304	0.078	< 2.23E-308	< 2.23E-308
Fetal Cytotrophoblasts	PLEKHA8	0.285	0.207	0.015	< 2.23E-308	< 2.23E-308
Fetal Cytotrophoblasts	PFDN4	0.285	0.483	0.15	< 2.23E-308	< 2.23E-308
Fetal Cytotrophoblasts	RBPMS	0.285	0.362	0.079	< 2.23E-308	< 2.23E-308
Fetal Cytotrophoblasts	PIK3CB	0.285	0.254	0.04	< 2.23E-308	< 2.23E-308
Fetal Cytotrophoblasts	TPRA1	0.285	0.309	0.055	< 2.23E-308	< 2.23E-308
Fetal Cytotrophoblasts	TMX1	0.284	0.446	0.138	< 2.23E-308	< 2.23E-308
Fetal Cytotrophoblasts	DHX15	0.284	0.405	0.117	< 2.23E-308	< 2.23E-308
Fetal Cytotrophoblasts	CCDC125	0.284	0.196	0.015	< 2.23E-308	< 2.23E-308
Fetal Cytotrophoblasts	IMMT	0.284	0.356	0.097	< 2.23E-308	< 2.23E-308
Fetal Cytotrophoblasts	ARL8B	0.284	0.368	0.114	< 2.23E-308	< 2.23E-308
Fetal Cytotrophoblasts	AGFG1	0.283	0.307	0.06	< 2.23E-308	< 2.23E-308
Fetal Cytotrophoblasts	MRPL45	0.283	0.33	0.078	< 2.23E-308	< 2.23E-308
Fetal Cytotrophoblasts	FAM98A	0.283	0.215	0.048	< 2.23E-308	< 2.23E-308
Fetal Cytotrophoblasts	PSMD4	0.283	0.708	0.272	< 2.23E-308	< 2.23E-308
Fetal Cytotrophoblasts	TDG	0.283	0.404	0.129	< 2.23E-308	< 2.23E-308
Fetal Cytotrophoblasts	TEX30	0.282	0.436	0.116	< 2.23E-308	< 2.23E-308
Fetal Cytotrophoblasts	MBNL2	0.282	0.361	0.085	< 2.23E-308	< 2.23E-308
Fetal Cytotrophoblasts	GPD1L	0.282	0.235	0.023	< 2.23E-308	< 2.23E-308
Fetal Cytotrophoblasts	APEX2	0.282	0.241	0.039	< 2.23E-308	< 2.23E-308
Fetal Cytotrophoblasts	BCAR1	0.281	0.279	0.047	< 2.23E-308	< 2.23E-308
Fetal Cytotrophoblasts	USO1	0.281	0.372	0.101	< 2.23E-308	< 2.23E-308
Fetal Cytotrophoblasts	CCT8	0.281	0.651	0.271	< 2.23E-308	< 2.23E-308
Fetal Cytotrophoblasts	LSM12	0.28	0.322	0.076	< 2.23E-308	< 2.23E-308
Fetal Cytotrophoblasts	UBE2E2	0.28	0.3	0.067	< 2.23E-308	< 2.23E-308
Fetal Cytotrophoblasts	RRAGC	0.28	0.339	0.1	< 2.23E-308	< 2.23E-308
Fetal Cytotrophoblasts	SCRN2	0.28	0.358	0.083	< 2.23E-308	< 2.23E-308
Fetal Cytotrophoblasts	XKR8	0.28	0.248	0.028	< 2.23E-308	< 2.23E-308
Fetal Cytotrophoblasts	HDHD3	0.28	0.265	0.042	< 2.23E-308	< 2.23E-308
Fetal Cytotrophoblasts	PTBP1	0.279	0.462	0.152	< 2.23E-308	< 2.23E-308
Fetal Cytotrophoblasts	TJP2	0.279	0.227	0.047	< 2.23E-308	< 2.23E-308
Fetal Cytotrophoblasts	TMEM189	0.279	0.34	0.08	< 2.23E-308	< 2.23E-308
Fetal Cytotrophoblasts	EXT2	0.279	0.35	0.077	< 2.23E-308	< 2.23E-308
Fetal Cytotrophoblasts	WASHC1	0.279	0.404	0.105	< 2.23E-308	< 2.23E-308
Fetal Cytotrophoblasts	SPNS1	0.278	0.374	0.091	< 2.23E-308	< 2.23E-308
Fetal Cytotrophoblasts	ACTR10	0.278	0.538	0.199	< 2.23E-308	< 2.23E-308
Fetal Cytotrophoblasts	PTK2	0.278	0.299	0.06	< 2.23E-308	< 2.23E-308
Fetal Cytotrophoblasts	SMIM1	0.278	0.21	0.03	< 2.23E-308	< 2.23E-308
Fetal Cytotrophoblasts	THUMPD1	0.277	0.366	0.096	< 2.23E-308	< 2.23E-308
Fetal Cytotrophoblasts	PRELID3B	0.277	0.359	0.114	< 2.23E-308	< 2.23E-308
Fetal Cytotrophoblasts	ST3GAL6	0.277	0.289	0.059	< 2.23E-308	< 2.23E-308
Fetal Cytotrophoblasts	VPS37A	0.277	0.315	0.087	< 2.23E-308	< 2.23E-308
Fetal Cytotrophoblasts	PPP1R12B	0.277	0.176	0.031	< 2.23E-308	< 2.23E-308
Fetal Cytotrophoblasts	STXBP3	0.276	0.302	0.07	< 2.23E-308	< 2.23E-308
Fetal Cytotrophoblasts	SLC16A1	0.276	0.266	0.059	< 2.23E-308	< 2.23E-308
Fetal Cytotrophoblasts	GRHPR	0.276	0.491	0.163	< 2.23E-308	< 2.23E-308
Fetal Cytotrophoblasts	TSEN34	0.276	0.327	0.06	< 2.23E-308	< 2.23E-308
Fetal Cytotrophoblasts	PCCB	0.276	0.243	0.042	< 2.23E-308	< 2.23E-308
Fetal Cytotrophoblasts	TMEM64	0.276	0.24	0.028	< 2.23E-308	< 2.23E-308
Fetal Cytotrophoblasts	LINC01949	0.276	0.182	0.02	< 2.23E-308	< 2.23E-308
Fetal Cytotrophoblasts	RAP2C	0.276	0.312	0.076	< 2.23E-308	< 2.23E-308
Fetal Cytotrophoblasts	DLG1	0.275	0.282	0.046	< 2.23E-308	< 2.23E-308
Fetal Cytotrophoblasts	TRIML2	0.275	0.157	0.015	< 2.23E-308	< 2.23E-308
Fetal Cytotrophoblasts	FASN	0.275	0.224	0.03	< 2.23E-308	< 2.23E-308
Fetal Cytotrophoblasts	PPFIA1	0.275	0.282	0.048	< 2.23E-308	< 2.23E-308
Fetal Cytotrophoblasts	ANK3	0.275	0.205	0.021	< 2.23E-308	< 2.23E-308
Fetal Cytotrophoblasts	TMEM8B	0.273	0.208	0.02	< 2.23E-308	< 2.23E-308
Fetal Cytotrophoblasts	FAM210B	0.273	0.31	0.036	< 2.23E-308	< 2.23E-308
Fetal Cytotrophoblasts	ALG6	0.273	0.284	0.042	< 2.23E-308	< 2.23E-308
Fetal Cytotrophoblasts	KCNK5	0.273	0.185	0.012	< 2.23E-308	< 2.23E-308
Fetal Cytotrophoblasts	CANT1	0.273	0.297	0.066	< 2.23E-308	< 2.23E-308
Fetal Cytotrophoblasts	LTBP3	0.273	0.276	0.044	< 2.23E-308	< 2.23E-308
Fetal Cytotrophoblasts	STARD4	0.273	0.241	0.047	< 2.23E-308	< 2.23E-308
Fetal Cytotrophoblasts	CASP3	0.273	0.328	0.078	< 2.23E-308	< 2.23E-308
Fetal Cytotrophoblasts	BORCS7	0.273	0.455	0.153	< 2.23E-308	< 2.23E-308
Fetal Cytotrophoblasts	GLI3	0.272	0.239	0.031	< 2.23E-308	< 2.23E-308
Fetal Cytotrophoblasts	TMEM254	0.272	0.246	0.041	< 2.23E-308	< 2.23E-308
Fetal Cytotrophoblasts	TNFAIP1	0.272	0.259	0.045	< 2.23E-308	< 2.23E-308
Fetal Cytotrophoblasts	KPNA6	0.272	0.297	0.081	< 2.23E-308	< 2.23E-308
Fetal Cytotrophoblasts	HAGH	0.272	0.327	0.066	< 2.23E-308	< 2.23E-308
Fetal Cytotrophoblasts	RNF187	0.272	0.325	0.066	< 2.23E-308	< 2.23E-308
Fetal Cytotrophoblasts	RARS	0.272	0.392	0.116	< 2.23E-308	< 2.23E-308
Fetal Cytotrophoblasts	SPART	0.272	0.389	0.109	< 2.23E-308	< 2.23E-308
Fetal Cytotrophoblasts	SLC25A36	0.271	0.354	0.08	< 2.23E-308	< 2.23E-308
Fetal Cytotrophoblasts	UBAP2	0.271	0.272	0.051	< 2.23E-308	< 2.23E-308
Fetal Cytotrophoblasts	CHST14	0.271	0.255	0.036	< 2.23E-308	< 2.23E-308
Fetal Cytotrophoblasts	EID2	0.271	0.21	0.019	< 2.23E-308	< 2.23E-308
Fetal Cytotrophoblasts	GPR143	0.27	0.2	0.017	< 2.23E-308	< 2.23E-308
Fetal Cytotrophoblasts	DHX29	0.27	0.366	0.102	< 2.23E-308	< 2.23E-308
Fetal Cytotrophoblasts	METTL26	0.27	0.39	0.112	< 2.23E-308	< 2.23E-308
Fetal Cytotrophoblasts	POLR2I	0.27	0.52	0.194	< 2.23E-308	< 2.23E-308
Fetal Cytotrophoblasts	SCYL1	0.269	0.343	0.096	< 2.23E-308	< 2.23E-308
Fetal Cytotrophoblasts	PCMTD2	0.269	0.294	0.05	< 2.23E-308	< 2.23E-308
Fetal Cytotrophoblasts	SLC1A5	0.269	0.4	0.113	< 2.23E-308	< 2.23E-308
Fetal Cytotrophoblasts	PTPRU	0.269	0.209	0.019	< 2.23E-308	< 2.23E-308
Fetal Cytotrophoblasts	SGPP1	0.269	0.259	0.039	< 2.23E-308	< 2.23E-308
Fetal Cytotrophoblasts	XRN2	0.268	0.474	0.167	< 2.23E-308	< 2.23E-308
Fetal Cytotrophoblasts	DMAP1	0.268	0.304	0.071	< 2.23E-308	< 2.23E-308
Fetal Cytotrophoblasts	KLHL42	0.268	0.27	0.037	< 2.23E-308	< 2.23E-308
Fetal Cytotrophoblasts	PDIA5	0.267	0.336	0.085	< 2.23E-308	< 2.23E-308
Fetal Cytotrophoblasts	EPN3	0.267	0.2	0.009	< 2.23E-308	< 2.23E-308
Fetal Cytotrophoblasts	SURF1	0.267	0.342	0.079	< 2.23E-308	< 2.23E-308
Fetal Cytotrophoblasts	PPP1R35	0.266	0.241	0.027	< 2.23E-308	< 2.23E-308
Fetal Cytotrophoblasts	WFS1	0.266	0.273	0.062	< 2.23E-308	< 2.23E-308
Fetal Cytotrophoblasts	TAF11	0.266	0.421	0.129	< 2.23E-308	< 2.23E-308
Fetal Cytotrophoblasts	SLC7A2	0.266	0.172	0.014	< 2.23E-308	< 2.23E-308
Fetal Cytotrophoblasts	RTKN	0.266	0.215	0.022	< 2.23E-308	< 2.23E-308
Fetal Cytotrophoblasts	DCUN1D5	0.265	0.369	0.097	< 2.23E-308	< 2.23E-308
Fetal Cytotrophoblasts	ALDH1A3	0.265	0.191	0.01	< 2.23E-308	< 2.23E-308
Fetal Cytotrophoblasts	UBL7	0.265	0.342	0.102	< 2.23E-308	< 2.23E-308
Fetal Cytotrophoblasts	RABGGTA	0.265	0.254	0.048	< 2.23E-308	< 2.23E-308
Fetal Cytotrophoblasts	EIF2AK4	0.265	0.293	0.059	< 2.23E-308	< 2.23E-308
Fetal Cytotrophoblasts	FDXR	0.265	0.205	0.025	< 2.23E-308	< 2.23E-308
Fetal Cytotrophoblasts	CSRP2	0.264	0.572	0.205	< 2.23E-308	< 2.23E-308
Fetal Cytotrophoblasts	CLPX	0.264	0.268	0.06	< 2.23E-308	< 2.23E-308
Fetal Cytotrophoblasts	TBC1D10A	0.264	0.321	0.091	< 2.23E-308	< 2.23E-308
Fetal Cytotrophoblasts	ARL5A	0.264	0.439	0.137	< 2.23E-308	< 2.23E-308
Fetal Cytotrophoblasts	SARS2	0.264	0.215	0.027	< 2.23E-308	< 2.23E-308
Fetal Cytotrophoblasts	PSMD8	0.264	0.764	0.352	< 2.23E-308	< 2.23E-308
Fetal Cytotrophoblasts	RPE	0.264	0.288	0.053	< 2.23E-308	< 2.23E-308
Fetal Cytotrophoblasts	SMG9	0.264	0.242	0.042	< 2.23E-308	< 2.23E-308
Fetal Cytotrophoblasts	DHRS1	0.264	0.303	0.07	< 2.23E-308	< 2.23E-308
Fetal Cytotrophoblasts	C2orf68	0.263	0.289	0.056	< 2.23E-308	< 2.23E-308
Fetal Cytotrophoblasts	RAB1B	0.263	0.379	0.11	< 2.23E-308	< 2.23E-308
Fetal Cytotrophoblasts	PSMC5	0.263	0.623	0.253	< 2.23E-308	< 2.23E-308
Fetal Cytotrophoblasts	TLR3	0.263	0.186	0.015	< 2.23E-308	< 2.23E-308
Fetal Cytotrophoblasts	CACUL1	0.263	0.317	0.071	< 2.23E-308	< 2.23E-308
Fetal Cytotrophoblasts	ZNF451	0.263	0.329	0.073	< 2.23E-308	< 2.23E-308
Fetal Cytotrophoblasts	ZNRF3	0.263	0.207	0.016	< 2.23E-308	< 2.23E-308
Fetal Cytotrophoblasts	USP47	0.263	0.351	0.094	< 2.23E-308	< 2.23E-308
Fetal Cytotrophoblasts	PIP5K1B	0.262	0.199	0.018	< 2.23E-308	< 2.23E-308
Fetal Cytotrophoblasts	RUVBL2	0.262	0.335	0.092	< 2.23E-308	< 2.23E-308
Fetal Cytotrophoblasts	SRSF8	0.262	0.348	0.089	< 2.23E-308	< 2.23E-308
Fetal Cytotrophoblasts	NUTF2	0.262	0.588	0.232	< 2.23E-308	< 2.23E-308
Fetal Cytotrophoblasts	COQ5	0.262	0.319	0.077	< 2.23E-308	< 2.23E-308
Fetal Cytotrophoblasts	CIAO1	0.262	0.387	0.107	< 2.23E-308	< 2.23E-308
Fetal Cytotrophoblasts	PPIL1	0.261	0.262	0.047	< 2.23E-308	< 2.23E-308
Fetal Cytotrophoblasts	SECISBP2	0.261	0.371	0.11	< 2.23E-308	< 2.23E-308
Fetal Cytotrophoblasts	NANOS1	0.261	0.186	0.009	< 2.23E-308	< 2.23E-308
Fetal Cytotrophoblasts	TMEM168	0.261	0.242	0.032	< 2.23E-308	< 2.23E-308
Fetal Cytotrophoblasts	MRPL58	0.261	0.28	0.063	< 2.23E-308	< 2.23E-308
Fetal Cytotrophoblasts	PSMD12	0.261	0.409	0.131	< 2.23E-308	< 2.23E-308
Fetal Cytotrophoblasts	MPLKIP	0.261	0.466	0.168	< 2.23E-308	< 2.23E-308
Fetal Cytotrophoblasts	HIC2	0.26	0.233	0.039	< 2.23E-308	< 2.23E-308
Fetal Cytotrophoblasts	FDPS	0.26	0.5	0.169	< 2.23E-308	< 2.23E-308
Fetal Cytotrophoblasts	FMNL2	0.259	0.336	0.074	< 2.23E-308	< 2.23E-308
Fetal Cytotrophoblasts	MCM4	0.259	0.198	0.028	< 2.23E-308	< 2.23E-308
Fetal Cytotrophoblasts	TMEM62	0.259	0.215	0.021	< 2.23E-308	< 2.23E-308
Fetal Cytotrophoblasts	SNX14	0.258	0.3	0.064	< 2.23E-308	< 2.23E-308
Fetal Cytotrophoblasts	PIP4P1	0.258	0.295	0.055	< 2.23E-308	< 2.23E-308
Fetal Cytotrophoblasts	TRAP1	0.258	0.272	0.038	< 2.23E-308	< 2.23E-308
Fetal Cytotrophoblasts	EEF1E1	0.258	0.352	0.091	< 2.23E-308	< 2.23E-308
Fetal Cytotrophoblasts	TUSC2	0.257	0.324	0.068	< 2.23E-308	< 2.23E-308
Fetal Cytotrophoblasts	CSE1L	0.257	0.292	0.06	< 2.23E-308	< 2.23E-308
Fetal Cytotrophoblasts	SPTLC3	0.257	0.178	0.018	< 2.23E-308	< 2.23E-308
Fetal Cytotrophoblasts	SCAMP3	0.257	0.413	0.124	< 2.23E-308	< 2.23E-308
Fetal Cytotrophoblasts	GOPC	0.257	0.33	0.072	< 2.23E-308	< 2.23E-308
Fetal Cytotrophoblasts	PSME3	0.257	0.278	0.075	< 2.23E-308	< 2.23E-308
Fetal Cytotrophoblasts	REEP4	0.257	0.258	0.042	< 2.23E-308	< 2.23E-308
Fetal Cytotrophoblasts	RPS6KA4	0.257	0.237	0.031	< 2.23E-308	< 2.23E-308
Fetal Cytotrophoblasts	DUXAP8	0.257	0.238	0.039	< 2.23E-308	< 2.23E-308
Fetal Cytotrophoblasts	ID4	0.256	0.2	0.021	< 2.23E-308	< 2.23E-308
Fetal Cytotrophoblasts	DMD	0.256	0.277	0.039	< 2.23E-308	< 2.23E-308
Fetal Cytotrophoblasts	MROH1	0.256	0.196	0.036	< 2.23E-308	< 2.23E-308
Fetal Cytotrophoblasts	CLDN3	0.256	0.18	0.007	< 2.23E-308	< 2.23E-308
Fetal Cytotrophoblasts	ERI3	0.255	0.374	0.097	< 2.23E-308	< 2.23E-308
Fetal Cytotrophoblasts	CHML	0.255	0.234	0.029	< 2.23E-308	< 2.23E-308
Fetal Cytotrophoblasts	SUZ12	0.255	0.285	0.054	< 2.23E-308	< 2.23E-308
Fetal Cytotrophoblasts	FAM76A	0.255	0.226	0.038	< 2.23E-308	< 2.23E-308
Fetal Cytotrophoblasts	ZNF701	0.255	0.191	0.034	< 2.23E-308	< 2.23E-308
Fetal Cytotrophoblasts	GSR	0.255	0.223	0.022	< 2.23E-308	< 2.23E-308
Fetal Cytotrophoblasts	TTC1	0.255	0.441	0.15	< 2.23E-308	< 2.23E-308
Fetal Cytotrophoblasts	MTCH1	0.255	0.47	0.163	< 2.23E-308	< 2.23E-308
Fetal Cytotrophoblasts	MRPL36	0.254	0.436	0.142	< 2.23E-308	< 2.23E-308
Fetal Cytotrophoblasts	AAMP	0.254	0.536	0.197	< 2.23E-308	< 2.23E-308
Fetal Cytotrophoblasts	EIF4G1	0.254	0.377	0.115	< 2.23E-308	< 2.23E-308
Fetal Cytotrophoblasts	ATF1	0.254	0.325	0.09	< 2.23E-308	< 2.23E-308
Fetal Cytotrophoblasts	UBE4B	0.254	0.265	0.046	< 2.23E-308	< 2.23E-308
Fetal Cytotrophoblasts	C21orf91	0.254	0.201	0.029	< 2.23E-308	< 2.23E-308
Fetal Cytotrophoblasts	RRAS2	0.253	0.309	0.062	< 2.23E-308	< 2.23E-308
Fetal Cytotrophoblasts	DLX6	0.253	0.196	0.021	< 2.23E-308	< 2.23E-308
Fetal Cytotrophoblasts	FAR1	0.253	0.274	0.05	< 2.23E-308	< 2.23E-308
Fetal Cytotrophoblasts	DNAJC6	0.253	0.183	0.009	< 2.23E-308	< 2.23E-308
Fetal Cytotrophoblasts	THEM6	0.252	0.215	0.02	< 2.23E-308	< 2.23E-308
Fetal Cytotrophoblasts	SIN3B	0.252	0.208	0.029	< 2.23E-308	< 2.23E-308
Fetal Cytotrophoblasts	MFSD11	0.252	0.33	0.089	< 2.23E-308	< 2.23E-308
Fetal Cytotrophoblasts	ATMIN	0.252	0.278	0.061	< 2.23E-308	< 2.23E-308
Fetal Cytotrophoblasts	CAPRIN1	0.251	0.324	0.07	< 2.23E-308	< 2.23E-308
Fetal Cytotrophoblasts	ABCB8	0.251	0.217	0.035	< 2.23E-308	< 2.23E-308
Fetal Cytotrophoblasts	PPARD	0.251	0.214	0.036	< 2.23E-308	< 2.23E-308
Fetal Cytotrophoblasts	FNDC3B	0.251	0.447	0.149	< 2.23E-308	< 2.23E-308
Fetal Cytotrophoblasts	KCTD1	0.25	0.2	0.013	< 2.23E-308	< 2.23E-308
Fetal Cytotrophoblasts	ITPRID2	0.25	0.274	0.055	< 2.23E-308	< 2.23E-308
Fetal Cytotrophoblasts	LATS2	0.25	0.239	0.038	< 2.23E-308	< 2.23E-308
Fetal Cytotrophoblasts	ZNF468	0.25	0.156	0.024	< 2.23E-308	< 2.23E-308
Fetal Cytotrophoblasts	SSNA1	0.272	0.51	0.192	1.03e-307	3.75e-303
Fetal Cytotrophoblasts	EMC10	0.284	0.481	0.18	1.38e-307	5.05e-303
Fetal Cytotrophoblasts	CALU	0.335	0.642	0.261	2.01e-307	7.36e-303
Fetal Cytotrophoblasts	CANX	0.374	0.617	0.268	3.44e-307	1.26e-302
Fetal Cytotrophoblasts	DSTN	0.341	0.83	0.474	3.97e-306	1.45e-301
Fetal Cytotrophoblasts	NDUFA5	0.315	0.623	0.26	5.30e-306	1.94e-301
Fetal Cytotrophoblasts	TMEM170A	0.262	0.352	0.111	1.75e-304	6.40e-300
Fetal Cytotrophoblasts	SMIM7	0.265	0.572	0.227	8.22e-304	3.01e-299
Fetal Cytotrophoblasts	GLA	0.315	0.293	0.083	8.89e-303	3.25e-298
Fetal Cytotrophoblasts	ARID5B	0.526	0.669	0.298	1.04e-302	3.82e-298
Fetal Cytotrophoblasts	MRPS7	0.298	0.537	0.208	1.07e-302	3.90e-298
Fetal Cytotrophoblasts	FAM49A	0.341	0.308	0.092	2.70e-302	9.88e-298
Fetal Cytotrophoblasts	ACTN1	0.257	0.411	0.143	1.08e-301	3.94e-297
Fetal Cytotrophoblasts	GNG10	0.357	0.678	0.312	2.84e-301	1.04e-296
Fetal Cytotrophoblasts	TOM1	0.259	0.375	0.124	3.64e-301	1.33e-296
Fetal Cytotrophoblasts	ZNF410	0.278	0.345	0.108	5.72e-301	2.09e-296
Fetal Cytotrophoblasts	TRAPPC6A	0.273	0.477	0.177	3.09e-299	1.13e-294
Fetal Cytotrophoblasts	SNX17	0.264	0.513	0.197	9.07e-299	3.32e-294
Fetal Cytotrophoblasts	SNHG8	0.462	0.646	0.296	8.80e-298	3.22e-293
Fetal Cytotrophoblasts	ISCU	0.362	0.682	0.316	2.57e-297	9.40e-293
Fetal Cytotrophoblasts	UQCRC2	0.337	0.598	0.246	9.10e-297	3.33e-292
Fetal Cytotrophoblasts	SAR1B	0.288	0.378	0.126	1.35e-296	4.93e-292
Fetal Cytotrophoblasts	MMADHC	0.261	0.622	0.26	4.48e-296	1.64e-291
Fetal Cytotrophoblasts	TMEM140	0.41	0.218	0.052	1.94e-295	7.09e-291
Fetal Cytotrophoblasts	ACTN4	0.276	0.59	0.242	2.30e-295	8.43e-291
Fetal Cytotrophoblasts	EIF6	0.401	0.626	0.27	1.40e-294	5.14e-290
Fetal Cytotrophoblasts	NABP1	0.295	0.314	0.095	3.64e-294	1.33e-289
Fetal Cytotrophoblasts	F11R	0.294	0.407	0.141	1.44e-292	5.29e-288
Fetal Cytotrophoblasts	SDHC	0.254	0.622	0.26	4.84e-292	1.77e-287
Fetal Cytotrophoblasts	ZFAND6	0.346	0.56	0.228	5.28e-292	1.93e-287
Fetal Cytotrophoblasts	B4GALT3	0.251	0.336	0.106	1.39e-289	5.09e-285
Fetal Cytotrophoblasts	ZFAND5	0.27	0.535	0.215	3.22e-289	1.18e-284
Fetal Cytotrophoblasts	SEC13	0.28	0.441	0.162	1.24e-288	4.53e-284
Fetal Cytotrophoblasts	CHMP2B	0.377	0.461	0.174	3.64e-288	1.33e-283
Fetal Cytotrophoblasts	NDUFS7	0.303	0.621	0.268	2.05e-287	7.49e-283
Fetal Cytotrophoblasts	TIMM17A	0.341	0.473	0.18	5.83e-286	2.14e-281
Fetal Cytotrophoblasts	CASP4	0.358	0.552	0.223	1.24e-285	4.52e-281
Fetal Cytotrophoblasts	CD164	0.554	0.783	0.427	4.64e-284	1.70e-279
Fetal Cytotrophoblasts	ETFB	0.297	0.585	0.244	7.24e-284	2.65e-279
Fetal Cytotrophoblasts	SQLE	0.355	0.281	0.082	8.45e-284	3.09e-279
Fetal Cytotrophoblasts	PGM2	0.26	0.192	0.043	1.08e-283	3.96e-279
Fetal Cytotrophoblasts	NDUFA11	0.309	0.831	0.502	1.83e-282	6.69e-278
Fetal Cytotrophoblasts	SNRPB2	0.357	0.685	0.318	4.72e-282	1.73e-277
Fetal Cytotrophoblasts	MRPL54	0.262	0.497	0.193	5.34e-281	1.96e-276
Fetal Cytotrophoblasts	LAMP1	0.272	0.539	0.223	1.65e-280	6.04e-276
Fetal Cytotrophoblasts	CCT6A	0.287	0.493	0.19	1.92e-280	7.03e-276
Fetal Cytotrophoblasts	BRI3	0.254	0.496	0.195	1.82e-279	6.66e-275
Fetal Cytotrophoblasts	MRPS36	0.264	0.496	0.192	1.17e-278	4.27e-274
Fetal Cytotrophoblasts	COPZ1	0.266	0.595	0.249	2.56e-277	9.36e-273
Fetal Cytotrophoblasts	EIF3J	0.312	0.607	0.262	2.45e-276	8.95e-272
Fetal Cytotrophoblasts	PRDX3	0.307	0.677	0.306	1.09e-275	3.99e-271
Fetal Cytotrophoblasts	SSU72	0.284	0.549	0.23	5.18e-274	1.89e-269
Fetal Cytotrophoblasts	CPNE1	0.275	0.507	0.201	8.25e-274	3.02e-269
Fetal Cytotrophoblasts	ZC3H15	0.333	0.576	0.243	7.31e-272	2.68e-267
Fetal Cytotrophoblasts	MRFAP1	0.512	0.733	0.386	1.17e-268	4.28e-264
Fetal Cytotrophoblasts	NRBF2	0.517	0.358	0.126	1.60e-268	5.84e-264
Fetal Cytotrophoblasts	CNPY2	0.345	0.73	0.336	5.64e-268	2.06e-263
Fetal Cytotrophoblasts	MRPS24	0.3	0.645	0.298	5.71e-268	2.09e-263
Fetal Cytotrophoblasts	TCF25	0.434	0.698	0.334	1.39e-267	5.08e-263
Fetal Cytotrophoblasts	TOX4	0.367	0.393	0.141	8.82e-267	3.23e-262
Fetal Cytotrophoblasts	RTF2	0.271	0.545	0.223	4.21e-266	1.54e-261
Fetal Cytotrophoblasts	XRCC6	0.284	0.676	0.316	9.32e-264	3.41e-259
Fetal Cytotrophoblasts	MAPK1IP1L	0.263	0.488	0.191	1.48e-263	5.41e-259
Fetal Cytotrophoblasts	PRRC2C	0.404	0.637	0.292	3.97e-262	1.45e-257
Fetal Cytotrophoblasts	SRSF5	0.382	0.763	0.452	1.26e-260	4.61e-256
Fetal Cytotrophoblasts	SELENOT	0.416	0.725	0.37	1.21e-259	4.43e-255
Fetal Cytotrophoblasts	LSM1	0.305	0.552	0.229	2.67e-257	9.78e-253
Fetal Cytotrophoblasts	ZNHIT1	0.281	0.669	0.311	8.62e-255	3.16e-250
Fetal Cytotrophoblasts	COX14	0.257	0.608	0.272	3.55e-251	1.30e-246
Fetal Cytotrophoblasts	KDELR1	0.296	0.67	0.309	1.76e-249	6.42e-245
Fetal Cytotrophoblasts	TCEAL4	0.356	0.716	0.347	3.05e-249	1.12e-244
Fetal Cytotrophoblasts	WSB1	0.516	0.77	0.46	4.78e-249	1.75e-244
Fetal Cytotrophoblasts	ERP44	0.276	0.577	0.253	1.50e-244	5.48e-240
Fetal Cytotrophoblasts	PCBP1	0.346	0.687	0.357	6.40e-243	2.34e-238
Fetal Cytotrophoblasts	SRA1	0.273	0.444	0.177	4.93e-239	1.80e-234
Fetal Cytotrophoblasts	LGALS14	1.029	0.129	0.024	4.88e-238	1.78e-233
Fetal Cytotrophoblasts	ATRAID	0.27	0.642	0.302	2.79e-236	1.02e-231
Fetal Cytotrophoblasts	KMO	0.649	0.111	0.019	5.45e-229	1.99e-224
Fetal Cytotrophoblasts	MAPRE1	0.268	0.516	0.222	1.93e-227	7.07e-223
Fetal Cytotrophoblasts	ATP6V0C	0.386	0.722	0.409	1.47e-224	5.38e-220
Fetal Cytotrophoblasts	MAGED2	0.253	0.696	0.333	3.08e-223	1.13e-218
Fetal Cytotrophoblasts	VAPA	0.252	0.596	0.285	9.80e-220	3.59e-215
Fetal Cytotrophoblasts	NDUFB5	0.256	0.611	0.286	6.92e-218	2.53e-213
Fetal Cytotrophoblasts	TGIF1	0.317	0.561	0.255	7.02e-218	2.57e-213
Fetal Cytotrophoblasts	SELENOH	0.263	0.73	0.406	1.69e-211	6.17e-207
Fetal Cytotrophoblasts	ZNF706	0.266	0.629	0.302	2.67e-210	9.78e-206
Fetal Cytotrophoblasts	PET100	0.27	0.663	0.341	3.26e-205	1.19e-200
Fetal Cytotrophoblasts	WDR83OS	0.345	0.789	0.447	4.22e-205	1.54e-200
Fetal Cytotrophoblasts	AC245041.2	0.255	0.14	0.032	2.06e-203	7.54e-199
Fetal Cytotrophoblasts	UBE2B	0.39	0.65	0.327	9.12e-203	3.34e-198
Fetal Cytotrophoblasts	SMDT1	0.269	0.696	0.36	6.73e-201	2.46e-196
Fetal Cytotrophoblasts	PAIP2	0.287	0.694	0.368	1.32e-200	4.83e-196
Fetal Cytotrophoblasts	CD200	0.251	0.142	0.034	9.07e-197	3.32e-192
Fetal Cytotrophoblasts	RHEB	0.284	0.595	0.294	8.91e-195	3.26e-190
Fetal Cytotrophoblasts	TAX1BP1	0.389	0.594	0.291	1.61e-189	5.88e-185
Fetal Cytotrophoblasts	ATP1A4	0.301	0.131	0.03	3.29e-187	1.20e-182
Fetal Cytotrophoblasts	LMAN2	0.267	0.722	0.374	7.39e-174	2.70e-169
Fetal Cytotrophoblasts	DDIT3	0.29	0.375	0.165	1.08e-159	3.97e-155
Fetal Cytotrophoblasts	MORF4L1	0.311	0.817	0.559	7.61e-150	2.79e-145
Fetal Cytotrophoblasts	NUCB2	0.464	0.557	0.276	2.89e-149	1.06e-144
Fetal Cytotrophoblasts	RAB7A	0.279	0.71	0.397	3.79e-139	1.39e-134
Fetal Cytotrophoblasts	BCAR4	0.446	0.229	0.09	3.02e-138	1.11e-133
Fetal Cytotrophoblasts	CYP11A1	0.564	0.21	0.087	3.90e-114	1.43e-109
Fetal Cytotrophoblasts	ABHD5	0.255	0.241	0.109	4.49e-100	1.64e-95
Fetal Cytotrophoblasts	SERPINB2	0.854	0.109	0.038	9.13e-85	3.34e-80
Fetal Cytotrophoblasts	TPPP3	0.378	0.1	0.069	4.46e-11	1.63e-06

## Sheet: Fetal Endothelial Cells
Cell type cluster	Gene	Average log2 Fold-change	Percentage cluster cells expressing gene	Percentage other cells expressing gene	P-value	Bonferroni-adjusted p-value
Fetal Endothelial Cells	FABP4	5.295	0.594	0.016	< 2.23E-308	< 2.23E-308
Fetal Endothelial Cells	TNNT3	4.802	0.536	0.045	< 2.23E-308	< 2.23E-308
Fetal Endothelial Cells	GNG11	4.769	0.97	0.164	< 2.23E-308	< 2.23E-308
Fetal Endothelial Cells	FCGR2B	4.496	0.887	0.019	< 2.23E-308	< 2.23E-308
Fetal Endothelial Cells	PECAM1	4.267	0.876	0.048	< 2.23E-308	< 2.23E-308
Fetal Endothelial Cells	CAV1	4.118	0.957	0.238	< 2.23E-308	< 2.23E-308
Fetal Endothelial Cells	SPARCL1	3.81	0.715	0.008	< 2.23E-308	< 2.23E-308
Fetal Endothelial Cells	RAMP2	3.55	0.72	0.008	< 2.23E-308	< 2.23E-308
Fetal Endothelial Cells	EGFL7	3.528	0.856	0.101	< 2.23E-308	< 2.23E-308
Fetal Endothelial Cells	IFI27	3.422	0.977	0.158	< 2.23E-308	< 2.23E-308
Fetal Endothelial Cells	HYAL2	3.279	0.692	0.057	< 2.23E-308	< 2.23E-308
Fetal Endothelial Cells	BST2	3.27	0.927	0.299	< 2.23E-308	< 2.23E-308
Fetal Endothelial Cells	NNAT	3.254	0.466	0.003	< 2.23E-308	< 2.23E-308
Fetal Endothelial Cells	ICAM2	3.215	0.732	0.066	< 2.23E-308	< 2.23E-308
Fetal Endothelial Cells	ECSCR	3.203	0.697	0.005	< 2.23E-308	< 2.23E-308
Fetal Endothelial Cells	IDO1	3.181	0.594	0.016	< 2.23E-308	< 2.23E-308
Fetal Endothelial Cells	PCAT19	3.17	0.664	0.004	< 2.23E-308	< 2.23E-308
Fetal Endothelial Cells	CD34	3.104	0.646	0.004	< 2.23E-308	< 2.23E-308
Fetal Endothelial Cells	WARS	3.104	0.717	0.074	< 2.23E-308	< 2.23E-308
Fetal Endothelial Cells	TMEM88	3.031	0.657	0.023	< 2.23E-308	< 2.23E-308
Fetal Endothelial Cells	TCIM	2.937	0.603	0.043	< 2.23E-308	< 2.23E-308
Fetal Endothelial Cells	JAM2	2.881	0.679	0.076	< 2.23E-308	< 2.23E-308
Fetal Endothelial Cells	CDH5	2.795	0.583	0.01	< 2.23E-308	< 2.23E-308
Fetal Endothelial Cells	NRN1	2.734	0.554	0.021	< 2.23E-308	< 2.23E-308
Fetal Endothelial Cells	VWF	2.649	0.514	0.005	< 2.23E-308	< 2.23E-308
Fetal Endothelial Cells	PLVAP	2.633	0.488	0.002	< 2.23E-308	< 2.23E-308
Fetal Endothelial Cells	A2M	2.617	0.66	0.074	< 2.23E-308	< 2.23E-308
Fetal Endothelial Cells	APLNR	2.605	0.489	0.003	< 2.23E-308	< 2.23E-308
Fetal Endothelial Cells	MEOX2	2.541	0.523	0.001	< 2.23E-308	< 2.23E-308
Fetal Endothelial Cells	TNFSF10	2.533	0.789	0.139	< 2.23E-308	< 2.23E-308
Fetal Endothelial Cells	EDN1	2.475	0.365	0.018	< 2.23E-308	< 2.23E-308
Fetal Endothelial Cells	CRIP2	2.436	0.615	0.101	< 2.23E-308	< 2.23E-308
Fetal Endothelial Cells	TMEM100	2.413	0.274	0.005	< 2.23E-308	< 2.23E-308
Fetal Endothelial Cells	VAMP5	2.328	0.741	0.231	< 2.23E-308	< 2.23E-308
Fetal Endothelial Cells	CARD16	2.315	0.653	0.196	< 2.23E-308	< 2.23E-308
Fetal Endothelial Cells	SLC9A3R2	2.298	0.462	0.038	< 2.23E-308	< 2.23E-308
Fetal Endothelial Cells	ESAM	2.287	0.521	0.032	< 2.23E-308	< 2.23E-308
Fetal Endothelial Cells	HSD17B2	2.256	0.796	0.276	< 2.23E-308	< 2.23E-308
Fetal Endothelial Cells	CAV2	2.218	0.613	0.146	< 2.23E-308	< 2.23E-308
Fetal Endothelial Cells	PALMD	2.17	0.462	0.007	< 2.23E-308	< 2.23E-308
Fetal Endothelial Cells	PRCP	2.141	0.561	0.206	< 2.23E-308	< 2.23E-308
Fetal Endothelial Cells	EPAS1	2.126	0.719	0.269	< 2.23E-308	< 2.23E-308
Fetal Endothelial Cells	S100A16	2.089	0.514	0.07	< 2.23E-308	< 2.23E-308
Fetal Endothelial Cells	COL4A1	2.047	0.594	0.227	< 2.23E-308	< 2.23E-308
Fetal Endothelial Cells	GIMAP7	2.032	0.501	0.066	< 2.23E-308	< 2.23E-308
Fetal Endothelial Cells	SCARB1	1.954	0.402	0.07	< 2.23E-308	< 2.23E-308
Fetal Endothelial Cells	IGFBP4	1.952	0.431	0.044	< 2.23E-308	< 2.23E-308
Fetal Endothelial Cells	RCAN1	1.949	0.438	0.073	< 2.23E-308	< 2.23E-308
Fetal Endothelial Cells	IGF1	1.91	0.399	0.035	< 2.23E-308	< 2.23E-308
Fetal Endothelial Cells	RAMP3	1.907	0.246	0.001	< 2.23E-308	< 2.23E-308
Fetal Endothelial Cells	CD93	1.902	0.451	0.051	< 2.23E-308	< 2.23E-308
Fetal Endothelial Cells	C1orf54	1.892	0.452	0.025	< 2.23E-308	< 2.23E-308
Fetal Endothelial Cells	LPAR6	1.868	0.457	0.054	< 2.23E-308	< 2.23E-308
Fetal Endothelial Cells	CAVIN2	1.84	0.35	0.007	< 2.23E-308	< 2.23E-308
Fetal Endothelial Cells	COL4A2	1.828	0.624	0.284	< 2.23E-308	< 2.23E-308
Fetal Endothelial Cells	PRXL2A	1.823	0.477	0.098	< 2.23E-308	< 2.23E-308
Fetal Endothelial Cells	SLC2A1	1.817	0.655	0.183	< 2.23E-308	< 2.23E-308
Fetal Endothelial Cells	MTUS1	1.773	0.436	0.067	< 2.23E-308	< 2.23E-308
Fetal Endothelial Cells	ADCY4	1.764	0.359	0.007	< 2.23E-308	< 2.23E-308
Fetal Endothelial Cells	CCND1	1.755	0.351	0.068	< 2.23E-308	< 2.23E-308
Fetal Endothelial Cells	GIMAP4	1.751	0.427	0.06	< 2.23E-308	< 2.23E-308
Fetal Endothelial Cells	ACVRL1	1.738	0.375	0.032	< 2.23E-308	< 2.23E-308
Fetal Endothelial Cells	EGFL8	1.736	0.249	0.019	< 2.23E-308	< 2.23E-308
Fetal Endothelial Cells	FCN3	1.721	0.297	0.001	< 2.23E-308	< 2.23E-308
Fetal Endothelial Cells	CYB5A	1.691	0.618	0.304	< 2.23E-308	< 2.23E-308
Fetal Endothelial Cells	PART1	1.676	0.305	0.003	< 2.23E-308	< 2.23E-308
Fetal Endothelial Cells	EXOC6	1.673	0.374	0.035	< 2.23E-308	< 2.23E-308
Fetal Endothelial Cells	BEX3	1.671	0.854	0.473	< 2.23E-308	< 2.23E-308
Fetal Endothelial Cells	MGST2	1.657	0.51	0.163	< 2.23E-308	< 2.23E-308
Fetal Endothelial Cells	KDR	1.645	0.304	0.001	< 2.23E-308	< 2.23E-308
Fetal Endothelial Cells	TSPAN7	1.639	0.282	0.012	< 2.23E-308	< 2.23E-308
Fetal Endothelial Cells	PTPRB	1.626	0.316	0.002	< 2.23E-308	< 2.23E-308
Fetal Endothelial Cells	FDPS	1.617	0.503	0.182	< 2.23E-308	< 2.23E-308
Fetal Endothelial Cells	SPTBN1	1.613	0.437	0.113	< 2.23E-308	< 2.23E-308
Fetal Endothelial Cells	RHOC	1.61	0.695	0.363	< 2.23E-308	< 2.23E-308
Fetal Endothelial Cells	CRHBP	1.534	0.188	0.003	< 2.23E-308	< 2.23E-308
Fetal Endothelial Cells	TIE1	1.52	0.3	0.003	< 2.23E-308	< 2.23E-308
Fetal Endothelial Cells	MAGED2	1.507	0.669	0.349	< 2.23E-308	< 2.23E-308
Fetal Endothelial Cells	ROBO4	1.506	0.285	0.001	< 2.23E-308	< 2.23E-308
Fetal Endothelial Cells	CD300LG	1.501	0.204	0.001	< 2.23E-308	< 2.23E-308
Fetal Endothelial Cells	RGS3	1.486	0.338	0.04	< 2.23E-308	< 2.23E-308
Fetal Endothelial Cells	LDB2	1.469	0.364	0.046	< 2.23E-308	< 2.23E-308
Fetal Endothelial Cells	APLN	1.45	0.168	0.003	< 2.23E-308	< 2.23E-308
Fetal Endothelial Cells	ITM2A	1.448	0.342	0.059	< 2.23E-308	< 2.23E-308
Fetal Endothelial Cells	MMRN2	1.419	0.273	0.007	< 2.23E-308	< 2.23E-308
Fetal Endothelial Cells	TRIM16	1.415	0.288	0.043	< 2.23E-308	< 2.23E-308
Fetal Endothelial Cells	EMP1	1.41	0.356	0.071	< 2.23E-308	< 2.23E-308
Fetal Endothelial Cells	NOSTRIN	1.409	0.266	0.017	< 2.23E-308	< 2.23E-308
Fetal Endothelial Cells	TM4SF18	1.397	0.247	0.001	< 2.23E-308	< 2.23E-308
Fetal Endothelial Cells	IL33	1.379	0.272	0.001	< 2.23E-308	< 2.23E-308
Fetal Endothelial Cells	MFNG	1.365	0.307	0.037	< 2.23E-308	< 2.23E-308
Fetal Endothelial Cells	DIPK2B	1.364	0.268	0.001	< 2.23E-308	< 2.23E-308
Fetal Endothelial Cells	CLEC14A	1.337	0.198	0.001	< 2.23E-308	< 2.23E-308
Fetal Endothelial Cells	CETP	1.325	0.192	0.002	< 2.23E-308	< 2.23E-308
Fetal Endothelial Cells	PCCA	1.323	0.218	0.03	< 2.23E-308	< 2.23E-308
Fetal Endothelial Cells	HEY1	1.319	0.232	0.019	< 2.23E-308	< 2.23E-308
Fetal Endothelial Cells	GJA4	1.315	0.149	0.004	< 2.23E-308	< 2.23E-308
Fetal Endothelial Cells	TSPAN6	1.311	0.316	0.07	< 2.23E-308	< 2.23E-308
Fetal Endothelial Cells	STXBP6	1.304	0.287	0.021	< 2.23E-308	< 2.23E-308
Fetal Endothelial Cells	MYCT1	1.303	0.264	0.001	< 2.23E-308	< 2.23E-308
Fetal Endothelial Cells	CALHM4	1.284	0.198	0.007	< 2.23E-308	< 2.23E-308
Fetal Endothelial Cells	LMCD1	1.279	0.412	0.104	< 2.23E-308	< 2.23E-308
Fetal Endothelial Cells	MECOM	1.265	0.206	0.002	< 2.23E-308	< 2.23E-308
Fetal Endothelial Cells	JAM3	1.26	0.277	0.045	< 2.23E-308	< 2.23E-308
Fetal Endothelial Cells	JAG1	1.258	0.286	0.051	< 2.23E-308	< 2.23E-308
Fetal Endothelial Cells	FCSK	1.258	0.213	0.012	< 2.23E-308	< 2.23E-308
Fetal Endothelial Cells	ERG	1.226	0.249	0.002	< 2.23E-308	< 2.23E-308
Fetal Endothelial Cells	IFIT3	1.226	0.26	0.05	< 2.23E-308	< 2.23E-308
Fetal Endothelial Cells	AL583785.1	1.225	0.198	0.001	< 2.23E-308	< 2.23E-308
Fetal Endothelial Cells	ADGRF5	1.214	0.211	0.001	< 2.23E-308	< 2.23E-308
Fetal Endothelial Cells	NTHL1	1.21	0.269	0.032	< 2.23E-308	< 2.23E-308
Fetal Endothelial Cells	CGNL1	1.188	0.23	0.016	< 2.23E-308	< 2.23E-308
Fetal Endothelial Cells	PLXND1	1.184	0.304	0.064	< 2.23E-308	< 2.23E-308
Fetal Endothelial Cells	SPARC	1.162	0.896	0.473	< 2.23E-308	< 2.23E-308
Fetal Endothelial Cells	PODXL	1.136	0.197	0.002	< 2.23E-308	< 2.23E-308
Fetal Endothelial Cells	PLS3	1.119	0.26	0.043	< 2.23E-308	< 2.23E-308
Fetal Endothelial Cells	SOX7	1.111	0.207	0.003	< 2.23E-308	< 2.23E-308
Fetal Endothelial Cells	COX7A1	1.087	0.27	0.036	< 2.23E-308	< 2.23E-308
Fetal Endothelial Cells	CD200	1.087	0.221	0.034	< 2.23E-308	< 2.23E-308
Fetal Endothelial Cells	CLDN5	1.085	0.178	0.001	< 2.23E-308	< 2.23E-308
Fetal Endothelial Cells	FAM167B	1.076	0.192	0.01	< 2.23E-308	< 2.23E-308
Fetal Endothelial Cells	JCAD	1.06	0.2	0.007	< 2.23E-308	< 2.23E-308
Fetal Endothelial Cells	NOTCH4	1.047	0.188	0.004	< 2.23E-308	< 2.23E-308
Fetal Endothelial Cells	CYYR1	1.043	0.207	0.001	< 2.23E-308	< 2.23E-308
Fetal Endothelial Cells	XAF1	1.039	0.235	0.035	< 2.23E-308	< 2.23E-308
Fetal Endothelial Cells	MALL	1.023	0.189	0.003	< 2.23E-308	< 2.23E-308
Fetal Endothelial Cells	FAM107A	1.012	0.186	0.001	< 2.23E-308	< 2.23E-308
Fetal Endothelial Cells	IDO2	1.01	0.171	0.001	< 2.23E-308	< 2.23E-308
Fetal Endothelial Cells	GIMAP5	1.009	0.239	0.044	< 2.23E-308	< 2.23E-308
Fetal Endothelial Cells	GIMAP6	1.008	0.206	0.015	< 2.23E-308	< 2.23E-308
Fetal Endothelial Cells	CEACAM1	1.003	0.187	0.014	< 2.23E-308	< 2.23E-308
Fetal Endothelial Cells	FLI1	0.995	0.221	0.032	< 2.23E-308	< 2.23E-308
Fetal Endothelial Cells	MYZAP	0.977	0.173	0.004	< 2.23E-308	< 2.23E-308
Fetal Endothelial Cells	ADGRL4	0.977	0.19	0.001	< 2.23E-308	< 2.23E-308
Fetal Endothelial Cells	TEK	0.972	0.186	0.003	< 2.23E-308	< 2.23E-308
Fetal Endothelial Cells	MMRN1	0.931	0.164	0.001	< 2.23E-308	< 2.23E-308
Fetal Endothelial Cells	TSPAN15	0.929	0.185	0.019	< 2.23E-308	< 2.23E-308
Fetal Endothelial Cells	KANK3	0.924	0.17	0.011	< 2.23E-308	< 2.23E-308
Fetal Endothelial Cells	THSD1	0.893	0.151	0.008	< 2.23E-308	< 2.23E-308
Fetal Endothelial Cells	ABLIM3	0.889	0.161	0.006	< 2.23E-308	< 2.23E-308
Fetal Endothelial Cells	USHBP1	0.882	0.156	0.003	< 2.23E-308	< 2.23E-308
Fetal Endothelial Cells	GRB14	0.845	0.161	0.001	< 2.23E-308	< 2.23E-308
Fetal Endothelial Cells	NPR1	0.841	0.15	0.002	< 2.23E-308	< 2.23E-308
Fetal Endothelial Cells	LRRC36	0.839	0.142	0.002	< 2.23E-308	< 2.23E-308
Fetal Endothelial Cells	RAPGEF5	0.825	0.159	0.002	< 2.23E-308	< 2.23E-308
Fetal Endothelial Cells	SEMA3G	0.794	0.137	0.012	< 2.23E-308	< 2.23E-308
Fetal Endothelial Cells	AL590226.1	0.793	0.125	0.001	< 2.23E-308	< 2.23E-308
Fetal Endothelial Cells	PCDH12	0.786	0.159	0.017	< 2.23E-308	< 2.23E-308
Fetal Endothelial Cells	DLL4	0.782	0.125	0.011	< 2.23E-308	< 2.23E-308
Fetal Endothelial Cells	PLA1A	0.774	0.11	0.002	< 2.23E-308	< 2.23E-308
Fetal Endothelial Cells	NQO1	0.76	0.139	0.013	< 2.23E-308	< 2.23E-308
Fetal Endothelial Cells	COL18A1	0.76	0.155	0.011	< 2.23E-308	< 2.23E-308
Fetal Endothelial Cells	RASIP1	0.758	0.134	0.002	< 2.23E-308	< 2.23E-308
Fetal Endothelial Cells	LRP6	0.751	0.137	0.012	< 2.23E-308	< 2.23E-308
Fetal Endothelial Cells	SHE	0.745	0.145	0.002	< 2.23E-308	< 2.23E-308
Fetal Endothelial Cells	ARHGEF15	0.738	0.141	0.001	< 2.23E-308	< 2.23E-308
Fetal Endothelial Cells	RGS5	0.73	0.117	0.005	< 2.23E-308	< 2.23E-308
Fetal Endothelial Cells	TSPAN18	0.73	0.146	0.005	< 2.23E-308	< 2.23E-308
Fetal Endothelial Cells	TMEM204	0.724	0.144	0.011	< 2.23E-308	< 2.23E-308
Fetal Endothelial Cells	DIPK1B	0.721	0.127	0.002	< 2.23E-308	< 2.23E-308
Fetal Endothelial Cells	PDE6G	0.708	0.128	0.007	< 2.23E-308	< 2.23E-308
Fetal Endothelial Cells	SULT1C4	0.696	0.121	0.004	< 2.23E-308	< 2.23E-308
Fetal Endothelial Cells	GIMAP8	0.687	0.134	0.007	< 2.23E-308	< 2.23E-308
Fetal Endothelial Cells	BMX	0.685	0.11	0	< 2.23E-308	< 2.23E-308
Fetal Endothelial Cells	CLEC3B	0.674	0.133	0.001	< 2.23E-308	< 2.23E-308
Fetal Endothelial Cells	SELP	0.661	0.108	0.003	< 2.23E-308	< 2.23E-308
Fetal Endothelial Cells	AKR1C3	0.66	0.134	0.011	< 2.23E-308	< 2.23E-308
Fetal Endothelial Cells	TRAPPC3L	0.65	0.115	0.001	< 2.23E-308	< 2.23E-308
Fetal Endothelial Cells	VASH1	0.646	0.118	0.008	< 2.23E-308	< 2.23E-308
Fetal Endothelial Cells	TCTEX1D1	0.636	0.127	0.002	< 2.23E-308	< 2.23E-308
Fetal Endothelial Cells	SH2D3C	0.619	0.121	0.009	< 2.23E-308	< 2.23E-308
Fetal Endothelial Cells	LINC02587	0.591	0.105	0	< 2.23E-308	< 2.23E-308
Fetal Endothelial Cells	KL	0.56	0.108	0.001	< 2.23E-308	< 2.23E-308
Fetal Endothelial Cells	SHROOM4	0.532	0.102	0.007	< 2.23E-308	< 2.23E-308
Fetal Endothelial Cells	FGD5	0.515	0.105	0.006	< 2.23E-308	< 2.23E-308
Fetal Endothelial Cells	SLC44A4	0.511	0.109	0.003	< 2.23E-308	< 2.23E-308
Fetal Endothelial Cells	NDNF	0.51	0.102	0.002	< 2.23E-308	< 2.23E-308
Fetal Endothelial Cells	ASB9	0.498	0.101	0.002	< 2.23E-308	< 2.23E-308
Fetal Endothelial Cells	BMP6	0.485	0.1	0.005	< 2.23E-308	< 2.23E-308
Fetal Endothelial Cells	CAVIN1	1.584	0.491	0.191	7.09e-306	2.60e-301
Fetal Endothelial Cells	SIPA1L2	0.603	0.11	0.009	1.06e-299	3.87e-295
Fetal Endothelial Cells	SPTAN1	1.407	0.375	0.112	5.74e-299	2.10e-294
Fetal Endothelial Cells	CFI	0.811	0.2	0.032	1.73e-297	6.32e-293
Fetal Endothelial Cells	CASKIN2	0.569	0.104	0.008	1.06e-295	3.86e-291
Fetal Endothelial Cells	IGFBP5	2.058	0.352	0.098	1.29e-293	4.71e-289
Fetal Endothelial Cells	TCN2	0.76	0.141	0.016	2.81e-293	1.03e-288
Fetal Endothelial Cells	CLEC1A	1.196	0.269	0.062	3.08e-293	1.13e-288
Fetal Endothelial Cells	NFIB	1.003	0.253	0.053	1.68e-288	6.13e-284
Fetal Endothelial Cells	PIK3R3	0.764	0.134	0.015	3.27e-286	1.20e-281
Fetal Endothelial Cells	LOXL2	0.784	0.163	0.022	2.52e-285	9.23e-281
Fetal Endothelial Cells	DCHS1	0.504	0.1	0.008	8.37e-281	3.06e-276
Fetal Endothelial Cells	ZEB1	0.784	0.173	0.026	1.19e-279	4.34e-275
Fetal Endothelial Cells	MDK	1.372	0.433	0.146	1.25e-279	4.56e-275
Fetal Endothelial Cells	NPDC1	0.973	0.208	0.037	1.41e-279	5.16e-275
Fetal Endothelial Cells	SELENOW	1.326	0.66	0.379	1.53e-274	5.60e-270
Fetal Endothelial Cells	MAGEH1	1.075	0.258	0.056	1.26e-273	4.62e-269
Fetal Endothelial Cells	UACA	0.806	0.209	0.038	1.48e-271	5.41e-267
Fetal Endothelial Cells	IL3RA	0.607	0.121	0.013	5.86e-269	2.14e-264
Fetal Endothelial Cells	TNFRSF4	0.555	0.13	0.015	4.29e-264	1.57e-259
Fetal Endothelial Cells	RALGAPA2	0.828	0.154	0.022	1.32e-263	4.83e-259
Fetal Endothelial Cells	TSPAN12	0.837	0.174	0.029	5.48e-256	2.01e-251
Fetal Endothelial Cells	GBP4	0.741	0.172	0.028	4.84e-251	1.77e-246
Fetal Endothelial Cells	PRSS23	1.042	0.234	0.051	9.93e-247	3.63e-242
Fetal Endothelial Cells	ICA1	0.602	0.124	0.015	6.51e-246	2.38e-241
Fetal Endothelial Cells	ELK3	0.804	0.181	0.033	6.52e-238	2.39e-233
Fetal Endothelial Cells	LRRC32	0.91	0.205	0.041	3.97e-237	1.45e-232
Fetal Endothelial Cells	DYSF	0.762	0.137	0.019	3.97e-236	1.45e-231
Fetal Endothelial Cells	MSRB3	0.607	0.125	0.016	6.18e-236	2.26e-231
Fetal Endothelial Cells	S1PR1	0.886	0.193	0.038	8.17e-236	2.99e-231
Fetal Endothelial Cells	RHOB	1.44	0.459	0.194	2.43e-233	8.91e-229
Fetal Endothelial Cells	APOL3	0.913	0.19	0.037	4.64e-230	1.70e-225
Fetal Endothelial Cells	CD59	1.112	0.703	0.421	3.50e-229	1.28e-224
Fetal Endothelial Cells	DDAH2	1.246	0.45	0.184	7.86e-229	2.88e-224
Fetal Endothelial Cells	TBX2	0.556	0.115	0.014	2.04e-225	7.47e-221
Fetal Endothelial Cells	CPNE2	0.52	0.105	0.012	2.79e-225	1.02e-220
Fetal Endothelial Cells	ADAM15	1.211	0.258	0.07	2.84e-224	1.04e-219
Fetal Endothelial Cells	IFI44L	0.557	0.165	0.029	2.36e-223	8.64e-219
Fetal Endothelial Cells	GIMAP1	0.728	0.166	0.029	3.65e-223	1.34e-218
Fetal Endothelial Cells	PARVB	0.629	0.147	0.023	5.24e-219	1.92e-214
Fetal Endothelial Cells	MIR99AHG	0.645	0.135	0.02	1.14e-213	4.18e-209
Fetal Endothelial Cells	DNASE1L3	0.825	0.199	0.043	1.28e-209	4.70e-205
Fetal Endothelial Cells	ARHGAP29	0.803	0.163	0.031	5.14e-207	1.88e-202
Fetal Endothelial Cells	AK1	0.903	0.223	0.055	3.10e-202	1.14e-197
Fetal Endothelial Cells	HEG1	0.925	0.231	0.059	8.99e-202	3.29e-197
Fetal Endothelial Cells	EFNA1	1.217	0.451	0.191	3.31e-201	1.21e-196
Fetal Endothelial Cells	TMEM205	1.271	0.443	0.2	1.30e-200	4.76e-196
Fetal Endothelial Cells	RFLNB	0.632	0.126	0.019	2.49e-199	9.11e-195
Fetal Endothelial Cells	NDC80	0.582	0.109	0.015	3.65e-196	1.34e-191
Fetal Endothelial Cells	PDGFB	0.965	0.191	0.044	5.63e-194	2.06e-189
Fetal Endothelial Cells	SHROOM1	0.692	0.127	0.02	5.60e-193	2.05e-188
Fetal Endothelial Cells	ARMCX2	0.72	0.167	0.034	1.01e-185	3.68e-181
Fetal Endothelial Cells	TAX1BP1	1.356	0.535	0.306	3.53e-185	1.29e-180
Fetal Endothelial Cells	ZBTB20	0.813	0.214	0.054	2.47e-184	9.03e-180
Fetal Endothelial Cells	LAP3	1.014	0.369	0.144	2.41e-180	8.83e-176
Fetal Endothelial Cells	DPEP2	0.729	0.148	0.029	1.32e-176	4.84e-172
Fetal Endothelial Cells	CD320	1.167	0.268	0.088	1.46e-174	5.34e-170
Fetal Endothelial Cells	TCEAL9	0.962	0.705	0.43	3.84e-174	1.40e-169
Fetal Endothelial Cells	TJP1	1.008	0.228	0.066	2.42e-173	8.85e-169
Fetal Endothelial Cells	EFNB2	0.645	0.125	0.022	3.51e-170	1.29e-165
Fetal Endothelial Cells	RSPO3	0.63	0.162	0.035	1.19e-167	4.35e-163
Fetal Endothelial Cells	COL15A1	0.984	0.399	0.159	2.91e-167	1.06e-162
Fetal Endothelial Cells	TMEM35B	0.973	0.512	0.255	1.08e-166	3.94e-162
Fetal Endothelial Cells	ANXA3	1.199	0.369	0.156	3.09e-166	1.13e-161
Fetal Endothelial Cells	RGL2	1.001	0.248	0.079	9.06e-163	3.32e-158
Fetal Endothelial Cells	LHFPL6	0.992	0.31	0.114	8.05e-161	2.95e-156
Fetal Endothelial Cells	SEC14L1	1.141	0.297	0.112	4.24e-160	1.55e-155
Fetal Endothelial Cells	NR1H3	0.629	0.122	0.022	2.44e-159	8.91e-155
Fetal Endothelial Cells	HOXB7	0.557	0.118	0.021	7.50e-159	2.75e-154
Fetal Endothelial Cells	CARD8	1.005	0.247	0.08	2.71e-157	9.92e-153
Fetal Endothelial Cells	RUVBL1	0.963	0.235	0.075	2.00e-155	7.32e-151
Fetal Endothelial Cells	ACAT1	0.923	0.272	0.095	1.63e-150	5.97e-146
Fetal Endothelial Cells	FAM229B	0.658	0.131	0.026	3.22e-150	1.18e-145
Fetal Endothelial Cells	TSPAN14	0.978	0.268	0.096	8.94e-150	3.27e-145
Fetal Endothelial Cells	SULT1A1	0.801	0.26	0.086	1.27e-147	4.64e-143
Fetal Endothelial Cells	DLC1	0.57	0.133	0.028	5.75e-147	2.10e-142
Fetal Endothelial Cells	ADRB2	0.687	0.152	0.035	2.76e-145	1.01e-140
Fetal Endothelial Cells	AL137186.2	0.465	0.1	0.016	4.18e-145	1.53e-140
Fetal Endothelial Cells	IFIT2	0.695	0.154	0.036	1.00e-143	3.66e-139
Fetal Endothelial Cells	PPM1F	0.816	0.166	0.043	2.43e-142	8.90e-138
Fetal Endothelial Cells	ARL2	1.08	0.46	0.248	2.18e-141	7.98e-137
Fetal Endothelial Cells	LINC00472	0.717	0.159	0.04	1.01e-139	3.71e-135
Fetal Endothelial Cells	CFDP1	1.216	0.48	0.279	1.50e-139	5.51e-135
Fetal Endothelial Cells	WWTR1	0.739	0.172	0.047	1.62e-138	5.94e-134
Fetal Endothelial Cells	EHD2	0.595	0.153	0.036	2.20e-138	8.06e-134
Fetal Endothelial Cells	HIF3A	0.612	0.17	0.043	4.87e-138	1.78e-133
Fetal Endothelial Cells	NECTIN2	1.017	0.233	0.08	1.61e-137	5.87e-133
Fetal Endothelial Cells	GNAI2	1.082	0.4	0.205	1.67e-136	6.11e-132
Fetal Endothelial Cells	ADRB1	0.932	0.195	0.058	2.11e-136	7.73e-132
Fetal Endothelial Cells	MEF2C	0.707	0.24	0.079	1.90e-134	6.96e-130
Fetal Endothelial Cells	ENTPD1	0.726	0.134	0.03	2.30e-134	8.42e-130
Fetal Endothelial Cells	LAMA4	0.693	0.214	0.065	1.55e-132	5.66e-128
Fetal Endothelial Cells	SNCG	0.753	0.22	0.071	2.53e-132	9.27e-128
Fetal Endothelial Cells	TSPAN4	0.853	0.493	0.256	3.17e-132	1.16e-127
Fetal Endothelial Cells	LXN	0.641	0.138	0.032	1.18e-130	4.31e-126
Fetal Endothelial Cells	RAB13	1.094	0.403	0.208	7.71e-130	2.82e-125
Fetal Endothelial Cells	ATOX1	0.943	0.536	0.346	4.42e-129	1.62e-124
Fetal Endothelial Cells	EMP2	1.041	0.302	0.125	1.13e-128	4.15e-124
Fetal Endothelial Cells	ENG	1.036	0.348	0.158	2.13e-128	7.78e-124
Fetal Endothelial Cells	PALM2-AKAP2	0.969	0.279	0.112	2.15e-128	7.87e-124
Fetal Endothelial Cells	OAZ2	1.193	0.442	0.25	3.63e-128	1.33e-123
Fetal Endothelial Cells	CNN3	0.702	0.601	0.347	1.33e-127	4.87e-123
Fetal Endothelial Cells	CASP10	0.508	0.103	0.019	3.43e-127	1.25e-122
Fetal Endothelial Cells	S100A13	1.057	0.465	0.263	2.13e-126	7.78e-122
Fetal Endothelial Cells	AC132217.1	0.782	0.193	0.059	4.41e-126	1.61e-121
Fetal Endothelial Cells	RCBTB2	0.55	0.123	0.027	7.31e-126	2.67e-121
Fetal Endothelial Cells	LIMS2	0.731	0.183	0.055	3.56e-122	1.30e-117
Fetal Endothelial Cells	APP	0.914	0.355	0.164	8.10e-122	2.96e-117
Fetal Endothelial Cells	FAM184A	0.584	0.11	0.023	9.11e-122	3.34e-117
Fetal Endothelial Cells	FXYD6	0.595	0.13	0.03	1.50e-121	5.48e-117
Fetal Endothelial Cells	PPP2R2A	1.062	0.325	0.151	1.73e-121	6.33e-117
Fetal Endothelial Cells	NEDD9	0.968	0.272	0.112	1.43e-120	5.24e-116
Fetal Endothelial Cells	TAOK2	0.592	0.128	0.03	1.64e-120	6.00e-116
Fetal Endothelial Cells	MAGI1	0.515	0.106	0.022	3.11e-119	1.14e-114
Fetal Endothelial Cells	CDKAL1	0.613	0.118	0.026	3.50e-119	1.28e-114
Fetal Endothelial Cells	NOTCH1	0.604	0.115	0.025	3.53e-119	1.29e-114
Fetal Endothelial Cells	GPX7	0.794	0.271	0.106	5.86e-119	2.15e-114
Fetal Endothelial Cells	MIRLET7BHG	0.469	0.108	0.022	7.41e-119	2.71e-114
Fetal Endothelial Cells	ANKS1A	0.656	0.136	0.034	8.15e-119	2.98e-114
Fetal Endothelial Cells	IPO11	0.573	0.111	0.024	1.30e-118	4.74e-114
Fetal Endothelial Cells	OCIAD2	1.044	0.315	0.144	5.65e-118	2.07e-113
Fetal Endothelial Cells	CD58	0.935	0.207	0.07	5.78e-118	2.12e-113
Fetal Endothelial Cells	LUZP1	0.845	0.22	0.078	1.46e-117	5.34e-113
Fetal Endothelial Cells	CCDC28B	0.553	0.14	0.035	1.95e-116	7.13e-112
Fetal Endothelial Cells	BLCAP	1.055	0.305	0.138	1.54e-115	5.62e-111
Fetal Endothelial Cells	MYLK	0.456	0.15	0.039	2.10e-115	7.68e-111
Fetal Endothelial Cells	PKIG	0.919	0.378	0.187	3.19e-115	1.17e-110
Fetal Endothelial Cells	ABLIM1	0.707	0.18	0.055	7.02e-115	2.57e-110
Fetal Endothelial Cells	RAB11A	1.051	0.506	0.326	1.42e-114	5.20e-110
Fetal Endothelial Cells	RIPOR1	0.688	0.155	0.043	2.39e-114	8.75e-110
Fetal Endothelial Cells	DEGS1	1.206	0.455	0.273	5.68e-113	2.08e-108
Fetal Endothelial Cells	FEZ2	0.935	0.244	0.098	8.22e-113	3.01e-108
Fetal Endothelial Cells	TFPI	1.011	0.356	0.173	1.07e-111	3.92e-107
Fetal Endothelial Cells	BMPR2	0.749	0.179	0.058	5.66e-111	2.07e-106
Fetal Endothelial Cells	EID1	0.769	0.608	0.441	8.54e-111	3.13e-106
Fetal Endothelial Cells	NNMT	0.51	0.375	0.166	5.69e-110	2.08e-105
Fetal Endothelial Cells	CNRIP1	0.388	0.104	0.022	2.72e-109	9.97e-105
Fetal Endothelial Cells	LAMB2	0.769	0.286	0.121	5.45e-108	1.99e-103
Fetal Endothelial Cells	SERPINB6	1.026	0.449	0.27	1.07e-107	3.91e-103
Fetal Endothelial Cells	SERPINH1	0.922	0.43	0.24	1.26e-107	4.62e-103
Fetal Endothelial Cells	SLFN5	0.654	0.156	0.046	3.99e-105	1.46e-100
Fetal Endothelial Cells	PINX1	0.554	0.11	0.025	1.49e-104	5.44e-100
Fetal Endothelial Cells	HDAC7	0.673	0.165	0.051	4.41e-104	1.62e-99
Fetal Endothelial Cells	TTC28	0.441	0.115	0.027	1.48e-102	5.42e-98
Fetal Endothelial Cells	PCTP	0.957	0.203	0.075	1.09e-101	4.00e-97
Fetal Endothelial Cells	TPD52	0.922	0.257	0.111	1.93e-101	7.05e-97
Fetal Endothelial Cells	FIS1	0.954	0.524	0.366	2.93e-101	1.07e-96
Fetal Endothelial Cells	ADGRG6	0.494	0.105	0.025	1.53e-100	5.59e-96
Fetal Endothelial Cells	LIFR	0.645	0.152	0.047	2.67e-100	9.76e-96
Fetal Endothelial Cells	IFIT1	0.612	0.126	0.033	5.13e-99	1.88e-94
Fetal Endothelial Cells	WASF2	1.029	0.434	0.272	1.09e-96	3.99e-92
Fetal Endothelial Cells	MIR503HG	0.674	0.19	0.066	1.27e-96	4.64e-92
Fetal Endothelial Cells	NFIA	0.668	0.203	0.073	4.26e-96	1.56e-91
Fetal Endothelial Cells	C8orf33	0.894	0.221	0.089	5.47e-96	2.00e-91
Fetal Endothelial Cells	PAPSS2	0.571	0.149	0.045	6.72e-94	2.46e-89
Fetal Endothelial Cells	PCGF2	0.569	0.153	0.048	4.39e-93	1.61e-88
Fetal Endothelial Cells	PLXNA2	0.492	0.106	0.026	6.30e-93	2.31e-88
Fetal Endothelial Cells	ERAP2	0.636	0.143	0.045	5.35e-91	1.96e-86
Fetal Endothelial Cells	SPTLC2	0.679	0.162	0.054	7.26e-91	2.66e-86
Fetal Endothelial Cells	MOB2	0.81	0.248	0.109	9.48e-91	3.47e-86
Fetal Endothelial Cells	FAM120B	0.459	0.106	0.027	1.89e-90	6.90e-86
Fetal Endothelial Cells	UBE2L6	0.399	0.332	0.171	2.01e-90	7.36e-86
Fetal Endothelial Cells	NECAP2	0.872	0.332	0.176	9.26e-90	3.39e-85
Fetal Endothelial Cells	ARMCX3	0.969	0.342	0.187	3.69e-89	1.35e-84
Fetal Endothelial Cells	GFOD2	0.641	0.15	0.049	6.43e-89	2.35e-84
Fetal Endothelial Cells	CFLAR	0.975	0.375	0.217	1.82e-88	6.66e-84
Fetal Endothelial Cells	PRKAB1	0.583	0.128	0.038	1.85e-86	6.79e-82
Fetal Endothelial Cells	HID1	0.548	0.106	0.028	2.64e-86	9.66e-82
Fetal Endothelial Cells	HACE1	0.521	0.101	0.026	1.27e-85	4.64e-81
Fetal Endothelial Cells	KIAA0355	0.775	0.237	0.105	6.71e-85	2.46e-80
Fetal Endothelial Cells	ACTN4	0.922	0.416	0.265	4.15e-81	1.52e-76
Fetal Endothelial Cells	SCML1	0.536	0.145	0.048	1.52e-80	5.55e-76
Fetal Endothelial Cells	SCRN2	0.757	0.228	0.101	4.63e-80	1.69e-75
Fetal Endothelial Cells	MANSC1	0.553	0.133	0.043	8.58e-80	3.14e-75
Fetal Endothelial Cells	RALA	0.866	0.258	0.125	1.85e-79	6.76e-75
Fetal Endothelial Cells	CCDC130	0.668	0.156	0.056	1.18e-77	4.31e-73
Fetal Endothelial Cells	TBC1D4	0.46	0.104	0.029	1.42e-77	5.20e-73
Fetal Endothelial Cells	MAST4	0.708	0.165	0.063	7.92e-77	2.90e-72
Fetal Endothelial Cells	ZNF22	0.761	0.305	0.161	3.32e-76	1.22e-71
Fetal Endothelial Cells	PTPRM	0.551	0.115	0.035	1.15e-75	4.20e-71
Fetal Endothelial Cells	KCTD12	0.75	0.214	0.092	3.10e-75	1.14e-70
Fetal Endothelial Cells	PON2	0.841	0.277	0.143	4.22e-75	1.55e-70
Fetal Endothelial Cells	CLU	1.64	0.381	0.24	1.34e-73	4.90e-69
Fetal Endothelial Cells	C4orf3	0.803	0.58	0.475	4.03e-73	1.48e-68
Fetal Endothelial Cells	BCAM	0.587	0.217	0.092	7.13e-73	2.61e-68
Fetal Endothelial Cells	NDUFA8	0.91	0.356	0.218	1.01e-70	3.69e-66
Fetal Endothelial Cells	ZNF770	0.601	0.139	0.049	1.21e-70	4.42e-66
Fetal Endothelial Cells	CYSTM1	0.739	0.375	0.223	3.23e-70	1.18e-65
Fetal Endothelial Cells	EFEMP2	0.517	0.151	0.055	1.81e-69	6.61e-65
Fetal Endothelial Cells	PPP1R14A	0.461	0.135	0.046	1.12e-68	4.11e-64
Fetal Endothelial Cells	BRK1	0.644	0.573	0.482	2.66e-68	9.75e-64
Fetal Endothelial Cells	DEPP1	1.19	0.273	0.143	5.52e-68	2.02e-63
Fetal Endothelial Cells	DOCK9	0.701	0.152	0.06	1.45e-66	5.31e-62
Fetal Endothelial Cells	CD151	0.736	0.541	0.393	2.22e-66	8.11e-62
Fetal Endothelial Cells	HMBOX1	0.608	0.163	0.064	6.69e-66	2.45e-61
Fetal Endothelial Cells	UBE2E3	0.712	0.212	0.099	4.62e-65	1.69e-60
Fetal Endothelial Cells	PDHB	0.726	0.353	0.212	2.24e-64	8.21e-60
Fetal Endothelial Cells	SLC44A2	0.871	0.312	0.184	3.14e-64	1.15e-59
Fetal Endothelial Cells	DSTN	0.526	0.624	0.499	1.77e-62	6.48e-58
Fetal Endothelial Cells	MSN	0.606	0.28	0.149	3.97e-62	1.45e-57
Fetal Endothelial Cells	KLHDC8B	0.425	0.107	0.034	5.52e-62	2.02e-57
Fetal Endothelial Cells	HSD17B12	0.716	0.222	0.11	2.68e-61	9.79e-57
Fetal Endothelial Cells	CTNND1	0.731	0.227	0.116	8.42e-61	3.08e-56
Fetal Endothelial Cells	DLEU2	0.396	0.103	0.032	1.15e-60	4.21e-56
Fetal Endothelial Cells	WSB1	0.73	0.578	0.482	4.99e-60	1.83e-55
Fetal Endothelial Cells	PLSCR4	0.456	0.137	0.051	1.23e-59	4.51e-55
Fetal Endothelial Cells	SELENOH	0.675	0.529	0.429	1.95e-59	7.14e-55
Fetal Endothelial Cells	GFOD1	0.619	0.119	0.042	2.93e-59	1.07e-54
Fetal Endothelial Cells	RESF1	0.622	0.166	0.071	2.97e-59	1.09e-54
Fetal Endothelial Cells	CHMP5	0.723	0.497	0.369	5.18e-59	1.90e-54
Fetal Endothelial Cells	CD81	0.76	0.358	0.223	6.33e-59	2.32e-54
Fetal Endothelial Cells	DUSP6	0.585	0.217	0.105	1.30e-58	4.74e-54
Fetal Endothelial Cells	RALB	0.713	0.201	0.095	1.31e-58	4.81e-54
Fetal Endothelial Cells	POLR3GL	0.58	0.249	0.128	1.35e-58	4.95e-54
Fetal Endothelial Cells	PLPP1	0.543	0.148	0.058	1.76e-58	6.43e-54
Fetal Endothelial Cells	FKBP9	0.691	0.17	0.076	6.75e-58	2.47e-53
Fetal Endothelial Cells	PDK4	0.602	0.177	0.078	7.83e-58	2.87e-53
Fetal Endothelial Cells	SEC62	0.729	0.598	0.52	1.25e-57	4.59e-53
Fetal Endothelial Cells	GIT1	0.44	0.103	0.034	5.92e-57	2.17e-52
Fetal Endothelial Cells	ITGB1	0.665	0.486	0.365	1.35e-56	4.94e-52
Fetal Endothelial Cells	PHLDB2	0.621	0.149	0.063	3.42e-56	1.25e-51
Fetal Endothelial Cells	BEX4	0.744	0.351	0.225	7.12e-56	2.61e-51
Fetal Endothelial Cells	TMBIM4	0.682	0.538	0.431	8.38e-56	3.07e-51
Fetal Endothelial Cells	SMAD5	0.524	0.137	0.055	2.93e-55	1.07e-50
Fetal Endothelial Cells	ARMCX6	0.661	0.203	0.1	1.72e-54	6.30e-50
Fetal Endothelial Cells	RBMS2	0.573	0.141	0.058	1.81e-54	6.62e-50
Fetal Endothelial Cells	ADGRA2	0.302	0.118	0.042	3.95e-54	1.44e-49
Fetal Endothelial Cells	TP53I3	0.553	0.123	0.048	8.70e-54	3.18e-49
Fetal Endothelial Cells	MVB12A	0.682	0.183	0.088	9.12e-54	3.34e-49
Fetal Endothelial Cells	VAT1	0.558	0.163	0.072	1.02e-53	3.72e-49
Fetal Endothelial Cells	PHLDB1	0.346	0.111	0.039	1.40e-53	5.12e-49
Fetal Endothelial Cells	LEPROT	0.684	0.423	0.297	8.00e-53	2.93e-48
Fetal Endothelial Cells	TRIB2	0.429	0.103	0.036	5.26e-52	1.93e-47
Fetal Endothelial Cells	PRMT1	0.41	0.393	0.272	1.07e-51	3.91e-47
Fetal Endothelial Cells	TNFRSF14	0.556	0.199	0.097	3.97e-51	1.45e-46
Fetal Endothelial Cells	NUCB1	0.78	0.393	0.28	2.54e-50	9.31e-46
Fetal Endothelial Cells	TMEM219	0.791	0.392	0.282	3.45e-50	1.26e-45
Fetal Endothelial Cells	LIN28B	0.763	0.166	0.079	1.02e-49	3.73e-45
Fetal Endothelial Cells	FLYWCH2	0.628	0.188	0.093	1.06e-49	3.89e-45
Fetal Endothelial Cells	CYB5D2	0.55	0.148	0.065	1.22e-49	4.48e-45
Fetal Endothelial Cells	GUSB	0.896	0.26	0.155	1.90e-49	6.97e-45
Fetal Endothelial Cells	GABARAPL2	0.561	0.575	0.491	4.03e-49	1.48e-44
Fetal Endothelial Cells	TECPR1	0.436	0.104	0.038	5.38e-49	1.97e-44
Fetal Endothelial Cells	PEA15	0.748	0.229	0.127	6.77e-49	2.48e-44
Fetal Endothelial Cells	NRP1	0.659	0.212	0.111	6.60e-48	2.42e-43
Fetal Endothelial Cells	DNPEP	0.7	0.235	0.133	8.51e-48	3.11e-43
Fetal Endothelial Cells	ECE1	0.642	0.185	0.092	1.88e-47	6.88e-43
Fetal Endothelial Cells	LAPTM4A	0.395	0.731	0.628	2.99e-47	1.09e-42
Fetal Endothelial Cells	TSPAN9	0.654	0.224	0.123	3.09e-47	1.13e-42
Fetal Endothelial Cells	PLK2	0.883	0.238	0.138	5.40e-47	1.98e-42
Fetal Endothelial Cells	RRAS	0.468	0.119	0.047	7.15e-47	2.62e-42
Fetal Endothelial Cells	SON	0.655	0.566	0.489	2.49e-46	9.11e-42
Fetal Endothelial Cells	CPNE8	0.478	0.109	0.043	6.06e-46	2.22e-41
Fetal Endothelial Cells	UGCG	0.468	0.135	0.058	9.41e-46	3.44e-41
Fetal Endothelial Cells	KRTCAP2	0.591	0.536	0.452	1.67e-45	6.12e-41
Fetal Endothelial Cells	TBX3	0.553	0.125	0.053	3.25e-45	1.19e-40
Fetal Endothelial Cells	ARRB1	0.529	0.154	0.072	4.89e-45	1.79e-40
Fetal Endothelial Cells	CCNY	0.532	0.122	0.051	7.31e-45	2.68e-40
Fetal Endothelial Cells	ITGA5	0.708	0.242	0.137	8.57e-45	3.14e-40
Fetal Endothelial Cells	UBE2E1	0.785	0.295	0.19	1.75e-44	6.40e-40
Fetal Endothelial Cells	ICAM1	0.539	0.172	0.082	3.60e-44	1.32e-39
Fetal Endothelial Cells	CASP1	0.526	0.192	0.096	3.89e-44	1.42e-39
Fetal Endothelial Cells	GIMAP2	0.382	0.104	0.04	8.01e-43	2.93e-38
Fetal Endothelial Cells	SQLE	0.718	0.181	0.095	1.67e-42	6.11e-38
Fetal Endothelial Cells	DDX60L	0.521	0.122	0.053	5.56e-42	2.03e-37
Fetal Endothelial Cells	CTTNBP2NL	0.468	0.1	0.039	2.87e-41	1.05e-36
Fetal Endothelial Cells	MX1	0.572	0.118	0.05	3.26e-41	1.19e-36
Fetal Endothelial Cells	AFDN	0.462	0.104	0.042	3.85e-41	1.41e-36
Fetal Endothelial Cells	FES	0.43	0.103	0.04	4.91e-41	1.80e-36
Fetal Endothelial Cells	MRPS18B	0.653	0.272	0.17	5.96e-41	2.18e-36
Fetal Endothelial Cells	PLAAT3	0.658	0.332	0.223	1.28e-40	4.68e-36
Fetal Endothelial Cells	TMEM173	0.439	0.14	0.064	2.03e-40	7.43e-36
Fetal Endothelial Cells	NTPCR	0.612	0.191	0.105	6.68e-40	2.45e-35
Fetal Endothelial Cells	SYNJ2BP	0.526	0.169	0.086	7.91e-40	2.90e-35
Fetal Endothelial Cells	NMI	0.608	0.236	0.141	1.50e-39	5.48e-35
Fetal Endothelial Cells	CHMP2A	0.645	0.456	0.368	4.39e-39	1.61e-34
Fetal Endothelial Cells	SREK1IP1	0.658	0.312	0.207	8.40e-39	3.07e-34
Fetal Endothelial Cells	HIP1	0.392	0.107	0.044	1.80e-38	6.58e-34
Fetal Endothelial Cells	NBDY	0.744	0.332	0.237	2.80e-38	1.02e-33
Fetal Endothelial Cells	BET1	0.701	0.285	0.187	4.22e-38	1.54e-33
Fetal Endothelial Cells	GPR146	0.577	0.125	0.057	5.75e-38	2.11e-33
Fetal Endothelial Cells	TGFB1I1	0.255	0.109	0.044	3.42e-37	1.25e-32
Fetal Endothelial Cells	SVIP	0.563	0.142	0.07	3.44e-37	1.26e-32
Fetal Endothelial Cells	ABI3	0.355	0.11	0.046	4.88e-37	1.79e-32
Fetal Endothelial Cells	FADS3	0.793	0.19	0.108	5.43e-37	1.99e-32
Fetal Endothelial Cells	FSTL1	0.487	0.386	0.263	5.96e-37	2.18e-32
Fetal Endothelial Cells	ARHGEF12	0.444	0.109	0.047	8.70e-37	3.19e-32
Fetal Endothelial Cells	PLSCR1	0.684	0.316	0.217	1.27e-36	4.66e-32
Fetal Endothelial Cells	UTRN	0.654	0.17	0.092	4.78e-36	1.75e-31
Fetal Endothelial Cells	NIPSNAP3A	0.538	0.176	0.095	1.04e-35	3.81e-31
Fetal Endothelial Cells	VPS28	0.693	0.428	0.347	1.05e-35	3.84e-31
Fetal Endothelial Cells	SEPTIN2	0.746	0.365	0.278	1.76e-35	6.45e-31
Fetal Endothelial Cells	TMEM223	0.542	0.17	0.091	5.59e-35	2.04e-30
Fetal Endothelial Cells	PROCR	0.505	0.192	0.106	1.21e-34	4.43e-30
Fetal Endothelial Cells	IRF9	0.609	0.278	0.182	2.23e-34	8.15e-30
Fetal Endothelial Cells	STARD3NL	0.626	0.241	0.152	2.43e-33	8.89e-29
Fetal Endothelial Cells	CDK6	0.519	0.157	0.084	3.56e-33	1.30e-28
Fetal Endothelial Cells	DNAJA1	0.363	0.514	0.46	1.15e-32	4.21e-28
Fetal Endothelial Cells	PGS1	0.443	0.106	0.048	2.07e-32	7.57e-28
Fetal Endothelial Cells	ABL2	0.521	0.11	0.051	4.41e-32	1.62e-27
Fetal Endothelial Cells	GALNT18	0.592	0.114	0.055	4.68e-32	1.71e-27
Fetal Endothelial Cells	BCKDHA	0.471	0.145	0.075	6.28e-32	2.30e-27
Fetal Endothelial Cells	EGLN2	0.685	0.276	0.192	4.37e-31	1.60e-26
Fetal Endothelial Cells	DICER1	0.542	0.154	0.085	1.24e-30	4.54e-26
Fetal Endothelial Cells	PDLIM7	0.371	0.164	0.088	1.37e-30	5.00e-26
Fetal Endothelial Cells	CIRBP	0.298	0.682	0.69	1.58e-30	5.79e-26
Fetal Endothelial Cells	TMEM109	0.642	0.267	0.182	1.83e-30	6.71e-26
Fetal Endothelial Cells	TRAPPC1	0.375	0.528	0.465	1.99e-30	7.27e-26
Fetal Endothelial Cells	ARHGAP4	0.447	0.133	0.067	2.20e-30	8.04e-26
Fetal Endothelial Cells	PPP2R5A	0.435	0.105	0.048	3.55e-30	1.30e-25
Fetal Endothelial Cells	PFDN1	0.661	0.303	0.217	4.46e-30	1.63e-25
Fetal Endothelial Cells	NUDCD1	0.44	0.103	0.047	9.15e-30	3.35e-25
Fetal Endothelial Cells	ARPC1A	0.645	0.347	0.264	1.04e-29	3.81e-25
Fetal Endothelial Cells	NAA20	0.452	0.34	0.25	1.17e-29	4.28e-25
Fetal Endothelial Cells	ZNHIT1	0.533	0.413	0.338	1.78e-29	6.50e-25
Fetal Endothelial Cells	RPS4Y1	0.4	0.45	0.348	2.22e-29	8.12e-25
Fetal Endothelial Cells	SLC2A3	0.824	0.273	0.187	3.78e-29	1.39e-24
Fetal Endothelial Cells	CDC25B	0.404	0.127	0.065	1.11e-28	4.06e-24
Fetal Endothelial Cells	PAK4	0.465	0.101	0.047	1.28e-28	4.70e-24
Fetal Endothelial Cells	IKBIP	0.528	0.18	0.106	1.73e-28	6.32e-24
Fetal Endothelial Cells	HSPG2	0.412	0.197	0.114	3.37e-28	1.23e-23
Fetal Endothelial Cells	TMEM50B	0.547	0.219	0.14	7.95e-28	2.91e-23
Fetal Endothelial Cells	TCEA2	0.494	0.102	0.049	9.47e-28	3.47e-23
Fetal Endothelial Cells	PPFIBP1	0.586	0.185	0.111	1.13e-27	4.13e-23
Fetal Endothelial Cells	DYNC1I2	0.639	0.313	0.231	1.24e-27	4.53e-23
Fetal Endothelial Cells	TPST2	0.603	0.196	0.122	1.65e-27	6.03e-23
Fetal Endothelial Cells	CTNNA1	0.608	0.255	0.176	1.91e-27	7.00e-23
Fetal Endothelial Cells	DAD1	0.283	0.474	0.409	2.63e-27	9.64e-23
Fetal Endothelial Cells	RFXANK	0.512	0.205	0.129	3.08e-27	1.13e-22
Fetal Endothelial Cells	CUTC	0.313	0.109	0.053	6.01e-27	2.20e-22
Fetal Endothelial Cells	SNRK	0.411	0.102	0.049	8.55e-27	3.13e-22
Fetal Endothelial Cells	PLCG2	0.425	0.206	0.129	2.60e-26	9.53e-22
Fetal Endothelial Cells	ANGPT1	0.346	0.1	0.047	3.88e-26	1.42e-21
Fetal Endothelial Cells	MAPK3	0.621	0.203	0.132	4.57e-26	1.67e-21
Fetal Endothelial Cells	MAP3K11	0.469	0.138	0.077	5.02e-26	1.84e-21
Fetal Endothelial Cells	TBCB	0.608	0.342	0.266	8.10e-26	2.97e-21
Fetal Endothelial Cells	HIBCH	0.425	0.151	0.086	1.76e-25	6.44e-21
Fetal Endothelial Cells	FSCN1	0.41	0.157	0.089	3.66e-25	1.34e-20
Fetal Endothelial Cells	SNRPN	0.425	0.248	0.161	7.35e-25	2.69e-20
Fetal Endothelial Cells	MEG8	0.289	0.197	0.115	8.13e-25	2.98e-20
Fetal Endothelial Cells	MED4	0.548	0.347	0.274	1.07e-24	3.90e-20
Fetal Endothelial Cells	GLO1	0.503	0.338	0.257	1.19e-24	4.34e-20
Fetal Endothelial Cells	CIAPIN1	0.447	0.173	0.106	1.97e-24	7.20e-20
Fetal Endothelial Cells	CASP7	0.402	0.116	0.06	2.31e-24	8.44e-20
Fetal Endothelial Cells	ABCD4	0.461	0.143	0.082	2.84e-24	1.04e-19
Fetal Endothelial Cells	ELMO1	0.334	0.125	0.066	4.51e-24	1.65e-19
Fetal Endothelial Cells	EFNB1	0.558	0.122	0.066	5.90e-24	2.16e-19
Fetal Endothelial Cells	YES1	0.498	0.121	0.066	7.53e-24	2.75e-19
Fetal Endothelial Cells	MACF1	0.561	0.17	0.105	9.01e-24	3.30e-19
Fetal Endothelial Cells	SNAP23	0.569	0.338	0.263	1.40e-23	5.13e-19
Fetal Endothelial Cells	TMEM230	0.594	0.423	0.371	3.82e-23	1.40e-18
Fetal Endothelial Cells	SSB	0.467	0.397	0.325	5.13e-23	1.88e-18
Fetal Endothelial Cells	PIN4	0.5	0.278	0.202	5.65e-23	2.07e-18
Fetal Endothelial Cells	PSMB5	0.451	0.426	0.348	6.37e-23	2.33e-18
Fetal Endothelial Cells	TNFAIP1	0.432	0.113	0.061	7.34e-23	2.69e-18
Fetal Endothelial Cells	MRFAP1	0.479	0.473	0.413	1.08e-22	3.94e-18
Fetal Endothelial Cells	DUSP22	0.533	0.144	0.086	1.63e-22	5.96e-18
Fetal Endothelial Cells	ADAMTS6	0.497	0.116	0.064	4.61e-22	1.69e-17
Fetal Endothelial Cells	RAB5C	0.395	0.402	0.344	5.61e-22	2.05e-17
Fetal Endothelial Cells	NUDT9	0.424	0.135	0.078	7.23e-22	2.65e-17
Fetal Endothelial Cells	CRBN	0.516	0.234	0.162	7.91e-22	2.90e-17
Fetal Endothelial Cells	TGFBR2	0.447	0.14	0.083	3.28e-21	1.20e-16
Fetal Endothelial Cells	MCAM	0.307	0.106	0.056	3.74e-21	1.37e-16
Fetal Endothelial Cells	SLC35A1	0.431	0.119	0.067	4.76e-21	1.74e-16
Fetal Endothelial Cells	PBX2	0.374	0.111	0.061	7.71e-21	2.82e-16
Fetal Endothelial Cells	GJA5	1.263	0.2	0.145	1.34e-20	4.91e-16
Fetal Endothelial Cells	LTBP1	0.528	0.174	0.112	1.62e-20	5.93e-16
Fetal Endothelial Cells	GET1	0.471	0.18	0.116	1.69e-20	6.18e-16
Fetal Endothelial Cells	MYL6B	0.412	0.14	0.084	1.93e-20	7.08e-16
Fetal Endothelial Cells	CCT5	0.314	0.285	0.216	2.01e-20	7.35e-16
Fetal Endothelial Cells	NOSIP	0.568	0.342	0.278	3.81e-20	1.39e-15
Fetal Endothelial Cells	RNF7	0.522	0.396	0.342	4.44e-20	1.63e-15
Fetal Endothelial Cells	ILF2	0.526	0.349	0.29	5.26e-20	1.93e-15
Fetal Endothelial Cells	PKN1	0.382	0.118	0.067	7.25e-20	2.65e-15
Fetal Endothelial Cells	XIAP	0.448	0.136	0.081	7.51e-20	2.75e-15
Fetal Endothelial Cells	YIPF3	0.554	0.343	0.279	9.96e-20	3.64e-15
Fetal Endothelial Cells	ENY2	0.566	0.425	0.386	1.37e-19	5.00e-15
Fetal Endothelial Cells	COPS9	0.422	0.41	0.364	1.63e-19	5.98e-15
Fetal Endothelial Cells	COMMD2	0.487	0.176	0.115	2.15e-19	7.89e-15
Fetal Endothelial Cells	MRPL33	0.582	0.315	0.256	2.31e-19	8.47e-15
Fetal Endothelial Cells	MYH9	0.587	0.309	0.249	2.42e-19	8.87e-15
Fetal Endothelial Cells	MRPL17	0.529	0.229	0.165	4.18e-19	1.53e-14
Fetal Endothelial Cells	COX14	0.574	0.356	0.298	4.38e-19	1.60e-14
Fetal Endothelial Cells	FAM174A	0.485	0.166	0.108	4.39e-19	1.61e-14
Fetal Endothelial Cells	SIGIRR	0.482	0.16	0.102	5.75e-19	2.11e-14
Fetal Endothelial Cells	PIEZO1	0.379	0.103	0.056	6.50e-19	2.38e-14
Fetal Endothelial Cells	SHISA5	0.53	0.342	0.277	8.47e-19	3.10e-14
Fetal Endothelial Cells	LUC7L3	0.392	0.289	0.227	1.50e-18	5.48e-14
Fetal Endothelial Cells	DECR1	0.343	0.19	0.128	2.84e-18	1.04e-13
Fetal Endothelial Cells	CDC123	0.477	0.233	0.17	2.86e-18	1.05e-13
Fetal Endothelial Cells	PLPBP	0.407	0.11	0.063	3.66e-18	1.34e-13
Fetal Endothelial Cells	SEPTIN10	0.383	0.11	0.063	5.07e-18	1.86e-13
Fetal Endothelial Cells	MRPL16	0.412	0.202	0.14	5.73e-18	2.10e-13
Fetal Endothelial Cells	TFPT	0.292	0.123	0.073	8.52e-18	3.12e-13
Fetal Endothelial Cells	DCTPP1	0.437	0.157	0.102	9.49e-18	3.47e-13
Fetal Endothelial Cells	NGRN	0.549	0.25	0.191	9.98e-18	3.65e-13
Fetal Endothelial Cells	KIF5B	0.595	0.223	0.167	1.54e-17	5.62e-13
Fetal Endothelial Cells	FERMT2	0.43	0.146	0.093	2.15e-17	7.86e-13
Fetal Endothelial Cells	FKBP3	0.492	0.26	0.198	2.42e-17	8.85e-13
Fetal Endothelial Cells	IFI35	0.433	0.169	0.112	3.18e-17	1.16e-12
Fetal Endothelial Cells	PIN1	0.503	0.268	0.208	4.46e-17	1.63e-12
Fetal Endothelial Cells	NME3	0.512	0.222	0.163	5.36e-17	1.96e-12
Fetal Endothelial Cells	RNF170	0.376	0.125	0.077	6.67e-17	2.44e-12
Fetal Endothelial Cells	BLMH	0.376	0.108	0.063	8.05e-17	2.95e-12
Fetal Endothelial Cells	NSRP1	0.484	0.236	0.173	8.07e-17	2.95e-12
Fetal Endothelial Cells	GSDMD	0.6	0.211	0.156	1.06e-16	3.89e-12
Fetal Endothelial Cells	POLR2G	0.445	0.325	0.263	1.10e-16	4.01e-12
Fetal Endothelial Cells	AIDA	0.461	0.14	0.089	1.18e-16	4.33e-12
Fetal Endothelial Cells	CRELD1	0.343	0.122	0.074	1.20e-16	4.40e-12
Fetal Endothelial Cells	VPS25	0.533	0.23	0.172	1.36e-16	4.96e-12
Fetal Endothelial Cells	PKN2	0.41	0.134	0.084	2.17e-16	7.95e-12
Fetal Endothelial Cells	ANP32A	0.411	0.268	0.208	2.66e-16	9.73e-12
Fetal Endothelial Cells	UPF3A	0.52	0.21	0.153	2.77e-16	1.01e-11
Fetal Endothelial Cells	BCAR1	0.436	0.109	0.065	2.87e-16	1.05e-11
Fetal Endothelial Cells	SUMO1	0.283	0.489	0.467	2.96e-16	1.09e-11
Fetal Endothelial Cells	PDCL	0.39	0.128	0.08	3.62e-16	1.33e-11
Fetal Endothelial Cells	RPN1	0.571	0.318	0.266	4.71e-16	1.72e-11
Fetal Endothelial Cells	CFAP36	0.36	0.114	0.068	6.82e-16	2.49e-11
Fetal Endothelial Cells	HACD3	0.453	0.216	0.157	7.19e-16	2.63e-11
Fetal Endothelial Cells	DFFA	0.441	0.15	0.099	7.20e-16	2.64e-11
Fetal Endothelial Cells	MAPKAPK5-AS1	0.359	0.114	0.068	7.83e-16	2.87e-11
Fetal Endothelial Cells	TACC1	0.483	0.234	0.177	8.34e-16	3.05e-11
Fetal Endothelial Cells	ARL16	0.481	0.198	0.143	1.19e-15	4.37e-11
Fetal Endothelial Cells	DHRS7B	0.491	0.142	0.093	1.25e-15	4.57e-11
Fetal Endothelial Cells	DCAF7	0.448	0.154	0.104	2.75e-15	1.00e-10
Fetal Endothelial Cells	DCTN6	0.475	0.284	0.227	3.29e-15	1.20e-10
Fetal Endothelial Cells	FGFR1	0.406	0.204	0.143	3.73e-15	1.37e-10
Fetal Endothelial Cells	TMX2	0.484	0.21	0.155	4.02e-15	1.47e-10
Fetal Endothelial Cells	PPP1R12A	0.449	0.213	0.156	4.15e-15	1.52e-10
Fetal Endothelial Cells	LYRM4	0.477	0.187	0.135	4.34e-15	1.59e-10
Fetal Endothelial Cells	PPP4C	0.464	0.349	0.307	5.14e-15	1.88e-10
Fetal Endothelial Cells	MDP1	0.332	0.101	0.059	5.59e-15	2.05e-10
Fetal Endothelial Cells	CD46	0.48	0.295	0.235	6.98e-15	2.55e-10
Fetal Endothelial Cells	GNAS	0.435	0.433	0.394	7.63e-15	2.79e-10
Fetal Endothelial Cells	C12orf76	0.337	0.105	0.063	7.84e-15	2.87e-10
Fetal Endothelial Cells	MAP4	0.444	0.169	0.119	8.36e-15	3.06e-10
Fetal Endothelial Cells	C9orf16	0.467	0.318	0.275	8.55e-15	3.13e-10
Fetal Endothelial Cells	GTF2I	0.497	0.216	0.164	1.52e-14	5.58e-10
Fetal Endothelial Cells	MRPL22	0.446	0.257	0.2	1.67e-14	6.09e-10
Fetal Endothelial Cells	COA3	0.495	0.278	0.224	1.75e-14	6.41e-10
Fetal Endothelial Cells	CTDSP2	0.403	0.164	0.113	1.82e-14	6.66e-10
Fetal Endothelial Cells	AGPAT1	0.426	0.126	0.082	2.05e-14	7.51e-10
Fetal Endothelial Cells	TAX1BP3	0.464	0.299	0.244	2.29e-14	8.39e-10
Fetal Endothelial Cells	ACOT9	0.329	0.129	0.082	2.56e-14	9.36e-10
Fetal Endothelial Cells	CLN8	0.378	0.137	0.09	2.67e-14	9.79e-10
Fetal Endothelial Cells	HDDC3	0.386	0.116	0.073	3.20e-14	1.17e-09
Fetal Endothelial Cells	TRAPPC2L	0.519	0.246	0.194	4.62e-14	1.69e-09
Fetal Endothelial Cells	PEF1	0.48	0.264	0.212	5.82e-14	2.13e-09
Fetal Endothelial Cells	KNOP1	0.461	0.138	0.092	6.04e-14	2.21e-09
Fetal Endothelial Cells	COX16	0.544	0.342	0.297	9.23e-14	3.38e-09
Fetal Endothelial Cells	WBP1	0.512	0.195	0.146	1.26e-13	4.62e-09
Fetal Endothelial Cells	CUEDC2	0.422	0.204	0.151	1.52e-13	5.55e-09
Fetal Endothelial Cells	KXD1	0.558	0.24	0.192	1.95e-13	7.14e-09
Fetal Endothelial Cells	SYMPK	0.419	0.137	0.092	1.96e-13	7.16e-09
Fetal Endothelial Cells	CDKN2AIPNL	0.318	0.106	0.066	2.36e-13	8.64e-09
Fetal Endothelial Cells	CTNNBIP1	0.46	0.104	0.066	2.58e-13	9.43e-09
Fetal Endothelial Cells	SEC11A	0.286	0.434	0.408	3.36e-13	1.23e-08
Fetal Endothelial Cells	MYO1C	0.481	0.178	0.13	5.46e-13	2.00e-08
Fetal Endothelial Cells	STX12	0.408	0.165	0.118	6.19e-13	2.27e-08
Fetal Endothelial Cells	RABAC1	0.31	0.526	0.489	9.14e-13	3.35e-08
Fetal Endothelial Cells	CSRP1	0.356	0.179	0.131	9.41e-13	3.45e-08
Fetal Endothelial Cells	CCDC82	0.396	0.129	0.086	1.17e-12	4.27e-08
Fetal Endothelial Cells	ZMAT5	0.326	0.111	0.071	1.29e-12	4.71e-08
Fetal Endothelial Cells	GNB1	0.498	0.213	0.167	1.37e-12	5.02e-08
Fetal Endothelial Cells	ADD1	0.503	0.18	0.132	1.42e-12	5.20e-08
Fetal Endothelial Cells	FOXP1	0.469	0.241	0.191	1.59e-12	5.83e-08
Fetal Endothelial Cells	STARD3	0.378	0.143	0.099	1.68e-12	6.14e-08
Fetal Endothelial Cells	MRPL28	0.456	0.201	0.153	2.52e-12	9.22e-08
Fetal Endothelial Cells	UBXN8	0.322	0.101	0.064	2.52e-12	9.23e-08
Fetal Endothelial Cells	ELN	0.522	0.15	0.104	2.68e-12	9.81e-08
Fetal Endothelial Cells	SMIM29	0.363	0.132	0.089	3.99e-12	1.46e-07
Fetal Endothelial Cells	EIF4EBP3	0.262	0.1	0.061	4.15e-12	1.52e-07
Fetal Endothelial Cells	PUDP	0.382	0.103	0.066	5.96e-12	2.18e-07
Fetal Endothelial Cells	SYPL1	0.445	0.335	0.288	6.77e-12	2.48e-07
Fetal Endothelial Cells	CCT6A	0.471	0.257	0.214	6.92e-12	2.53e-07
Fetal Endothelial Cells	LINC00667	0.252	0.111	0.071	7.02e-12	2.57e-07
Fetal Endothelial Cells	DMAC1	0.402	0.233	0.182	7.12e-12	2.61e-07
Fetal Endothelial Cells	MRPS14	0.393	0.209	0.16	7.74e-12	2.83e-07
Fetal Endothelial Cells	LAMTOR2	0.311	0.308	0.265	1.13e-11	4.14e-07
Fetal Endothelial Cells	TMEM184B	0.408	0.12	0.081	1.55e-11	5.69e-07
Fetal Endothelial Cells	SERINC3	0.474	0.318	0.276	1.94e-11	7.08e-07
Fetal Endothelial Cells	CASTOR1	0.424	0.135	0.095	2.42e-11	8.85e-07
Fetal Endothelial Cells	WDR83OS	0.363	0.495	0.475	2.77e-11	1.01e-06
Fetal Endothelial Cells	RAB5A	0.483	0.262	0.219	2.90e-11	1.06e-06
Fetal Endothelial Cells	FTX	0.47	0.168	0.124	3.14e-11	1.15e-06
Fetal Endothelial Cells	R3HCC1	0.342	0.11	0.072	3.44e-11	1.26e-06
Fetal Endothelial Cells	BCAP31	0.396	0.403	0.366	3.58e-11	1.31e-06
Fetal Endothelial Cells	NDUFC1	0.454	0.293	0.251	3.71e-11	1.36e-06
Fetal Endothelial Cells	ADSL	0.406	0.154	0.112	5.35e-11	1.96e-06
Fetal Endothelial Cells	C2orf74	0.37	0.11	0.072	5.99e-11	2.19e-06
Fetal Endothelial Cells	CDK10	0.455	0.114	0.077	8.21e-11	3.00e-06
Fetal Endothelial Cells	COPS5	0.39	0.231	0.185	8.21e-11	3.01e-06
Fetal Endothelial Cells	MYLIP	0.444	0.238	0.194	9.16e-11	3.35e-06
Fetal Endothelial Cells	ZC3H13	0.42	0.194	0.151	9.70e-11	3.55e-06
Fetal Endothelial Cells	TXNDC12	0.472	0.241	0.2	1.12e-10	4.10e-06
Fetal Endothelial Cells	ILK	0.421	0.268	0.225	1.18e-10	4.30e-06
Fetal Endothelial Cells	WWC3	0.335	0.101	0.067	1.23e-10	4.49e-06
Fetal Endothelial Cells	CWC27	0.331	0.112	0.075	1.40e-10	5.12e-06
Fetal Endothelial Cells	ECH1	0.293	0.416	0.371	1.67e-10	6.10e-06
Fetal Endothelial Cells	EIF1AY	0.328	0.152	0.11	1.69e-10	6.17e-06
Fetal Endothelial Cells	MAP4K3-DT	0.316	0.119	0.081	1.78e-10	6.52e-06
Fetal Endothelial Cells	DCTN2	0.469	0.239	0.198	2.24e-10	8.20e-06
Fetal Endothelial Cells	CZIB	0.299	0.201	0.154	2.40e-10	8.78e-06
Fetal Endothelial Cells	SPAG7	0.361	0.343	0.302	2.51e-10	9.17e-06
Fetal Endothelial Cells	ITGA6	0.352	0.136	0.096	2.69e-10	9.84e-06
Fetal Endothelial Cells	HAUS1	0.308	0.12	0.083	2.69e-10	9.86e-06
Fetal Endothelial Cells	TMOD3	0.45	0.18	0.139	3.28e-10	1.20e-05
Fetal Endothelial Cells	CFAP298	0.347	0.172	0.13	5.29e-10	1.93e-05
Fetal Endothelial Cells	FLOT1	0.481	0.237	0.196	5.62e-10	2.06e-05
Fetal Endothelial Cells	COMMD3	0.345	0.201	0.157	6.74e-10	2.47e-05
Fetal Endothelial Cells	CCT3	0.361	0.308	0.27	8.05e-10	2.95e-05
Fetal Endothelial Cells	MCRIP1	0.469	0.283	0.247	8.80e-10	3.22e-05
Fetal Endothelial Cells	CAPZA2	0.562	0.369	0.348	9.98e-10	3.65e-05
Fetal Endothelial Cells	ATXN3	0.25	0.113	0.077	1.02e-09	3.75e-05
Fetal Endothelial Cells	TIMM17B	0.441	0.216	0.177	1.17e-09	4.27e-05
Fetal Endothelial Cells	IDH3B	0.365	0.221	0.179	1.21e-09	4.42e-05
Fetal Endothelial Cells	AOPEP	0.406	0.141	0.103	1.35e-09	4.94e-05
Fetal Endothelial Cells	RAPGEF1	0.527	0.12	0.087	1.54e-09	5.65e-05
Fetal Endothelial Cells	DTYMK	0.293	0.123	0.087	1.67e-09	6.10e-05
Fetal Endothelial Cells	TUG1	0.335	0.125	0.089	1.78e-09	6.51e-05
Fetal Endothelial Cells	TXNDC15	0.39	0.19	0.149	1.78e-09	6.53e-05
Fetal Endothelial Cells	C1GALT1C1	0.295	0.126	0.09	1.83e-09	6.70e-05
Fetal Endothelial Cells	NDUFV2	0.368	0.409	0.387	2.25e-09	8.23e-05
Fetal Endothelial Cells	RRBP1	0.448	0.294	0.255	2.28e-09	8.33e-05
Fetal Endothelial Cells	RPN2	0.314	0.44	0.397	2.67e-09	9.78e-05
Fetal Endothelial Cells	HSBP1	0.292	0.462	0.433	2.69e-09	9.86e-05
Fetal Endothelial Cells	NDUFA9	0.408	0.188	0.149	3.10e-09	1.13e-04
Fetal Endothelial Cells	SELENOF	0.404	0.458	0.448	3.10e-09	1.14e-04
Fetal Endothelial Cells	SDHC	0.31	0.326	0.29	3.24e-09	1.19e-04
Fetal Endothelial Cells	RASSF1	0.347	0.125	0.09	3.91e-09	1.43e-04
Fetal Endothelial Cells	DYNC1LI2	0.411	0.17	0.133	3.94e-09	1.44e-04
Fetal Endothelial Cells	RNASEH2C	0.285	0.228	0.191	4.47e-09	1.63e-04
Fetal Endothelial Cells	MITD1	0.343	0.14	0.103	4.62e-09	1.69e-04
Fetal Endothelial Cells	UROD	0.272	0.202	0.162	5.01e-09	1.83e-04
Fetal Endothelial Cells	TGM2	0.36	0.223	0.178	5.11e-09	1.87e-04
Fetal Endothelial Cells	RAB11B	0.451	0.268	0.233	5.80e-09	2.12e-04
Fetal Endothelial Cells	VPS36	0.385	0.153	0.117	1.31e-08	4.79e-04
Fetal Endothelial Cells	ACTR1A	0.386	0.162	0.126	1.57e-08	5.75e-04
Fetal Endothelial Cells	GLRX3	0.401	0.232	0.196	1.68e-08	6.13e-04
Fetal Endothelial Cells	ISOC2	0.344	0.141	0.106	1.76e-08	6.42e-04
Fetal Endothelial Cells	SUPT4H1	0.437	0.322	0.297	1.96e-08	7.18e-04
Fetal Endothelial Cells	G6PC3	0.374	0.122	0.089	2.09e-08	7.66e-04
Fetal Endothelial Cells	FLNB	0.322	0.167	0.128	2.23e-08	8.14e-04
Fetal Endothelial Cells	PDCD6	0.438	0.299	0.27	2.42e-08	8.87e-04
Fetal Endothelial Cells	URM1	0.386	0.202	0.166	2.46e-08	9.00e-04
Fetal Endothelial Cells	PSMD13	0.368	0.26	0.223	2.54e-08	9.28e-04
Fetal Endothelial Cells	RSU1	0.425	0.213	0.176	2.80e-08	1.03e-03
Fetal Endothelial Cells	SNRPC	0.404	0.307	0.274	2.84e-08	1.04e-03
Fetal Endothelial Cells	COPS6	0.333	0.367	0.337	3.36e-08	1.23e-03
Fetal Endothelial Cells	TMEM179B	0.415	0.338	0.311	4.03e-08	1.48e-03
Fetal Endothelial Cells	PUF60	0.437	0.244	0.209	4.14e-08	1.52e-03
Fetal Endothelial Cells	SHKBP1	0.419	0.139	0.106	4.35e-08	1.59e-03
Fetal Endothelial Cells	MRPS7	0.377	0.269	0.235	4.51e-08	1.65e-03
Fetal Endothelial Cells	UQCC3	0.336	0.152	0.117	4.73e-08	1.73e-03
Fetal Endothelial Cells	CTTN	0.451	0.142	0.11	6.83e-08	2.50e-03
Fetal Endothelial Cells	ZBTB38	0.33	0.115	0.083	7.13e-08	2.61e-03
Fetal Endothelial Cells	PHF14	0.357	0.147	0.114	7.74e-08	2.83e-03
Fetal Endothelial Cells	DDX18	0.387	0.287	0.256	8.79e-08	3.22e-03
Fetal Endothelial Cells	CANX	0.458	0.321	0.297	9.62e-08	3.52e-03
Fetal Endothelial Cells	PSMG4	0.3	0.107	0.077	1.10e-07	4.01e-03
Fetal Endothelial Cells	CLPP	0.334	0.147	0.114	1.20e-07	4.40e-03
Fetal Endothelial Cells	EIF2AK2	0.329	0.132	0.101	1.49e-07	5.46e-03
Fetal Endothelial Cells	DMAC2	0.284	0.115	0.084	1.71e-07	6.27e-03
Fetal Endothelial Cells	TM2D2	0.324	0.218	0.182	1.72e-07	6.31e-03
Fetal Endothelial Cells	MEAF6	0.345	0.264	0.229	1.78e-07	6.51e-03
Fetal Endothelial Cells	SAMM50	0.288	0.105	0.076	2.00e-07	7.32e-03
Fetal Endothelial Cells	THOC2	0.356	0.16	0.127	2.31e-07	8.47e-03
Fetal Endothelial Cells	SDR39U1	0.355	0.122	0.092	2.55e-07	9.33e-03
Fetal Endothelial Cells	TIMMDC1	0.415	0.247	0.215	2.88e-07	1.06e-02
Fetal Endothelial Cells	MED28	0.33	0.272	0.241	3.30e-07	1.21e-02
Fetal Endothelial Cells	SCP2	0.385	0.319	0.296	3.38e-07	1.24e-02
Fetal Endothelial Cells	PAIP2	0.274	0.407	0.396	3.39e-07	1.24e-02
Fetal Endothelial Cells	DBNL	0.404	0.235	0.206	3.43e-07	1.26e-02
Fetal Endothelial Cells	SAP30BP	0.335	0.196	0.163	3.52e-07	1.29e-02
Fetal Endothelial Cells	RPL7L1	0.352	0.216	0.181	3.73e-07	1.36e-02
Fetal Endothelial Cells	CFAP20	0.374	0.209	0.177	4.07e-07	1.49e-02
Fetal Endothelial Cells	MRPS18A	0.342	0.156	0.124	4.46e-07	1.63e-02
Fetal Endothelial Cells	AMD1	0.648	0.273	0.264	4.80e-07	1.76e-02
Fetal Endothelial Cells	DGKZ	0.301	0.12	0.09	5.00e-07	1.83e-02
Fetal Endothelial Cells	AIF1L	0.307	0.105	0.076	5.69e-07	2.08e-02
Fetal Endothelial Cells	TRMT1	0.281	0.115	0.085	6.43e-07	2.35e-02
Fetal Endothelial Cells	LUC7L	0.327	0.126	0.096	6.95e-07	2.54e-02
Fetal Endothelial Cells	PNKD	0.389	0.283	0.256	7.86e-07	2.88e-02
Fetal Endothelial Cells	THYN1	0.304	0.149	0.117	9.45e-07	3.46e-02
Fetal Endothelial Cells	SPOP	0.349	0.154	0.122	1.10e-06	4.02e-02
Fetal Endothelial Cells	HMOX2	0.427	0.176	0.147	1.10e-06	4.04e-02
Fetal Endothelial Cells	BANF1	0.376	0.351	0.336	1.23e-06	4.49e-02
Fetal Endothelial Cells	FIBP	0.403	0.215	0.186	1.23e-06	4.50e-02
Fetal Endothelial Cells	TAF7	0.38	0.312	0.288	1.30e-06	4.74e-02
Fetal Endothelial Cells	TCEAL8	0.374	0.303	0.275	1.36e-06	4.98e-02

## Sheet: Fetal Extravillous Trophoblasts
Cell type cluster	Gene	Average log2 Fold-change	Percentage cluster cells expressing gene	Percentage other cells expressing gene	P-value	Bonferroni-adjusted p-value
Fetal Extravillous Trophoblasts	PRG2	438.822	1	0.501	< 2.23E-308	< 2.23E-308
Fetal Extravillous Trophoblasts	H19	52.167	0.988	0.558	< 2.23E-308	< 2.23E-308
Fetal Extravillous Trophoblasts	FN1	11.562	0.992	0.349	< 2.23E-308	< 2.23E-308
Fetal Extravillous Trophoblasts	KRT8	11.117	0.996	0.283	< 2.23E-308	< 2.23E-308
Fetal Extravillous Trophoblasts	ID3	10.34	0.794	0.331	< 2.23E-308	< 2.23E-308
Fetal Extravillous Trophoblasts	AOC1	7.682	0.965	0.097	< 2.23E-308	< 2.23E-308
Fetal Extravillous Trophoblasts	NOTUM	5.777	0.928	0.068	< 2.23E-308	< 2.23E-308
Fetal Extravillous Trophoblasts	ADM	5.753	0.897	0.191	< 2.23E-308	< 2.23E-308
Fetal Extravillous Trophoblasts	TAC3	5.32	0.796	0.123	< 2.23E-308	< 2.23E-308
Fetal Extravillous Trophoblasts	PAPPA2	4.303	0.93	0.028	< 2.23E-308	< 2.23E-308
Fetal Extravillous Trophoblasts	HLA-G	4.155	0.91	0.05	< 2.23E-308	< 2.23E-308
Fetal Extravillous Trophoblasts	TIMP3	3.939	0.965	0.309	< 2.23E-308	< 2.23E-308
Fetal Extravillous Trophoblasts	FLT1	3.89	0.937	0.151	< 2.23E-308	< 2.23E-308
Fetal Extravillous Trophoblasts	EBI3	3.812	0.935	0.047	< 2.23E-308	< 2.23E-308
Fetal Extravillous Trophoblasts	MFAP5	3.801	0.959	0.154	< 2.23E-308	< 2.23E-308
Fetal Extravillous Trophoblasts	PAPPA	3.677	0.86	0.029	< 2.23E-308	< 2.23E-308
Fetal Extravillous Trophoblasts	QSOX1	3.535	0.895	0.085	< 2.23E-308	< 2.23E-308
Fetal Extravillous Trophoblasts	FSTL3	3.532	0.879	0.072	< 2.23E-308	< 2.23E-308
Fetal Extravillous Trophoblasts	KRT19	3.429	0.964	0.135	< 2.23E-308	< 2.23E-308
Fetal Extravillous Trophoblasts	HPGD	3.29	0.878	0.126	< 2.23E-308	< 2.23E-308
Fetal Extravillous Trophoblasts	HTRA1	3.164	0.874	0.102	< 2.23E-308	< 2.23E-308
Fetal Extravillous Trophoblasts	TPM1	3.093	0.94	0.184	< 2.23E-308	< 2.23E-308
Fetal Extravillous Trophoblasts	ISM2	3.053	0.893	0.122	< 2.23E-308	< 2.23E-308
Fetal Extravillous Trophoblasts	JPT1	2.861	0.945	0.265	< 2.23E-308	< 2.23E-308
Fetal Extravillous Trophoblasts	SERPINE2	2.802	0.916	0.287	< 2.23E-308	< 2.23E-308
Fetal Extravillous Trophoblasts	TNFSF10	2.794	0.852	0.092	< 2.23E-308	< 2.23E-308
Fetal Extravillous Trophoblasts	HMGN3	2.781	0.962	0.362	< 2.23E-308	< 2.23E-308
Fetal Extravillous Trophoblasts	SERPINE1	2.676	0.851	0.133	< 2.23E-308	< 2.23E-308
Fetal Extravillous Trophoblasts	PTPRF	2.668	0.807	0.088	< 2.23E-308	< 2.23E-308
Fetal Extravillous Trophoblasts	HEXB	2.657	0.855	0.187	< 2.23E-308	< 2.23E-308
Fetal Extravillous Trophoblasts	ASPSCR1	2.65	0.746	0.101	< 2.23E-308	< 2.23E-308
Fetal Extravillous Trophoblasts	PTN	2.54	0.834	0.087	< 2.23E-308	< 2.23E-308
Fetal Extravillous Trophoblasts	XAGE2	2.455	0.936	0.203	< 2.23E-308	< 2.23E-308
Fetal Extravillous Trophoblasts	TIMP2	2.433	0.819	0.147	< 2.23E-308	< 2.23E-308
Fetal Extravillous Trophoblasts	CDKN1C	2.32	0.918	0.301	< 2.23E-308	< 2.23E-308
Fetal Extravillous Trophoblasts	KRT18	2.257	0.99	0.371	< 2.23E-308	< 2.23E-308
Fetal Extravillous Trophoblasts	HSPG2	2.228	0.696	0.052	< 2.23E-308	< 2.23E-308
Fetal Extravillous Trophoblasts	KRT7	2.213	0.873	0.133	< 2.23E-308	< 2.23E-308
Fetal Extravillous Trophoblasts	RRAD	2.193	0.577	0.029	< 2.23E-308	< 2.23E-308
Fetal Extravillous Trophoblasts	INHA	2.179	0.667	0.016	< 2.23E-308	< 2.23E-308
Fetal Extravillous Trophoblasts	HMGB3	2.163	0.858	0.156	< 2.23E-308	< 2.23E-308
Fetal Extravillous Trophoblasts	FSTL1	2.046	0.818	0.206	< 2.23E-308	< 2.23E-308
Fetal Extravillous Trophoblasts	BGN	2.029	0.689	0.104	< 2.23E-308	< 2.23E-308
Fetal Extravillous Trophoblasts	COL17A1	1.992	0.586	0.014	< 2.23E-308	< 2.23E-308
Fetal Extravillous Trophoblasts	LINC02246	1.976	0.694	0.009	< 2.23E-308	< 2.23E-308
Fetal Extravillous Trophoblasts	SPRR2G	1.95	0.161	0.003	< 2.23E-308	< 2.23E-308
Fetal Extravillous Trophoblasts	CERCAM	1.921	0.697	0.045	< 2.23E-308	< 2.23E-308
Fetal Extravillous Trophoblasts	PRDX4	1.903	0.809	0.228	< 2.23E-308	< 2.23E-308
Fetal Extravillous Trophoblasts	EGFR-AS1	1.884	0.555	0.005	< 2.23E-308	< 2.23E-308
Fetal Extravillous Trophoblasts	GLRX	1.87	0.853	0.202	< 2.23E-308	< 2.23E-308
Fetal Extravillous Trophoblasts	CRABP2	1.845	0.536	0.103	< 2.23E-308	< 2.23E-308
Fetal Extravillous Trophoblasts	PROCR	1.81	0.613	0.053	< 2.23E-308	< 2.23E-308
Fetal Extravillous Trophoblasts	LVRN	1.785	0.584	0.01	< 2.23E-308	< 2.23E-308
Fetal Extravillous Trophoblasts	BCAR4	1.767	0.671	0.037	< 2.23E-308	< 2.23E-308
Fetal Extravillous Trophoblasts	MMP11	1.7	0.581	0.024	< 2.23E-308	< 2.23E-308
Fetal Extravillous Trophoblasts	LAIR2	1.677	0.526	0.039	< 2.23E-308	< 2.23E-308
Fetal Extravillous Trophoblasts	ADAM12	1.676	0.726	0.103	< 2.23E-308	< 2.23E-308
Fetal Extravillous Trophoblasts	TUBB2A	1.659	0.695	0.092	< 2.23E-308	< 2.23E-308
Fetal Extravillous Trophoblasts	ITGA5	1.648	0.685	0.08	< 2.23E-308	< 2.23E-308
Fetal Extravillous Trophoblasts	GATA3	1.641	0.716	0.108	< 2.23E-308	< 2.23E-308
Fetal Extravillous Trophoblasts	CLDN4	1.634	0.762	0.141	< 2.23E-308	< 2.23E-308
Fetal Extravillous Trophoblasts	ENG	1.576	0.691	0.107	< 2.23E-308	< 2.23E-308
Fetal Extravillous Trophoblasts	CST6	1.553	0.418	0.018	< 2.23E-308	< 2.23E-308
Fetal Extravillous Trophoblasts	HSD3B1	1.549	0.624	0.029	< 2.23E-308	< 2.23E-308
Fetal Extravillous Trophoblasts	S100P	1.543	0.878	0.165	< 2.23E-308	< 2.23E-308
Fetal Extravillous Trophoblasts	FLNB	1.514	0.661	0.069	< 2.23E-308	< 2.23E-308
Fetal Extravillous Trophoblasts	PRSS8	1.505	0.72	0.111	< 2.23E-308	< 2.23E-308
Fetal Extravillous Trophoblasts	PGF	1.501	0.604	0.086	< 2.23E-308	< 2.23E-308
Fetal Extravillous Trophoblasts	UPK1B	1.496	0.408	0.007	< 2.23E-308	< 2.23E-308
Fetal Extravillous Trophoblasts	CLDN19	1.492	0.572	0.019	< 2.23E-308	< 2.23E-308
Fetal Extravillous Trophoblasts	IL1R2	1.485	0.501	0.01	< 2.23E-308	< 2.23E-308
Fetal Extravillous Trophoblasts	NUCB2	1.473	0.824	0.241	< 2.23E-308	< 2.23E-308
Fetal Extravillous Trophoblasts	TMED3	1.455	0.669	0.132	< 2.23E-308	< 2.23E-308
Fetal Extravillous Trophoblasts	EPAS1	1.451	0.805	0.232	< 2.23E-308	< 2.23E-308
Fetal Extravillous Trophoblasts	CYP11A1	1.449	0.632	0.037	< 2.23E-308	< 2.23E-308
Fetal Extravillous Trophoblasts	FAM3C	1.436	0.68	0.137	< 2.23E-308	< 2.23E-308
Fetal Extravillous Trophoblasts	CDA	1.433	0.436	0.025	< 2.23E-308	< 2.23E-308
Fetal Extravillous Trophoblasts	LGALS3BP	1.431	0.885	0.334	< 2.23E-308	< 2.23E-308
Fetal Extravillous Trophoblasts	CNPY2	1.427	0.833	0.317	< 2.23E-308	< 2.23E-308
Fetal Extravillous Trophoblasts	JAM2	1.401	0.621	0.045	< 2.23E-308	< 2.23E-308
Fetal Extravillous Trophoblasts	GDPD3	1.399	0.537	0.025	< 2.23E-308	< 2.23E-308
Fetal Extravillous Trophoblasts	LY6D	1.399	0.365	0.006	< 2.23E-308	< 2.23E-308
Fetal Extravillous Trophoblasts	PYCR1	1.397	0.563	0.011	< 2.23E-308	< 2.23E-308
Fetal Extravillous Trophoblasts	DNASE1L3	1.394	0.312	0.02	< 2.23E-308	< 2.23E-308
Fetal Extravillous Trophoblasts	IL18BP	1.365	0.506	0.016	< 2.23E-308	< 2.23E-308
Fetal Extravillous Trophoblasts	PRDX6	1.364	0.899	0.41	< 2.23E-308	< 2.23E-308
Fetal Extravillous Trophoblasts	GLIPR1	1.359	0.7	0.148	< 2.23E-308	< 2.23E-308
Fetal Extravillous Trophoblasts	GJA5	1.334	0.623	0.094	< 2.23E-308	< 2.23E-308
Fetal Extravillous Trophoblasts	LTBP1	1.33	0.563	0.064	< 2.23E-308	< 2.23E-308
Fetal Extravillous Trophoblasts	CSF2RB	1.321	0.555	0.024	< 2.23E-308	< 2.23E-308
Fetal Extravillous Trophoblasts	EFNA1	1.32	0.714	0.145	< 2.23E-308	< 2.23E-308
Fetal Extravillous Trophoblasts	ANGPTL4	1.315	0.443	0.033	< 2.23E-308	< 2.23E-308
Fetal Extravillous Trophoblasts	RALBP1	1.314	0.586	0.104	< 2.23E-308	< 2.23E-308
Fetal Extravillous Trophoblasts	AIF1L	1.306	0.569	0.021	< 2.23E-308	< 2.23E-308
Fetal Extravillous Trophoblasts	FHL2	1.305	0.768	0.199	< 2.23E-308	< 2.23E-308
Fetal Extravillous Trophoblasts	MXRA7	1.294	0.564	0.034	< 2.23E-308	< 2.23E-308
Fetal Extravillous Trophoblasts	FBN1	1.294	0.646	0.147	< 2.23E-308	< 2.23E-308
Fetal Extravillous Trophoblasts	CORO6	1.282	0.431	0.006	< 2.23E-308	< 2.23E-308
Fetal Extravillous Trophoblasts	TECR	1.272	0.823	0.306	< 2.23E-308	< 2.23E-308
Fetal Extravillous Trophoblasts	INHBA	1.272	0.194	0.012	< 2.23E-308	< 2.23E-308
Fetal Extravillous Trophoblasts	EGLN3	1.271	0.493	0.024	< 2.23E-308	< 2.23E-308
Fetal Extravillous Trophoblasts	C1orf115	1.259	0.577	0.059	< 2.23E-308	< 2.23E-308
Fetal Extravillous Trophoblasts	LAMA3	1.245	0.378	0.003	< 2.23E-308	< 2.23E-308
Fetal Extravillous Trophoblasts	DIO2	1.221	0.28	0.005	< 2.23E-308	< 2.23E-308
Fetal Extravillous Trophoblasts	CRIP2	1.213	0.618	0.069	< 2.23E-308	< 2.23E-308
Fetal Extravillous Trophoblasts	MGAT5	1.213	0.5	0.022	< 2.23E-308	< 2.23E-308
Fetal Extravillous Trophoblasts	SLPI	1.195	0.328	0.012	< 2.23E-308	< 2.23E-308
Fetal Extravillous Trophoblasts	GM2A	1.179	0.587	0.104	< 2.23E-308	< 2.23E-308
Fetal Extravillous Trophoblasts	CAMTA1	1.175	0.689	0.169	< 2.23E-308	< 2.23E-308
Fetal Extravillous Trophoblasts	AC020916.1	1.174	0.662	0.22	< 2.23E-308	< 2.23E-308
Fetal Extravillous Trophoblasts	YIF1A	1.172	0.72	0.212	< 2.23E-308	< 2.23E-308
Fetal Extravillous Trophoblasts	FGFR1	1.164	0.573	0.097	< 2.23E-308	< 2.23E-308
Fetal Extravillous Trophoblasts	TMED10	1.139	0.799	0.343	< 2.23E-308	< 2.23E-308
Fetal Extravillous Trophoblasts	ADAM19	1.124	0.495	0.024	< 2.23E-308	< 2.23E-308
Fetal Extravillous Trophoblasts	TTR	1.118	0.263	0.003	< 2.23E-308	< 2.23E-308
Fetal Extravillous Trophoblasts	CHPF	1.114	0.597	0.113	< 2.23E-308	< 2.23E-308
Fetal Extravillous Trophoblasts	MORF4L2	1.101	0.902	0.411	< 2.23E-308	< 2.23E-308
Fetal Extravillous Trophoblasts	CALU	1.098	0.725	0.244	< 2.23E-308	< 2.23E-308
Fetal Extravillous Trophoblasts	SDC4	1.096	0.508	0.063	< 2.23E-308	< 2.23E-308
Fetal Extravillous Trophoblasts	PLCL2	1.091	0.414	0.019	< 2.23E-308	< 2.23E-308
Fetal Extravillous Trophoblasts	CD59	1.074	0.89	0.382	< 2.23E-308	< 2.23E-308
Fetal Extravillous Trophoblasts	IGFL2-AS1	1.068	0.306	0.003	< 2.23E-308	< 2.23E-308
Fetal Extravillous Trophoblasts	BZW2	1.066	0.634	0.17	< 2.23E-308	< 2.23E-308
Fetal Extravillous Trophoblasts	AC211433.1	1.066	0.449	0.004	< 2.23E-308	< 2.23E-308
Fetal Extravillous Trophoblasts	SLC6A2	1.063	0.468	0.006	< 2.23E-308	< 2.23E-308
Fetal Extravillous Trophoblasts	TMEM91	1.055	0.436	0.025	< 2.23E-308	< 2.23E-308
Fetal Extravillous Trophoblasts	TCF7L2	1.034	0.579	0.103	< 2.23E-308	< 2.23E-308
Fetal Extravillous Trophoblasts	SLCO2A1	1.028	0.389	0.005	< 2.23E-308	< 2.23E-308
Fetal Extravillous Trophoblasts	AP3S1	1.023	0.696	0.235	< 2.23E-308	< 2.23E-308
Fetal Extravillous Trophoblasts	KDELR3	1.009	0.49	0.033	< 2.23E-308	< 2.23E-308
Fetal Extravillous Trophoblasts	PDIA5	1.004	0.479	0.064	< 2.23E-308	< 2.23E-308
Fetal Extravillous Trophoblasts	PRDX5	1.001	0.905	0.475	< 2.23E-308	< 2.23E-308
Fetal Extravillous Trophoblasts	BCORL1	0.996	0.351	0.036	< 2.23E-308	< 2.23E-308
Fetal Extravillous Trophoblasts	MCAM	0.995	0.422	0.017	< 2.23E-308	< 2.23E-308
Fetal Extravillous Trophoblasts	ELF3	0.986	0.373	0.077	< 2.23E-308	< 2.23E-308
Fetal Extravillous Trophoblasts	SLC16A3	0.985	0.601	0.131	< 2.23E-308	< 2.23E-308
Fetal Extravillous Trophoblasts	MMP14	0.984	0.629	0.148	< 2.23E-308	< 2.23E-308
Fetal Extravillous Trophoblasts	CKAP4	0.984	0.506	0.099	< 2.23E-308	< 2.23E-308
Fetal Extravillous Trophoblasts	TMEM59	0.98	0.905	0.639	< 2.23E-308	< 2.23E-308
Fetal Extravillous Trophoblasts	TCEAL4	0.973	0.81	0.33	< 2.23E-308	< 2.23E-308
Fetal Extravillous Trophoblasts	PTGES	0.971	0.597	0.127	< 2.23E-308	< 2.23E-308
Fetal Extravillous Trophoblasts	ASCL2	0.968	0.28	0.016	< 2.23E-308	< 2.23E-308
Fetal Extravillous Trophoblasts	RABAC1	0.965	0.861	0.449	< 2.23E-308	< 2.23E-308
Fetal Extravillous Trophoblasts	PPIC	0.963	0.733	0.282	< 2.23E-308	< 2.23E-308
Fetal Extravillous Trophoblasts	BRI3	0.961	0.56	0.182	< 2.23E-308	< 2.23E-308
Fetal Extravillous Trophoblasts	DDB1	0.944	0.644	0.179	< 2.23E-308	< 2.23E-308
Fetal Extravillous Trophoblasts	ERBB2	0.938	0.442	0.037	< 2.23E-308	< 2.23E-308
Fetal Extravillous Trophoblasts	ANXA4	0.934	0.639	0.173	< 2.23E-308	< 2.23E-308
Fetal Extravillous Trophoblasts	SFRP1	0.934	0.347	0.011	< 2.23E-308	< 2.23E-308
Fetal Extravillous Trophoblasts	PVR	0.933	0.422	0.016	< 2.23E-308	< 2.23E-308
Fetal Extravillous Trophoblasts	PRKAG2	0.925	0.509	0.079	< 2.23E-308	< 2.23E-308
Fetal Extravillous Trophoblasts	LHFPL6	0.916	0.56	0.073	< 2.23E-308	< 2.23E-308
Fetal Extravillous Trophoblasts	PRCP	0.914	0.614	0.178	< 2.23E-308	< 2.23E-308
Fetal Extravillous Trophoblasts	CCNE1	0.914	0.375	0.054	< 2.23E-308	< 2.23E-308
Fetal Extravillous Trophoblasts	YIPF2	0.912	0.623	0.172	< 2.23E-308	< 2.23E-308
Fetal Extravillous Trophoblasts	SLC12A8	0.911	0.285	0.006	< 2.23E-308	< 2.23E-308
Fetal Extravillous Trophoblasts	C1QTNF6	0.911	0.433	0.044	< 2.23E-308	< 2.23E-308
Fetal Extravillous Trophoblasts	MYCNUT	0.909	0.364	0.002	< 2.23E-308	< 2.23E-308
Fetal Extravillous Trophoblasts	MAG	0.899	0.37	0.002	< 2.23E-308	< 2.23E-308
Fetal Extravillous Trophoblasts	UBE2A	0.898	0.688	0.289	< 2.23E-308	< 2.23E-308
Fetal Extravillous Trophoblasts	CUTA	0.892	0.847	0.446	< 2.23E-308	< 2.23E-308
Fetal Extravillous Trophoblasts	TMED9	0.887	0.865	0.466	< 2.23E-308	< 2.23E-308
Fetal Extravillous Trophoblasts	ERGIC3	0.881	0.754	0.357	< 2.23E-308	< 2.23E-308
Fetal Extravillous Trophoblasts	IL1RAP	0.874	0.436	0.037	< 2.23E-308	< 2.23E-308
Fetal Extravillous Trophoblasts	SPINT2	0.871	0.79	0.239	< 2.23E-308	< 2.23E-308
Fetal Extravillous Trophoblasts	SMARCB1	0.871	0.525	0.116	< 2.23E-308	< 2.23E-308
Fetal Extravillous Trophoblasts	HTRA4	0.871	0.263	0.011	< 2.23E-308	< 2.23E-308
Fetal Extravillous Trophoblasts	TMEM134	0.866	0.546	0.123	< 2.23E-308	< 2.23E-308
Fetal Extravillous Trophoblasts	SH3BP5	0.866	0.418	0.067	< 2.23E-308	< 2.23E-308
Fetal Extravillous Trophoblasts	CTSH	0.858	0.487	0.111	< 2.23E-308	< 2.23E-308
Fetal Extravillous Trophoblasts	ABCA7	0.855	0.371	0.016	< 2.23E-308	< 2.23E-308
Fetal Extravillous Trophoblasts	TUBA1C	0.851	0.61	0.169	< 2.23E-308	< 2.23E-308
Fetal Extravillous Trophoblasts	PIPOX	0.84	0.359	0.002	< 2.23E-308	< 2.23E-308
Fetal Extravillous Trophoblasts	LMAN2	0.839	0.762	0.363	< 2.23E-308	< 2.23E-308
Fetal Extravillous Trophoblasts	VGLL3	0.837	0.452	0.075	< 2.23E-308	< 2.23E-308
Fetal Extravillous Trophoblasts	TEAD1	0.836	0.43	0.065	< 2.23E-308	< 2.23E-308
Fetal Extravillous Trophoblasts	QPRT	0.832	0.616	0.141	< 2.23E-308	< 2.23E-308
Fetal Extravillous Trophoblasts	PARVA	0.83	0.482	0.078	< 2.23E-308	< 2.23E-308
Fetal Extravillous Trophoblasts	GUCA2A	0.824	0.221	0.005	< 2.23E-308	< 2.23E-308
Fetal Extravillous Trophoblasts	NECTIN4	0.824	0.357	0.042	< 2.23E-308	< 2.23E-308
Fetal Extravillous Trophoblasts	SELENOM	0.821	0.898	0.353	< 2.23E-308	< 2.23E-308
Fetal Extravillous Trophoblasts	SSR3	0.815	0.679	0.248	< 2.23E-308	< 2.23E-308
Fetal Extravillous Trophoblasts	PPP1R14B-AS1	0.803	0.359	0.016	< 2.23E-308	< 2.23E-308
Fetal Extravillous Trophoblasts	NDRG1	0.799	0.45	0.122	< 2.23E-308	< 2.23E-308
Fetal Extravillous Trophoblasts	SYDE1	0.797	0.372	0.014	< 2.23E-308	< 2.23E-308
Fetal Extravillous Trophoblasts	HES2	0.793	0.332	0.01	< 2.23E-308	< 2.23E-308
Fetal Extravillous Trophoblasts	PXN	0.789	0.47	0.095	< 2.23E-308	< 2.23E-308
Fetal Extravillous Trophoblasts	JPT2	0.788	0.489	0.1	< 2.23E-308	< 2.23E-308
Fetal Extravillous Trophoblasts	BRD2	0.788	0.583	0.262	< 2.23E-308	< 2.23E-308
Fetal Extravillous Trophoblasts	MAGED1	0.779	0.61	0.168	< 2.23E-308	< 2.23E-308
Fetal Extravillous Trophoblasts	VASP	0.778	0.577	0.168	< 2.23E-308	< 2.23E-308
Fetal Extravillous Trophoblasts	FOLR1	0.778	0.485	0.115	< 2.23E-308	< 2.23E-308
Fetal Extravillous Trophoblasts	DYNLT1	0.775	0.777	0.362	< 2.23E-308	< 2.23E-308
Fetal Extravillous Trophoblasts	WIPI1	0.773	0.492	0.115	< 2.23E-308	< 2.23E-308
Fetal Extravillous Trophoblasts	NBAS	0.772	0.32	0.029	< 2.23E-308	< 2.23E-308
Fetal Extravillous Trophoblasts	CLIC4	0.77	0.462	0.109	< 2.23E-308	< 2.23E-308
Fetal Extravillous Trophoblasts	EGR1	0.77	0.536	0.208	< 2.23E-308	< 2.23E-308
Fetal Extravillous Trophoblasts	EFNB1	0.768	0.362	0.035	< 2.23E-308	< 2.23E-308
Fetal Extravillous Trophoblasts	GNG10	0.758	0.732	0.299	< 2.23E-308	< 2.23E-308
Fetal Extravillous Trophoblasts	CPM	0.757	0.496	0.05	< 2.23E-308	< 2.23E-308
Fetal Extravillous Trophoblasts	MAPK3	0.751	0.491	0.095	< 2.23E-308	< 2.23E-308
Fetal Extravillous Trophoblasts	DCXR	0.75	0.59	0.217	< 2.23E-308	< 2.23E-308
Fetal Extravillous Trophoblasts	EXTL3	0.749	0.364	0.022	< 2.23E-308	< 2.23E-308
Fetal Extravillous Trophoblasts	CLTB	0.746	0.462	0.164	< 2.23E-308	< 2.23E-308
Fetal Extravillous Trophoblasts	CD276	0.742	0.441	0.066	< 2.23E-308	< 2.23E-308
Fetal Extravillous Trophoblasts	PLOD3	0.739	0.475	0.079	< 2.23E-308	< 2.23E-308
Fetal Extravillous Trophoblasts	SERPING1	0.737	0.754	0.267	< 2.23E-308	< 2.23E-308
Fetal Extravillous Trophoblasts	GAA	0.734	0.604	0.188	< 2.23E-308	< 2.23E-308
Fetal Extravillous Trophoblasts	F11R	0.734	0.523	0.123	< 2.23E-308	< 2.23E-308
Fetal Extravillous Trophoblasts	PAM	0.733	0.363	0.022	< 2.23E-308	< 2.23E-308
Fetal Extravillous Trophoblasts	C11orf52	0.728	0.417	0.071	< 2.23E-308	< 2.23E-308
Fetal Extravillous Trophoblasts	TFPI	0.727	0.505	0.145	< 2.23E-308	< 2.23E-308
Fetal Extravillous Trophoblasts	VKORC1	0.727	0.633	0.215	< 2.23E-308	< 2.23E-308
Fetal Extravillous Trophoblasts	LY6K	0.727	0.341	0.022	< 2.23E-308	< 2.23E-308
Fetal Extravillous Trophoblasts	BX005040.1	0.726	0.227	0.001	< 2.23E-308	< 2.23E-308
Fetal Extravillous Trophoblasts	IQSEC1	0.725	0.4	0.061	< 2.23E-308	< 2.23E-308
Fetal Extravillous Trophoblasts	COL4A2	0.725	0.727	0.252	< 2.23E-308	< 2.23E-308
Fetal Extravillous Trophoblasts	ASAP3	0.724	0.353	0.011	< 2.23E-308	< 2.23E-308
Fetal Extravillous Trophoblasts	GALE	0.714	0.417	0.072	< 2.23E-308	< 2.23E-308
Fetal Extravillous Trophoblasts	CITED2	0.714	0.533	0.148	< 2.23E-308	< 2.23E-308
Fetal Extravillous Trophoblasts	MFSD2A	0.713	0.328	0.016	< 2.23E-308	< 2.23E-308
Fetal Extravillous Trophoblasts	S100A13	0.711	0.668	0.228	< 2.23E-308	< 2.23E-308
Fetal Extravillous Trophoblasts	SERPINB6	0.71	0.665	0.234	< 2.23E-308	< 2.23E-308
Fetal Extravillous Trophoblasts	DLX5	0.705	0.372	0.077	< 2.23E-308	< 2.23E-308
Fetal Extravillous Trophoblasts	PLPP2	0.703	0.281	0.005	< 2.23E-308	< 2.23E-308
Fetal Extravillous Trophoblasts	UGDH	0.701	0.456	0.09	< 2.23E-308	< 2.23E-308
Fetal Extravillous Trophoblasts	PLK2	0.7	0.456	0.107	< 2.23E-308	< 2.23E-308
Fetal Extravillous Trophoblasts	GCM1	0.695	0.303	0.04	< 2.23E-308	< 2.23E-308
Fetal Extravillous Trophoblasts	GPR146	0.694	0.304	0.032	< 2.23E-308	< 2.23E-308
Fetal Extravillous Trophoblasts	MMP2	0.691	0.559	0.169	< 2.23E-308	< 2.23E-308
Fetal Extravillous Trophoblasts	MGLL	0.686	0.485	0.11	< 2.23E-308	< 2.23E-308
Fetal Extravillous Trophoblasts	PLOD1	0.682	0.435	0.096	< 2.23E-308	< 2.23E-308
Fetal Extravillous Trophoblasts	PPARG	0.68	0.378	0.08	< 2.23E-308	< 2.23E-308
Fetal Extravillous Trophoblasts	NAV1	0.679	0.33	0.026	< 2.23E-308	< 2.23E-308
Fetal Extravillous Trophoblasts	SRI	0.678	0.733	0.317	< 2.23E-308	< 2.23E-308
Fetal Extravillous Trophoblasts	MIDN	0.675	0.49	0.19	< 2.23E-308	< 2.23E-308
Fetal Extravillous Trophoblasts	CLDN7	0.673	0.506	0.11	< 2.23E-308	< 2.23E-308
Fetal Extravillous Trophoblasts	HDLBP	0.67	0.565	0.185	< 2.23E-308	< 2.23E-308
Fetal Extravillous Trophoblasts	PLA2G7	0.669	0.322	0.015	< 2.23E-308	< 2.23E-308
Fetal Extravillous Trophoblasts	EVA1A	0.666	0.356	0.067	< 2.23E-308	< 2.23E-308
Fetal Extravillous Trophoblasts	VWCE	0.665	0.266	0.005	< 2.23E-308	< 2.23E-308
Fetal Extravillous Trophoblasts	AHNAK	0.664	0.588	0.238	< 2.23E-308	< 2.23E-308
Fetal Extravillous Trophoblasts	RECK	0.662	0.321	0.017	< 2.23E-308	< 2.23E-308
Fetal Extravillous Trophoblasts	PLAAT3	0.661	0.549	0.191	< 2.23E-308	< 2.23E-308
Fetal Extravillous Trophoblasts	DAP	0.661	0.418	0.101	< 2.23E-308	< 2.23E-308
Fetal Extravillous Trophoblasts	AC211486.5	0.66	0.258	0.003	< 2.23E-308	< 2.23E-308
Fetal Extravillous Trophoblasts	PTS	0.658	0.523	0.148	< 2.23E-308	< 2.23E-308
Fetal Extravillous Trophoblasts	PDGFRL	0.654	0.321	0.022	< 2.23E-308	< 2.23E-308
Fetal Extravillous Trophoblasts	PRRG4	0.652	0.331	0.047	< 2.23E-308	< 2.23E-308
Fetal Extravillous Trophoblasts	CD320	0.65	0.364	0.066	< 2.23E-308	< 2.23E-308
Fetal Extravillous Trophoblasts	UCHL3	0.649	0.484	0.124	< 2.23E-308	< 2.23E-308
Fetal Extravillous Trophoblasts	SLC43A3	0.649	0.334	0.027	< 2.23E-308	< 2.23E-308
Fetal Extravillous Trophoblasts	SEMA4C	0.647	0.359	0.067	< 2.23E-308	< 2.23E-308
Fetal Extravillous Trophoblasts	GALNT6	0.645	0.316	0.03	< 2.23E-308	< 2.23E-308
Fetal Extravillous Trophoblasts	DAG1	0.64	0.457	0.104	< 2.23E-308	< 2.23E-308
Fetal Extravillous Trophoblasts	ATP6V0E1	0.638	0.934	0.594	< 2.23E-308	< 2.23E-308
Fetal Extravillous Trophoblasts	MEX3D	0.637	0.282	0.013	< 2.23E-308	< 2.23E-308
Fetal Extravillous Trophoblasts	C8orf31	0.636	0.264	0.009	< 2.23E-308	< 2.23E-308
Fetal Extravillous Trophoblasts	TMEM219	0.635	0.641	0.246	< 2.23E-308	< 2.23E-308
Fetal Extravillous Trophoblasts	ARHGEF16	0.634	0.284	0.009	< 2.23E-308	< 2.23E-308
Fetal Extravillous Trophoblasts	EFHD1	0.632	0.356	0.064	< 2.23E-308	< 2.23E-308
Fetal Extravillous Trophoblasts	SLC6A8	0.632	0.253	0.031	< 2.23E-308	< 2.23E-308
Fetal Extravillous Trophoblasts	MYL4	0.631	0.153	0.004	< 2.23E-308	< 2.23E-308
Fetal Extravillous Trophoblasts	SH3PXD2B	0.629	0.314	0.014	< 2.23E-308	< 2.23E-308
Fetal Extravillous Trophoblasts	SH3PXD2A	0.626	0.359	0.051	< 2.23E-308	< 2.23E-308
Fetal Extravillous Trophoblasts	ANAPC13	0.625	0.557	0.171	< 2.23E-308	< 2.23E-308
Fetal Extravillous Trophoblasts	RASGRF2	0.623	0.295	0.006	< 2.23E-308	< 2.23E-308
Fetal Extravillous Trophoblasts	AAMDC	0.621	0.503	0.11	< 2.23E-308	< 2.23E-308
Fetal Extravillous Trophoblasts	HM13	0.617	0.612	0.223	< 2.23E-308	< 2.23E-308
Fetal Extravillous Trophoblasts	PTK2B	0.616	0.333	0.043	< 2.23E-308	< 2.23E-308
Fetal Extravillous Trophoblasts	KRT17	0.615	0.159	0.007	< 2.23E-308	< 2.23E-308
Fetal Extravillous Trophoblasts	NMRAL1	0.614	0.458	0.11	< 2.23E-308	< 2.23E-308
Fetal Extravillous Trophoblasts	ANKRD37	0.612	0.289	0.063	< 2.23E-308	< 2.23E-308
Fetal Extravillous Trophoblasts	TNFAIP2	0.605	0.349	0.069	< 2.23E-308	< 2.23E-308
Fetal Extravillous Trophoblasts	GALNT2	0.6	0.367	0.054	< 2.23E-308	< 2.23E-308
Fetal Extravillous Trophoblasts	BAD	0.599	0.625	0.227	< 2.23E-308	< 2.23E-308
Fetal Extravillous Trophoblasts	ERGIC1	0.598	0.414	0.093	< 2.23E-308	< 2.23E-308
Fetal Extravillous Trophoblasts	AFAP1	0.596	0.301	0.014	< 2.23E-308	< 2.23E-308
Fetal Extravillous Trophoblasts	CENPX	0.596	0.643	0.192	< 2.23E-308	< 2.23E-308
Fetal Extravillous Trophoblasts	PPM1N	0.595	0.182	0.023	< 2.23E-308	< 2.23E-308
Fetal Extravillous Trophoblasts	PINK1	0.594	0.34	0.054	< 2.23E-308	< 2.23E-308
Fetal Extravillous Trophoblasts	LSM1	0.593	0.59	0.219	< 2.23E-308	< 2.23E-308
Fetal Extravillous Trophoblasts	TLE6	0.59	0.266	0.013	< 2.23E-308	< 2.23E-308
Fetal Extravillous Trophoblasts	AC022784.1	0.59	0.352	0.061	< 2.23E-308	< 2.23E-308
Fetal Extravillous Trophoblasts	OS9	0.589	0.623	0.252	< 2.23E-308	< 2.23E-308
Fetal Extravillous Trophoblasts	AP001189.1	0.588	0.265	0.001	< 2.23E-308	< 2.23E-308
Fetal Extravillous Trophoblasts	RCN3	0.587	0.307	0.024	< 2.23E-308	< 2.23E-308
Fetal Extravillous Trophoblasts	CDC42EP1	0.585	0.391	0.084	< 2.23E-308	< 2.23E-308
Fetal Extravillous Trophoblasts	PCSK6	0.583	0.328	0.032	< 2.23E-308	< 2.23E-308
Fetal Extravillous Trophoblasts	SERPINH1	0.581	0.605	0.209	< 2.23E-308	< 2.23E-308
Fetal Extravillous Trophoblasts	MBD2	0.581	0.324	0.053	< 2.23E-308	< 2.23E-308
Fetal Extravillous Trophoblasts	BSCL2	0.581	0.448	0.122	< 2.23E-308	< 2.23E-308
Fetal Extravillous Trophoblasts	PEA15	0.577	0.42	0.099	< 2.23E-308	< 2.23E-308
Fetal Extravillous Trophoblasts	DSP	0.577	0.399	0.094	< 2.23E-308	< 2.23E-308
Fetal Extravillous Trophoblasts	IFI27	0.576	0.479	0.165	< 2.23E-308	< 2.23E-308
Fetal Extravillous Trophoblasts	KRTCAP2	0.575	0.797	0.417	< 2.23E-308	< 2.23E-308
Fetal Extravillous Trophoblasts	KDELR2	0.57	0.596	0.227	< 2.23E-308	< 2.23E-308
Fetal Extravillous Trophoblasts	INF2	0.57	0.344	0.076	< 2.23E-308	< 2.23E-308
Fetal Extravillous Trophoblasts	KHDC1L	0.566	0.195	0.002	< 2.23E-308	< 2.23E-308
Fetal Extravillous Trophoblasts	SCARA3	0.563	0.29	0.045	< 2.23E-308	< 2.23E-308
Fetal Extravillous Trophoblasts	KLF5	0.56	0.285	0.054	< 2.23E-308	< 2.23E-308
Fetal Extravillous Trophoblasts	ITIH5	0.56	0.495	0.133	< 2.23E-308	< 2.23E-308
Fetal Extravillous Trophoblasts	ERRFI1	0.556	0.277	0.08	< 2.23E-308	< 2.23E-308
Fetal Extravillous Trophoblasts	PDIA4	0.556	0.578	0.204	< 2.23E-308	< 2.23E-308
Fetal Extravillous Trophoblasts	FRMD4A	0.554	0.313	0.069	< 2.23E-308	< 2.23E-308
Fetal Extravillous Trophoblasts	CDH1	0.553	0.358	0.077	< 2.23E-308	< 2.23E-308
Fetal Extravillous Trophoblasts	GBA	0.551	0.376	0.075	< 2.23E-308	< 2.23E-308
Fetal Extravillous Trophoblasts	SURF4	0.55	0.524	0.181	< 2.23E-308	< 2.23E-308
Fetal Extravillous Trophoblasts	RHEB	0.55	0.642	0.283	< 2.23E-308	< 2.23E-308
Fetal Extravillous Trophoblasts	PLXNB2	0.549	0.44	0.114	< 2.23E-308	< 2.23E-308
Fetal Extravillous Trophoblasts	AGA	0.549	0.347	0.054	< 2.23E-308	< 2.23E-308
Fetal Extravillous Trophoblasts	NES	0.548	0.218	0.003	< 2.23E-308	< 2.23E-308
Fetal Extravillous Trophoblasts	FUCA2	0.548	0.461	0.116	< 2.23E-308	< 2.23E-308
Fetal Extravillous Trophoblasts	COL27A1	0.546	0.261	0.016	< 2.23E-308	< 2.23E-308
Fetal Extravillous Trophoblasts	PDE6H	0.545	0.202	0.001	< 2.23E-308	< 2.23E-308
Fetal Extravillous Trophoblasts	PHPT1	0.545	0.726	0.323	< 2.23E-308	< 2.23E-308
Fetal Extravillous Trophoblasts	CYB5R1	0.544	0.556	0.181	< 2.23E-308	< 2.23E-308
Fetal Extravillous Trophoblasts	BCAP31	0.544	0.729	0.326	< 2.23E-308	< 2.23E-308
Fetal Extravillous Trophoblasts	FNDC3B	0.54	0.463	0.141	< 2.23E-308	< 2.23E-308
Fetal Extravillous Trophoblasts	P4HA2	0.536	0.373	0.053	< 2.23E-308	< 2.23E-308
Fetal Extravillous Trophoblasts	COL4A1	0.536	0.616	0.202	< 2.23E-308	< 2.23E-308
Fetal Extravillous Trophoblasts	POLR2F	0.535	0.661	0.272	< 2.23E-308	< 2.23E-308
Fetal Extravillous Trophoblasts	TFAP2A	0.535	0.335	0.085	< 2.23E-308	< 2.23E-308
Fetal Extravillous Trophoblasts	B4GALT4	0.534	0.425	0.095	< 2.23E-308	< 2.23E-308
Fetal Extravillous Trophoblasts	TEN1	0.533	0.385	0.095	< 2.23E-308	< 2.23E-308
Fetal Extravillous Trophoblasts	C2orf72	0.532	0.257	0.008	< 2.23E-308	< 2.23E-308
Fetal Extravillous Trophoblasts	IFT20	0.532	0.514	0.166	< 2.23E-308	< 2.23E-308
Fetal Extravillous Trophoblasts	RPN2	0.53	0.728	0.362	< 2.23E-308	< 2.23E-308
Fetal Extravillous Trophoblasts	WWC3	0.53	0.284	0.044	< 2.23E-308	< 2.23E-308
Fetal Extravillous Trophoblasts	GPC4	0.529	0.253	0.006	< 2.23E-308	< 2.23E-308
Fetal Extravillous Trophoblasts	TBC1D10A	0.528	0.364	0.082	< 2.23E-308	< 2.23E-308
Fetal Extravillous Trophoblasts	SELENOW	0.528	0.739	0.353	< 2.23E-308	< 2.23E-308
Fetal Extravillous Trophoblasts	PLCD3	0.527	0.297	0.02	< 2.23E-308	< 2.23E-308
Fetal Extravillous Trophoblasts	PPP1R14B	0.527	0.57	0.073	< 2.23E-308	< 2.23E-308
Fetal Extravillous Trophoblasts	MAOA	0.527	0.344	0.043	< 2.23E-308	< 2.23E-308
Fetal Extravillous Trophoblasts	MBD3	0.525	0.322	0.076	< 2.23E-308	< 2.23E-308
Fetal Extravillous Trophoblasts	TUBB6	0.525	0.454	0.126	< 2.23E-308	< 2.23E-308
Fetal Extravillous Trophoblasts	CMIP	0.522	0.36	0.093	< 2.23E-308	< 2.23E-308
Fetal Extravillous Trophoblasts	JUP	0.521	0.359	0.088	< 2.23E-308	< 2.23E-308
Fetal Extravillous Trophoblasts	RPN1	0.52	0.592	0.232	< 2.23E-308	< 2.23E-308
Fetal Extravillous Trophoblasts	OSR2	0.52	0.302	0.073	< 2.23E-308	< 2.23E-308
Fetal Extravillous Trophoblasts	MFAP2	0.519	0.47	0.098	< 2.23E-308	< 2.23E-308
Fetal Extravillous Trophoblasts	AL353770.4	0.518	0.16	0.001	< 2.23E-308	< 2.23E-308
Fetal Extravillous Trophoblasts	CREB5	0.518	0.254	0.029	< 2.23E-308	< 2.23E-308
Fetal Extravillous Trophoblasts	PGRMC1	0.515	0.328	0.083	< 2.23E-308	< 2.23E-308
Fetal Extravillous Trophoblasts	PGM1	0.515	0.369	0.079	< 2.23E-308	< 2.23E-308
Fetal Extravillous Trophoblasts	RHOU	0.513	0.318	0.049	< 2.23E-308	< 2.23E-308
Fetal Extravillous Trophoblasts	BAIAP2L1	0.512	0.25	0.01	< 2.23E-308	< 2.23E-308
Fetal Extravillous Trophoblasts	UBE2K	0.511	0.479	0.152	< 2.23E-308	< 2.23E-308
Fetal Extravillous Trophoblasts	SNAP23	0.508	0.583	0.23	< 2.23E-308	< 2.23E-308
Fetal Extravillous Trophoblasts	MARVELD1	0.501	0.321	0.043	< 2.23E-308	< 2.23E-308
Fetal Extravillous Trophoblasts	ERVMER34-1	0.5	0.249	0.049	< 2.23E-308	< 2.23E-308
Fetal Extravillous Trophoblasts	LPCAT1	0.499	0.348	0.079	< 2.23E-308	< 2.23E-308
Fetal Extravillous Trophoblasts	PDE4DIP	0.499	0.476	0.145	< 2.23E-308	< 2.23E-308
Fetal Extravillous Trophoblasts	TNS3	0.497	0.38	0.087	< 2.23E-308	< 2.23E-308
Fetal Extravillous Trophoblasts	RHOB	0.496	0.49	0.175	< 2.23E-308	< 2.23E-308
Fetal Extravillous Trophoblasts	PKP2	0.495	0.278	0.051	< 2.23E-308	< 2.23E-308
Fetal Extravillous Trophoblasts	ADAM15	0.495	0.309	0.052	< 2.23E-308	< 2.23E-308
Fetal Extravillous Trophoblasts	MKNK2	0.495	0.346	0.119	< 2.23E-308	< 2.23E-308
Fetal Extravillous Trophoblasts	BIRC7	0.494	0.128	0.007	< 2.23E-308	< 2.23E-308
Fetal Extravillous Trophoblasts	CASTOR1	0.493	0.327	0.07	< 2.23E-308	< 2.23E-308
Fetal Extravillous Trophoblasts	GSE1	0.491	0.305	0.079	< 2.23E-308	< 2.23E-308
Fetal Extravillous Trophoblasts	CAV2	0.49	0.517	0.128	< 2.23E-308	< 2.23E-308
Fetal Extravillous Trophoblasts	FADS3	0.49	0.348	0.085	< 2.23E-308	< 2.23E-308
Fetal Extravillous Trophoblasts	C12orf57	0.489	0.728	0.309	< 2.23E-308	< 2.23E-308
Fetal Extravillous Trophoblasts	FAM207A	0.489	0.286	0.048	< 2.23E-308	< 2.23E-308
Fetal Extravillous Trophoblasts	TMEM14A	0.487	0.436	0.118	< 2.23E-308	< 2.23E-308
Fetal Extravillous Trophoblasts	HCFC1R1	0.486	0.534	0.199	< 2.23E-308	< 2.23E-308
Fetal Extravillous Trophoblasts	TXNRD2	0.486	0.238	0.058	< 2.23E-308	< 2.23E-308
Fetal Extravillous Trophoblasts	DOCK5	0.485	0.278	0.064	< 2.23E-308	< 2.23E-308
Fetal Extravillous Trophoblasts	SUN3	0.484	0.191	0.001	< 2.23E-308	< 2.23E-308
Fetal Extravillous Trophoblasts	AC132217.1	0.481	0.254	0.044	< 2.23E-308	< 2.23E-308
Fetal Extravillous Trophoblasts	DDOST	0.481	0.707	0.34	< 2.23E-308	< 2.23E-308
Fetal Extravillous Trophoblasts	ZDHHC9	0.48	0.27	0.02	< 2.23E-308	< 2.23E-308
Fetal Extravillous Trophoblasts	DGKZ	0.478	0.328	0.064	< 2.23E-308	< 2.23E-308
Fetal Extravillous Trophoblasts	GPR78	0.473	0.207	0.003	< 2.23E-308	< 2.23E-308
Fetal Extravillous Trophoblasts	DNM2	0.472	0.33	0.077	< 2.23E-308	< 2.23E-308
Fetal Extravillous Trophoblasts	WFS1	0.472	0.293	0.056	< 2.23E-308	< 2.23E-308
Fetal Extravillous Trophoblasts	HS6ST1	0.471	0.221	0.03	< 2.23E-308	< 2.23E-308
Fetal Extravillous Trophoblasts	ODAPH	0.469	0.13	0.004	< 2.23E-308	< 2.23E-308
Fetal Extravillous Trophoblasts	CSF2RA	0.469	0.508	0.152	< 2.23E-308	< 2.23E-308
Fetal Extravillous Trophoblasts	CMTM3	0.468	0.33	0.075	< 2.23E-308	< 2.23E-308
Fetal Extravillous Trophoblasts	IL6ST	0.467	0.551	0.239	< 2.23E-308	< 2.23E-308
Fetal Extravillous Trophoblasts	IL1R1	0.464	0.369	0.068	< 2.23E-308	< 2.23E-308
Fetal Extravillous Trophoblasts	CMAS	0.463	0.426	0.118	< 2.23E-308	< 2.23E-308
Fetal Extravillous Trophoblasts	TP53I11	0.46	0.276	0.055	< 2.23E-308	< 2.23E-308
Fetal Extravillous Trophoblasts	GALK1	0.46	0.322	0.056	< 2.23E-308	< 2.23E-308
Fetal Extravillous Trophoblasts	KIF21A	0.458	0.241	0.023	< 2.23E-308	< 2.23E-308
Fetal Extravillous Trophoblasts	CMTM4	0.458	0.193	0.008	< 2.23E-308	< 2.23E-308
Fetal Extravillous Trophoblasts	NANS	0.458	0.51	0.195	< 2.23E-308	< 2.23E-308
Fetal Extravillous Trophoblasts	LINC02130	0.456	0.146	0	< 2.23E-308	< 2.23E-308
Fetal Extravillous Trophoblasts	YIPF3	0.455	0.609	0.245	< 2.23E-308	< 2.23E-308
Fetal Extravillous Trophoblasts	RXRA	0.454	0.308	0.072	< 2.23E-308	< 2.23E-308
Fetal Extravillous Trophoblasts	SERINC2	0.453	0.39	0.098	< 2.23E-308	< 2.23E-308
Fetal Extravillous Trophoblasts	PGRMC2	0.453	0.366	0.1	< 2.23E-308	< 2.23E-308
Fetal Extravillous Trophoblasts	EDEM2	0.451	0.376	0.102	< 2.23E-308	< 2.23E-308
Fetal Extravillous Trophoblasts	RASSF7	0.45	0.23	0.047	< 2.23E-308	< 2.23E-308
Fetal Extravillous Trophoblasts	AL365226.2	0.45	0.194	0.004	< 2.23E-308	< 2.23E-308
Fetal Extravillous Trophoblasts	AGXT	0.449	0.122	0.002	< 2.23E-308	< 2.23E-308
Fetal Extravillous Trophoblasts	HPCAL1	0.449	0.293	0.056	< 2.23E-308	< 2.23E-308
Fetal Extravillous Trophoblasts	MYH9	0.448	0.55	0.218	< 2.23E-308	< 2.23E-308
Fetal Extravillous Trophoblasts	TACC1	0.445	0.425	0.152	< 2.23E-308	< 2.23E-308
Fetal Extravillous Trophoblasts	FILNC1	0.442	0.128	0.012	< 2.23E-308	< 2.23E-308
Fetal Extravillous Trophoblasts	SPTSSA	0.442	0.565	0.224	< 2.23E-308	< 2.23E-308
Fetal Extravillous Trophoblasts	LINC01602	0.441	0.196	0.001	< 2.23E-308	< 2.23E-308
Fetal Extravillous Trophoblasts	SLC39A4	0.439	0.332	0.057	< 2.23E-308	< 2.23E-308
Fetal Extravillous Trophoblasts	TXNDC17	0.439	0.573	0.225	< 2.23E-308	< 2.23E-308
Fetal Extravillous Trophoblasts	UBASH3B	0.438	0.277	0.046	< 2.23E-308	< 2.23E-308
Fetal Extravillous Trophoblasts	KDELR1	0.433	0.658	0.304	< 2.23E-308	< 2.23E-308
Fetal Extravillous Trophoblasts	DGUOK	0.433	0.579	0.25	< 2.23E-308	< 2.23E-308
Fetal Extravillous Trophoblasts	PDCD6	0.432	0.573	0.237	< 2.23E-308	< 2.23E-308
Fetal Extravillous Trophoblasts	FAM174B	0.429	0.224	0.009	< 2.23E-308	< 2.23E-308
Fetal Extravillous Trophoblasts	SMAD3	0.429	0.305	0.049	< 2.23E-308	< 2.23E-308
Fetal Extravillous Trophoblasts	SMYD3	0.427	0.273	0.048	< 2.23E-308	< 2.23E-308
Fetal Extravillous Trophoblasts	CREB3L2	0.427	0.366	0.097	< 2.23E-308	< 2.23E-308
Fetal Extravillous Trophoblasts	AC110619.1	0.426	0.355	0.094	< 2.23E-308	< 2.23E-308
Fetal Extravillous Trophoblasts	UNC13D	0.423	0.24	0.04	< 2.23E-308	< 2.23E-308
Fetal Extravillous Trophoblasts	ERBB3	0.423	0.252	0.049	< 2.23E-308	< 2.23E-308
Fetal Extravillous Trophoblasts	SFN	0.419	0.142	0.004	< 2.23E-308	< 2.23E-308
Fetal Extravillous Trophoblasts	FKBP10	0.419	0.299	0.089	< 2.23E-308	< 2.23E-308
Fetal Extravillous Trophoblasts	SNAI1	0.418	0.206	0.036	< 2.23E-308	< 2.23E-308
Fetal Extravillous Trophoblasts	VAT1	0.418	0.312	0.049	< 2.23E-308	< 2.23E-308
Fetal Extravillous Trophoblasts	KRT14	0.418	0.109	0.003	< 2.23E-308	< 2.23E-308
Fetal Extravillous Trophoblasts	SMIM5	0.417	0.217	0.008	< 2.23E-308	< 2.23E-308
Fetal Extravillous Trophoblasts	FAT1	0.416	0.221	0.021	< 2.23E-308	< 2.23E-308
Fetal Extravillous Trophoblasts	TLE3	0.413	0.342	0.118	< 2.23E-308	< 2.23E-308
Fetal Extravillous Trophoblasts	EPS8L2	0.412	0.243	0.062	< 2.23E-308	< 2.23E-308
Fetal Extravillous Trophoblasts	HILPDA	0.412	0.273	0.082	< 2.23E-308	< 2.23E-308
Fetal Extravillous Trophoblasts	COBLL1	0.412	0.292	0.075	< 2.23E-308	< 2.23E-308
Fetal Extravillous Trophoblasts	HDAC5	0.412	0.267	0.061	< 2.23E-308	< 2.23E-308
Fetal Extravillous Trophoblasts	LMAN1	0.411	0.482	0.177	< 2.23E-308	< 2.23E-308
Fetal Extravillous Trophoblasts	SLC35A3	0.41	0.264	0.049	< 2.23E-308	< 2.23E-308
Fetal Extravillous Trophoblasts	EPHB2	0.408	0.214	0.005	< 2.23E-308	< 2.23E-308
Fetal Extravillous Trophoblasts	CEBPA	0.408	0.241	0.06	< 2.23E-308	< 2.23E-308
Fetal Extravillous Trophoblasts	LRRC59	0.407	0.463	0.165	< 2.23E-308	< 2.23E-308
Fetal Extravillous Trophoblasts	SYT8	0.406	0.154	0.013	< 2.23E-308	< 2.23E-308
Fetal Extravillous Trophoblasts	RBX1	0.406	0.79	0.419	< 2.23E-308	< 2.23E-308
Fetal Extravillous Trophoblasts	CTDSP1	0.405	0.354	0.123	< 2.23E-308	< 2.23E-308
Fetal Extravillous Trophoblasts	DENND2A	0.404	0.197	0.008	< 2.23E-308	< 2.23E-308
Fetal Extravillous Trophoblasts	SLC23A2	0.404	0.231	0.024	< 2.23E-308	< 2.23E-308
Fetal Extravillous Trophoblasts	TPGS2	0.402	0.37	0.103	< 2.23E-308	< 2.23E-308
Fetal Extravillous Trophoblasts	POMC	0.4	0.124	0.018	< 2.23E-308	< 2.23E-308
Fetal Extravillous Trophoblasts	NKAIN4	0.4	0.199	0.012	< 2.23E-308	< 2.23E-308
Fetal Extravillous Trophoblasts	PGPEP1	0.399	0.223	0.03	< 2.23E-308	< 2.23E-308
Fetal Extravillous Trophoblasts	AL356515.1	0.398	0.164	0.001	< 2.23E-308	< 2.23E-308
Fetal Extravillous Trophoblasts	PKIG	0.394	0.522	0.159	< 2.23E-308	< 2.23E-308
Fetal Extravillous Trophoblasts	LAYN	0.393	0.21	0.011	< 2.23E-308	< 2.23E-308
Fetal Extravillous Trophoblasts	SCARB1	0.392	0.312	0.06	< 2.23E-308	< 2.23E-308
Fetal Extravillous Trophoblasts	LIMA1	0.392	0.42	0.135	< 2.23E-308	< 2.23E-308
Fetal Extravillous Trophoblasts	PTH1R	0.392	0.176	0.012	< 2.23E-308	< 2.23E-308
Fetal Extravillous Trophoblasts	ATP1A4	0.391	0.213	0.019	< 2.23E-308	< 2.23E-308
Fetal Extravillous Trophoblasts	SNAP29	0.391	0.368	0.114	< 2.23E-308	< 2.23E-308
Fetal Extravillous Trophoblasts	DLGAP4	0.39	0.333	0.079	< 2.23E-308	< 2.23E-308
Fetal Extravillous Trophoblasts	SHROOM3	0.389	0.199	0.006	< 2.23E-308	< 2.23E-308
Fetal Extravillous Trophoblasts	SASH1	0.389	0.244	0.037	< 2.23E-308	< 2.23E-308
Fetal Extravillous Trophoblasts	RHOD	0.389	0.218	0.034	< 2.23E-308	< 2.23E-308
Fetal Extravillous Trophoblasts	TENT5A	0.387	0.306	0.09	< 2.23E-308	< 2.23E-308
Fetal Extravillous Trophoblasts	ACTN1	0.385	0.404	0.139	< 2.23E-308	< 2.23E-308
Fetal Extravillous Trophoblasts	GRK4	0.383	0.201	0.009	< 2.23E-308	< 2.23E-308
Fetal Extravillous Trophoblasts	ZNF706	0.383	0.632	0.296	< 2.23E-308	< 2.23E-308
Fetal Extravillous Trophoblasts	HRCT1	0.382	0.203	0.035	< 2.23E-308	< 2.23E-308
Fetal Extravillous Trophoblasts	SLC30A2	0.382	0.167	0.006	< 2.23E-308	< 2.23E-308
Fetal Extravillous Trophoblasts	DLX4	0.381	0.182	0.015	< 2.23E-308	< 2.23E-308
Fetal Extravillous Trophoblasts	MICAL3	0.381	0.192	0.029	< 2.23E-308	< 2.23E-308
Fetal Extravillous Trophoblasts	TNNI2	0.381	0.135	0.013	< 2.23E-308	< 2.23E-308
Fetal Extravillous Trophoblasts	TMEM45A	0.378	0.461	0.14	< 2.23E-308	< 2.23E-308
Fetal Extravillous Trophoblasts	PRPSAP1	0.377	0.262	0.064	< 2.23E-308	< 2.23E-308
Fetal Extravillous Trophoblasts	TMC4	0.373	0.229	0.04	< 2.23E-308	< 2.23E-308
Fetal Extravillous Trophoblasts	RRBP1	0.373	0.552	0.223	< 2.23E-308	< 2.23E-308
Fetal Extravillous Trophoblasts	MPZL1	0.373	0.306	0.089	< 2.23E-308	< 2.23E-308
Fetal Extravillous Trophoblasts	REEP5	0.372	0.72	0.347	< 2.23E-308	< 2.23E-308
Fetal Extravillous Trophoblasts	ALG3	0.371	0.36	0.106	< 2.23E-308	< 2.23E-308
Fetal Extravillous Trophoblasts	DSG2	0.371	0.25	0.056	< 2.23E-308	< 2.23E-308
Fetal Extravillous Trophoblasts	GCN1	0.371	0.231	0.033	< 2.23E-308	< 2.23E-308
Fetal Extravillous Trophoblasts	ERP27	0.37	0.174	0.007	< 2.23E-308	< 2.23E-308
Fetal Extravillous Trophoblasts	FOXJ3	0.368	0.22	0.035	< 2.23E-308	< 2.23E-308
Fetal Extravillous Trophoblasts	ZNF703	0.368	0.216	0.05	< 2.23E-308	< 2.23E-308
Fetal Extravillous Trophoblasts	JOSD2	0.366	0.402	0.122	< 2.23E-308	< 2.23E-308
Fetal Extravillous Trophoblasts	PLOD2	0.366	0.242	0.058	< 2.23E-308	< 2.23E-308
Fetal Extravillous Trophoblasts	TJP2	0.365	0.228	0.044	< 2.23E-308	< 2.23E-308
Fetal Extravillous Trophoblasts	EIF4EBP1	0.362	0.537	0.173	< 2.23E-308	< 2.23E-308
Fetal Extravillous Trophoblasts	NR2F6	0.362	0.239	0.064	< 2.23E-308	< 2.23E-308
Fetal Extravillous Trophoblasts	OBSL1	0.361	0.254	0.063	< 2.23E-308	< 2.23E-308
Fetal Extravillous Trophoblasts	AMOTL2	0.359	0.29	0.076	< 2.23E-308	< 2.23E-308
Fetal Extravillous Trophoblasts	RPS19BP1	0.358	0.604	0.256	< 2.23E-308	< 2.23E-308
Fetal Extravillous Trophoblasts	TCEA3	0.358	0.241	0.032	< 2.23E-308	< 2.23E-308
Fetal Extravillous Trophoblasts	TSTD1	0.358	0.443	0.167	< 2.23E-308	< 2.23E-308
Fetal Extravillous Trophoblasts	BIN2	0.358	0.401	0.131	< 2.23E-308	< 2.23E-308
Fetal Extravillous Trophoblasts	LINC01357	0.358	0.189	0.015	< 2.23E-308	< 2.23E-308
Fetal Extravillous Trophoblasts	CYP26A1	0.357	0.116	0.001	< 2.23E-308	< 2.23E-308
Fetal Extravillous Trophoblasts	LDLR	0.356	0.246	0.057	< 2.23E-308	< 2.23E-308
Fetal Extravillous Trophoblasts	TMED2	0.355	0.7	0.383	< 2.23E-308	< 2.23E-308
Fetal Extravillous Trophoblasts	ZNF593	0.354	0.362	0.119	< 2.23E-308	< 2.23E-308
Fetal Extravillous Trophoblasts	MORN2	0.351	0.26	0.042	< 2.23E-308	< 2.23E-308
Fetal Extravillous Trophoblasts	ACKR2	0.351	0.198	0.031	< 2.23E-308	< 2.23E-308
Fetal Extravillous Trophoblasts	HUNK	0.348	0.192	0.008	< 2.23E-308	< 2.23E-308
Fetal Extravillous Trophoblasts	LRP10	0.346	0.41	0.147	< 2.23E-308	< 2.23E-308
Fetal Extravillous Trophoblasts	NOG	0.346	0.126	0.004	< 2.23E-308	< 2.23E-308
Fetal Extravillous Trophoblasts	P3H1	0.345	0.26	0.077	< 2.23E-308	< 2.23E-308
Fetal Extravillous Trophoblasts	IGSF3	0.344	0.193	0.031	< 2.23E-308	< 2.23E-308
Fetal Extravillous Trophoblasts	REXO2	0.344	0.607	0.245	< 2.23E-308	< 2.23E-308
Fetal Extravillous Trophoblasts	GPR1	0.343	0.167	0.004	< 2.23E-308	< 2.23E-308
Fetal Extravillous Trophoblasts	PLPP7	0.343	0.165	0.004	< 2.23E-308	< 2.23E-308
Fetal Extravillous Trophoblasts	NAGLU	0.342	0.224	0.047	< 2.23E-308	< 2.23E-308
Fetal Extravillous Trophoblasts	ST3GAL6	0.342	0.247	0.06	< 2.23E-308	< 2.23E-308
Fetal Extravillous Trophoblasts	EEF1AKMT4	0.342	0.225	0.038	< 2.23E-308	< 2.23E-308
Fetal Extravillous Trophoblasts	CTTN	0.342	0.305	0.09	< 2.23E-308	< 2.23E-308
Fetal Extravillous Trophoblasts	ENDOG	0.341	0.163	0.016	< 2.23E-308	< 2.23E-308
Fetal Extravillous Trophoblasts	SLC39A1	0.339	0.568	0.238	< 2.23E-308	< 2.23E-308
Fetal Extravillous Trophoblasts	GPRC5A	0.338	0.33	0.065	< 2.23E-308	< 2.23E-308
Fetal Extravillous Trophoblasts	SEMA5A	0.336	0.174	0.006	< 2.23E-308	< 2.23E-308
Fetal Extravillous Trophoblasts	B4GALT7	0.335	0.268	0.066	< 2.23E-308	< 2.23E-308
Fetal Extravillous Trophoblasts	PNCK	0.335	0.127	0.003	< 2.23E-308	< 2.23E-308
Fetal Extravillous Trophoblasts	REPS2	0.334	0.184	0.004	< 2.23E-308	< 2.23E-308
Fetal Extravillous Trophoblasts	IRF3	0.334	0.34	0.117	< 2.23E-308	< 2.23E-308
Fetal Extravillous Trophoblasts	BMP1	0.332	0.288	0.058	< 2.23E-308	< 2.23E-308
Fetal Extravillous Trophoblasts	PIGT	0.332	0.483	0.194	< 2.23E-308	< 2.23E-308
Fetal Extravillous Trophoblasts	SCD	0.33	0.149	0.012	< 2.23E-308	< 2.23E-308
Fetal Extravillous Trophoblasts	PAFAH1B2	0.33	0.358	0.118	< 2.23E-308	< 2.23E-308
Fetal Extravillous Trophoblasts	PLA2G10	0.329	0.165	0.002	< 2.23E-308	< 2.23E-308
Fetal Extravillous Trophoblasts	NEURL1	0.329	0.148	0.008	< 2.23E-308	< 2.23E-308
Fetal Extravillous Trophoblasts	PLEKHG6	0.327	0.167	0.015	< 2.23E-308	< 2.23E-308
Fetal Extravillous Trophoblasts	SH3BP4	0.326	0.178	0.023	< 2.23E-308	< 2.23E-308
Fetal Extravillous Trophoblasts	TMEM99	0.325	0.255	0.056	< 2.23E-308	< 2.23E-308
Fetal Extravillous Trophoblasts	AL590491.2	0.324	0.103	0	< 2.23E-308	< 2.23E-308
Fetal Extravillous Trophoblasts	EFCAB2	0.324	0.204	0.036	< 2.23E-308	< 2.23E-308
Fetal Extravillous Trophoblasts	SH3GL1	0.324	0.258	0.076	< 2.23E-308	< 2.23E-308
Fetal Extravillous Trophoblasts	CLN5	0.322	0.28	0.081	< 2.23E-308	< 2.23E-308
Fetal Extravillous Trophoblasts	KIAA0930	0.322	0.222	0.027	< 2.23E-308	< 2.23E-308
Fetal Extravillous Trophoblasts	SEC24D	0.322	0.247	0.057	< 2.23E-308	< 2.23E-308
Fetal Extravillous Trophoblasts	DANCR	0.321	0.444	0.166	< 2.23E-308	< 2.23E-308
Fetal Extravillous Trophoblasts	SMIM14	0.319	0.4	0.134	< 2.23E-308	< 2.23E-308
Fetal Extravillous Trophoblasts	CDYL	0.319	0.222	0.057	< 2.23E-308	< 2.23E-308
Fetal Extravillous Trophoblasts	RBFOX2	0.319	0.321	0.089	< 2.23E-308	< 2.23E-308
Fetal Extravillous Trophoblasts	CARM1	0.318	0.219	0.043	< 2.23E-308	< 2.23E-308
Fetal Extravillous Trophoblasts	H1F0	0.318	0.446	0.144	< 2.23E-308	< 2.23E-308
Fetal Extravillous Trophoblasts	RTN2	0.317	0.37	0.117	< 2.23E-308	< 2.23E-308
Fetal Extravillous Trophoblasts	MIIP	0.317	0.265	0.066	< 2.23E-308	< 2.23E-308
Fetal Extravillous Trophoblasts	CDC34	0.317	0.222	0.057	< 2.23E-308	< 2.23E-308
Fetal Extravillous Trophoblasts	KRT15	0.316	0.108	0.002	< 2.23E-308	< 2.23E-308
Fetal Extravillous Trophoblasts	RAC3	0.316	0.154	0.025	< 2.23E-308	< 2.23E-308
Fetal Extravillous Trophoblasts	AL158206.1	0.316	0.195	0.023	< 2.23E-308	< 2.23E-308
Fetal Extravillous Trophoblasts	FLYWCH2	0.315	0.3	0.074	< 2.23E-308	< 2.23E-308
Fetal Extravillous Trophoblasts	LIMCH1	0.315	0.185	0.017	< 2.23E-308	< 2.23E-308
Fetal Extravillous Trophoblasts	APOBR	0.315	0.141	0.016	< 2.23E-308	< 2.23E-308
Fetal Extravillous Trophoblasts	MISP	0.314	0.107	0.002	< 2.23E-308	< 2.23E-308
Fetal Extravillous Trophoblasts	TRIO	0.309	0.189	0.036	< 2.23E-308	< 2.23E-308
Fetal Extravillous Trophoblasts	SNHG18	0.309	0.207	0.019	< 2.23E-308	< 2.23E-308
Fetal Extravillous Trophoblasts	SLC39A6	0.309	0.318	0.071	< 2.23E-308	< 2.23E-308
Fetal Extravillous Trophoblasts	FAT2	0.309	0.15	0	< 2.23E-308	< 2.23E-308
Fetal Extravillous Trophoblasts	MYOZ1	0.308	0.113	0.003	< 2.23E-308	< 2.23E-308
Fetal Extravillous Trophoblasts	MFSD12	0.306	0.196	0.043	< 2.23E-308	< 2.23E-308
Fetal Extravillous Trophoblasts	CAVIN1	0.306	0.465	0.176	< 2.23E-308	< 2.23E-308
Fetal Extravillous Trophoblasts	GPX8	0.305	0.446	0.149	< 2.23E-308	< 2.23E-308
Fetal Extravillous Trophoblasts	LHX4	0.304	0.144	0.002	< 2.23E-308	< 2.23E-308
Fetal Extravillous Trophoblasts	FBXO32	0.304	0.181	0.041	< 2.23E-308	< 2.23E-308
Fetal Extravillous Trophoblasts	LINC01819	0.303	0.131	0.001	< 2.23E-308	< 2.23E-308
Fetal Extravillous Trophoblasts	LIMD1	0.303	0.17	0.021	< 2.23E-308	< 2.23E-308
Fetal Extravillous Trophoblasts	ANTXR1	0.303	0.223	0.046	< 2.23E-308	< 2.23E-308
Fetal Extravillous Trophoblasts	AC245041.2	0.303	0.174	0.027	< 2.23E-308	< 2.23E-308
Fetal Extravillous Trophoblasts	CREB3	0.303	0.349	0.114	< 2.23E-308	< 2.23E-308
Fetal Extravillous Trophoblasts	SLC7A1	0.303	0.166	0.013	< 2.23E-308	< 2.23E-308
Fetal Extravillous Trophoblasts	QPCT	0.301	0.186	0.027	< 2.23E-308	< 2.23E-308
Fetal Extravillous Trophoblasts	PHLDB2	0.299	0.228	0.048	< 2.23E-308	< 2.23E-308
Fetal Extravillous Trophoblasts	NDFIP2	0.298	0.411	0.141	< 2.23E-308	< 2.23E-308
Fetal Extravillous Trophoblasts	MYCN	0.297	0.157	0.021	< 2.23E-308	< 2.23E-308
Fetal Extravillous Trophoblasts	TRIM64B	0.296	0.107	0.001	< 2.23E-308	< 2.23E-308
Fetal Extravillous Trophoblasts	MAP7D3	0.295	0.262	0.065	< 2.23E-308	< 2.23E-308
Fetal Extravillous Trophoblasts	SLC4A7	0.295	0.19	0.038	< 2.23E-308	< 2.23E-308
Fetal Extravillous Trophoblasts	FAM114A1	0.294	0.355	0.08	< 2.23E-308	< 2.23E-308
Fetal Extravillous Trophoblasts	GRHL1	0.294	0.198	0.046	< 2.23E-308	< 2.23E-308
Fetal Extravillous Trophoblasts	ARSA	0.293	0.254	0.059	< 2.23E-308	< 2.23E-308
Fetal Extravillous Trophoblasts	BOLA3	0.291	0.305	0.093	< 2.23E-308	< 2.23E-308
Fetal Extravillous Trophoblasts	CCDC107	0.29	0.362	0.109	< 2.23E-308	< 2.23E-308
Fetal Extravillous Trophoblasts	SFXN3	0.288	0.23	0.044	< 2.23E-308	< 2.23E-308
Fetal Extravillous Trophoblasts	PNKD	0.288	0.543	0.225	< 2.23E-308	< 2.23E-308
Fetal Extravillous Trophoblasts	ZNF704	0.287	0.179	0.018	< 2.23E-308	< 2.23E-308
Fetal Extravillous Trophoblasts	IMPA2	0.287	0.193	0.036	< 2.23E-308	< 2.23E-308
Fetal Extravillous Trophoblasts	TBC1D1	0.286	0.232	0.049	< 2.23E-308	< 2.23E-308
Fetal Extravillous Trophoblasts	PERP	0.286	0.468	0.127	< 2.23E-308	< 2.23E-308
Fetal Extravillous Trophoblasts	B4GALT2	0.284	0.149	0.009	< 2.23E-308	< 2.23E-308
Fetal Extravillous Trophoblasts	DAPP1	0.284	0.186	0.031	< 2.23E-308	< 2.23E-308
Fetal Extravillous Trophoblasts	WWTR1	0.283	0.208	0.035	< 2.23E-308	< 2.23E-308
Fetal Extravillous Trophoblasts	NCOR2	0.28	0.259	0.062	< 2.23E-308	< 2.23E-308
Fetal Extravillous Trophoblasts	MPRIP	0.279	0.269	0.071	< 2.23E-308	< 2.23E-308
Fetal Extravillous Trophoblasts	B3GNT7	0.278	0.213	0.033	< 2.23E-308	< 2.23E-308
Fetal Extravillous Trophoblasts	ACVRL1	0.277	0.212	0.03	< 2.23E-308	< 2.23E-308
Fetal Extravillous Trophoblasts	CBR3-AS1	0.275	0.149	0.024	< 2.23E-308	< 2.23E-308
Fetal Extravillous Trophoblasts	AADACL3	0.275	0.13	0	< 2.23E-308	< 2.23E-308
Fetal Extravillous Trophoblasts	N4BP3	0.275	0.154	0.02	< 2.23E-308	< 2.23E-308
Fetal Extravillous Trophoblasts	SPCS3	0.274	0.456	0.182	< 2.23E-308	< 2.23E-308
Fetal Extravillous Trophoblasts	DAGLB	0.274	0.162	0.022	< 2.23E-308	< 2.23E-308
Fetal Extravillous Trophoblasts	GTSF1	0.271	0.213	0.048	< 2.23E-308	< 2.23E-308
Fetal Extravillous Trophoblasts	CARS	0.271	0.225	0.049	< 2.23E-308	< 2.23E-308
Fetal Extravillous Trophoblasts	KAT14	0.269	0.167	0.022	< 2.23E-308	< 2.23E-308
Fetal Extravillous Trophoblasts	HCAR2	0.269	0.137	0.016	< 2.23E-308	< 2.23E-308
Fetal Extravillous Trophoblasts	GMCL1	0.268	0.256	0.067	< 2.23E-308	< 2.23E-308
Fetal Extravillous Trophoblasts	MGAT4A	0.267	0.282	0.076	< 2.23E-308	< 2.23E-308
Fetal Extravillous Trophoblasts	PHGDH	0.267	0.296	0.073	< 2.23E-308	< 2.23E-308
Fetal Extravillous Trophoblasts	RARS2	0.266	0.306	0.085	< 2.23E-308	< 2.23E-308
Fetal Extravillous Trophoblasts	ACOT7	0.266	0.199	0.034	< 2.23E-308	< 2.23E-308
Fetal Extravillous Trophoblasts	DSTN	0.266	0.83	0.467	< 2.23E-308	< 2.23E-308
Fetal Extravillous Trophoblasts	LLGL2	0.264	0.179	0.022	< 2.23E-308	< 2.23E-308
Fetal Extravillous Trophoblasts	PPFIBP2	0.264	0.183	0.029	< 2.23E-308	< 2.23E-308
Fetal Extravillous Trophoblasts	ITGA3	0.262	0.156	0.024	< 2.23E-308	< 2.23E-308
Fetal Extravillous Trophoblasts	PDCD1LG2	0.262	0.143	0.004	< 2.23E-308	< 2.23E-308
Fetal Extravillous Trophoblasts	IGFBP1	0.261	0.147	0.016	< 2.23E-308	< 2.23E-308
Fetal Extravillous Trophoblasts	DTX4	0.261	0.166	0.031	< 2.23E-308	< 2.23E-308
Fetal Extravillous Trophoblasts	AL441992.1	0.261	0.182	0.04	< 2.23E-308	< 2.23E-308
Fetal Extravillous Trophoblasts	HIST1H2AC	0.26	0.279	0.082	< 2.23E-308	< 2.23E-308
Fetal Extravillous Trophoblasts	ANKRD13A	0.259	0.234	0.061	< 2.23E-308	< 2.23E-308
Fetal Extravillous Trophoblasts	HAPLN3	0.259	0.136	0.019	< 2.23E-308	< 2.23E-308
Fetal Extravillous Trophoblasts	TCIM	0.258	0.246	0.05	< 2.23E-308	< 2.23E-308
Fetal Extravillous Trophoblasts	DAPK1	0.258	0.225	0.058	< 2.23E-308	< 2.23E-308
Fetal Extravillous Trophoblasts	CAV1	0.258	0.704	0.223	< 2.23E-308	< 2.23E-308
Fetal Extravillous Trophoblasts	ARHGEF35	0.257	0.175	0.035	< 2.23E-308	< 2.23E-308
Fetal Extravillous Trophoblasts	FBLIM1	0.256	0.317	0.076	< 2.23E-308	< 2.23E-308
Fetal Extravillous Trophoblasts	RPL39L	0.255	0.194	0.031	< 2.23E-308	< 2.23E-308
Fetal Extravillous Trophoblasts	GNG12	0.254	0.334	0.104	< 2.23E-308	< 2.23E-308
Fetal Extravillous Trophoblasts	CATSPER1	0.252	0.131	0.011	< 2.23E-308	< 2.23E-308
Fetal Extravillous Trophoblasts	PTGFRN	0.251	0.138	0.006	< 2.23E-308	< 2.23E-308
Fetal Extravillous Trophoblasts	KLHL5	0.25	0.175	0.027	< 2.23E-308	< 2.23E-308
Fetal Extravillous Trophoblasts	LAMP1	0.38	0.515	0.22	4.57e-307	1.67e-302
Fetal Extravillous Trophoblasts	ETHE1	0.348	0.452	0.179	9.09e-307	3.33e-302
Fetal Extravillous Trophoblasts	NCSTN	0.278	0.416	0.157	1.60e-306	5.85e-302
Fetal Extravillous Trophoblasts	NUAK2	0.258	0.141	0.025	6.02e-306	2.20e-301
Fetal Extravillous Trophoblasts	ATMIN	0.269	0.229	0.062	9.87e-306	3.61e-301
Fetal Extravillous Trophoblasts	BEX4	0.271	0.499	0.2	7.67e-304	2.81e-299
Fetal Extravillous Trophoblasts	SSH2	0.301	0.287	0.089	4.98e-301	1.82e-296
Fetal Extravillous Trophoblasts	SLC38A10	0.328	0.307	0.102	7.61e-300	2.78e-295
Fetal Extravillous Trophoblasts	CD151	0.364	0.729	0.363	1.77e-299	6.47e-295
Fetal Extravillous Trophoblasts	NCKAP5L	0.266	0.193	0.046	1.49e-297	5.47e-293
Fetal Extravillous Trophoblasts	PKP3	0.407	0.197	0.049	2.32e-297	8.49e-293
Fetal Extravillous Trophoblasts	DUXAP8	0.319	0.18	0.042	2.64e-292	9.68e-288
Fetal Extravillous Trophoblasts	INPPL1	0.289	0.219	0.06	9.13e-289	3.34e-284
Fetal Extravillous Trophoblasts	NRBP1	0.301	0.526	0.229	1.57e-287	5.75e-283
Fetal Extravillous Trophoblasts	UFC1	0.264	0.673	0.338	6.33e-287	2.32e-282
Fetal Extravillous Trophoblasts	GFPT1	0.281	0.305	0.102	1.10e-286	4.03e-282
Fetal Extravillous Trophoblasts	FLOT2	0.257	0.279	0.089	2.57e-284	9.39e-280
Fetal Extravillous Trophoblasts	SRP19	0.344	0.538	0.24	3.57e-284	1.30e-279
Fetal Extravillous Trophoblasts	MAFK	0.289	0.22	0.06	1.31e-282	4.79e-278
Fetal Extravillous Trophoblasts	TSTA3	0.263	0.363	0.135	2.24e-282	8.21e-278
Fetal Extravillous Trophoblasts	FIS1	0.355	0.677	0.339	1.50e-281	5.49e-277
Fetal Extravillous Trophoblasts	SESTD1	0.255	0.206	0.053	1.22e-280	4.47e-276
Fetal Extravillous Trophoblasts	SLC39A7	0.262	0.401	0.155	1.56e-278	5.70e-274
Fetal Extravillous Trophoblasts	LRRC8A	0.282	0.187	0.046	1.37e-277	5.03e-273
Fetal Extravillous Trophoblasts	IER5	0.331	0.311	0.107	2.46e-276	8.99e-272
Fetal Extravillous Trophoblasts	DPY30	0.26	0.521	0.23	4.83e-276	1.77e-271
Fetal Extravillous Trophoblasts	KLF4	0.404	0.42	0.173	7.31e-276	2.67e-271
Fetal Extravillous Trophoblasts	ZNHIT1	0.264	0.637	0.308	7.02e-275	2.57e-270
Fetal Extravillous Trophoblasts	KDF1	0.266	0.152	0.033	1.48e-274	5.40e-270
Fetal Extravillous Trophoblasts	MBNL2	0.279	0.275	0.09	2.21e-273	8.08e-269
Fetal Extravillous Trophoblasts	SLC25A25	0.3	0.178	0.043	3.01e-272	1.10e-267
Fetal Extravillous Trophoblasts	P2RX4	0.251	0.369	0.139	2.33e-269	8.54e-265
Fetal Extravillous Trophoblasts	CCDC57	0.334	0.254	0.081	5.05e-263	1.85e-258
Fetal Extravillous Trophoblasts	NIBAN2	0.29	0.329	0.119	5.46e-261	2.00e-256
Fetal Extravillous Trophoblasts	EIF4EBP2	0.253	0.341	0.128	1.05e-260	3.85e-256
Fetal Extravillous Trophoblasts	MICOS13	0.25	0.557	0.257	2.74e-260	1.00e-255
Fetal Extravillous Trophoblasts	MAN1A2	0.295	0.266	0.088	9.11e-259	3.34e-254
Fetal Extravillous Trophoblasts	UBL3	0.3	0.247	0.077	6.46e-258	2.36e-253
Fetal Extravillous Trophoblasts	LY6G6C	0.418	0.162	0.039	6.02e-257	2.20e-252
Fetal Extravillous Trophoblasts	TCEAL1	0.313	0.274	0.092	1.44e-256	5.29e-252
Fetal Extravillous Trophoblasts	DHRS3	0.275	0.265	0.088	1.45e-255	5.32e-251
Fetal Extravillous Trophoblasts	TNKS2	0.291	0.251	0.081	1.67e-255	6.09e-251
Fetal Extravillous Trophoblasts	LAMA5	0.269	0.294	0.102	1.02e-253	3.73e-249
Fetal Extravillous Trophoblasts	AC008771.1	0.278	0.241	0.076	4.49e-253	1.64e-248
Fetal Extravillous Trophoblasts	RAD51C	0.253	0.261	0.086	1.10e-251	4.04e-247
Fetal Extravillous Trophoblasts	TOR1AIP2	0.277	0.366	0.142	1.10e-250	4.01e-246
Fetal Extravillous Trophoblasts	PSENEN	0.3	0.427	0.182	1.38e-249	5.05e-245
Fetal Extravillous Trophoblasts	SRA1	0.257	0.417	0.175	1.78e-249	6.50e-245
Fetal Extravillous Trophoblasts	FAM110A	0.306	0.192	0.054	8.16e-247	2.99e-242
Fetal Extravillous Trophoblasts	ARPC1A	0.259	0.518	0.239	1.62e-245	5.95e-241
Fetal Extravillous Trophoblasts	MMP15	0.38	0.191	0.054	2.38e-244	8.72e-240
Fetal Extravillous Trophoblasts	ITGB1	0.315	0.651	0.339	9.18e-241	3.36e-236
Fetal Extravillous Trophoblasts	PIK3CB	0.258	0.173	0.046	2.45e-238	8.97e-234
Fetal Extravillous Trophoblasts	HOOK2	0.313	0.255	0.087	9.95e-237	3.64e-232
Fetal Extravillous Trophoblasts	ASCC2	0.281	0.269	0.095	1.47e-229	5.37e-225
Fetal Extravillous Trophoblasts	COX14	0.262	0.561	0.271	3.95e-229	1.45e-224
Fetal Extravillous Trophoblasts	YWHAG	0.252	0.281	0.103	2.32e-227	8.48e-223
Fetal Extravillous Trophoblasts	SPSB3	0.253	0.4	0.171	5.98e-225	2.19e-220
Fetal Extravillous Trophoblasts	TEAD3	0.254	0.212	0.068	2.49e-222	9.12e-218
Fetal Extravillous Trophoblasts	RCC2	0.258	0.211	0.067	5.53e-221	2.02e-216
Fetal Extravillous Trophoblasts	SARS	0.254	0.497	0.235	2.01e-220	7.35e-216
Fetal Extravillous Trophoblasts	SLC1A5	0.259	0.307	0.118	1.07e-219	3.93e-215
Fetal Extravillous Trophoblasts	HSBP1	0.292	0.737	0.4	1.18e-219	4.33e-215
Fetal Extravillous Trophoblasts	SH2D3A	0.285	0.156	0.041	1.32e-218	4.85e-214
Fetal Extravillous Trophoblasts	USP43	0.275	0.137	0.033	7.71e-218	2.82e-213
Fetal Extravillous Trophoblasts	UBE2H	0.257	0.298	0.12	8.74e-195	3.20e-190
Fetal Extravillous Trophoblasts	PPP1R13L	0.28	0.185	0.059	1.26e-192	4.60e-188
Fetal Extravillous Trophoblasts	YPEL3	0.273	0.3	0.126	2.87e-175	1.05e-170
Fetal Extravillous Trophoblasts	LINC01949	0.291	0.106	0.026	1.37e-161	5.01e-157
Fetal Extravillous Trophoblasts	PLK3	0.345	0.286	0.148	1.06e-99	3.88e-95
Fetal Extravillous Trophoblasts	OCIAD2	0.306	0.263	0.14	6.51e-92	2.38e-87

## Sheet: Fetal Fibroblasts
Cell type cluster	Gene	Average log2 Fold-change	Percentage cluster cells expressing gene	Percentage other cells expressing gene	P-value	Bonferroni-adjusted p-value
Fetal Fibroblasts	TAGLN	5.252	0.939	0.111	< 2.23E-308	< 2.23E-308
Fetal Fibroblasts	TPM2	4.443	0.79	0.132	< 2.23E-308	< 2.23E-308
Fetal Fibroblasts	ACTG2	4.124	0.448	0.024	< 2.23E-308	< 2.23E-308
Fetal Fibroblasts	MYL9	3.705	0.871	0.217	< 2.23E-308	< 2.23E-308
Fetal Fibroblasts	NDUFA4L2	2.588	0.344	0.057	< 2.23E-308	< 2.23E-308
Fetal Fibroblasts	PPP1R14A	2.464	0.389	0.041	< 2.23E-308	< 2.23E-308
Fetal Fibroblasts	MYLK	2.365	0.38	0.035	< 2.23E-308	< 2.23E-308
Fetal Fibroblasts	COX4I2	2.219	0.197	0.004	< 2.23E-308	< 2.23E-308
Fetal Fibroblasts	HIGD1B	2.018	0.176	0.008	< 2.23E-308	< 2.23E-308
Fetal Fibroblasts	MYH11	1.989	0.213	0.006	< 2.23E-308	< 2.23E-308
Fetal Fibroblasts	CNN1	1.943	0.223	0.001	< 2.23E-308	< 2.23E-308
Fetal Fibroblasts	PRELP	1.937	0.309	0.018	< 2.23E-308	< 2.23E-308
Fetal Fibroblasts	PDLIM3	1.799	0.279	0.018	< 2.23E-308	< 2.23E-308
Fetal Fibroblasts	TGFB1I1	1.756	0.348	0.04	< 2.23E-308	< 2.23E-308
Fetal Fibroblasts	DBNDD2	1.671	0.272	0.035	< 2.23E-308	< 2.23E-308
Fetal Fibroblasts	LMOD1	1.643	0.27	0.025	< 2.23E-308	< 2.23E-308
Fetal Fibroblasts	MUSTN1	1.45	0.128	0.002	< 2.23E-308	< 2.23E-308
Fetal Fibroblasts	CARMN	1.435	0.199	0.015	< 2.23E-308	< 2.23E-308
Fetal Fibroblasts	MSRB3	1.222	0.187	0.017	< 2.23E-308	< 2.23E-308
Fetal Fibroblasts	AOC3	1.201	0.137	0.002	< 2.23E-308	< 2.23E-308
Fetal Fibroblasts	FOXS1	1.185	0.141	0.007	< 2.23E-308	< 2.23E-308
Fetal Fibroblasts	RGN	0.953	0.105	0.001	< 2.23E-308	< 2.23E-308
Fetal Fibroblasts	ACTA2	0.581	0.922	0.094	< 2.23E-308	< 2.23E-308
Fetal Fibroblasts	MAP1B	1.35	0.2	0.02	8.71e-305	3.19e-300
Fetal Fibroblasts	FHL1	2.536	0.425	0.094	3.07e-301	1.12e-296
Fetal Fibroblasts	NEXN	1.554	0.246	0.034	6.40e-275	2.34e-270
Fetal Fibroblasts	COL1A1	1.978	0.766	0.296	9.27e-260	3.39e-255
Fetal Fibroblasts	TPM1	1.983	0.647	0.252	1.41e-239	5.16e-235
Fetal Fibroblasts	GJA4	0.856	0.115	0.008	7.25e-225	2.65e-220
Fetal Fibroblasts	PLA2G2A	3.436	0.647	0.244	7.01e-222	2.56e-217
Fetal Fibroblasts	SPARC	1.372	0.891	0.483	7.49e-217	2.74e-212
Fetal Fibroblasts	SYNPO2	1.289	0.183	0.024	7.50e-209	2.74e-204
Fetal Fibroblasts	PLA2G5	1.297	0.178	0.023	4.20e-203	1.54e-198
Fetal Fibroblasts	COL1A2	2.715	0.589	0.227	1.77e-194	6.48e-190
Fetal Fibroblasts	CRYAB	1.912	0.582	0.242	2.71e-189	9.91e-185
Fetal Fibroblasts	HSPA2	1.707	0.604	0.279	2.25e-179	8.22e-175
Fetal Fibroblasts	HSD17B6	1.022	0.161	0.022	1.25e-172	4.56e-168
Fetal Fibroblasts	COL3A1	1.838	0.709	0.307	3.45e-170	1.26e-165
Fetal Fibroblasts	DSTN	1.641	0.719	0.499	7.19e-164	2.63e-159
Fetal Fibroblasts	PDLIM7	1.508	0.317	0.086	1.25e-161	4.57e-157
Fetal Fibroblasts	FRZB	1.429	0.323	0.085	2.55e-158	9.32e-154
Fetal Fibroblasts	CAV1	1.188	0.578	0.264	2.14e-151	7.82e-147
Fetal Fibroblasts	TPPP3	1.513	0.268	0.066	1.84e-146	6.74e-142
Fetal Fibroblasts	CSRP1	2.204	0.364	0.127	1.86e-143	6.80e-139
Fetal Fibroblasts	EGFL6	0.678	0.745	0.312	3.28e-142	1.20e-137
Fetal Fibroblasts	COL6A1	1.444	0.497	0.198	6.37e-138	2.33e-133
Fetal Fibroblasts	SGCA	1.014	0.167	0.03	5.10e-132	1.87e-127
Fetal Fibroblasts	GPC3	0.56	0.724	0.353	1.59e-131	5.81e-127
Fetal Fibroblasts	SORBS2	1.44	0.423	0.16	2.34e-130	8.57e-126
Fetal Fibroblasts	SDC2	1.334	0.277	0.078	3.05e-128	1.12e-123
Fetal Fibroblasts	SEPTIN4	0.862	0.106	0.013	1.08e-125	3.96e-121
Fetal Fibroblasts	ECRG4	1.031	0.164	0.031	1.42e-118	5.19e-114
Fetal Fibroblasts	CNN3	1.263	0.625	0.353	1.47e-117	5.38e-113
Fetal Fibroblasts	CFL2	1.35	0.439	0.191	1.47e-111	5.38e-107
Fetal Fibroblasts	PDGFRB	1.067	0.179	0.039	5.85e-110	2.14e-105
Fetal Fibroblasts	SELENOM	1.176	0.694	0.402	8.84e-110	3.23e-105
Fetal Fibroblasts	GUCY1B1	0.742	0.102	0.015	3.26e-104	1.19e-99
Fetal Fibroblasts	PRSS23	1.225	0.212	0.056	7.51e-103	2.75e-98
Fetal Fibroblasts	COL6A2	1.475	0.374	0.148	3.70e-98	1.35e-93
Fetal Fibroblasts	DLK1	0.991	0.583	0.292	1.42e-97	5.19e-93
Fetal Fibroblasts	IL1RL1	2.207	0.205	0.055	2.02e-94	7.39e-90
Fetal Fibroblasts	FILIP1	0.733	0.11	0.019	6.86e-90	2.51e-85
Fetal Fibroblasts	COX7A1	0.889	0.174	0.044	3.62e-86	1.33e-81
Fetal Fibroblasts	ELN	1.411	0.279	0.101	1.78e-82	6.53e-78
Fetal Fibroblasts	IGFBP5	1.254	0.288	0.106	1.88e-81	6.86e-77
Fetal Fibroblasts	SMTN	0.961	0.162	0.043	1.83e-78	6.69e-74
Fetal Fibroblasts	LMCD1	1.384	0.285	0.115	3.94e-73	1.44e-68
Fetal Fibroblasts	GUCY1A1	0.745	0.125	0.028	6.63e-73	2.43e-68
Fetal Fibroblasts	F3	1.295	0.376	0.178	6.84e-73	2.50e-68
Fetal Fibroblasts	SLMAP	1.16	0.168	0.05	8.83e-70	3.23e-65
Fetal Fibroblasts	PITX2	0.894	0.452	0.225	1.07e-67	3.90e-63
Fetal Fibroblasts	COL4A2	1.295	0.477	0.296	2.29e-64	8.38e-60
Fetal Fibroblasts	DES	1.216	0.186	0.061	1.12e-63	4.11e-59
Fetal Fibroblasts	LURAP1L	1.067	0.25	0.099	1.93e-62	7.07e-58
Fetal Fibroblasts	H2AFJ	1.348	0.444	0.282	7.23e-61	2.65e-56
Fetal Fibroblasts	FXYD1	0.993	0.251	0.101	2.32e-60	8.50e-56
Fetal Fibroblasts	RERG	0.809	0.131	0.036	4.53e-59	1.66e-54
Fetal Fibroblasts	NOTCH3	1.225	0.156	0.049	7.47e-58	2.73e-53
Fetal Fibroblasts	PMP22	0.723	0.541	0.303	1.14e-56	4.16e-52
Fetal Fibroblasts	TCEAL3	0.992	0.187	0.066	1.12e-55	4.09e-51
Fetal Fibroblasts	HSPB2	0.743	0.148	0.045	1.62e-54	5.92e-50
Fetal Fibroblasts	COL4A1	1.258	0.403	0.241	3.32e-54	1.21e-49
Fetal Fibroblasts	WFDC1	0.92	0.164	0.055	9.70e-52	3.55e-47
Fetal Fibroblasts	PLAC9	0.968	0.166	0.057	4.57e-51	1.67e-46
Fetal Fibroblasts	COL6A3	1.005	0.192	0.071	6.47e-51	2.37e-46
Fetal Fibroblasts	PLP2	0.663	0.452	0.287	1.03e-49	3.79e-45
Fetal Fibroblasts	SEPTIN7	0.499	0.546	0.448	7.67e-46	2.81e-41
Fetal Fibroblasts	ILK	1.239	0.357	0.224	8.33e-46	3.05e-41
Fetal Fibroblasts	LHFPL6	1.219	0.246	0.12	1.64e-44	6.01e-40
Fetal Fibroblasts	GPX3	1.146	0.566	0.432	1.34e-43	4.90e-39
Fetal Fibroblasts	TNS1	0.709	0.121	0.037	1.40e-43	5.12e-39
Fetal Fibroblasts	CRIP2	1.077	0.252	0.122	5.18e-43	1.90e-38
Fetal Fibroblasts	AXL	0.602	0.108	0.031	6.28e-43	2.30e-38
Fetal Fibroblasts	TCIM	1.494	0.172	0.067	2.85e-42	1.04e-37
Fetal Fibroblasts	MFGE8	0.768	0.156	0.059	5.99e-41	2.19e-36
Fetal Fibroblasts	PLS3	0.686	0.141	0.051	1.20e-38	4.40e-34
Fetal Fibroblasts	BGN	1.292	0.284	0.161	8.31e-38	3.04e-33
Fetal Fibroblasts	CSRP2	1.381	0.356	0.234	1.44e-37	5.29e-33
Fetal Fibroblasts	NR2F1	0.807	0.194	0.085	9.21e-37	3.37e-32
Fetal Fibroblasts	AC012085.2	0.877	0.124	0.043	6.15e-36	2.25e-31
Fetal Fibroblasts	WNT2	0.823	0.381	0.226	1.08e-35	3.97e-31
Fetal Fibroblasts	PROK1	0.826	0.183	0.079	1.52e-35	5.58e-31
Fetal Fibroblasts	MEG8	0.882	0.235	0.116	3.84e-35	1.41e-30
Fetal Fibroblasts	ITGA1	0.693	0.102	0.033	1.37e-34	5.01e-30
Fetal Fibroblasts	EHD2	0.533	0.116	0.04	2.22e-34	8.14e-30
Fetal Fibroblasts	PPP1R12B	0.838	0.115	0.041	2.79e-33	1.02e-28
Fetal Fibroblasts	PALLD	1.032	0.204	0.102	3.11e-33	1.14e-28
Fetal Fibroblasts	RNASE4	0.873	0.174	0.078	3.62e-33	1.33e-28
Fetal Fibroblasts	NID1	0.763	0.178	0.079	7.67e-33	2.81e-28
Fetal Fibroblasts	RGS16	0.284	0.263	0.147	9.10e-33	3.33e-28
Fetal Fibroblasts	AOPEP	1.053	0.203	0.102	2.49e-32	9.13e-28
Fetal Fibroblasts	FMOD	0.72	0.166	0.073	4.82e-31	1.76e-26
Fetal Fibroblasts	COL5A2	0.806	0.15	0.064	1.58e-30	5.79e-26
Fetal Fibroblasts	AEBP1	0.722	0.219	0.111	6.18e-29	2.26e-24
Fetal Fibroblasts	CAV2	0.973	0.272	0.165	9.88e-29	3.62e-24
Fetal Fibroblasts	MCAM	0.979	0.133	0.057	1.56e-28	5.72e-24
Fetal Fibroblasts	LPP	1.085	0.196	0.102	1.64e-28	6.02e-24
Fetal Fibroblasts	NNMT	0.937	0.292	0.173	8.81e-28	3.22e-23
Fetal Fibroblasts	EIF4EBP1	0.95	0.315	0.208	1.06e-27	3.90e-23
Fetal Fibroblasts	TCEAL4	0.934	0.463	0.377	1.28e-27	4.70e-23
Fetal Fibroblasts	ADGRA2	0.632	0.114	0.043	1.31e-27	4.78e-23
Fetal Fibroblasts	PPIC	0.746	0.437	0.326	2.87e-27	1.05e-22
Fetal Fibroblasts	PKIG	1.015	0.299	0.193	3.16e-27	1.16e-22
Fetal Fibroblasts	SELENOW	0.804	0.458	0.391	1.68e-24	6.15e-20
Fetal Fibroblasts	LIMS2	0.635	0.131	0.059	6.89e-24	2.52e-19
Fetal Fibroblasts	ACTN4	1.019	0.352	0.27	1.02e-23	3.72e-19
Fetal Fibroblasts	CD151	0.81	0.47	0.398	3.10e-23	1.13e-18
Fetal Fibroblasts	VCL	0.854	0.163	0.086	9.31e-23	3.41e-18
Fetal Fibroblasts	TNNT2	0.772	0.128	0.058	1.44e-22	5.27e-18
Fetal Fibroblasts	INMT	0.522	0.125	0.055	3.13e-22	1.15e-17
Fetal Fibroblasts	COL5A1	0.75	0.217	0.124	3.23e-22	1.18e-17
Fetal Fibroblasts	EID1	0.714	0.496	0.447	3.88e-21	1.42e-16
Fetal Fibroblasts	LRRC32	0.565	0.11	0.048	4.24e-21	1.55e-16
Fetal Fibroblasts	SBDS	0.788	0.481	0.441	4.76e-21	1.74e-16
Fetal Fibroblasts	HAND2	0.51	0.133	0.062	8.20e-21	3.00e-16
Fetal Fibroblasts	PPP1R12A	0.989	0.24	0.157	9.57e-21	3.50e-16
Fetal Fibroblasts	MAGED2	0.709	0.44	0.362	1.14e-20	4.17e-16
Fetal Fibroblasts	SH3BGRL	0.385	0.341	0.255	4.42e-20	1.62e-15
Fetal Fibroblasts	CTHRC1	1.095	0.158	0.082	5.12e-20	1.88e-15
Fetal Fibroblasts	KANK2	0.497	0.123	0.057	5.59e-20	2.05e-15
Fetal Fibroblasts	LAMC3	0.652	0.107	0.048	5.15e-19	1.88e-14
Fetal Fibroblasts	PDLIM5	0.908	0.235	0.156	9.60e-19	3.51e-14
Fetal Fibroblasts	THBS1	0.698	0.139	0.071	4.85e-18	1.77e-13
Fetal Fibroblasts	HSD17B2	0.292	0.437	0.297	1.94e-17	7.10e-13
Fetal Fibroblasts	ANGPTL1	0.774	0.266	0.178	3.79e-17	1.39e-12
Fetal Fibroblasts	CYFIP2	0.888	0.127	0.067	4.42e-17	1.62e-12
Fetal Fibroblasts	EPS8	0.781	0.169	0.099	1.14e-16	4.19e-12
Fetal Fibroblasts	PHACTR2	0.591	0.43	0.333	1.20e-16	4.40e-12
Fetal Fibroblasts	PTK2	0.856	0.141	0.079	1.70e-16	6.24e-12
Fetal Fibroblasts	CYB5R3	0.944	0.292	0.225	2.02e-16	7.38e-12
Fetal Fibroblasts	HIF3A	0.511	0.102	0.048	2.12e-16	7.76e-12
Fetal Fibroblasts	LAMA4	0.581	0.135	0.071	2.66e-16	9.72e-12
Fetal Fibroblasts	ANG	0.531	0.103	0.049	4.45e-16	1.63e-11
Fetal Fibroblasts	FKBP10	0.533	0.183	0.109	5.64e-16	2.07e-11
Fetal Fibroblasts	FBLN2	0.526	0.26	0.172	6.73e-16	2.46e-11
Fetal Fibroblasts	CRISPLD2	0.763	0.218	0.143	9.23e-16	3.38e-11
Fetal Fibroblasts	FERMT2	0.804	0.159	0.094	1.25e-15	4.56e-11
Fetal Fibroblasts	RAMP1	0.586	0.131	0.07	2.92e-15	1.07e-10
Fetal Fibroblasts	ARMCX1	0.519	0.121	0.063	4.41e-15	1.62e-10
Fetal Fibroblasts	RRAS	0.492	0.1	0.049	1.23e-14	4.51e-10
Fetal Fibroblasts	MATN2	0.422	0.277	0.184	1.69e-14	6.20e-10
Fetal Fibroblasts	HAAO	0.456	0.114	0.058	1.92e-14	7.04e-10
Fetal Fibroblasts	CHN1	0.597	0.118	0.062	3.89e-14	1.42e-09
Fetal Fibroblasts	SERPINF1	0.295	0.562	0.458	8.95e-14	3.28e-09
Fetal Fibroblasts	GSTM3	0.755	0.196	0.13	9.55e-14	3.50e-09
Fetal Fibroblasts	CREB3L1	0.445	0.105	0.053	1.30e-13	4.76e-09
Fetal Fibroblasts	HGF	0.283	0.289	0.192	1.81e-13	6.63e-09
Fetal Fibroblasts	LASP1	0.811	0.195	0.132	2.35e-13	8.58e-09
Fetal Fibroblasts	TGM2	0.715	0.247	0.179	2.49e-13	9.11e-09
Fetal Fibroblasts	LINC02802	0.737	0.3	0.233	3.87e-13	1.42e-08
Fetal Fibroblasts	TMEM141	0.913	0.31	0.253	5.36e-13	1.96e-08
Fetal Fibroblasts	ZBTB16	0.613	0.129	0.074	9.74e-13	3.57e-08
Fetal Fibroblasts	EFEMP2	0.488	0.108	0.058	2.11e-12	7.71e-08
Fetal Fibroblasts	RTL8C	0.782	0.267	0.208	6.61e-12	2.42e-07
Fetal Fibroblasts	MRPS6	0.823	0.34	0.296	6.90e-12	2.53e-07
Fetal Fibroblasts	COL14A1	0.513	0.229	0.16	1.24e-11	4.53e-07
Fetal Fibroblasts	RHOC	0.648	0.411	0.378	1.26e-11	4.60e-07
Fetal Fibroblasts	SLC39A13	0.662	0.196	0.136	1.55e-11	5.69e-07
Fetal Fibroblasts	TSPAN4	0.57	0.333	0.266	2.07e-11	7.59e-07
Fetal Fibroblasts	FBXO8	0.717	0.205	0.145	4.86e-11	1.78e-06
Fetal Fibroblasts	ANXA6	0.581	0.255	0.202	6.25e-11	2.29e-06
Fetal Fibroblasts	RABAC1	0.584	0.492	0.491	8.29e-11	3.04e-06
Fetal Fibroblasts	SGCB	0.448	0.12	0.071	1.31e-10	4.79e-06
Fetal Fibroblasts	PCOLCE	0.469	0.231	0.16	3.41e-10	1.25e-05
Fetal Fibroblasts	THY1	0.637	0.153	0.097	4.41e-10	1.62e-05
Fetal Fibroblasts	VTN	0.311	0.226	0.153	5.62e-10	2.06e-05
Fetal Fibroblasts	PLAGL1	0.477	0.211	0.148	6.28e-10	2.30e-05
Fetal Fibroblasts	DKK1	1.534	0.121	0.073	6.29e-10	2.30e-05
Fetal Fibroblasts	RPS4Y1	0.536	0.403	0.352	6.37e-10	2.33e-05
Fetal Fibroblasts	LAPTM4A	0.297	0.646	0.633	8.11e-10	2.97e-05
Fetal Fibroblasts	FBLIM1	0.642	0.151	0.1	9.09e-10	3.33e-05
Fetal Fibroblasts	ARL3	0.68	0.172	0.122	2.66e-09	9.75e-05
Fetal Fibroblasts	MAEL	0.338	0.101	0.059	5.49e-09	2.01e-04
Fetal Fibroblasts	TMEM98	0.445	0.181	0.125	1.08e-08	3.96e-04
Fetal Fibroblasts	TUBB6	0.703	0.205	0.159	1.21e-08	4.45e-04
Fetal Fibroblasts	SSBP2	0.515	0.103	0.063	1.34e-08	4.91e-04
Fetal Fibroblasts	PLPP1	0.37	0.102	0.061	1.95e-08	7.15e-04
Fetal Fibroblasts	GNAI1	0.77	0.23	0.185	2.76e-08	1.01e-03
Fetal Fibroblasts	DIO3	0.475	0.101	0.061	3.42e-08	1.25e-03
Fetal Fibroblasts	RAB34	0.592	0.159	0.113	4.49e-08	1.64e-03
Fetal Fibroblasts	SPRY1	0.564	0.134	0.09	6.49e-08	2.37e-03
Fetal Fibroblasts	MDK	0.7	0.206	0.159	9.99e-08	3.66e-03
Fetal Fibroblasts	NFIC	0.439	0.117	0.077	3.22e-07	1.18e-02
Fetal Fibroblasts	RBP1	0.407	0.266	0.206	3.22e-07	1.18e-02
Fetal Fibroblasts	SRPX	0.286	0.18	0.129	5.49e-07	2.01e-02
Fetal Fibroblasts	CAVIN1	0.685	0.241	0.205	9.73e-07	3.56e-02
Fetal Fibroblasts	ACTN1	0.981	0.198	0.165	1.34e-06	4.90e-02

## Sheet: Fetal GZMB+ Natural Killer
Cell type cluster	Gene	Average log2 Fold-change	Percentage cluster cells expressing gene	Percentage other cells expressing gene	P-value	Bonferroni-adjusted p-value
Fetal GZMB+ Natural Killer	PYHIN1	2.198	0.487	0.021	2.40e-260	8.78e-256
Fetal GZMB+ Natural Killer	IL18RAP	1.612	0.269	0.007	1.51e-228	5.52e-224
Fetal GZMB+ Natural Killer	PTGDR	1.192	0.227	0.005	6.80e-215	2.49e-210
Fetal GZMB+ Natural Killer	KLRC1	1.32	0.479	0.025	1.27e-212	4.66e-208
Fetal GZMB+ Natural Killer	FASLG	1.595	0.286	0.009	2.18e-201	7.96e-197
Fetal GZMB+ Natural Killer	KLRF1	2.447	0.555	0.036	1.12e-200	4.12e-196
Fetal GZMB+ Natural Killer	CD160	1.848	0.403	0.019	1.14e-197	4.16e-193
Fetal GZMB+ Natural Killer	TBX21	1.624	0.311	0.012	5.42e-185	1.98e-180
Fetal GZMB+ Natural Killer	FGFBP2	0.966	0.563	0.042	2.98e-173	1.09e-168
Fetal GZMB+ Natural Killer	EOMES	1.149	0.21	0.007	3.43e-141	1.26e-136
Fetal GZMB+ Natural Killer	TRDC	0.644	0.353	0.023	7.14e-125	2.61e-120
Fetal GZMB+ Natural Killer	SAMD3	1.743	0.378	0.029	2.32e-114	8.50e-110
Fetal GZMB+ Natural Killer	CD244	1.031	0.193	0.008	4.64e-112	1.70e-107
Fetal GZMB+ Natural Killer	SH2D1B	1.258	0.269	0.015	3.07e-111	1.12e-106
Fetal GZMB+ Natural Killer	CD247	2.207	0.605	0.079	3.59e-109	1.31e-104
Fetal GZMB+ Natural Killer	AC016074.2	0.66	0.109	0.003	3.67e-103	1.34e-98
Fetal GZMB+ Natural Killer	LINC00299	1.046	0.185	0.008	5.81e-103	2.13e-98
Fetal GZMB+ Natural Killer	HOPX	1.118	0.639	0.089	2.78e-101	1.02e-96
Fetal GZMB+ Natural Killer	S1PR5	1.479	0.319	0.024	1.12e-96	4.09e-92
Fetal GZMB+ Natural Killer	MYOM2	1.99	0.269	0.018	4.60e-94	1.68e-89
Fetal GZMB+ Natural Killer	TTC38	1.799	0.387	0.037	1.52e-92	5.58e-88
Fetal GZMB+ Natural Killer	MATK	1.576	0.403	0.04	1.02e-90	3.72e-86
Fetal GZMB+ Natural Killer	NCR3	1.539	0.345	0.031	4.76e-88	1.74e-83
Fetal GZMB+ Natural Killer	SPON2	2.344	0.605	0.096	8.17e-85	2.99e-80
Fetal GZMB+ Natural Killer	CD300A	1.49	0.353	0.034	1.21e-82	4.45e-78
Fetal GZMB+ Natural Killer	TXK	1.668	0.311	0.027	1.47e-80	5.36e-76
Fetal GZMB+ Natural Killer	GZMM	1.876	0.521	0.076	6.47e-78	2.37e-73
Fetal GZMB+ Natural Killer	KLRC3	1.327	0.235	0.017	2.03e-75	7.41e-71
Fetal GZMB+ Natural Killer	LAX1	1.129	0.202	0.013	1.12e-72	4.11e-68
Fetal GZMB+ Natural Killer	LINC00861	1.427	0.303	0.029	6.11e-71	2.24e-66
Fetal GZMB+ Natural Killer	CX3CR1	0.831	0.16	0.008	9.61e-69	3.52e-64
Fetal GZMB+ Natural Killer	FCRL6	1.22	0.193	0.013	1.41e-66	5.16e-62
Fetal GZMB+ Natural Killer	PRR5L	0.77	0.151	0.008	8.57e-65	3.14e-60
Fetal GZMB+ Natural Killer	LINC02384	0.79	0.143	0.008	3.08e-57	1.13e-52
Fetal GZMB+ Natural Killer	NCR1	0.671	0.126	0.007	1.05e-53	3.85e-49
Fetal GZMB+ Natural Killer	AC243960.1	1.136	0.193	0.016	1.64e-53	6.01e-49
Fetal GZMB+ Natural Killer	ADRB2	1.748	0.311	0.04	4.14e-53	1.51e-48
Fetal GZMB+ Natural Killer	PTGER4	1.818	0.412	0.072	3.23e-51	1.18e-46
Fetal GZMB+ Natural Killer	GPR65	1.63	0.37	0.058	1.14e-50	4.19e-46
Fetal GZMB+ Natural Killer	ITGAL	1.347	0.261	0.03	1.32e-49	4.83e-45
Fetal GZMB+ Natural Killer	DOK2	1.923	0.42	0.078	2.71e-47	9.92e-43
Fetal GZMB+ Natural Killer	AP005482.1	0.989	0.134	0.009	2.27e-46	8.29e-42
Fetal GZMB+ Natural Killer	AC092821.3	1.42	0.345	0.06	9.10e-42	3.33e-37
Fetal GZMB+ Natural Killer	ZNF296	0.943	0.151	0.012	9.13e-42	3.34e-37
Fetal GZMB+ Natural Killer	NR4A2	0.433	0.546	0.153	2.62e-39	9.59e-35
Fetal GZMB+ Natural Killer	PPP1R18	1.339	0.496	0.129	6.46e-39	2.36e-34
Fetal GZMB+ Natural Killer	CGAS	0.887	0.151	0.013	2.48e-38	9.08e-34
Fetal GZMB+ Natural Killer	KIR2DL3	0.546	0.101	0.006	1.63e-36	5.95e-32
Fetal GZMB+ Natural Killer	KLRG1	1.029	0.193	0.023	2.63e-36	9.62e-32
Fetal GZMB+ Natural Killer	GIMAP7	1.599	0.395	0.086	3.07e-35	1.12e-30
Fetal GZMB+ Natural Killer	TBC1D10C	1.375	0.286	0.049	5.76e-35	2.11e-30
Fetal GZMB+ Natural Killer	MYBL1	0.854	0.151	0.015	7.34e-34	2.69e-29
Fetal GZMB+ Natural Killer	ZAP70	0.989	0.244	0.037	3.01e-33	1.10e-28
Fetal GZMB+ Natural Killer	ADAM8	1.193	0.261	0.044	2.88e-32	1.05e-27
Fetal GZMB+ Natural Killer	CD226	0.534	0.118	0.01	4.39e-32	1.61e-27
Fetal GZMB+ Natural Killer	ABI3	1.212	0.277	0.049	4.50e-32	1.65e-27
Fetal GZMB+ Natural Killer	SASH3	0.87	0.21	0.03	1.28e-31	4.69e-27
Fetal GZMB+ Natural Killer	ABHD17A	1.37	0.353	0.08	1.68e-31	6.15e-27
Fetal GZMB+ Natural Killer	SPRY2	1.388	0.185	0.024	2.27e-31	8.32e-27
Fetal GZMB+ Natural Killer	TNFSF9	1.036	0.168	0.02	2.58e-31	9.43e-27
Fetal GZMB+ Natural Killer	CYTIP	1.438	0.437	0.118	3.10e-31	1.13e-26
Fetal GZMB+ Natural Killer	C11orf21	0.687	0.134	0.013	9.82e-31	3.59e-26
Fetal GZMB+ Natural Killer	PCED1B-AS1	0.99	0.479	0.136	3.15e-30	1.15e-25
Fetal GZMB+ Natural Killer	ARHGAP9	1.08	0.286	0.055	4.12e-30	1.51e-25
Fetal GZMB+ Natural Killer	HAVCR2	1.332	0.311	0.064	1.87e-29	6.85e-25
Fetal GZMB+ Natural Killer	EVL	1.48	0.529	0.191	2.73e-29	9.98e-25
Fetal GZMB+ Natural Killer	SYTL1	1.324	0.311	0.068	2.90e-29	1.06e-24
Fetal GZMB+ Natural Killer	GNG2	1.273	0.429	0.119	1.26e-28	4.60e-24
Fetal GZMB+ Natural Killer	BIN2	1.577	0.471	0.157	6.90e-28	2.53e-23
Fetal GZMB+ Natural Killer	RUNX3	1.284	0.336	0.078	9.02e-28	3.30e-23
Fetal GZMB+ Natural Killer	STK17A	0.5	0.487	0.17	1.72e-27	6.29e-23
Fetal GZMB+ Natural Killer	CLK1	1.79	0.622	0.286	1.92e-27	7.03e-23
Fetal GZMB+ Natural Killer	ARRDC3	1.378	0.445	0.143	2.58e-27	9.45e-23
Fetal GZMB+ Natural Killer	FGR	1.302	0.294	0.063	6.06e-27	2.22e-22
Fetal GZMB+ Natural Killer	PIP4K2A	1.194	0.319	0.074	6.48e-27	2.37e-22
Fetal GZMB+ Natural Killer	PRDM1	0.924	0.16	0.02	8.96e-27	3.28e-22
Fetal GZMB+ Natural Killer	CASP10	0.833	0.168	0.023	1.92e-26	7.03e-22
Fetal GZMB+ Natural Killer	MYO1F	1.363	0.319	0.076	4.66e-26	1.70e-21
Fetal GZMB+ Natural Killer	TRIB2	1.032	0.218	0.038	1.45e-25	5.31e-21
Fetal GZMB+ Natural Killer	C5orf56	1.141	0.235	0.044	2.21e-25	8.08e-21
Fetal GZMB+ Natural Killer	MYLIP	1.781	0.504	0.195	5.10e-25	1.87e-20
Fetal GZMB+ Natural Killer	JAK1	1.481	0.437	0.144	5.20e-25	1.90e-20
Fetal GZMB+ Natural Killer	MICB	0.626	0.101	0.009	5.32e-25	1.95e-20
Fetal GZMB+ Natural Killer	GIMAP6	0.868	0.168	0.024	6.00e-25	2.20e-20
Fetal GZMB+ Natural Killer	DENND1C	0.738	0.16	0.022	6.25e-25	2.29e-20
Fetal GZMB+ Natural Killer	PNRC1	1.541	0.655	0.327	9.48e-25	3.47e-20
Fetal GZMB+ Natural Killer	PARP15	0.7	0.118	0.013	4.16e-24	1.52e-19
Fetal GZMB+ Natural Killer	LAT2	1.131	0.244	0.05	2.61e-23	9.54e-19
Fetal GZMB+ Natural Killer	UBE2S	1.43	0.328	0.089	2.63e-23	9.64e-19
Fetal GZMB+ Natural Killer	CHST2	0.732	0.193	0.032	2.96e-23	1.08e-18
Fetal GZMB+ Natural Killer	GBP5	0.778	0.134	0.017	9.56e-23	3.50e-18
Fetal GZMB+ Natural Killer	ABHD17B	1.254	0.21	0.04	2.71e-22	9.93e-18
Fetal GZMB+ Natural Killer	ARHGAP25	0.841	0.151	0.022	3.15e-22	1.15e-17
Fetal GZMB+ Natural Killer	DEDD2	1.769	0.328	0.093	3.45e-22	1.26e-17
Fetal GZMB+ Natural Killer	TRAF3IP3	1.199	0.21	0.04	5.88e-22	2.15e-17
Fetal GZMB+ Natural Killer	IKZF3	0.616	0.134	0.018	8.55e-22	3.13e-17
Fetal GZMB+ Natural Killer	RAB37	0.597	0.101	0.011	2.13e-21	7.78e-17
Fetal GZMB+ Natural Killer	GSAP	0.965	0.185	0.033	3.12e-21	1.14e-16
Fetal GZMB+ Natural Killer	ZFAND2A	2.743	0.378	0.128	5.86e-21	2.14e-16
Fetal GZMB+ Natural Killer	SIGLEC7	0.506	0.101	0.011	6.73e-21	2.46e-16
Fetal GZMB+ Natural Killer	PLCG2	2.148	0.387	0.131	8.57e-21	3.14e-16
Fetal GZMB+ Natural Killer	LRMP	0.904	0.176	0.03	8.85e-21	3.24e-16
Fetal GZMB+ Natural Killer	SUN2	1.351	0.361	0.115	1.17e-20	4.30e-16
Fetal GZMB+ Natural Killer	ADGRG1	1.306	0.361	0.113	2.21e-20	8.07e-16
Fetal GZMB+ Natural Killer	TSPAN32	0.724	0.143	0.021	2.85e-20	1.04e-15
Fetal GZMB+ Natural Killer	HSPH1	2.119	0.42	0.161	4.47e-20	1.63e-15
Fetal GZMB+ Natural Killer	BATF	0.678	0.16	0.026	4.58e-20	1.68e-15
Fetal GZMB+ Natural Killer	PTPN7	1.141	0.252	0.06	5.64e-20	2.07e-15
Fetal GZMB+ Natural Killer	PTPN4	1.074	0.227	0.051	1.01e-19	3.69e-15
Fetal GZMB+ Natural Killer	HSH2D	0.773	0.168	0.029	1.12e-19	4.11e-15
Fetal GZMB+ Natural Killer	DENND2D	0.849	0.227	0.05	1.32e-19	4.83e-15
Fetal GZMB+ Natural Killer	RORA	0.899	0.244	0.057	1.98e-19	7.26e-15
Fetal GZMB+ Natural Killer	ANKRD28	1.219	0.227	0.051	3.13e-19	1.14e-14
Fetal GZMB+ Natural Killer	ARL4C	1.302	0.403	0.142	3.40e-19	1.24e-14
Fetal GZMB+ Natural Killer	RPS6KA1	0.735	0.16	0.027	3.96e-19	1.45e-14
Fetal GZMB+ Natural Killer	TNFSF14	0.88	0.168	0.03	3.96e-19	1.45e-14
Fetal GZMB+ Natural Killer	HES6	0.734	0.118	0.016	4.76e-19	1.74e-14
Fetal GZMB+ Natural Killer	FAM49B	0.33	0.487	0.221	5.21e-19	1.91e-14
Fetal GZMB+ Natural Killer	TMC8	0.78	0.185	0.036	8.42e-19	3.08e-14
Fetal GZMB+ Natural Killer	SLC20A1	1.527	0.361	0.126	9.88e-19	3.62e-14
Fetal GZMB+ Natural Killer	FGD3	0.676	0.16	0.028	1.25e-18	4.57e-14
Fetal GZMB+ Natural Killer	TSPYL2	1.475	0.311	0.092	1.49e-18	5.44e-14
Fetal GZMB+ Natural Killer	LAT	1.045	0.218	0.05	2.50e-18	9.13e-14
Fetal GZMB+ Natural Killer	CD53	0.83	0.462	0.192	4.95e-18	1.81e-13
Fetal GZMB+ Natural Killer	AC245297.3	1.04	0.336	0.109	7.67e-18	2.81e-13
Fetal GZMB+ Natural Killer	CCDC85B	1.35	0.345	0.116	7.92e-18	2.90e-13
Fetal GZMB+ Natural Killer	MIB2	0.911	0.202	0.044	8.91e-18	3.26e-13
Fetal GZMB+ Natural Killer	SLC38A2	1.657	0.504	0.238	9.26e-18	3.39e-13
Fetal GZMB+ Natural Killer	PRKCQ-AS1	0.934	0.193	0.041	1.46e-17	5.34e-13
Fetal GZMB+ Natural Killer	ZC3H12A	1.234	0.277	0.08	1.54e-17	5.65e-13
Fetal GZMB+ Natural Killer	CD38	0.506	0.143	0.024	2.44e-17	8.92e-13
Fetal GZMB+ Natural Killer	MAP1LC3B	1.571	0.513	0.259	4.57e-17	1.67e-12
Fetal GZMB+ Natural Killer	CCDC88C	0.894	0.168	0.034	1.49e-16	5.46e-12
Fetal GZMB+ Natural Killer	RIPOR2	1.007	0.218	0.054	1.57e-16	5.74e-12
Fetal GZMB+ Natural Killer	TNF	1.359	0.202	0.047	3.22e-16	1.18e-11
Fetal GZMB+ Natural Killer	ARHGEF1	1.185	0.345	0.122	3.41e-16	1.25e-11
Fetal GZMB+ Natural Killer	EFHD2	1.177	0.328	0.114	5.12e-16	1.87e-11
Fetal GZMB+ Natural Killer	ACAP1	1.068	0.277	0.084	6.92e-16	2.53e-11
Fetal GZMB+ Natural Killer	ITGA4	0.983	0.21	0.052	1.09e-15	3.97e-11
Fetal GZMB+ Natural Killer	FBXO44	0.57	0.118	0.019	1.38e-15	5.05e-11
Fetal GZMB+ Natural Killer	RASSF1	1.053	0.286	0.091	1.39e-15	5.08e-11
Fetal GZMB+ Natural Killer	DNAJA4	0.913	0.16	0.032	1.42e-15	5.18e-11
Fetal GZMB+ Natural Killer	CEP78	0.892	0.168	0.036	1.48e-15	5.40e-11
Fetal GZMB+ Natural Killer	AMD1	1.424	0.504	0.263	1.60e-15	5.85e-11
Fetal GZMB+ Natural Killer	PPP3CC	0.954	0.21	0.053	1.64e-15	6.02e-11
Fetal GZMB+ Natural Killer	BRD2	1.312	0.538	0.294	1.92e-15	7.04e-11
Fetal GZMB+ Natural Killer	ARF6	1.169	0.504	0.254	2.04e-15	7.47e-11
Fetal GZMB+ Natural Killer	RHOF	1.063	0.277	0.087	2.36e-15	8.65e-11
Fetal GZMB+ Natural Killer	EGR2	0.854	0.143	0.027	2.37e-15	8.67e-11
Fetal GZMB+ Natural Killer	SNHG1	1.053	0.303	0.102	2.47e-15	9.06e-11
Fetal GZMB+ Natural Killer	THAP9-AS1	1.496	0.277	0.089	3.18e-15	1.16e-10
Fetal GZMB+ Natural Killer	ITK	0.713	0.168	0.036	3.35e-15	1.23e-10
Fetal GZMB+ Natural Killer	ENC1	1.016	0.227	0.062	3.76e-15	1.38e-10
Fetal GZMB+ Natural Killer	MARCKSL1	0.303	0.37	0.14	4.53e-15	1.66e-10
Fetal GZMB+ Natural Killer	TENT5A	1.615	0.311	0.112	5.91e-15	2.16e-10
Fetal GZMB+ Natural Killer	IVNS1ABP	0.975	0.336	0.124	6.28e-15	2.30e-10
Fetal GZMB+ Natural Killer	ARHGEF3	0.979	0.202	0.051	6.28e-15	2.30e-10
Fetal GZMB+ Natural Killer	PAXX	1.163	0.403	0.178	7.80e-15	2.85e-10
Fetal GZMB+ Natural Killer	GIMAP4	1.116	0.261	0.077	8.77e-15	3.21e-10
Fetal GZMB+ Natural Killer	RASSF5	0.972	0.269	0.084	9.48e-15	3.47e-10
Fetal GZMB+ Natural Killer	ELF1	1.458	0.42	0.189	1.11e-14	4.08e-10
Fetal GZMB+ Natural Killer	PTPN6	1.288	0.252	0.076	1.29e-14	4.73e-10
Fetal GZMB+ Natural Killer	PMAIP1	1.673	0.387	0.163	1.42e-14	5.19e-10
Fetal GZMB+ Natural Killer	CITED2	1.595	0.412	0.187	2.73e-14	9.99e-10
Fetal GZMB+ Natural Killer	PSTPIP1	0.836	0.151	0.032	3.96e-14	1.45e-09
Fetal GZMB+ Natural Killer	CCND3	1.013	0.378	0.163	4.87e-14	1.78e-09
Fetal GZMB+ Natural Killer	PRKCH	1.05	0.286	0.097	4.92e-14	1.80e-09
Fetal GZMB+ Natural Killer	RASAL3	0.6	0.134	0.026	5.15e-14	1.88e-09
Fetal GZMB+ Natural Killer	IL16	1.031	0.193	0.049	6.58e-14	2.41e-09
Fetal GZMB+ Natural Killer	TIGIT	0.735	0.101	0.016	9.09e-14	3.33e-09
Fetal GZMB+ Natural Killer	SPN	0.769	0.176	0.042	1.15e-13	4.20e-09
Fetal GZMB+ Natural Killer	PTGER2	0.977	0.244	0.073	1.16e-13	4.26e-09
Fetal GZMB+ Natural Killer	SMAD7	0.842	0.244	0.076	2.15e-13	7.86e-09
Fetal GZMB+ Natural Killer	CSK	0.815	0.21	0.059	2.68e-13	9.80e-09
Fetal GZMB+ Natural Killer	PDE4D	0.953	0.21	0.059	2.96e-13	1.08e-08
Fetal GZMB+ Natural Killer	FERMT3	0.842	0.218	0.063	2.97e-13	1.09e-08
Fetal GZMB+ Natural Killer	H2AFX	1.293	0.269	0.093	3.37e-13	1.23e-08
Fetal GZMB+ Natural Killer	TRA2B	1.832	0.571	0.375	3.56e-13	1.30e-08
Fetal GZMB+ Natural Killer	RNF166	0.821	0.21	0.06	6.58e-13	2.41e-08
Fetal GZMB+ Natural Killer	LBH	1.31	0.319	0.127	7.17e-13	2.62e-08
Fetal GZMB+ Natural Killer	ZEB2	1.098	0.387	0.166	7.23e-13	2.65e-08
Fetal GZMB+ Natural Killer	TRG-AS1	0.719	0.143	0.031	1.04e-12	3.82e-08
Fetal GZMB+ Natural Killer	TLE4	1.087	0.378	0.171	1.39e-12	5.08e-08
Fetal GZMB+ Natural Killer	CDC42EP3	1.231	0.294	0.111	1.52e-12	5.57e-08
Fetal GZMB+ Natural Killer	IKZF1	0.804	0.252	0.082	1.67e-12	6.10e-08
Fetal GZMB+ Natural Killer	PHLDA1	1.034	0.252	0.08	1.91e-12	6.97e-08
Fetal GZMB+ Natural Killer	NCALD	0.563	0.126	0.025	2.54e-12	9.29e-08
Fetal GZMB+ Natural Killer	AC044849.1	0.64	0.109	0.02	2.69e-12	9.85e-08
Fetal GZMB+ Natural Killer	PIM1	1.247	0.361	0.162	2.83e-12	1.03e-07
Fetal GZMB+ Natural Killer	WIPF1	0.729	0.336	0.133	2.96e-12	1.08e-07
Fetal GZMB+ Natural Killer	MBP	0.84	0.244	0.081	4.66e-12	1.70e-07
Fetal GZMB+ Natural Killer	SEPTIN1	0.863	0.218	0.069	5.35e-12	1.96e-07
Fetal GZMB+ Natural Killer	TMIGD2	0.739	0.101	0.018	6.31e-12	2.31e-07
Fetal GZMB+ Natural Killer	BTN3A2	1.019	0.252	0.088	7.55e-12	2.76e-07
Fetal GZMB+ Natural Killer	AC004687.1	1.148	0.227	0.074	9.42e-12	3.45e-07
Fetal GZMB+ Natural Killer	SERTAD1	0.988	0.454	0.248	1.27e-11	4.66e-07
Fetal GZMB+ Natural Killer	CD47	1.218	0.395	0.199	1.52e-11	5.58e-07
Fetal GZMB+ Natural Killer	FAM43A	0.897	0.193	0.056	1.63e-11	5.96e-07
Fetal GZMB+ Natural Killer	RINL	0.6	0.109	0.021	1.72e-11	6.28e-07
Fetal GZMB+ Natural Killer	CHORDC1	1.448	0.294	0.119	1.77e-11	6.49e-07
Fetal GZMB+ Natural Killer	APBB1IP	0.722	0.16	0.041	2.41e-11	8.83e-07
Fetal GZMB+ Natural Killer	TERF2IP	1.091	0.319	0.137	2.45e-11	8.96e-07
Fetal GZMB+ Natural Killer	SH3BP1	0.723	0.168	0.046	2.58e-11	9.44e-07
Fetal GZMB+ Natural Killer	CELF2	0.91	0.303	0.12	3.64e-11	1.33e-06
Fetal GZMB+ Natural Killer	SKAP1	0.465	0.134	0.031	4.44e-11	1.63e-06
Fetal GZMB+ Natural Killer	PPP1R2	1.216	0.412	0.216	6.39e-11	2.34e-06
[truncated: 116 more rows]

## Sheet: Fetal GZMK+ Natural Killer
Cell type cluster	Gene	Average log2 Fold-change	Percentage cluster cells expressing gene	Percentage other cells expressing gene	P-value	Bonferroni-adjusted p-value
[truncated: 411 more rows]

[truncated: 18 more sheets: Fetal Hofbauer Cells, Fetal Memory CD4+ T Cells, Fetal Mesenchymal Stem Cells, Fetal Naive CD4+ T Cells, Fetal Naive CD8+ T Cells, Fetal Natural Killer T Cells, Fetal Nucleated Red Blood Cells, Fetal Plasmacytoid Dendritic, Fetal Prolif. Cytotrophoblasts, Fetal Syncytiotrophoblast, Maternal B Cells, Maternal CD14+ Monocytes, Maternal CD8+ Activated T Cells, Maternal FCGR3A+ Monocytes, Maternal Naive CD4+ T Cells, Maternal Naive CD8+ T Cells, Maternal Natural Killer Cells, Maternal Plasma Cells]
