# Supplementary material for: Placental cell type deconvolution reveals that cell proportions drive preeclampsia gene expression differences
Source: Commun Biol. 2023 Mar 13;6:264. doi: 10.1038/s42003-023-04623-6 (PMC10011423; doi:10.1038/s42003-023-04623-6)
Supplement: Supplementary file 6 — Supplementary Data 3 [file 42003_2023_4623_MOESM6_ESM.xlsx]

## Sheet: Fetal B Cells
Cell type cluster	Term name	Adjusted P-value	Term size	Query size	Intersection size	Term ID
Fetal B Cells	lymphocyte activation	5.60763e-10	583	536	57	GO:0046649
Fetal B Cells	leukocyte activation	1.01366e-08	710	344	47	GO:0045321
Fetal B Cells	immune response-activating cell surface receptor signaling pathway	5.16428e-08	266	77	14	GO:0002429
Fetal B Cells	immune response-activating signal transduction	5.16428e-08	266	77	14	GO:0002757
Fetal B Cells	antigen receptor-mediated signaling pathway	5.60344e-08	217	77	13	GO:0050851
Fetal B Cells	activation of immune response	8.91613e-08	334	77	15	GO:0002253
Fetal B Cells	B cell activation	1.35481e-07	260	344	26	GO:0042113
Fetal B Cells	immune response-regulating cell surface receptor signaling pathway	1.48697e-07	288	77	14	GO:0002768
Fetal B Cells	positive regulation of immune response	1.90969e-07	485	77	17	GO:0050778
Fetal B Cells	regulation of B cell receptor signaling pathway	2.74368e-07	18	75	6	GO:0050855
Fetal B Cells	immune system process	4.10315e-07	2020	401	96	GO:0002376
Fetal B Cells	cell activation	4.61804e-07	822	344	48	GO:0001775
Fetal B Cells	B cell receptor signaling pathway	5.3704e-07	121	77	10	GO:0050853
Fetal B Cells	positive regulation of immune system process	1.95624e-06	743	84	20	GO:0002684
Fetal B Cells	small GTPase mediated signal transduction	8.42835e-06	380	555	38	GO:0007264
Fetal B Cells	B cell proliferation	8.51166e-06	76	269	12	GO:0042100
Fetal B Cells	intracellular signal transduction	9.03711e-06	2137	555	123	GO:0035556
Fetal B Cells	immune response-regulating signaling pathway	2.2979e-05	425	77	14	GO:0002764
Fetal B Cells	regulation of immune response	8.11972e-05	725	77	17	GO:0050776
Fetal B Cells	immune response	8.28366e-05	1389	407	69	GO:0006955
Fetal B Cells	regulation of antigen receptor-mediated signaling pathway	0.000235559	51	75	6	GO:0050854
Fetal B Cells	regulation of lymphocyte activation	0.000313707	411	112	15	GO:0051249
Fetal B Cells	positive regulation of leukocyte cell-cell adhesion	0.000318027	192	52	8	GO:1903039
Fetal B Cells	regulation of leukocyte activation	0.000392308	479	112	16	GO:0002694
Fetal B Cells	positive regulation of biological process	0.000522164	5086	536	225	GO:0048518
Fetal B Cells	regulation of B cell proliferation	0.000628756	48	94	6	GO:0030888
Fetal B Cells	regulation of immune system process	0.000892522	1141	413	58	GO:0002682
Fetal B Cells	regulation of cell activation	0.00103459	515	112	16	GO:0050865
Fetal B Cells	positive regulation of cell-cell adhesion	0.00130085	231	52	8	GO:0022409
Fetal B Cells	Ras protein signal transduction	0.00148792	265	531	26	GO:0007265
Fetal B Cells	mononuclear cell differentiation	0.00202411	296	334	21	GO:1903131
Fetal B Cells	regulation of response to stimulus	0.00215113	3181	533	151	GO:0048583
Fetal B Cells	positive regulation of T cell activation	0.00233485	172	52	7	GO:0050870
Fetal B Cells	regulation of leukocyte cell-cell adhesion	0.00325497	261	52	8	GO:1903037
Fetal B Cells	leukocyte proliferation	0.00370066	227	309	17	GO:0070661
Fetal B Cells	leukocyte differentiation	0.00394789	378	129	14	GO:0002521
Fetal B Cells	lymphocyte proliferation	0.00406457	204	309	16	GO:0046651
Fetal B Cells	B cell apoptotic process	0.00417399	15	465	6	GO:0001783
Fetal B Cells	hemopoiesis	0.00455983	562	334	30	GO:0030097
Fetal B Cells	mononuclear cell proliferation	0.00491753	207	309	16	GO:0032943
Fetal B Cells	regulation of macromolecule metabolic process	0.00630622	5269	419	182	GO:0060255
Fetal B Cells	hematopoietic or lymphoid organ development	0.00678555	576	129	17	GO:0048534
Fetal B Cells	T cell activation	0.00760546	359	536	30	GO:0042110
Fetal B Cells	calcium-mediated signaling	0.00772303	169	304	14	GO:0019722
Fetal B Cells	leukocyte cell-cell adhesion	0.00848586	297	52	8	GO:0007159
Fetal B Cells	regulation of B cell activation	0.00924081	163	94	8	GO:0050864
Fetal B Cells	positive regulation of metabolic process	0.00939287	3037	318	93	GO:0009893
Fetal B Cells	positive regulation of response to stimulus	0.00981994	1766	77	23	GO:0048584
Fetal B Cells	lymphocyte differentiation	0.0108928	257	536	24	GO:0030098
Fetal B Cells	regulation of gene expression	0.010991	4122	418	148	GO:0010468
Fetal B Cells	regulation of hydrolase activity	0.0112726	750	374	38	GO:0051336
Fetal B Cells	immune system development	0.0117361	620	334	31	GO:0002520
Fetal B Cells	regulation of I-kappaB kinase/NF-kappaB signaling	0.0118673	229	50	7	GO:0043122
Fetal B Cells	positive regulation of macromolecule metabolic process	0.0125919	2760	318	86	GO:0010604
Fetal B Cells	regulation of intracellular signal transduction	0.0163986	1408	533	77	GO:1902531
Fetal B Cells	positive regulation of hydrolase activity	0.0166148	481	374	28	GO:0051345
Fetal B Cells	leukocyte activation involved in immune response	0.0185658	201	84	8	GO:0002366
Fetal B Cells	regulation of B cell apoptotic process	0.0186819	13	181	4	GO:0002902
Fetal B Cells	regulation of dendritic cell apoptotic process	0.0190863	10	73	3	GO:2000668
Fetal B Cells	dendritic cell apoptotic process	0.0190863	10	73	3	GO:0097048
Fetal B Cells	positive regulation of leukocyte activation	0.0191174	333	104	11	GO:0002696
Fetal B Cells	cell activation involved in immune response	0.0222023	206	84	8	GO:0002263
Fetal B Cells	positive regulation of cell adhesion	0.0232765	341	52	8	GO:0045785
Fetal B Cells	positive regulation of cell activation	0.0237753	342	52	8	GO:0050867
Fetal B Cells	regulation of signal transduction	0.024911	2398	533	116	GO:0009966
Fetal B Cells	I-kappaB kinase/NF-kappaB signaling	0.0258001	258	50	7	GO:0007249
Fetal B Cells	regulation of metabolic process	0.0285959	5714	419	191	GO:0019222
Fetal B Cells	cytokine production	0.0315245	598	399	33	GO:0001816
Fetal B Cells	regulation of cell-cell adhesion	0.0316697	356	38	7	GO:0022407
Fetal B Cells	second-messenger-mediated signaling	0.0322807	244	304	16	GO:0019932
Fetal B Cells	regulation of T cell activation	0.03279	257	52	7	GO:0050863
Fetal B Cells	regulation of leukocyte apoptotic process	0.0338539	56	94	5	GO:2000106
Fetal B Cells	negative regulation of phosphorylation	0.0339596	297	529	25	GO:0042326
Fetal B Cells	positive regulation of lymphocyte activation	0.0430095	298	104	10	GO:0051251
Fetal B Cells	positive regulation of cellular process	0.0462907	4622	536	198	GO:0048522
Fetal B Cells	cellular response to corticotropin-releasing hormone stimulus	0.0496771	4	35	2	GO:0071376
Fetal B Cells	response to corticotropin-releasing hormone	0.0496771	4	35	2	GO:0043435

## Sheet: Fetal CD14+ Monocytes
Cell type cluster	Term name	Adjusted P-value	Term size	Query size	Intersection size	Term ID
Fetal CD14+ Monocytes	defense response	1.45723e-21	1219	279	78	GO:0006952
Fetal CD14+ Monocytes	regulation of immune system process	6.28743e-20	1141	393	89	GO:0002682
Fetal CD14+ Monocytes	inflammatory response	1.70683e-19	510	256	47	GO:0006954
Fetal CD14+ Monocytes	immune system process	2.54162e-18	2020	512	144	GO:0002376
Fetal CD14+ Monocytes	response to external stimulus	1.13841e-16	1924	279	91	GO:0009605
Fetal CD14+ Monocytes	positive regulation of cytokine production	2.28594e-16	388	449	50	GO:0001819
Fetal CD14+ Monocytes	immune response	5.51588e-16	1389	256	71	GO:0006955
Fetal CD14+ Monocytes	cellular response to chemical stimulus	5.74772e-16	2218	661	177	GO:0070887
Fetal CD14+ Monocytes	regulation of cytokine production	1.49497e-15	592	449	61	GO:0001817
Fetal CD14+ Monocytes	cytokine production	2.46146e-15	598	449	61	GO:0001816
Fetal CD14+ Monocytes	response to lipopolysaccharide	6.30489e-15	185	313	29	GO:0032496
Fetal CD14+ Monocytes	response to molecule of bacterial origin	6.70357e-15	201	313	30	GO:0002237
Fetal CD14+ Monocytes	response to chemical	6.96844e-15	2861	661	208	GO:0042221
Fetal CD14+ Monocytes	regulation of immune response	7.2295e-14	725	278	50	GO:0050776
Fetal CD14+ Monocytes	response to external biotic stimulus	9.03978e-14	1025	279	60	GO:0043207
Fetal CD14+ Monocytes	response to other organism	9.03978e-14	1025	279	60	GO:0051707
Fetal CD14+ Monocytes	response to biotic stimulus	1.05181e-13	1060	279	61	GO:0009607
Fetal CD14+ Monocytes	response to cytokine	1.12074e-13	584	709	75	GO:0034097
Fetal CD14+ Monocytes	positive regulation of immune system process	1.2229e-13	743	245	47	GO:0002684
Fetal CD14+ Monocytes	biological process involved in interspecies interaction between organisms	1.46772e-13	1132	279	63	GO:0044419
Fetal CD14+ Monocytes	cell activation	1.8326e-13	822	465	71	GO:0001775
Fetal CD14+ Monocytes	response to stress	3.19757e-13	2961	279	110	GO:0006950
Fetal CD14+ Monocytes	response to organic substance	3.40884e-13	2053	749	176	GO:0010033
Fetal CD14+ Monocytes	cellular response to organic substance	7.45771e-13	1681	749	152	GO:0071310
Fetal CD14+ Monocytes	response to oxygen-containing compound	7.8676e-13	993	735	105	GO:1901700
Fetal CD14+ Monocytes	leukocyte activation	9.03235e-13	710	477	65	GO:0045321
Fetal CD14+ Monocytes	cellular response to molecule of bacterial origin	1.83343e-12	146	313	24	GO:0071219
Fetal CD14+ Monocytes	intracellular signal transduction	2.80331e-12	2137	747	178	GO:0035556
Fetal CD14+ Monocytes	cellular response to biotic stimulus	3.80203e-12	166	313	25	GO:0071216
Fetal CD14+ Monocytes	cellular response to lipopolysaccharide	4.60746e-12	137	313	23	GO:0071222
Fetal CD14+ Monocytes	regulation of response to stimulus	7.23452e-12	3181	272	110	GO:0048583
Fetal CD14+ Monocytes	positive regulation of response to external stimulus	1.03156e-11	336	226	29	GO:0032103
Fetal CD14+ Monocytes	regulation of intracellular signal transduction	1.22905e-11	1408	747	131	GO:1902531
Fetal CD14+ Monocytes	regulation of response to external stimulus	2.13333e-11	718	204	39	GO:0032101
Fetal CD14+ Monocytes	cellular response to cytokine stimulus	1.21049e-10	509	699	63	GO:0071345
Fetal CD14+ Monocytes	cell death	1.34901e-10	1496	568	110	GO:0008219
Fetal CD14+ Monocytes	positive regulation of multicellular organismal process	1.5024e-10	1061	449	75	GO:0051240
Fetal CD14+ Monocytes	regulation of cell activation	1.63579e-10	515	256	36	GO:0050865
Fetal CD14+ Monocytes	immune response-regulating signaling pathway	1.83263e-10	425	472	45	GO:0002764
Fetal CD14+ Monocytes	response to lipid	2.52465e-10	497	313	39	GO:0033993
Fetal CD14+ Monocytes	response to bacterium	6.33397e-10	479	272	35	GO:0009617
Fetal CD14+ Monocytes	regulation of defense response	7.3806e-10	456	226	31	GO:0031347
Fetal CD14+ Monocytes	positive regulation of intracellular signal transduction	8.23004e-10	806	709	83	GO:1902533
Fetal CD14+ Monocytes	cellular response to oxygen-containing compound	9.02703e-10	793	735	84	GO:1901701
Fetal CD14+ Monocytes	positive regulation of response to stimulus	1.41653e-09	1766	476	106	GO:0048584
Fetal CD14+ Monocytes	positive regulation of NF-kappaB transcription factor activity	1.51397e-09	148	459	25	GO:0051092
Fetal CD14+ Monocytes	regulation of leukocyte activation	1.60219e-09	479	236	32	GO:0002694
Fetal CD14+ Monocytes	positive regulation of macromolecule metabolic process	3.75136e-09	2760	449	137	GO:0010604
Fetal CD14+ Monocytes	positive regulation of defense response	4.73615e-09	211	226	21	GO:0031349
Fetal CD14+ Monocytes	leukocyte migration	4.76537e-09	299	368	31	GO:0050900
Fetal CD14+ Monocytes	cytokine-mediated signaling pathway	7.40274e-09	371	747	51	GO:0019221
Fetal CD14+ Monocytes	cell surface receptor signaling pathway	8.90264e-09	2196	673	157	GO:0007166
Fetal CD14+ Monocytes	regulation of DNA-binding transcription factor activity	1.19215e-08	390	429	38	GO:0051090
Fetal CD14+ Monocytes	regulation of protein metabolic process	1.42884e-08	2015	435	106	GO:0051246
Fetal CD14+ Monocytes	regulation of cellular protein metabolic process	1.43602e-08	1874	521	115	GO:0032268
Fetal CD14+ Monocytes	programmed cell death	1.94873e-08	1368	568	98	GO:0012501
Fetal CD14+ Monocytes	positive regulation of molecular function	2.61222e-08	1253	431	76	GO:0044093
Fetal CD14+ Monocytes	phosphorylation	2.70302e-08	1424	735	121	GO:0016310
Fetal CD14+ Monocytes	I-kappaB kinase/NF-kappaB signaling	2.74583e-08	258	738	40	GO:0007249
Fetal CD14+ Monocytes	negative regulation of immune system process	4.18788e-08	304	256	25	GO:0002683
Fetal CD14+ Monocytes	positive regulation of gene expression	4.55189e-08	886	449	62	GO:0010628
Fetal CD14+ Monocytes	defense response to other organism	4.75411e-08	788	205	36	GO:0098542
Fetal CD14+ Monocytes	signal transduction	5.14797e-08	4648	673	274	GO:0007165
Fetal CD14+ Monocytes	positive regulation of biological process	5.21265e-08	5086	449	209	GO:0048518
Fetal CD14+ Monocytes	positive regulation of protein metabolic process	5.25892e-08	1236	521	85	GO:0051247
Fetal CD14+ Monocytes	leukocyte cell-cell adhesion	5.70233e-08	297	288	26	GO:0007159
Fetal CD14+ Monocytes	positive regulation of cellular protein metabolic process	6.37123e-08	1155	521	81	GO:0032270
Fetal CD14+ Monocytes	apoptotic process	1.08734e-07	1316	539	90	GO:0006915
Fetal CD14+ Monocytes	positive regulation of metabolic process	1.13413e-07	3037	449	142	GO:0009893
Fetal CD14+ Monocytes	cell chemotaxis	1.22234e-07	268	211	21	GO:0060326
Fetal CD14+ Monocytes	toll-like receptor signaling pathway	1.30953e-07	105	497	20	GO:0002224
Fetal CD14+ Monocytes	positive regulation of signal transduction	1.42624e-07	1212	747	107	GO:0009967
Fetal CD14+ Monocytes	myeloid leukocyte activation	1.49961e-07	159	526	25	GO:0002274
Fetal CD14+ Monocytes	regulation of response to stress	1.57391e-07	1045	204	41	GO:0080134
Fetal CD14+ Monocytes	pattern recognition receptor signaling pathway	1.81038e-07	156	587	26	GO:0002221
Fetal CD14+ Monocytes	lymphocyte activation	2.02229e-07	583	391	43	GO:0046649
Fetal CD14+ Monocytes	positive regulation of catalytic activity	2.52538e-07	915	431	60	GO:0043085
Fetal CD14+ Monocytes	T cell activation	2.54924e-07	359	236	25	GO:0042110
Fetal CD14+ Monocytes	regulation of molecular function	2.78025e-07	2088	480	113	GO:0065009
Fetal CD14+ Monocytes	leukocyte chemotaxis	2.78248e-07	199	267	20	GO:0030595
Fetal CD14+ Monocytes	cell adhesion	3.06832e-07	1175	401	67	GO:0007155
Fetal CD14+ Monocytes	immune effector process	3.4386e-07	501	245	30	GO:0002252
Fetal CD14+ Monocytes	biological adhesion	3.95544e-07	1182	401	67	GO:0022610
Fetal CD14+ Monocytes	positive regulation of protein kinase activity	4.0976e-07	286	431	30	GO:0045860
Fetal CD14+ Monocytes	regulation of protein kinase activity	4.10257e-07	504	729	57	GO:0045859
Fetal CD14+ Monocytes	signaling	5.63903e-07	5053	673	288	GO:0023052
Fetal CD14+ Monocytes	positive regulation of nitrogen compound metabolic process	5.95535e-07	2415	448	118	GO:0051173
Fetal CD14+ Monocytes	regulation of signal transduction	6.01657e-07	2398	747	175	GO:0009966
Fetal CD14+ Monocytes	regulation of signaling	7.59747e-07	2657	742	188	GO:0023051
Fetal CD14+ Monocytes	protein phosphorylation	7.75029e-07	1252	735	106	GO:0006468
Fetal CD14+ Monocytes	regulation of cell communication	1.01554e-06	2648	742	187	GO:0010646
Fetal CD14+ Monocytes	positive regulation of signaling	1.02983e-06	1335	729	110	GO:0023056
Fetal CD14+ Monocytes	chemotaxis	1.04098e-06	465	211	26	GO:0006935
Fetal CD14+ Monocytes	taxis	1.04098e-06	465	211	26	GO:0042330
Fetal CD14+ Monocytes	cell communication	1.15331e-06	5084	673	288	GO:0007154
Fetal CD14+ Monocytes	cellular response to lipid	1.18042e-06	386	313	29	GO:0071396
Fetal CD14+ Monocytes	regulation of phosphorylation	1.28163e-06	1006	735	90	GO:0042325
Fetal CD14+ Monocytes	cell-cell adhesion	1.35156e-06	693	236	34	GO:0098609
Fetal CD14+ Monocytes	positive regulation of phosphorus metabolic process	1.3836e-06	718	431	50	GO:0010562
Fetal CD14+ Monocytes	positive regulation of phosphate metabolic process	1.3836e-06	718	431	50	GO:0045937
Fetal CD14+ Monocytes	regulation of inflammatory response	1.5728e-06	259	226	20	GO:0050727
Fetal CD14+ Monocytes	regulation of catalytic activity	1.59763e-06	1474	740	119	GO:0050790
Fetal CD14+ Monocytes	positive regulation of cell communication	1.63458e-06	1329	729	109	GO:0010647
Fetal CD14+ Monocytes	lipopolysaccharide-mediated signaling pathway	1.7136e-06	43	429	12	GO:0031663
Fetal CD14+ Monocytes	positive regulation of cellular metabolic process	2.05454e-06	2608	448	123	GO:0031325
Fetal CD14+ Monocytes	regulation of tumor necrosis factor superfamily cytokine production	2.06055e-06	130	568	22	GO:1903555
Fetal CD14+ Monocytes	tumor necrosis factor superfamily cytokine production	2.06055e-06	130	568	22	GO:0071706
Fetal CD14+ Monocytes	response to stimulus	2.60785e-06	6895	419	241	GO:0050896
Fetal CD14+ Monocytes	cellular response to stimulus	2.64463e-06	5771	673	317	GO:0051716
Fetal CD14+ Monocytes	phosphate-containing compound metabolic process	3.0194e-06	2224	750	163	GO:0006796
Fetal CD14+ Monocytes	regulation of multicellular organismal process	3.10753e-06	2014	451	102	GO:0051239
Fetal CD14+ Monocytes	positive regulation of immune response	3.32528e-06	485	245	28	GO:0050778
Fetal CD14+ Monocytes	innate immune response	3.33136e-06	588	272	33	GO:0045087
Fetal CD14+ Monocytes	positive regulation of DNA-binding transcription factor activity	3.37975e-06	242	459	27	GO:0051091
Fetal CD14+ Monocytes	regulation of protein phosphorylation	4.17835e-06	885	431	56	GO:0001932
Fetal CD14+ Monocytes	regulation of lymphocyte activation	4.27063e-06	411	236	25	GO:0051249
Fetal CD14+ Monocytes	positive regulation of kinase activity	5.0839e-06	356	431	32	GO:0033674
Fetal CD14+ Monocytes	NIK/NF-kappaB signaling	5.35334e-06	102	634	20	GO:0038061
Fetal CD14+ Monocytes	positive regulation of cellular process	5.40415e-06	4622	431	181	GO:0048522
Fetal CD14+ Monocytes	phosphorus metabolic process	5.45812e-06	2242	750	163	GO:0006793
Fetal CD14+ Monocytes	regulation of phosphate metabolic process	6.08716e-06	1120	431	65	GO:0019220
Fetal CD14+ Monocytes	leukocyte differentiation	6.15661e-06	378	409	32	GO:0002521
Fetal CD14+ Monocytes	regulation of phosphorus metabolic process	6.30706e-06	1121	431	65	GO:0051174
Fetal CD14+ Monocytes	regulation of kinase activity	6.46915e-06	600	729	61	GO:0043549
Fetal CD14+ Monocytes	positive regulation of tumor necrosis factor superfamily cytokine production	6.77387e-06	82	568	17	GO:1903557
Fetal CD14+ Monocytes	positive regulation of phosphorylation	7.21183e-06	661	431	46	GO:0042327
Fetal CD14+ Monocytes	regulation of I-kappaB kinase/NF-kappaB signaling	1.14938e-05	229	738	33	GO:0043122
Fetal CD14+ Monocytes	regulation of protein modification process	1.175e-05	1217	431	68	GO:0031399
Fetal CD14+ Monocytes	regulation of cell death	1.22623e-05	1166	431	66	GO:0010941
Fetal CD14+ Monocytes	defense response to fungus	1.45367e-05	32	3	3	GO:0050832
Fetal CD14+ Monocytes	neutrophil aggregation	1.56279e-05	2	2	2	GO:0070488
Fetal CD14+ Monocytes	positive regulation of protein modification process	1.56675e-05	796	431	51	GO:0031401
Fetal CD14+ Monocytes	regulation of interleukin-6 production	1.72144e-05	112	747	22	GO:0032675
Fetal CD14+ Monocytes	interleukin-6 production	1.72144e-05	112	747	22	GO:0032635
Fetal CD14+ Monocytes	regulation of immune effector process	1.86291e-05	261	233	19	GO:0002697
Fetal CD14+ Monocytes	regulation of response to biotic stimulus	1.88945e-05	273	223	19	GO:0002831
Fetal CD14+ Monocytes	positive regulation of interleukin-6 production	1.89633e-05	77	568	16	GO:0032755
Fetal CD14+ Monocytes	response to fungus	1.9182e-05	35	3	3	GO:0009620
Fetal CD14+ Monocytes	myeloid leukocyte migration	2.2149e-05	186	368	20	GO:0097529
Fetal CD14+ Monocytes	regulation of NIK/NF-kappaB signaling	2.28303e-05	81	272	12	GO:1901222
Fetal CD14+ Monocytes	regulation of vesicle-mediated transport	2.52924e-05	404	735	46	GO:0060627
Fetal CD14+ Monocytes	regulation of leukocyte migration	3.02442e-05	171	368	19	GO:0002685
Fetal CD14+ Monocytes	cell migration	3.38255e-05	1173	402	62	GO:0016477
Fetal CD14+ Monocytes	positive regulation of transferase activity	3.57128e-05	436	735	48	GO:0051347
Fetal CD14+ Monocytes	positive regulation of protein phosphorylation	4.88825e-05	587	431	41	GO:0001934
Fetal CD14+ Monocytes	phagocytosis	5.54065e-05	257	699	33	GO:0006909
Fetal CD14+ Monocytes	myeloid leukocyte mediated immunity	6.28608e-05	65	233	10	GO:0002444
Fetal CD14+ Monocytes	regulation of proteolysis	8.82048e-05	547	738	55	GO:0030162
Fetal CD14+ Monocytes	extrinsic apoptotic signaling pathway	8.99863e-05	169	726	26	GO:0097191
Fetal CD14+ Monocytes	wound healing	9.75096e-05	311	530	31	GO:0042060
Fetal CD14+ Monocytes	granulocyte migration	9.77792e-05	128	278	14	GO:0097530
Fetal CD14+ Monocytes	regulation of interleukin-1 beta production	9.78645e-05	81	448	14	GO:0032651
Fetal CD14+ Monocytes	interleukin-1 beta production	9.78645e-05	81	448	14	GO:0032611
Fetal CD14+ Monocytes	regulation of T cell activation	0.000102286	257	236	18	GO:0050863
Fetal CD14+ Monocytes	regulation of programmed cell death	0.000105225	1054	655	80	GO:0043067
Fetal CD14+ Monocytes	lymphocyte proliferation	0.000121703	204	236	16	GO:0046651
Fetal CD14+ Monocytes	regulation of transport	0.000127938	1296	537	80	GO:0051049
Fetal CD14+ Monocytes	myeloid cell differentiation	0.000131611	257	354	22	GO:0030099
Fetal CD14+ Monocytes	regulation of apoptotic process	0.000134433	1029	431	58	GO:0042981
Fetal CD14+ Monocytes	immune response-regulating cell surface receptor signaling pathway	0.000137743	288	429	26	GO:0002768
Fetal CD14+ Monocytes	leukocyte mediated immunity	0.000140345	311	245	20	GO:0002443
Fetal CD14+ Monocytes	negative regulation of response to stimulus	0.000140538	1263	269	48	GO:0048585
Fetal CD14+ Monocytes	mononuclear cell proliferation	0.000149154	207	236	16	GO:0032943
Fetal CD14+ Monocytes	regulation of transferase activity	0.000150591	709	735	65	GO:0051338
Fetal CD14+ Monocytes	negative regulation of cytokine production	0.000155615	217	256	17	GO:0001818
Fetal CD14+ Monocytes	regulation of cell adhesion	0.000160974	581	726	56	GO:0030155
Fetal CD14+ Monocytes	locomotion	0.000161155	1427	402	69	GO:0040011
Fetal CD14+ Monocytes	tumor necrosis factor production	0.000171424	125	568	19	GO:0032640
Fetal CD14+ Monocytes	regulation of tumor necrosis factor production	0.000171424	125	568	19	GO:0032680
Fetal CD14+ Monocytes	response to wounding	0.000172395	371	530	34	GO:0009611
Fetal CD14+ Monocytes	regulation of response to cytokine stimulus	0.000186006	127	747	22	GO:0060759
Fetal CD14+ Monocytes	positive regulation of response to biotic stimulus	0.000188583	142	223	13	GO:0002833
Fetal CD14+ Monocytes	granulocyte chemotaxis	0.000189575	110	240	12	GO:0071621
Fetal CD14+ Monocytes	positive regulation of inflammatory response	0.000204426	104	256	12	GO:0050729
Fetal CD14+ Monocytes	negative regulation of cell activation	0.000210644	148	255	14	GO:0050866
Fetal CD14+ Monocytes	defense response to bacterium	0.000226936	276	24	7	GO:0042742
Fetal CD14+ Monocytes	regulation of cell-cell adhesion	0.000248224	356	699	39	GO:0022407
Fetal CD14+ Monocytes	positive regulation of interleukin-2 production	0.000251775	26	391	8	GO:0032743
Fetal CD14+ Monocytes	regulation of leukocyte cell-cell adhesion	0.000267294	261	699	32	GO:1903037
Fetal CD14+ Monocytes	intrinsic apoptotic signaling pathway	0.0003045	234	10	5	GO:0097193
Fetal CD14+ Monocytes	negative regulation of NF-kappaB transcription factor activity	0.000306338	83	272	11	GO:0032088
Fetal CD14+ Monocytes	sequestering of zinc ion	0.000328187	7	2	2	GO:0032119
Fetal CD14+ Monocytes	regulation of phagocytosis	0.000336474	77	699	16	GO:0050764
Fetal CD14+ Monocytes	regulation of leukocyte mediated immunity	0.000337188	168	233	14	GO:0002703
Fetal CD14+ Monocytes	regulation of peptidase activity	0.000354622	299	94	12	GO:0052547
Fetal CD14+ Monocytes	neutrophil chemotaxis	0.000356047	91	3	3	GO:0030593
Fetal CD14+ Monocytes	positive regulation of cellular component movement	0.000363959	470	223	23	GO:0051272
Fetal CD14+ Monocytes	regulation of lymphocyte proliferation	0.000366412	167	236	14	GO:0050670
Fetal CD14+ Monocytes	regulation of interleukin-2 production	0.000387084	48	391	10	GO:0032663
Fetal CD14+ Monocytes	interleukin-2 production	0.000387084	48	391	10	GO:0032623
Fetal CD14+ Monocytes	regulation of mononuclear cell proliferation	0.000424615	169	236	14	GO:0032944
Fetal CD14+ Monocytes	activation of immune response	0.000446902	334	245	20	GO:0002253
Fetal CD14+ Monocytes	immune response-activating cell surface receptor signaling pathway	0.000447719	266	429	24	GO:0002429
Fetal CD14+ Monocytes	immune response-activating signal transduction	0.000447719	266	429	24	GO:0002757
Fetal CD14+ Monocytes	positive regulation of innate immune response	0.000456714	108	94	8	GO:0045089
Fetal CD14+ Monocytes	positive regulation of cell activation	0.00048024	342	747	39	GO:0050867
Fetal CD14+ Monocytes	interleukin-1 production	0.000510669	92	448	14	GO:0032612
Fetal CD14+ Monocytes	regulation of interleukin-1 production	0.000510669	92	448	14	GO:0032652
Fetal CD14+ Monocytes	positive regulation of cell migration	0.000511689	442	223	22	GO:0030335
Fetal CD14+ Monocytes	regulation of localization	0.000517498	2162	539	115	GO:0032879
Fetal CD14+ Monocytes	regulation of multicellular organismal development	0.000528051	933	84	19	GO:2000026
Fetal CD14+ Monocytes	leukocyte proliferation	0.000530192	227	236	16	GO:0070661
Fetal CD14+ Monocytes	positive regulation of proteolysis	0.0005312	316	391	25	GO:0045862
Fetal CD14+ Monocytes	regulation of innate immune response	0.000566185	183	223	14	GO:0045088
Fetal CD14+ Monocytes	positive regulation of leukocyte cell-cell adhesion	0.000578036	192	699	26	GO:1903039
Fetal CD14+ Monocytes	neutrophil migration	0.000581717	107	3	3	GO:1990266
Fetal CD14+ Monocytes	negative regulation of programmed cell death	0.000584618	628	716	57	GO:0043069
Fetal CD14+ Monocytes	positive regulation of interleukin-1 beta production	0.00062119	56	657	13	GO:0032731
Fetal CD14+ Monocytes	positive regulation of vasculature development	0.00063198	119	404	15	GO:1904018
Fetal CD14+ Monocytes	positive regulation of angiogenesis	0.00063198	119	404	15	GO:0045766
Fetal CD14+ Monocytes	negative regulation of apoptotic process	0.000637298	614	716	56	GO:0043066
Fetal CD14+ Monocytes	regulation of developmental process	0.000678635	1741	510	93	GO:0050793
Fetal CD14+ Monocytes	positive regulation of developmental process	0.000807159	914	151	26	GO:0051094
Fetal CD14+ Monocytes	regulation of leukocyte differentiation	0.000817492	197	393	19	GO:1902105
Fetal CD14+ Monocytes	hemopoiesis	0.000827618	562	409	36	GO:0030097
Fetal CD14+ Monocytes	positive regulation of chemokine production	0.00083311	55	367	10	GO:0032722
Fetal CD14+ Monocytes	myeloid leukocyte differentiation	0.000838083	142	393	16	GO:0002573
Fetal CD14+ Monocytes	peptidyl-cysteine S-nitrosylation	0.000859536	11	2	2	GO:0018119
Fetal CD14+ Monocytes	protein nitrosylation	0.000859536	11	2	2	GO:0017014
Fetal CD14+ Monocytes	myeloid cell homeostasis	0.000863344	91	336	12	GO:0002262
Fetal CD14+ Monocytes	leukocyte aggregation	0.00103144	12	2	2	GO:0070486
Fetal CD14+ Monocytes	neutrophil mediated immunity	0.0010416	26	192	6	GO:0002446
Fetal CD14+ Monocytes	negative regulation of leukocyte activation	0.00108354	131	236	12	GO:0002695
Fetal CD14+ Monocytes	positive regulation of cell motility	0.00108504	462	223	22	GO:2000147
Fetal CD14+ Monocytes	positive regulation of tumor necrosis factor production	0.00108698	78	568	14	GO:0032760
Fetal CD14+ Monocytes	cellular response to organonitrogen compound	0.00110093	401	735	42	GO:0071417
Fetal CD14+ Monocytes	regulation of leukocyte proliferation	0.00112602	183	236	14	GO:0070663
Fetal CD14+ Monocytes	negative regulation of cell death	0.00113233	694	727	61	GO:0060548
Fetal CD14+ Monocytes	apoptotic signaling pathway	0.0011352	450	726	45	GO:0097190
Fetal CD14+ Monocytes	localization of cell	0.00114399	1324	402	63	GO:0051674
Fetal CD14+ Monocytes	cell motility	0.00114399	1324	402	63	GO:0048870
Fetal CD14+ Monocytes	negative regulation of response to external stimulus	0.00116669	295	726	34	GO:0032102
Fetal CD14+ Monocytes	immune system development	0.00117073	620	409	38	GO:0002520
Fetal CD14+ Monocytes	positive regulation of hemopoiesis	0.00124931	112	393	14	GO:1903708
Fetal CD14+ Monocytes	positive regulation of leukocyte differentiation	0.00124931	112	393	14	GO:1902107
Fetal CD14+ Monocytes	negative regulation of protein metabolic process	0.00125521	788	731	67	GO:0051248
Fetal CD14+ Monocytes	regulation of extrinsic apoptotic signaling pathway	0.001261	112	726	19	GO:2001236
Fetal CD14+ Monocytes	regulation of endopeptidase activity	0.00128344	276	94	11	GO:0052548
Fetal CD14+ Monocytes	negative regulation of lymphocyte activation	0.00134704	110	236	11	GO:0051250
Fetal CD14+ Monocytes	positive regulation of I-kappaB kinase/NF-kappaB signaling	0.00135861	173	709	24	GO:0043123
Fetal CD14+ Monocytes	regulation of hemopoiesis	0.00138229	269	297	19	GO:1903706
Fetal CD14+ Monocytes	leukocyte migration involved in inflammatory response	0.00142214	14	2	2	GO:0002523
Fetal CD14+ Monocytes	sequestering of metal ion	0.00142214	14	2	2	GO:0051238
Fetal CD14+ Monocytes	hematopoietic or lymphoid organ development	0.00148714	576	409	36	GO:0048534
Fetal CD14+ Monocytes	positive regulation of locomotion	0.00150005	471	223	22	GO:0040017
Fetal CD14+ Monocytes	negative regulation of multicellular organismal process	0.00163394	735	256	31	GO:0051241
Fetal CD14+ Monocytes	homeostasis of number of cells	0.00182576	127	652	19	GO:0048872
Fetal CD14+ Monocytes	positive regulation of leukocyte activation	0.00185178	333	747	37	GO:0002696
Fetal CD14+ Monocytes	positive regulation of T cell activation	0.00213319	172	227	13	GO:0050870
Fetal CD14+ Monocytes	negative regulation of DNA-binding transcription factor activity	0.00221421	155	340	15	GO:0043433
Fetal CD14+ Monocytes	leukocyte homeostasis	0.00229302	36	652	10	GO:0001776
Fetal CD14+ Monocytes	necrotic cell death	0.00231956	39	597	10	GO:0070265
Fetal CD14+ Monocytes	vesicle-mediated transport	0.00233077	1297	547	77	GO:0016192
Fetal CD14+ Monocytes	positive regulation of interleukin-1 production	0.00243327	63	448	11	GO:0032732
Fetal CD14+ Monocytes	positive regulation of cell death	0.00263128	425	296	24	GO:0010942
Fetal CD14+ Monocytes	negative regulation of immune response	0.00278116	129	216	11	GO:0050777
Fetal CD14+ Monocytes	peptidyl-tyrosine phosphorylation	0.00278603	243	312	18	GO:0018108
Fetal CD14+ Monocytes	positive regulation of cell differentiation	0.0028371	599	227	25	GO:0045597
Fetal CD14+ Monocytes	cell activation involved in immune response	0.00315852	206	451	20	GO:0002263
Fetal CD14+ Monocytes	peptidyl-tyrosine modification	0.00332285	246	312	18	GO:0018212
Fetal CD14+ Monocytes	regulation of peptidyl-tyrosine phosphorylation	0.00372704	199	312	16	GO:0050730
Fetal CD14+ Monocytes	positive regulation of programmed cell death	0.00406654	377	78	11	GO:0043068
Fetal CD14+ Monocytes	negative regulation of inflammatory response	0.00452114	102	94	7	GO:0050728
Fetal CD14+ Monocytes	myeloid cell development	0.00490424	29	697	9	GO:0061515
Fetal CD14+ Monocytes	positive regulation of cell adhesion	0.00502411	341	699	35	GO:0045785
Fetal CD14+ Monocytes	regulation of biological quality	0.00536436	2933	579	150	GO:0065008
Fetal CD14+ Monocytes	cellular response to nitrogen compound	0.00548127	456	735	44	GO:1901699
Fetal CD14+ Monocytes	positive regulation of NIK/NF-kappaB signaling	0.00575473	53	272	8	GO:1901224
Fetal CD14+ Monocytes	negative regulation of biological process	0.0062041	4286	271	107	GO:0048519
Fetal CD14+ Monocytes	positive regulation of cell-cell adhesion	0.00641525	231	699	27	GO:0022409
Fetal CD14+ Monocytes	mast cell activation	0.00670879	38	176	6	GO:0045576
Fetal CD14+ Monocytes	regulation of metabolic process	0.00677815	5714	418	194	GO:0019222
Fetal CD14+ Monocytes	regulation of antigen processing and presentation	0.00743442	18	223	5	GO:0002577
Fetal CD14+ Monocytes	tumor necrosis factor-mediated signaling pathway	0.00750799	81	738	15	GO:0033209
Fetal CD14+ Monocytes	leukocyte activation involved in immune response	0.00757862	201	670	24	GO:0002366
Fetal CD14+ Monocytes	positive regulation of peptidase activity	0.00785092	165	448	17	GO:0010952
Fetal CD14+ Monocytes	negative regulation of cellular protein metabolic process	0.00807801	733	747	62	GO:0032269
Fetal CD14+ Monocytes	MyD88-dependent toll-like receptor signaling pathway	0.00821288	17	442	6	GO:0002755
Fetal CD14+ Monocytes	negative regulation of intracellular signal transduction	0.00823278	432	269	22	GO:1902532
Fetal CD14+ Monocytes	positive regulation of interleukin-4 production	0.00824921	19	389	6	GO:0032753
Fetal CD14+ Monocytes	regulation of myeloid cell differentiation	0.00837966	149	297	13	GO:0045637
Fetal CD14+ Monocytes	positive regulation of T cell differentiation	0.00844041	66	391	10	GO:0045582
Fetal CD14+ Monocytes	cellular zinc ion homeostasis	0.00876727	34	2	2	GO:0006882
Fetal CD14+ Monocytes	T cell proliferation	0.00897799	138	274	12	GO:0042098
Fetal CD14+ Monocytes	negative regulation of defense response	0.00909174	169	699	22	GO:0031348
Fetal CD14+ Monocytes	chemokine production	0.00949471	71	367	10	GO:0032602
Fetal CD14+ Monocytes	regulation of chemokine production	0.00949471	71	367	10	GO:0032642
Fetal CD14+ Monocytes	extrinsic apoptotic signaling pathway via death domain receptors	0.00957695	64	726	13	GO:0008625
Fetal CD14+ Monocytes	zinc ion homeostasis	0.0098456	36	2	2	GO:0055069
Fetal CD14+ Monocytes	regulation of cell migration	0.00991456	744	402	40	GO:0030334
Fetal CD14+ Monocytes	mononuclear cell differentiation	0.0103337	296	460	24	GO:1903131
Fetal CD14+ Monocytes	lymphocyte differentiation	0.0107424	257	460	22	GO:0030098
Fetal CD14+ Monocytes	regulation of cysteine-type endopeptidase activity	0.0109767	193	714	24	GO:2000116
Fetal CD14+ Monocytes	regulation of cysteine-type endopeptidase activity involved in apoptotic process	0.0112982	165	67	7	GO:0043281
Fetal CD14+ Monocytes	negative regulation of molecular function	0.0114101	750	738	62	GO:0044092
Fetal CD14+ Monocytes	mononuclear cell migration	0.0114836	166	274	13	GO:0071674
Fetal CD14+ Monocytes	peptidyl-cysteine modification	0.0121898	40	2	2	GO:0018198
Fetal CD14+ Monocytes	cytokine production involved in immune response	0.0123279	77	429	11	GO:0002367
Fetal CD14+ Monocytes	regulation of cytokine production involved in immune response	0.0123279	77	429	11	GO:0002718
Fetal CD14+ Monocytes	negative regulation of catalytic activity	0.0127901	461	727	43	GO:0043086
Fetal CD14+ Monocytes	regulation of apoptotic signaling pathway	0.0128506	258	726	29	GO:2001233
Fetal CD14+ Monocytes	positive regulation of intrinsic apoptotic signaling pathway	0.0134556	42	2	2	GO:2001244
Fetal CD14+ Monocytes	regulation of cytokine-mediated signaling pathway	0.0137827	116	747	18	GO:0001959
Fetal CD14+ Monocytes	cell differentiation	0.0141856	2745	539	132	GO:0030154
Fetal CD14+ Monocytes	response to tumor necrosis factor	0.0145615	181	521	19	GO:0034612
Fetal CD14+ Monocytes	innate immune response-activating signal transduction	0.0150747	22	94	4	GO:0002758
Fetal CD14+ Monocytes	regulation of cellular process	0.015779	9383	22	22	GO:0050794
Fetal CD14+ Monocytes	positive regulation of lymphocyte activation	0.0158465	298	233	16	GO:0051251
Fetal CD14+ Monocytes	positive regulation of cell population proliferation	0.0165198	662	227	25	GO:0008284
Fetal CD14+ Monocytes	T cell differentiation	0.0166645	170	460	17	GO:0030217
Fetal CD14+ Monocytes	cell population proliferation	0.0174485	1361	286	47	GO:0008283
Fetal CD14+ Monocytes	homeostatic process	0.0179978	1351	19	9	GO:0042592
Fetal CD14+ Monocytes	positive regulation of apoptotic process	0.0185553	364	94	11	GO:0043065
Fetal CD14+ Monocytes	cellular developmental process	0.0188505	2818	462	118	GO:0048869
Fetal CD14+ Monocytes	negative regulation of phosphorylation	0.0190449	297	747	32	GO:0042326
Fetal CD14+ Monocytes	activation of innate immune response	0.0195516	49	94	5	GO:0002218
Fetal CD14+ Monocytes	negative regulation of cell communication	0.0198127	1030	269	37	GO:0010648
Fetal CD14+ Monocytes	positive regulation of cysteine-type endopeptidase activity involved in apoptotic process	0.0205398	114	41	5	GO:0043280
Fetal CD14+ Monocytes	regulation of cellular metabolic process	0.0209798	5115	418	175	GO:0031323
Fetal CD14+ Monocytes	regulation of cell motility	0.0211166	796	402	41	GO:2000145
Fetal CD14+ Monocytes	negative regulation of signaling	0.0215987	1034	269	37	GO:0023057
Fetal CD14+ Monocytes	humoral immune response	0.0229147	281	18	5	GO:0006959
Fetal CD14+ Monocytes	leukocyte degranulation	0.0238633	51	94	5	GO:0043299
Fetal CD14+ Monocytes	MAPK cascade	0.0240383	603	371	32	GO:0000165
Fetal CD14+ Monocytes	negative regulation of lymphocyte proliferation	0.0243525	58	142	6	GO:0050672
Fetal CD14+ Monocytes	response to organonitrogen compound	0.02445	593	735	51	GO:0010243
Fetal CD14+ Monocytes	regulation of hydrolase activity	0.0244551	750	740	61	GO:0051336
Fetal CD14+ Monocytes	negative regulation of metabolic process	0.025753	2367	320	76	GO:0009892
Fetal CD14+ Monocytes	regulation of interleukin-8 production	0.0257836	83	429	11	GO:0032677
Fetal CD14+ Monocytes	interleukin-8 production	0.0257836	83	429	11	GO:0032637
Fetal CD14+ Monocytes	negative regulation of mononuclear cell proliferation	0.0269129	59	142	6	GO:0032945
Fetal CD14+ Monocytes	regulation of cell differentiation	0.0272805	1076	656	73	GO:0045595
Fetal CD14+ Monocytes	regulation of interleukin-12 production	0.0274761	50	256	7	GO:0032655
Fetal CD14+ Monocytes	interleukin-12 production	0.0274761	50	256	7	GO:0032615
Fetal CD14+ Monocytes	regulation of mast cell activation	0.0274922	30	442	7	GO:0033003
Fetal CD14+ Monocytes	regulation of myeloid leukocyte differentiation	0.0275455	78	297	9	GO:0002761
Fetal CD14+ Monocytes	positive regulation of cytokine production involved in immune response	0.0280682	55	429	9	GO:0002720
Fetal CD14+ Monocytes	positive regulation of cytokine production involved in inflammatory response	0.0283173	17	313	5	GO:1900017
Fetal CD14+ Monocytes	respiratory burst	0.0285248	30	169	5	GO:0045730
Fetal CD14+ Monocytes	regulation of cytoplasmic transport	0.0285368	26	735	8	GO:1903649
Fetal CD14+ Monocytes	regulation of leukocyte chemotaxis	0.0298074	104	345	11	GO:0002688
Fetal CD14+ Monocytes	interferon-gamma production	0.0298623	91	256	9	GO:0032609
Fetal CD14+ Monocytes	regulation of interferon-gamma production	0.0298623	91	256	9	GO:0032649
Fetal CD14+ Monocytes	regulation of locomotion	0.030193	819	494	48	GO:0040012
Fetal CD14+ Monocytes	cytokine production involved in inflammatory response	0.0305932	44	699	10	GO:0002534
Fetal CD14+ Monocytes	regulation of cytokine production involved in inflammatory response	0.0305932	44	699	10	GO:1900015
Fetal CD14+ Monocytes	cell killing	0.0332381	140	37	5	GO:0001906
Fetal CD14+ Monocytes	regulation of myeloid leukocyte mediated immunity	0.0334419	38	233	6	GO:0002886
Fetal CD14+ Monocytes	regulation of protein serine/threonine kinase activity	0.0336052	289	284	17	GO:0071900
Fetal CD14+ Monocytes	positive regulation of protein-containing complex assembly	0.0345051	167	713	21	GO:0031334
Fetal CD14+ Monocytes	cellular response to tumor necrosis factor	0.0361115	162	738	21	GO:0071356
Fetal CD14+ Monocytes	interleukin-4 production	0.0369144	24	389	6	GO:0032633
Fetal CD14+ Monocytes	regulation of interleukin-4 production	0.0369144	24	389	6	GO:0032673
Fetal CD14+ Monocytes	negative regulation of peptidase activity	0.0383902	128	727	18	GO:0010466
Fetal CD14+ Monocytes	positive regulation of lymphocyte differentiation	0.0387991	78	391	10	GO:0045621
Fetal CD14+ Monocytes	positive regulation of blood vessel endothelial cell migration	0.0394022	47	192	6	GO:0043536
Fetal CD14+ Monocytes	negative regulation of signal transduction	0.0399107	980	269	35	GO:0009968
Fetal CD14+ Monocytes	regulation of leukocyte degranulation	0.0408452	35	733	9	GO:0043300
Fetal CD14+ Monocytes	activation of cysteine-type endopeptidase activity involved in apoptotic process	0.0410702	73	2	2	GO:0006919
Fetal CD14+ Monocytes	negative regulation of cellular process	0.0420978	3903	599	190	GO:0048523
Fetal CD14+ Monocytes	negative regulation of endopeptidase activity	0.0421603	117	727	17	GO:0010951
Fetal CD14+ Monocytes	regulation of nitrogen compound metabolic process	0.0431744	4779	418	164	GO:0051171
Fetal CD14+ Monocytes	negative regulation of leukocyte proliferation	0.043183	64	142	6	GO:0070664
Fetal CD14+ Monocytes	positive regulation of cysteine-type endopeptidase activity	0.0433932	133	41	5	GO:2001056
Fetal CD14+ Monocytes	regulation of cellular component movement	0.044061	855	494	49	GO:0051270
Fetal CD14+ Monocytes	positive regulation of nucleic acid-templated transcription	0.0445158	1198	414	55	GO:1903508
Fetal CD14+ Monocytes	positive regulation of transcription, DNA-templated	0.0445158	1198	414	55	GO:0045893
Fetal CD14+ Monocytes	regulation of biological process	0.0445719	9836	22	22	GO:0050789
Fetal CD14+ Monocytes	regulation of granulocyte differentiation	0.0463469	10	650	5	GO:0030852
Fetal CD14+ Monocytes	positive regulation of RNA biosynthetic process	0.0466379	1200	414	55	GO:1902680
Fetal CD14+ Monocytes	regulation of lipopolysaccharide-mediated signaling pathway	0.0485345	23	428	6	GO:0031664
Fetal CD14+ Monocytes	negative regulation of phosphate metabolic process	0.0494003	340	747	34	GO:0045936

## Sheet: Fetal CD8+ Activated T Cells
Cell type cluster	Term name	Adjusted P-value	Term size	Query size	Intersection size	Term ID
Fetal CD8+ Activated T Cells	leukocyte activation	2.13449e-17	710	528	77	GO:0045321
Fetal CD8+ Activated T Cells	lymphocyte activation	2.71832e-17	583	422	61	GO:0046649
Fetal CD8+ Activated T Cells	cell activation	1.8004e-15	822	767	101	GO:0001775
Fetal CD8+ Activated T Cells	leukocyte cell-cell adhesion	2.49198e-15	297	781	56	GO:0007159
Fetal CD8+ Activated T Cells	regulation of immune system process	3.43258e-15	1141	767	124	GO:0002682
Fetal CD8+ Activated T Cells	immune system process	5.92652e-15	2020	767	182	GO:0002376
Fetal CD8+ Activated T Cells	T cell activation	4.08089e-12	359	781	57	GO:0042110
Fetal CD8+ Activated T Cells	regulation of immune response	4.64379e-12	725	612	75	GO:0050776
Fetal CD8+ Activated T Cells	regulation of leukocyte cell-cell adhesion	9.92781e-12	261	781	47	GO:1903037
Fetal CD8+ Activated T Cells	regulation of T cell activation	2.46315e-11	257	781	46	GO:0050863
Fetal CD8+ Activated T Cells	positive regulation of immune system process	2.41655e-10	743	767	84	GO:0002684
Fetal CD8+ Activated T Cells	regulation of lymphocyte activation	9.80467e-10	411	414	40	GO:0051249
Fetal CD8+ Activated T Cells	protein modification process	1.44158e-09	2917	832	233	GO:0036211
Fetal CD8+ Activated T Cells	cellular protein modification process	1.44158e-09	2917	832	233	GO:0006464
Fetal CD8+ Activated T Cells	immune response	1.51002e-09	1389	422	83	GO:0006955
Fetal CD8+ Activated T Cells	regulation of leukocyte activation	1.98222e-09	479	414	43	GO:0002694
Fetal CD8+ Activated T Cells	regulation of cell-cell adhesion	2.11014e-09	356	781	52	GO:0022407
Fetal CD8+ Activated T Cells	regulation of response to stimulus	4.31686e-09	3181	429	146	GO:0048583
Fetal CD8+ Activated T Cells	regulation of cell activation	5.76272e-09	515	414	44	GO:0050865
Fetal CD8+ Activated T Cells	positive regulation of immune response	9.43886e-09	485	612	53	GO:0050778
Fetal CD8+ Activated T Cells	macromolecule modification	1.01013e-08	3103	832	241	GO:0043412
Fetal CD8+ Activated T Cells	positive regulation of macromolecule metabolic process	1.36581e-08	2760	834	220	GO:0010604
Fetal CD8+ Activated T Cells	positive regulation of metabolic process	3.02162e-08	3037	836	236	GO:0009893
Fetal CD8+ Activated T Cells	intracellular signal transduction	3.75106e-08	2137	874	186	GO:0035556
Fetal CD8+ Activated T Cells	immune response-regulating cell surface receptor signaling pathway	5.043e-08	288	420	31	GO:0002768
Fetal CD8+ Activated T Cells	positive regulation of leukocyte cell-cell adhesion	6.04633e-08	192	767	34	GO:1903039
Fetal CD8+ Activated T Cells	activation of immune response	7.44647e-08	334	612	41	GO:0002253
Fetal CD8+ Activated T Cells	immune response-activating cell surface receptor signaling pathway	1.65037e-07	266	420	29	GO:0002429
Fetal CD8+ Activated T Cells	immune response-activating signal transduction	1.65037e-07	266	420	29	GO:0002757
Fetal CD8+ Activated T Cells	regulation of cell adhesion	1.92897e-07	581	520	51	GO:0030155
Fetal CD8+ Activated T Cells	regulation of response to biotic stimulus	2.75117e-07	273	563	34	GO:0002831
Fetal CD8+ Activated T Cells	immune response-regulating signaling pathway	3.01872e-07	425	420	37	GO:0002764
Fetal CD8+ Activated T Cells	T cell receptor signaling pathway	5.86816e-07	106	798	24	GO:0050852
Fetal CD8+ Activated T Cells	positive regulation of cell-cell adhesion	6.74828e-07	231	767	36	GO:0022409
Fetal CD8+ Activated T Cells	regulation of defense response	7.70725e-07	456	563	45	GO:0031347
Fetal CD8+ Activated T Cells	positive regulation of T cell activation	1.28058e-06	172	767	30	GO:0050870
Fetal CD8+ Activated T Cells	positive regulation of cellular metabolic process	1.29593e-06	2608	836	203	GO:0031325
Fetal CD8+ Activated T Cells	phosphorylation	1.31241e-06	1424	429	78	GO:0016310
Fetal CD8+ Activated T Cells	regulation of immune effector process	1.72842e-06	261	504	30	GO:0002697
Fetal CD8+ Activated T Cells	regulation of innate immune response	2.29711e-06	183	647	28	GO:0045088
Fetal CD8+ Activated T Cells	positive regulation of biological process	2.32637e-06	5086	836	346	GO:0048518
Fetal CD8+ Activated T Cells	negative regulation of lymphocyte activation	2.63766e-06	110	504	19	GO:0051250
Fetal CD8+ Activated T Cells	antigen receptor-mediated signaling pathway	5.38283e-06	217	420	24	GO:0050851
Fetal CD8+ Activated T Cells	negative regulation of response to stimulus	1.00612e-05	1263	415	68	GO:0048585
Fetal CD8+ Activated T Cells	positive regulation of nitrogen compound metabolic process	1.18963e-05	2415	836	187	GO:0051173
Fetal CD8+ Activated T Cells	negative regulation of immune system process	1.38569e-05	304	647	36	GO:0002683
Fetal CD8+ Activated T Cells	negative regulation of metabolic process	1.53412e-05	2367	844	185	GO:0009892
Fetal CD8+ Activated T Cells	negative regulation of biological process	1.66417e-05	4286	844	299	GO:0048519
Fetal CD8+ Activated T Cells	cellular protein metabolic process	1.72626e-05	3922	781	260	GO:0044267
Fetal CD8+ Activated T Cells	regulation of metabolic process	2.17759e-05	5714	890	397	GO:0019222
Fetal CD8+ Activated T Cells	regulation of macromolecule metabolic process	2.50258e-05	5269	818	344	GO:0060255
Fetal CD8+ Activated T Cells	protein phosphorylation	2.79751e-05	1252	429	68	GO:0006468
Fetal CD8+ Activated T Cells	positive regulation of response to stimulus	3.11203e-05	1766	426	86	GO:0048584
Fetal CD8+ Activated T Cells	negative regulation of cellular protein metabolic process	3.24292e-05	733	854	76	GO:0032269
Fetal CD8+ Activated T Cells	leukocyte migration	3.83161e-05	299	285	22	GO:0050900
Fetal CD8+ Activated T Cells	negative regulation of leukocyte activation	5.22024e-05	131	504	19	GO:0002695
Fetal CD8+ Activated T Cells	regulation of leukocyte proliferation	5.34998e-05	183	520	23	GO:0070663
Fetal CD8+ Activated T Cells	negative regulation of macromolecule metabolic process	5.97937e-05	2200	844	172	GO:0010605
Fetal CD8+ Activated T Cells	positive regulation of cell adhesion	6.73203e-05	341	425	29	GO:0045785
Fetal CD8+ Activated T Cells	protein K63-linked ubiquitination	6.89737e-05	57	753	15	GO:0070534
Fetal CD8+ Activated T Cells	regulation of primary metabolic process	6.99607e-05	4909	844	331	GO:0080090
Fetal CD8+ Activated T Cells	negative regulation of protein metabolic process	7.13291e-05	788	824	77	GO:0051248
Fetal CD8+ Activated T Cells	negative regulation of phosphorylation	7.23618e-05	297	550	31	GO:0042326
Fetal CD8+ Activated T Cells	immune effector process	7.92376e-05	501	258	27	GO:0002252
Fetal CD8+ Activated T Cells	regulation of cellular metabolic process	7.98207e-05	5115	888	358	GO:0031323
Fetal CD8+ Activated T Cells	regulation of nitrogen compound metabolic process	8.56548e-05	4779	888	338	GO:0051171
Fetal CD8+ Activated T Cells	regulation of gene expression	9.01588e-05	4122	818	278	GO:0010468
Fetal CD8+ Activated T Cells	negative regulation of cellular process	9.14326e-05	3903	844	273	GO:0048523
Fetal CD8+ Activated T Cells	negative regulation of cellular metabolic process	0.000102729	1993	844	158	GO:0031324
Fetal CD8+ Activated T Cells	phosphorus metabolic process	0.000104868	2242	429	101	GO:0006793
Fetal CD8+ Activated T Cells	negative regulation of immune response	0.000127717	129	542	19	GO:0050777
Fetal CD8+ Activated T Cells	regulation of intracellular signal transduction	0.000135237	1408	890	125	GO:1902531
Fetal CD8+ Activated T Cells	cell-cell adhesion	0.00013708	693	395	42	GO:0098609
Fetal CD8+ Activated T Cells	phosphate-containing compound metabolic process	0.000137264	2224	429	100	GO:0006796
Fetal CD8+ Activated T Cells	positive regulation of cellular process	0.00014424	4622	893	329	GO:0048522
Fetal CD8+ Activated T Cells	cellular extravasation	0.000148062	59	285	10	GO:0045123
Fetal CD8+ Activated T Cells	negative regulation of phosphate metabolic process	0.000151985	340	550	33	GO:0045936
Fetal CD8+ Activated T Cells	positive regulation of leukocyte activation	0.0001537	333	767	40	GO:0002696
Fetal CD8+ Activated T Cells	regulation of cytokine production	0.000155634	592	301	32	GO:0001817
Fetal CD8+ Activated T Cells	negative regulation of phosphorus metabolic process	0.000162946	341	550	33	GO:0010563
Fetal CD8+ Activated T Cells	leukocyte proliferation	0.000189558	227	520	25	GO:0070661
Fetal CD8+ Activated T Cells	cytokine production	0.000195946	598	301	32	GO:0001816
Fetal CD8+ Activated T Cells	positive regulation of lymphocyte activation	0.000202229	298	767	37	GO:0051251
Fetal CD8+ Activated T Cells	small GTPase mediated signal transduction	0.000202374	380	651	39	GO:0007264
Fetal CD8+ Activated T Cells	regulation of lymphocyte proliferation	0.000212494	167	520	21	GO:0050670
Fetal CD8+ Activated T Cells	negative regulation of T cell activation	0.000234164	90	504	15	GO:0050868
Fetal CD8+ Activated T Cells	positive regulation of innate immune response	0.000248923	108	612	18	GO:0045089
Fetal CD8+ Activated T Cells	regulation of mononuclear cell proliferation	0.000261066	169	520	21	GO:0032944
Fetal CD8+ Activated T Cells	negative regulation of nitrogen compound metabolic process	0.000283475	1865	844	148	GO:0051172
Fetal CD8+ Activated T Cells	hemopoiesis	0.000295031	562	826	59	GO:0030097
Fetal CD8+ Activated T Cells	leukocyte activation involved in immune response	0.000313253	201	258	16	GO:0002366
Fetal CD8+ Activated T Cells	positive regulation of cell activation	0.000316407	342	767	40	GO:0050867
Fetal CD8+ Activated T Cells	immune system development	0.000361238	620	826	63	GO:0002520
Fetal CD8+ Activated T Cells	alpha-beta T cell activation	0.000371242	106	504	16	GO:0046631
Fetal CD8+ Activated T Cells	negative regulation of protein modification process	0.000379105	407	854	48	GO:0031400
Fetal CD8+ Activated T Cells	negative regulation of cell activation	0.00038091	148	504	19	GO:0050866
Fetal CD8+ Activated T Cells	lymphocyte proliferation	0.000402586	204	520	23	GO:0046651
Fetal CD8+ Activated T Cells	protein metabolic process	0.000412001	4339	781	275	GO:0019538
Fetal CD8+ Activated T Cells	inflammatory response	0.000422472	510	275	27	GO:0006954
Fetal CD8+ Activated T Cells	cell activation involved in immune response	0.000438631	206	258	16	GO:0002263
Fetal CD8+ Activated T Cells	positive regulation of RNA metabolic process	0.00043968	1319	834	111	GO:0051254
Fetal CD8+ Activated T Cells	lymphocyte differentiation	0.00049761	257	622	29	GO:0030098
Fetal CD8+ Activated T Cells	regulation of response to external stimulus	0.00050112	718	563	53	GO:0032101
Fetal CD8+ Activated T Cells	mononuclear cell proliferation	0.00052449	207	520	23	GO:0032943
Fetal CD8+ Activated T Cells	protein ubiquitination	0.000530643	590	781	58	GO:0016567
Fetal CD8+ Activated T Cells	signal transduction	0.000603018	4648	433	174	GO:0007165
Fetal CD8+ Activated T Cells	regulation of signal transduction	0.000628913	2398	836	178	GO:0009966
Fetal CD8+ Activated T Cells	regulation of leukocyte mediated immunity	0.000635959	168	504	20	GO:0002703
Fetal CD8+ Activated T Cells	regulation of antigen receptor-mediated signaling pathway	0.000638085	51	869	14	GO:0050854
Fetal CD8+ Activated T Cells	hematopoietic or lymphoid organ development	0.00068278	576	826	59	GO:0048534
Fetal CD8+ Activated T Cells	negative regulation of adaptive immune response	0.000968736	42	504	10	GO:0002820
Fetal CD8+ Activated T Cells	negative regulation of leukocyte cell-cell adhesion	0.00110672	101	504	15	GO:1903038
Fetal CD8+ Activated T Cells	regulation of mRNA metabolic process	0.00117304	265	701	31	GO:1903311
Fetal CD8+ Activated T Cells	negative regulation of intracellular signal transduction	0.00130317	432	890	50	GO:1902532
Fetal CD8+ Activated T Cells	positive regulation of defense response	0.00136112	211	179	13	GO:0031349
Fetal CD8+ Activated T Cells	regulation of cellular protein metabolic process	0.00152488	1874	828	143	GO:0032268
Fetal CD8+ Activated T Cells	protein modification by small protein conjugation	0.00164251	640	781	60	GO:0032446
Fetal CD8+ Activated T Cells	regulation of protein modification process	0.0016596	1217	854	104	GO:0031399
Fetal CD8+ Activated T Cells	regulation of alpha-beta T cell activation	0.00168689	79	676	15	GO:0046634
Fetal CD8+ Activated T Cells	negative regulation of defense response	0.00171607	169	393	17	GO:0031348
Fetal CD8+ Activated T Cells	adaptive immune response	0.00183483	299	356	22	GO:0002250
Fetal CD8+ Activated T Cells	positive regulation of cytokine production	0.00187453	388	642	37	GO:0001819
Fetal CD8+ Activated T Cells	positive regulation of nucleobase-containing compound metabolic process	0.00192619	1467	888	124	GO:0045935
Fetal CD8+ Activated T Cells	mononuclear cell differentiation	0.00197716	296	420	24	GO:1903131
Fetal CD8+ Activated T Cells	Ras protein signal transduction	0.00205312	265	646	29	GO:0007265
Fetal CD8+ Activated T Cells	myeloid cell homeostasis	0.00219018	91	852	18	GO:0002262
Fetal CD8+ Activated T Cells	positive regulation of gene expression	0.00226965	886	356	43	GO:0010628
Fetal CD8+ Activated T Cells	regulation of response to stress	0.0022859	1045	563	67	GO:0080134
Fetal CD8+ Activated T Cells	cell communication	0.00245014	5084	433	184	GO:0007154
Fetal CD8+ Activated T Cells	positive regulation of immune effector process	0.002532	184	413	18	GO:0002699
Fetal CD8+ Activated T Cells	regulation of adaptive immune response	0.00263415	140	385	15	GO:0002819
Fetal CD8+ Activated T Cells	regulation of RNA splicing	0.00288448	140	796	22	GO:0043484
Fetal CD8+ Activated T Cells	defense response	0.00315063	1219	179	33	GO:0006952
Fetal CD8+ Activated T Cells	protein polyubiquitination	0.00324774	229	811	30	GO:0000209
Fetal CD8+ Activated T Cells	regulation of protein metabolic process	0.00328933	2015	888	159	GO:0051246
Fetal CD8+ Activated T Cells	protein modification by small protein conjugation or removal	0.00330089	775	781	68	GO:0070647
Fetal CD8+ Activated T Cells	erythrocyte differentiation	0.00359502	76	852	16	GO:0030218
Fetal CD8+ Activated T Cells	positive regulation of response to biotic stimulus	0.00371224	142	612	19	GO:0002833
Fetal CD8+ Activated T Cells	cell migration	0.00382858	1173	258	41	GO:0016477
Fetal CD8+ Activated T Cells	cellular macromolecule metabolic process	0.00388097	4762	828	307	GO:0044260
Fetal CD8+ Activated T Cells	regulation of phosphorylation	0.00420459	1006	421	52	GO:0042325
Fetal CD8+ Activated T Cells	regulation of lymphocyte mediated immunity	0.00447483	127	504	16	GO:0002706
Fetal CD8+ Activated T Cells	T cell differentiation	0.00460838	170	420	17	GO:0030217
Fetal CD8+ Activated T Cells	regulation of RNA metabolic process	0.004699	3250	842	225	GO:0051252
Fetal CD8+ Activated T Cells	B cell activation	0.00475066	260	612	27	GO:0042113
Fetal CD8+ Activated T Cells	leukocyte mediated immunity	0.00513271	311	422	24	GO:0002443
Fetal CD8+ Activated T Cells	cell adhesion	0.00601486	1175	425	58	GO:0007155
Fetal CD8+ Activated T Cells	erythrocyte homeostasis	0.0061619	79	852	16	GO:0034101
Fetal CD8+ Activated T Cells	signaling	0.00673153	5053	433	181	GO:0023052
Fetal CD8+ Activated T Cells	regulation of leukocyte migration	0.00692141	171	180	11	GO:0002685
Fetal CD8+ Activated T Cells	negative regulation of cell-cell adhesion	0.00718591	147	504	17	GO:0022408
Fetal CD8+ Activated T Cells	regulation of nucleobase-containing compound metabolic process	0.00719901	3471	888	248	GO:0019219
Fetal CD8+ Activated T Cells	biological adhesion	0.00722624	1182	425	58	GO:0022610
Fetal CD8+ Activated T Cells	negative regulation of signal transduction	0.00732316	980	834	84	GO:0009968
Fetal CD8+ Activated T Cells	cell surface receptor signaling pathway	0.00832359	2196	420	91	GO:0007166
Fetal CD8+ Activated T Cells	positive regulation of transcription, DNA-templated	0.00836742	1198	834	98	GO:0045893
Fetal CD8+ Activated T Cells	positive regulation of nucleic acid-templated transcription	0.00836742	1198	834	98	GO:1903508
Fetal CD8+ Activated T Cells	macromolecule metabolic process	0.00877671	7952	828	474	GO:0043170
Fetal CD8+ Activated T Cells	positive regulation of RNA biosynthetic process	0.00898303	1200	834	98	GO:1902680
Fetal CD8+ Activated T Cells	regulation of phosphate metabolic process	0.00975592	1120	421	55	GO:0019220
Fetal CD8+ Activated T Cells	regulation of inflammatory response	0.00991993	259	322	18	GO:0050727
Fetal CD8+ Activated T Cells	regulation of phosphorus metabolic process	0.0100156	1121	421	55	GO:0051174
Fetal CD8+ Activated T Cells	regulation of signaling	0.010578	2657	836	187	GO:0023051
Fetal CD8+ Activated T Cells	T cell mediated immunity	0.0108836	85	385	11	GO:0002456
Fetal CD8+ Activated T Cells	regulation of cell communication	0.0128082	2648	836	186	GO:0010646
Fetal CD8+ Activated T Cells	negative regulation of type I interferon production	0.013099	24	732	8	GO:0032480
Fetal CD8+ Activated T Cells	leukocyte adhesion to vascular endothelial cell	0.0131052	41	285	7	GO:0061756
Fetal CD8+ Activated T Cells	leukocyte tethering or rolling	0.0152063	28	285	6	GO:0050901
Fetal CD8+ Activated T Cells	regulation of leukocyte degranulation	0.0154681	35	225	6	GO:0043300
Fetal CD8+ Activated T Cells	regulation of eosinophil migration	0.0169228	5	157	3	GO:2000416
Fetal CD8+ Activated T Cells	negative regulation of cell communication	0.0182535	1030	399	49	GO:0010648
Fetal CD8+ Activated T Cells	T cell costimulation	0.0200521	39	767	10	GO:0031295
Fetal CD8+ Activated T Cells	negative regulation of signaling	0.0202429	1034	399	49	GO:0023057
Fetal CD8+ Activated T Cells	regulation of T cell receptor signaling pathway	0.020813	35	869	10	GO:0050856
Fetal CD8+ Activated T Cells	regulation of T cell differentiation	0.0217558	107	391	12	GO:0045580
Fetal CD8+ Activated T Cells	mononuclear cell migration	0.0218894	166	250	12	GO:0071674
Fetal CD8+ Activated T Cells	positive regulation of macromolecule biosynthetic process	0.0219129	1400	834	109	GO:0010557
Fetal CD8+ Activated T Cells	T cell proliferation	0.0224724	138	781	20	GO:0042098
Fetal CD8+ Activated T Cells	regulation of mRNA processing	0.0230745	129	768	19	GO:0050684
Fetal CD8+ Activated T Cells	positive regulation of biosynthetic process	0.0232317	1498	834	115	GO:0009891
Fetal CD8+ Activated T Cells	homeostasis of number of cells	0.0267311	127	862	20	GO:0048872
Fetal CD8+ Activated T Cells	lymphocyte activation involved in immune response	0.0271574	144	295	12	GO:0002285
Fetal CD8+ Activated T Cells	positive regulation of Ras protein signal transduction	0.0274271	55	91	5	GO:0046579
Fetal CD8+ Activated T Cells	CD4-positive, alpha-beta T cell activation	0.0280092	77	385	10	GO:0035710
Fetal CD8+ Activated T Cells	regulation of B cell receptor signaling pathway	0.0286488	18	299	5	GO:0050855
Fetal CD8+ Activated T Cells	interferon-gamma production	0.0294156	91	258	9	GO:0032609
Fetal CD8+ Activated T Cells	regulation of interferon-gamma production	0.0294156	91	258	9	GO:0032649
Fetal CD8+ Activated T Cells	regulation of B cell proliferation	0.0295592	48	504	9	GO:0030888
Fetal CD8+ Activated T Cells	cellular response to stimulus	0.0301206	5771	131	71	GO:0051716
Fetal CD8+ Activated T Cells	immune response-regulating cell surface receptor signaling pathway involved in phagocytosis	0.0314833	27	196	5	GO:0002433
Fetal CD8+ Activated T Cells	Fc-gamma receptor signaling pathway involved in phagocytosis	0.0314833	27	196	5	GO:0038096
Fetal CD8+ Activated T Cells	negative regulation of inflammatory response	0.031957	102	232	9	GO:0050728
Fetal CD8+ Activated T Cells	nucleotide-binding oligomerization domain containing signaling pathway	0.0320699	23	869	8	GO:0070423
Fetal CD8+ Activated T Cells	lymphocyte costimulation	0.0324128	41	767	10	GO:0031294
Fetal CD8+ Activated T Cells	positive regulation of leukocyte proliferation	0.0327322	113	520	14	GO:0070665
Fetal CD8+ Activated T Cells	regulation of lymphocyte differentiation	0.033224	130	391	13	GO:0045619
Fetal CD8+ Activated T Cells	negative regulation of macromolecule biosynthetic process	0.0346189	1235	869	101	GO:0010558
Fetal CD8+ Activated T Cells	mRNA metabolic process	0.0358683	572	796	52	GO:0016071
Fetal CD8+ Activated T Cells	Fc-gamma receptor signaling pathway	0.0379481	28	196	5	GO:0038094
Fetal CD8+ Activated T Cells	positive regulation of small GTPase mediated signal transduction	0.0387713	59	91	5	GO:0051057
Fetal CD8+ Activated T Cells	peptidyl-serine phosphorylation	0.0407768	268	825	31	GO:0018105
Fetal CD8+ Activated T Cells	leukocyte degranulation	0.0419008	51	764	11	GO:0043299
Fetal CD8+ Activated T Cells	negative regulation of cellular amide metabolic process	0.0426351	174	809	23	GO:0034249
Fetal CD8+ Activated T Cells	nucleotide-binding domain, leucine rich repeat containing receptor signaling pathway	0.0458236	24	869	8	GO:0035872
Fetal CD8+ Activated T Cells	positive regulation of response to external stimulus	0.0478222	336	179	14	GO:0032103
Fetal CD8+ Activated T Cells	positive regulation of protein K63-linked ubiquitination	0.0481634	4	301	3	GO:1902523
Fetal CD8+ Activated T Cells	negative regulation of cellular biosynthetic process	0.0487511	1276	869	103	GO:0031327
Fetal CD8+ Activated T Cells	T cell aggregation	0.0492425	2	83	2	GO:0070489

## Sheet: Fetal Cytotrophoblasts
Cell type cluster	Term name	Adjusted P-value	Term size	Query size	Intersection size	Term ID
Fetal Cytotrophoblasts	cellular catabolic process	5.53448e-06	1869	1419	237	GO:0044248
Fetal Cytotrophoblasts	catabolic process	2.08474e-05	2103	905	178	GO:0009056
Fetal Cytotrophoblasts	organonitrogen compound catabolic process	5.30244e-05	1108	905	107	GO:1901565
Fetal Cytotrophoblasts	cellular protein catabolic process	7.04738e-05	702	905	76	GO:0044257
Fetal Cytotrophoblasts	protein catabolic process	0.000112079	827	905	85	GO:0030163
Fetal Cytotrophoblasts	proteolysis involved in cellular protein catabolic process	0.00087511	655	905	69	GO:0051603
Fetal Cytotrophoblasts	proteasomal protein catabolic process	0.00179198	464	905	53	GO:0010498
Fetal Cytotrophoblasts	endoplasmic reticulum to Golgi vesicle-mediated transport	0.00197965	125	1486	30	GO:0006888
Fetal Cytotrophoblasts	macromolecule localization	0.00226565	2207	1412	256	GO:0033036
Fetal Cytotrophoblasts	regulation of apoptotic process	0.00462077	1029	523	62	GO:0042981
Fetal Cytotrophoblasts	regulation of programmed cell death	0.00494511	1054	523	63	GO:0043067
Fetal Cytotrophoblasts	small molecule metabolic process	0.00745434	1430	210	40	GO:0044281
Fetal Cytotrophoblasts	establishment of protein localization	0.00790107	1158	1453	150	GO:0045184
Fetal Cytotrophoblasts	transcytosis	0.00813723	18	1301	9	GO:0045056
Fetal Cytotrophoblasts	regulation of cell death	0.00884372	1166	523	67	GO:0010941
Fetal Cytotrophoblasts	protein localization	0.00976211	1861	1034	167	GO:0008104
Fetal Cytotrophoblasts	fatty acid beta-oxidation	0.0103172	65	1216	17	GO:0006635
Fetal Cytotrophoblasts	organic substance catabolic process	0.0121957	1700	943	143	GO:1901575
Fetal Cytotrophoblasts	Golgi vesicle transport	0.0131217	290	1486	51	GO:0048193
Fetal Cytotrophoblasts	cell adhesion	0.0140777	1175	129	25	GO:0007155
Fetal Cytotrophoblasts	cell death	0.0154118	1496	313	54	GO:0008219
Fetal Cytotrophoblasts	biological adhesion	0.0156137	1182	129	25	GO:0022610
Fetal Cytotrophoblasts	bundle of His cell-Purkinje myocyte adhesion involved in cell communication	0.0176664	6	1087	5	GO:0086073
Fetal Cytotrophoblasts	flavin-containing compound metabolic process	0.0189061	6	1102	5	GO:0042726
Fetal Cytotrophoblasts	apoptotic process	0.0192777	1316	313	49	GO:0006915
Fetal Cytotrophoblasts	estrogen biosynthetic process	0.0213607	8	10	2	GO:0006703
Fetal Cytotrophoblasts	cellular macromolecule localization	0.0242154	1446	1426	175	GO:0070727
Fetal Cytotrophoblasts	programmed cell death	0.0255219	1368	313	50	GO:0012501
Fetal Cytotrophoblasts	vesicle-mediated transport	0.0278148	1297	1412	158	GO:0016192
Fetal Cytotrophoblasts	cellular protein localization	0.0417455	1440	1426	173	GO:0034613
Fetal Cytotrophoblasts	modified amino acid transport	0.0424354	26	210	5	GO:0072337

## Sheet: Fetal Endothelial Cells
Cell type cluster	Term name	Adjusted P-value	Term size	Query size	Intersection size	Term ID
Fetal Endothelial Cells	blood vessel development	2.64023e-23	462	355	57	GO:0001568
Fetal Endothelial Cells	vasculature development	4.55555e-23	485	342	57	GO:0001944
Fetal Endothelial Cells	blood vessel morphogenesis	2.20425e-21	431	355	53	GO:0048514
Fetal Endothelial Cells	angiogenesis	2.26208e-20	382	355	49	GO:0001525
Fetal Endothelial Cells	circulatory system development	4.47951e-20	720	494	79	GO:0072359
Fetal Endothelial Cells	tube morphogenesis	3.33677e-19	539	432	62	GO:0035239
Fetal Endothelial Cells	anatomical structure formation involved in morphogenesis	1.06798e-18	734	532	81	GO:0048646
Fetal Endothelial Cells	tube development	1.97844e-17	607	342	56	GO:0035295
Fetal Endothelial Cells	regulation of cell motility	2.92045e-16	796	593	86	GO:2000145
Fetal Endothelial Cells	regulation of locomotion	5.22169e-16	819	593	87	GO:0040012
Fetal Endothelial Cells	regulation of cell migration	8.19396e-16	744	465	71	GO:0030334
Fetal Endothelial Cells	regulation of cellular component movement	8.152e-15	855	593	87	GO:0051270
Fetal Endothelial Cells	endothelium development	1.66903e-14	98	535	27	GO:0003158
Fetal Endothelial Cells	endothelial cell differentiation	2.6122e-14	83	535	25	GO:0045446
Fetal Endothelial Cells	cell migration	3.25046e-12	1173	619	103	GO:0016477
Fetal Endothelial Cells	cell motility	4.49609e-12	1324	593	108	GO:0048870
Fetal Endothelial Cells	localization of cell	4.49609e-12	1324	593	108	GO:0051674
Fetal Endothelial Cells	endothelial cell migration	4.97925e-12	194	578	35	GO:0043542
Fetal Endothelial Cells	locomotion	7.19393e-12	1427	593	113	GO:0040011
Fetal Endothelial Cells	epithelial cell migration	2.35663e-11	259	619	41	GO:0010631
Fetal Endothelial Cells	epithelium migration	3.0869e-11	261	619	41	GO:0090132
Fetal Endothelial Cells	tissue migration	5.25164e-11	265	619	41	GO:0090130
Fetal Endothelial Cells	anatomical structure morphogenesis	2.92837e-10	1834	497	114	GO:0009653
Fetal Endothelial Cells	endothelial cell proliferation	1.07493e-09	131	341	21	GO:0001935
Fetal Endothelial Cells	biological adhesion	1.34313e-09	1182	599	95	GO:0022610
Fetal Endothelial Cells	ameboidal-type cell migration	1.41932e-09	331	619	44	GO:0001667
Fetal Endothelial Cells	cell-substrate adhesion	2.22183e-09	279	599	39	GO:0031589
Fetal Endothelial Cells	vasculogenesis	2.22973e-09	45	171	11	GO:0001570
Fetal Endothelial Cells	cell adhesion	2.37828e-09	1175	599	94	GO:0007155
Fetal Endothelial Cells	regulation of multicellular organismal process	5.72903e-09	2014	193	61	GO:0051239
Fetal Endothelial Cells	epithelium development	7.19254e-09	643	501	56	GO:0060429
Fetal Endothelial Cells	positive regulation of cell motility	1.28357e-08	462	329	36	GO:2000147
Fetal Endothelial Cells	tissue development	1.31807e-08	1192	535	86	GO:0009888
Fetal Endothelial Cells	regulation of endothelial cell migration	1.35875e-08	154	619	28	GO:0010594
Fetal Endothelial Cells	regulation of angiogenesis	1.50483e-08	226	224	21	GO:0045765
Fetal Endothelial Cells	regulation of endothelial cell proliferation	1.51285e-08	119	341	19	GO:0001936
Fetal Endothelial Cells	regulation of cell-substrate adhesion	1.62737e-08	160	599	28	GO:0010810
Fetal Endothelial Cells	positive regulation of cell migration	1.63515e-08	442	329	35	GO:0030335
Fetal Endothelial Cells	sprouting angiogenesis	1.73656e-08	109	377	19	GO:0002040
Fetal Endothelial Cells	regulation of vasculature development	1.78215e-08	228	224	21	GO:1901342
Fetal Endothelial Cells	movement of cell or subcellular component	1.93248e-08	1671	619	120	GO:0006928
Fetal Endothelial Cells	positive regulation of cellular component movement	2.10685e-08	470	329	36	GO:0051272
Fetal Endothelial Cells	positive regulation of locomotion	2.23968e-08	471	329	36	GO:0040017
Fetal Endothelial Cells	regulation of epithelial cell migration	2.62983e-08	204	619	32	GO:0010632
Fetal Endothelial Cells	blood vessel endothelial cell migration	5.63068e-08	99	392	18	GO:0043534
Fetal Endothelial Cells	regulation of localization	7.75045e-08	2162	386	100	GO:0032879
Fetal Endothelial Cells	cell junction assembly	1.38778e-07	335	621	41	GO:0034329
Fetal Endothelial Cells	cell-cell junction assembly	1.79184e-07	131	167	14	GO:0007043
Fetal Endothelial Cells	artery development	4.22224e-07	46	545	14	GO:0060840
Fetal Endothelial Cells	artery morphogenesis	5.20238e-07	39	545	13	GO:0048844
Fetal Endothelial Cells	epithelial cell differentiation	6.89596e-07	392	535	40	GO:0030855
Fetal Endothelial Cells	regulation of vascular permeability	1.99427e-06	35	691	13	GO:0043114
Fetal Endothelial Cells	epithelial cell proliferation	3.17356e-06	263	185	18	GO:0050673
Fetal Endothelial Cells	cell junction organization	3.23259e-06	510	621	50	GO:0034330
Fetal Endothelial Cells	regulation of epithelial cell proliferation	3.49617e-06	233	185	17	GO:0050678
Fetal Endothelial Cells	regulation of cell adhesion	3.69032e-06	581	599	53	GO:0030155
Fetal Endothelial Cells	positive regulation of cell-substrate adhesion	3.77107e-06	85	599	18	GO:0010811
Fetal Endothelial Cells	cell-cell junction organization	4.5527e-06	167	167	14	GO:0045216
Fetal Endothelial Cells	cell surface receptor signaling pathway	8.36928e-06	2196	511	118	GO:0007166
Fetal Endothelial Cells	regulation of vasculogenesis	1.26197e-05	15	171	6	GO:2001212
Fetal Endothelial Cells	epithelial cell development	1.37624e-05	102	535	18	GO:0002064
Fetal Endothelial Cells	tissue morphogenesis	1.98578e-05	339	428	30	GO:0048729
Fetal Endothelial Cells	heart development	2.50643e-05	332	494	32	GO:0007507
Fetal Endothelial Cells	morphogenesis of an epithelium	2.59305e-05	266	428	26	GO:0002009
Fetal Endothelial Cells	regulation of cell-matrix adhesion	2.83936e-05	98	585	18	GO:0001952
Fetal Endothelial Cells	branching involved in blood vessel morphogenesis	2.84728e-05	16	329	7	GO:0001569
Fetal Endothelial Cells	regulation of signal transduction	3.61178e-05	2398	329	88	GO:0009966
Fetal Endothelial Cells	heart morphogenesis	4.51409e-05	160	494	21	GO:0003007
Fetal Endothelial Cells	wound healing	4.69656e-05	311	325	24	GO:0042060
Fetal Endothelial Cells	cell-matrix adhesion	4.81093e-05	184	599	25	GO:0007160
Fetal Endothelial Cells	response to wounding	4.99775e-05	371	361	28	GO:0009611
Fetal Endothelial Cells	enzyme linked receptor protein signaling pathway	4.99984e-05	776	638	64	GO:0007167
Fetal Endothelial Cells	endocardial cushion development	5.68753e-05	37	696	12	GO:0003197
Fetal Endothelial Cells	apical junction assembly	6.03406e-05	67	167	9	GO:0043297
Fetal Endothelial Cells	regulation of blood pressure	6.90747e-05	115	353	15	GO:0008217
Fetal Endothelial Cells	actin cytoskeleton organization	7.20957e-05	624	730	60	GO:0030036
Fetal Endothelial Cells	endothelial cell development	8.03127e-05	48	535	12	GO:0001885
Fetal Endothelial Cells	maintenance of blood-brain barrier	8.09261e-05	33	167	7	GO:0035633
Fetal Endothelial Cells	epithelial tube morphogenesis	8.30436e-05	157	428	19	GO:0060562
Fetal Endothelial Cells	regulation of anatomical structure morphogenesis	8.52837e-05	691	432	45	GO:0022603
Fetal Endothelial Cells	heart valve development	9.98863e-05	56	561	13	GO:0003170
Fetal Endothelial Cells	signal transduction	0.000103359	4648	235	107	GO:0007165
Fetal Endothelial Cells	regulation of multicellular organismal development	0.000107267	933	171	30	GO:2000026
Fetal Endothelial Cells	blood circulation	0.000111785	353	193	19	GO:0008015
Fetal Endothelial Cells	circulatory system process	0.000116466	433	264	25	GO:0003013
Fetal Endothelial Cells	anatomical structure development	0.000160916	4084	275	110	GO:0048856
Fetal Endothelial Cells	heart valve morphogenesis	0.000173232	49	561	12	GO:0003179
Fetal Endothelial Cells	cell-cell adhesion mediated by cadherin	0.000183801	26	535	9	GO:0044331
Fetal Endothelial Cells	regulation of cell junction assembly	0.000196131	140	509	19	GO:1901888
Fetal Endothelial Cells	aorta development	0.000215284	26	545	9	GO:0035904
Fetal Endothelial Cells	positive regulation of vasculature development	0.000221647	119	182	11	GO:1904018
Fetal Endothelial Cells	positive regulation of angiogenesis	0.000221647	119	182	11	GO:0045766
Fetal Endothelial Cells	cell migration involved in sprouting angiogenesis	0.00022313	47	377	10	GO:0002042
Fetal Endothelial Cells	negative regulation of multicellular organismal process	0.000275907	735	188	27	GO:0051241
Fetal Endothelial Cells	aorta morphogenesis	0.000302296	20	545	8	GO:0035909
Fetal Endothelial Cells	regulation of cellular component biogenesis	0.000302662	764	621	60	GO:0044087
Fetal Endothelial Cells	focal adhesion assembly	0.000316206	69	585	14	GO:0048041
Fetal Endothelial Cells	muscle structure development	0.000367316	372	50	10	GO:0061061
Fetal Endothelial Cells	bicellular tight junction assembly	0.000384299	60	167	8	GO:0070830
Fetal Endothelial Cells	regulation of cell communication	0.000430442	2648	329	91	GO:0010646
Fetal Endothelial Cells	actin filament-based process	0.000472815	705	730	63	GO:0030029
Fetal Endothelial Cells	regulation of cell population proliferation	0.000490314	1198	471	67	GO:0042127
Fetal Endothelial Cells	regulation of developmental process	0.000496938	1741	621	109	GO:0050793
Fetal Endothelial Cells	regulation of signaling	0.000503238	2657	329	91	GO:0023051
Fetal Endothelial Cells	multicellular organismal process	0.000528462	5356	196	100	GO:0032501
Fetal Endothelial Cells	system development	0.000590514	3276	264	89	GO:0048731
Fetal Endothelial Cells	signaling	0.000604399	5053	276	127	GO:0023052
Fetal Endothelial Cells	negative regulation of cell migration	0.000612053	223	157	13	GO:0030336
Fetal Endothelial Cells	tight junction assembly	0.00064168	64	167	8	GO:0120192
Fetal Endothelial Cells	negative regulation of response to external stimulus	0.000668435	295	185	16	GO:0032102
Fetal Endothelial Cells	regulation of blood vessel endothelial cell migration	0.000700756	80	377	12	GO:0043535
Fetal Endothelial Cells	tight junction organization	0.000818066	66	167	8	GO:0120193
Fetal Endothelial Cells	mesenchyme development	0.000831108	222	696	28	GO:0060485
Fetal Endothelial Cells	cell communication	0.000875821	5084	276	127	GO:0007154
Fetal Endothelial Cells	positive regulation of signal transduction	0.000995682	1212	642	84	GO:0009967
Fetal Endothelial Cells	negative regulation of response to stimulus	0.00105559	1263	196	37	GO:0048585
Fetal Endothelial Cells	multicellular organism development	0.00106184	3500	185	70	GO:0007275
Fetal Endothelial Cells	establishment of endothelial barrier	0.00110338	40	535	10	GO:0061028
Fetal Endothelial Cells	negative regulation of cell motility	0.00111403	235	157	13	GO:2000146
Fetal Endothelial Cells	multicellular organismal homeostasis	0.00123903	391	42	9	GO:0048871
Fetal Endothelial Cells	positive regulation of epithelial cell migration	0.00124003	133	329	14	GO:0010634
Fetal Endothelial Cells	regulation of catalytic activity	0.00124124	1474	591	91	GO:0050790
Fetal Endothelial Cells	positive regulation of biological process	0.00128809	5086	193	94	GO:0048518
Fetal Endothelial Cells	cell-substrate junction assembly	0.00131227	77	585	14	GO:0007044
Fetal Endothelial Cells	atrioventricular valve development	0.00133833	23	561	8	GO:0003171
Fetal Endothelial Cells	cell population proliferation	0.00147641	1361	185	37	GO:0008283
Fetal Endothelial Cells	negative regulation of cellular component movement	0.00148261	241	157	13	GO:0051271
Fetal Endothelial Cells	endocardial cushion morphogenesis	0.00151933	31	561	9	GO:0003203
Fetal Endothelial Cells	cell-substrate junction organization	0.00164773	83	726	16	GO:0150115
Fetal Endothelial Cells	positive regulation of protein metabolic process	0.00172079	1236	638	84	GO:0051247
Fetal Endothelial Cells	positive regulation of endothelial cell migration	0.00174437	99	329	12	GO:0010595
Fetal Endothelial Cells	muscle cell differentiation	0.00176841	228	428	21	GO:0042692
Fetal Endothelial Cells	actin filament bundle organization	0.00179425	135	611	19	GO:0061572
Fetal Endothelial Cells	smooth muscle cell differentiation	0.00183814	37	471	9	GO:0051145
Fetal Endothelial Cells	developmental process	0.00188391	4534	275	115	GO:0032502
Fetal Endothelial Cells	regulation of response to external stimulus	0.00202852	718	238	29	GO:0032101
Fetal Endothelial Cells	blood vessel remodeling	0.00230324	17	355	6	GO:0001974
Fetal Endothelial Cells	negative regulation of endothelial cell proliferation	0.00231451	39	457	9	GO:0001937
Fetal Endothelial Cells	positive regulation of cell communication	0.00231563	1329	216	40	GO:0010647
Fetal Endothelial Cells	glomerular endothelium development	0.00239107	2	18	2	GO:0072011
Fetal Endothelial Cells	negative regulation of locomotion	0.00240532	259	484	24	GO:0040013
Fetal Endothelial Cells	semi-lunar valve development	0.00253298	39	462	9	GO:1905314
Fetal Endothelial Cells	positive regulation of signaling	0.00259372	1335	216	40	GO:0023056
Fetal Endothelial Cells	cardiac chamber development	0.00268846	97	561	15	GO:0003205
Fetal Endothelial Cells	positive regulation of multicellular organismal process	0.00269724	1061	193	32	GO:0051240
Fetal Endothelial Cells	heart trabecula morphogenesis	0.00280407	20	494	7	GO:0061384
Fetal Endothelial Cells	positive regulation of cellular process	0.00318257	4622	186	84	GO:0048522
Fetal Endothelial Cells	regulation of cell-cell adhesion mediated by cadherin	0.00319319	19	535	7	GO:2000047
Fetal Endothelial Cells	regulation of response to stimulus	0.00329292	3181	329	101	GO:0048583
Fetal Endothelial Cells	myeloid leukocyte activation	0.00356726	159	593	20	GO:0002274
Fetal Endothelial Cells	outflow tract morphogenesis	0.00357378	53	561	11	GO:0003151
Fetal Endothelial Cells	dorsal aorta development	0.00368238	7	246	4	GO:0035907
Fetal Endothelial Cells	dorsal aorta morphogenesis	0.00368238	7	246	4	GO:0035912
Fetal Endothelial Cells	regulation of kinase activity	0.00389275	600	309	30	GO:0043549
Fetal Endothelial Cells	regulation of cell-substrate junction assembly	0.00408842	54	446	10	GO:0090109
Fetal Endothelial Cells	regulation of focal adhesion assembly	0.00408842	54	446	10	GO:0051893
Fetal Endothelial Cells	negative regulation of biological process	0.00415553	4286	203	85	GO:0048519
Fetal Endothelial Cells	regulation of endothelial cell differentiation	0.00432022	26	245	6	GO:0045601
Fetal Endothelial Cells	cellular component assembly	0.00466585	2453	692	151	GO:0022607
Fetal Endothelial Cells	vascular process in circulatory system	0.00486077	185	264	14	GO:0003018
Fetal Endothelial Cells	positive regulation of vasculogenesis	0.00503317	10	171	4	GO:2001214
Fetal Endothelial Cells	positive regulation of cell-matrix adhesion	0.00509884	43	585	10	GO:0001954
Fetal Endothelial Cells	cellular response to growth factor stimulus	0.00528509	482	626	41	GO:0071363
Fetal Endothelial Cells	actin filament bundle assembly	0.00551154	132	611	18	GO:0051017
Fetal Endothelial Cells	regulation of intracellular signal transduction	0.00558271	1408	640	91	GO:1902531
Fetal Endothelial Cells	venous blood vessel development	0.00581681	11	377	5	GO:0060841
Fetal Endothelial Cells	positive regulation of endothelial cell proliferation	0.0058522	77	185	8	GO:0001938
Fetal Endothelial Cells	epithelial to mesenchymal transition	0.00591959	131	619	18	GO:0001837
Fetal Endothelial Cells	endothelial cell apoptotic process	0.00636603	48	532	10	GO:0072577
Fetal Endothelial Cells	regulation of actin filament-based process	0.00640402	322	621	31	GO:0032970
Fetal Endothelial Cells	branching morphogenesis of an epithelial tube	0.00692785	60	329	9	GO:0048754
Fetal Endothelial Cells	regulation of phosphorylation	0.00768245	1006	296	40	GO:0042325
Fetal Endothelial Cells	cardiac chamber morphogenesis	0.00770603	80	561	13	GO:0003206
Fetal Endothelial Cells	positive regulation of cellular protein metabolic process	0.00786068	1155	601	74	GO:0032270
Fetal Endothelial Cells	regulation of cellular component organization	0.00803388	1822	593	104	GO:0051128
Fetal Endothelial Cells	positive regulation of intracellular signal transduction	0.00843008	806	216	28	GO:1902533
Fetal Endothelial Cells	regulation of cell-substrate junction organization	0.00947738	59	446	10	GO:0150116
Fetal Endothelial Cells	mesenchyme morphogenesis	0.00986573	38	561	9	GO:0072132
Fetal Endothelial Cells	positive regulation of cell adhesion	0.0100253	341	599	31	GO:0045785
Fetal Endothelial Cells	regulation of molecular function	0.0101006	2088	203	50	GO:0065009
Fetal Endothelial Cells	transmembrane receptor protein tyrosine kinase signaling pathway	0.0107097	511	342	28	GO:0007169
Fetal Endothelial Cells	aortic valve development	0.0107853	35	462	8	GO:0003176
Fetal Endothelial Cells	mitral valve development	0.010921	10	483	5	GO:0003174
Fetal Endothelial Cells	negative regulation of cellular process	0.0113332	3903	203	78	GO:0048523
Fetal Endothelial Cells	negative regulation of epithelial cell proliferation	0.011912	84	470	12	GO:0050680
Fetal Endothelial Cells	morphogenesis of a branching epithelium	0.012008	64	329	9	GO:0061138
Fetal Endothelial Cells	response to growth factor	0.0124323	499	626	41	GO:0070848
Fetal Endothelial Cells	morphogenesis of an epithelial sheet	0.0124408	43	377	8	GO:0002011
Fetal Endothelial Cells	negative regulation of endothelial cell apoptotic process	0.0130786	25	691	8	GO:2000352
Fetal Endothelial Cells	transport of virus	0.0146736	16	39	3	GO:0046794
Fetal Endothelial Cells	regulation of protein phosphorylation	0.014927	885	296	36	GO:0001932
Fetal Endothelial Cells	trabecula morphogenesis	0.0152039	25	494	7	GO:0061383
Fetal Endothelial Cells	regulation of cell migration involved in sprouting angiogenesis	0.0154457	32	377	7	GO:0090049
Fetal Endothelial Cells	regulation of actin cytoskeleton organization	0.0158593	288	621	28	GO:0032956
Fetal Endothelial Cells	negative regulation of endothelial cell migration	0.0174159	49	457	9	GO:0010596
Fetal Endothelial Cells	regulation of biological quality	0.0174487	2933	54	24	GO:0065008
Fetal Endothelial Cells	cellular response to organic substance	0.0177021	1681	599	97	GO:0071310
Fetal Endothelial Cells	connective tissue development	0.0182459	115	354	12	GO:0061448
Fetal Endothelial Cells	animal organ morphogenesis	0.0185132	576	494	38	GO:0009887
Fetal Endothelial Cells	glomerulus development	0.0188341	43	185	6	GO:0032835
Fetal Endothelial Cells	cardiac epithelial to mesenchymal transition	0.0188654	23	561	7	GO:0060317
Fetal Endothelial Cells	regulation of endothelial cell apoptotic process	0.0190906	43	532	9	GO:2000351
Fetal Endothelial Cells	negative regulation of blood vessel endothelial cell migration	0.0192101	33	377	7	GO:0043537
Fetal Endothelial Cells	heart valve formation	0.0195249	11	483	5	GO:0003188
Fetal Endothelial Cells	response to stimulus	0.0212152	6895	239	136	GO:0050896
Fetal Endothelial Cells	regulation of systemic arterial blood pressure	0.021988	65	349	9	GO:0003073
Fetal Endothelial Cells	protein localization to cell junction	0.0230479	63	196	7	GO:1902414
Fetal Endothelial Cells	response to chemical	0.0232267	2861	329	90	GO:0042221
Fetal Endothelial Cells	regulation of nitric oxide biosynthetic process	0.0233109	41	117	5	GO:0045428
Fetal Endothelial Cells	negative regulation of epithelial cell apoptotic process	0.0255088	35	691	9	GO:1904036
Fetal Endothelial Cells	actin filament organization	0.0256222	385	638	34	GO:0007015
Fetal Endothelial Cells	endocardial cushion formation	0.0258322	24	561	7	GO:0003272
Fetal Endothelial Cells	glomerular epithelium development	0.0270706	18	135	4	GO:0072010
Fetal Endothelial Cells	negative regulation of signal transduction	0.0272901	980	112	20	GO:0009968
Fetal Endothelial Cells	Ras protein signal transduction	0.0279154	265	583	25	GO:0007265
Fetal Endothelial Cells	negative regulation of cell-substrate adhesion	0.0279757	53	446	9	GO:0010812
Fetal Endothelial Cells	mesenchymal cell differentiation	0.0279838	189	619	21	GO:0048762
Fetal Endothelial Cells	endosome transport via multivesicular body sorting pathway	0.0295708	30	447	7	GO:0032509
Fetal Endothelial Cells	regulation of nitric oxide metabolic process	0.0295958	43	117	5	GO:0080164
Fetal Endothelial Cells	negative regulation of cell population proliferation	0.0298061	502	471	33	GO:0008285
Fetal Endothelial Cells	cell development	0.0298792	1318	586	78	GO:0048468
Fetal Endothelial Cells	cellular response to stimulus	0.0303913	5771	239	118	GO:0051716
Fetal Endothelial Cells	regulation of Notch signaling pathway	0.0316633	73	246	8	GO:0008593
Fetal Endothelial Cells	homeostatic process	0.0322707	1351	58	16	GO:0042592
Fetal Endothelial Cells	negative regulation of defense response	0.0330813	169	213	11	GO:0031348
Fetal Endothelial Cells	negative regulation of developmental process	0.0344706	599	470	37	GO:0051093
Fetal Endothelial Cells	morphogenesis of a branching structure	0.0359925	73	329	9	GO:0001763
Fetal Endothelial Cells	regulation of cell death	0.0360392	1166	23	9	GO:0010941
Fetal Endothelial Cells	cell death	0.0363048	1496	23	10	GO:0008219
Fetal Endothelial Cells	actin cytoskeleton reorganization	0.0364699	101	586	14	GO:0031532
Fetal Endothelial Cells	positive regulation of response to stimulus	0.0374066	1766	216	45	GO:0048584
Fetal Endothelial Cells	regulation of phosphate metabolic process	0.0384321	1120	85	18	GO:0019220
Fetal Endothelial Cells	regulation of phosphorus metabolic process	0.0388961	1121	85	18	GO:0051174
Fetal Endothelial Cells	regulation of transferase activity	0.0389531	709	309	31	GO:0051338
Fetal Endothelial Cells	viral life cycle	0.0437571	239	12	4	GO:0019058
Fetal Endothelial Cells	intracellular signal transduction	0.0449231	2137	621	119	GO:0035556
Fetal Endothelial Cells	negative regulation of cell-matrix adhesion	0.0459182	32	446	7	GO:0001953
Fetal Endothelial Cells	aortic valve morphogenesis	0.0461148	31	462	7	GO:0003180
Fetal Endothelial Cells	supramolecular fiber organization	0.0482851	645	638	48	GO:0097435
Fetal Endothelial Cells	vascular associated smooth muscle cell development	0.0483798	7	471	4	GO:0097084
Fetal Endothelial Cells	positive regulation of smooth muscle cell migration	0.0490423	18	329	5	GO:0014911
Fetal Endothelial Cells	late endosome to vacuole transport via multivesicular body sorting pathway	0.0496342	16	650	6	GO:0032511
Fetal Endothelial Cells	cell-cell adhesion	0.049803	693	511	43	GO:0098609

## Sheet: Fetal Extravillous Trophoblasts
Cell type cluster	Term name	Adjusted P-value	Term size	Query size	Intersection size	Term ID
Fetal Extravillous Trophoblasts	anatomical structure formation involved in morphogenesis	5.19246e-07	734	476	55	GO:0048646
Fetal Extravillous Trophoblasts	cell migration	2.10179e-05	1173	568	80	GO:0016477
Fetal Extravillous Trophoblasts	circulatory system development	4.44738e-05	720	476	50	GO:0072359
Fetal Extravillous Trophoblasts	regulation of multicellular organismal process	4.62476e-05	2014	449	98	GO:0051239
Fetal Extravillous Trophoblasts	tissue development	5.45789e-05	1192	475	70	GO:0009888
Fetal Extravillous Trophoblasts	cell motility	0.000108773	1324	568	85	GO:0048870
Fetal Extravillous Trophoblasts	localization of cell	0.000108773	1324	568	85	GO:0051674
Fetal Extravillous Trophoblasts	anatomical structure morphogenesis	0.000111859	1834	447	90	GO:0009653
Fetal Extravillous Trophoblasts	regulation of cellular component movement	0.0001144	855	476	55	GO:0051270
Fetal Extravillous Trophoblasts	response to hypoxia	0.000152122	155	275	15	GO:0001666
Fetal Extravillous Trophoblasts	locomotion	0.000188848	1427	568	89	GO:0040011
Fetal Extravillous Trophoblasts	response to decreased oxygen levels	0.000196353	158	275	15	GO:0036293
Fetal Extravillous Trophoblasts	blood vessel development	0.000246841	462	239	24	GO:0001568
Fetal Extravillous Trophoblasts	tube development	0.000290613	607	444	41	GO:0035295
Fetal Extravillous Trophoblasts	movement of cell or subcellular component	0.000356875	1671	582	101	GO:0006928
Fetal Extravillous Trophoblasts	vasculature development	0.000528905	485	444	35	GO:0001944
Fetal Extravillous Trophoblasts	response to oxygen levels	0.000555691	171	275	15	GO:0070482
Fetal Extravillous Trophoblasts	blood vessel morphogenesis	0.000747491	431	507	35	GO:0048514
Fetal Extravillous Trophoblasts	desmosome organization	0.000837466	7	464	5	GO:0002934
Fetal Extravillous Trophoblasts	embryo development	0.000875703	487	334	29	GO:0009790
Fetal Extravillous Trophoblasts	wound healing	0.000990896	311	650	33	GO:0042060
Fetal Extravillous Trophoblasts	regulation of peptidase activity	0.0011052	299	429	25	GO:0052547
Fetal Extravillous Trophoblasts	biological adhesion	0.00175196	1182	656	83	GO:0022610
Fetal Extravillous Trophoblasts	angiogenesis	0.00209747	382	444	29	GO:0001525
Fetal Extravillous Trophoblasts	tube morphogenesis	0.00213782	539	264	26	GO:0035239
Fetal Extravillous Trophoblasts	cell adhesion	0.00263253	1175	656	82	GO:0007155
Fetal Extravillous Trophoblasts	regulation of cell motility	0.00290564	796	666	62	GO:2000145
Fetal Extravillous Trophoblasts	embryonic morphogenesis	0.00362375	304	334	21	GO:0048598
Fetal Extravillous Trophoblasts	endodermal cell differentiation	0.00377496	42	226	7	GO:0035987
Fetal Extravillous Trophoblasts	transmembrane receptor protein serine/threonine kinase signaling pathway	0.00410433	272	229	16	GO:0007178
Fetal Extravillous Trophoblasts	regulation of cell migration	0.00451451	744	476	46	GO:0030334
Fetal Extravillous Trophoblasts	enzyme linked receptor protein signaling pathway	0.00451895	776	229	29	GO:0007167
Fetal Extravillous Trophoblasts	response to wounding	0.00458659	371	666	36	GO:0009611
Fetal Extravillous Trophoblasts	homotypic cell-cell adhesion	0.00656445	79	471	12	GO:0034109
Fetal Extravillous Trophoblasts	regulation of locomotion	0.00738341	819	666	62	GO:0040012
Fetal Extravillous Trophoblasts	endoderm formation	0.0110522	49	226	7	GO:0001706
Fetal Extravillous Trophoblasts	cellular response to growth factor stimulus	0.0128284	482	229	21	GO:0071363
Fetal Extravillous Trophoblasts	negative regulation of B cell differentiation	0.0153039	5	146	3	GO:0045578
Fetal Extravillous Trophoblasts	endoplasmic reticulum to Golgi vesicle-mediated transport	0.0166806	125	563	16	GO:0006888
Fetal Extravillous Trophoblasts	regulation of hydrolase activity	0.0189686	750	323	34	GO:0051336
Fetal Extravillous Trophoblasts	bundle of His cell-Purkinje myocyte adhesion involved in cell communication	0.0208389	6	464	4	GO:0086073
Fetal Extravillous Trophoblasts	response to growth factor	0.0217537	499	229	21	GO:0070848
Fetal Extravillous Trophoblasts	ameboidal-type cell migration	0.0221961	331	548	28	GO:0001667
Fetal Extravillous Trophoblasts	epithelium development	0.0234898	643	315	30	GO:0060429
Fetal Extravillous Trophoblasts	endoderm development	0.0242991	55	226	7	GO:0007492
Fetal Extravillous Trophoblasts	sarcomere organization	0.0249746	33	22	3	GO:0045214
Fetal Extravillous Trophoblasts	positive regulation of peptidase activity	0.0252933	165	649	20	GO:0010952
Fetal Extravillous Trophoblasts	regulation of anatomical structure morphogenesis	0.0276614	691	582	48	GO:0022603
Fetal Extravillous Trophoblasts	regulation of metallopeptidase activity	0.0305803	13	61	3	GO:1905048
Fetal Extravillous Trophoblasts	regulation of developmental process	0.0313891	1741	549	92	GO:0050793
Fetal Extravillous Trophoblasts	positive regulation of developmental process	0.032718	914	626	62	GO:0051094
Fetal Extravillous Trophoblasts	female pregnancy	0.0335389	77	32	4	GO:0007565
Fetal Extravillous Trophoblasts	regulation of localization	0.0346787	2162	494	100	GO:0032879
Fetal Extravillous Trophoblasts	cellular response to heparin	0.0359261	5	194	3	GO:0071504
Fetal Extravillous Trophoblasts	anatomical structure development	0.038275	4084	69	34	GO:0048856
Fetal Extravillous Trophoblasts	regulation of endopeptidase activity	0.0384043	276	429	21	GO:0052548
Fetal Extravillous Trophoblasts	regulation of cellular response to growth factor stimulus	0.0462312	225	229	13	GO:0090287
Fetal Extravillous Trophoblasts	cardiac muscle cell-cardiac muscle cell adhesion	0.0475076	7	464	4	GO:0086042
Fetal Extravillous Trophoblasts	regulation of angiogenesis	0.04844	226	229	13	GO:0045765

## Sheet: Fetal Fibroblasts
Cell type cluster	Term name	Adjusted P-value	Term size	Query size	Intersection size	Term ID
Fetal Fibroblasts	anatomical structure morphogenesis	3.17122e-12	1834	186	62	GO:0009653
Fetal Fibroblasts	muscle structure development	8.35145e-12	372	96	21	GO:0061061
Fetal Fibroblasts	circulatory system development	4.19737e-10	720	202	37	GO:0072359
Fetal Fibroblasts	muscle system process	2.49916e-09	304	106	18	GO:0003012
Fetal Fibroblasts	anatomical structure development	5.33981e-09	4084	193	94	GO:0048856
Fetal Fibroblasts	muscle cell development	8.70172e-08	112	121	12	GO:0055001
Fetal Fibroblasts	tissue development	1.06922e-07	1192	186	42	GO:0009888
Fetal Fibroblasts	developmental process	1.58889e-07	4534	193	97	GO:0032502
Fetal Fibroblasts	muscle contraction	2.03689e-07	259	121	16	GO:0006936
Fetal Fibroblasts	supramolecular fiber organization	3.12905e-06	645	186	28	GO:0097435
Fetal Fibroblasts	anatomical structure formation involved in morphogenesis	5.86289e-06	734	202	31	GO:0048646
Fetal Fibroblasts	locomotion	6.59227e-06	1427	185	43	GO:0040011
Fetal Fibroblasts	wound healing	7.30737e-06	311	166	18	GO:0042060
Fetal Fibroblasts	blood vessel development	8.28395e-06	462	202	24	GO:0001568
Fetal Fibroblasts	multicellular organism development	1.92377e-05	3500	193	77	GO:0007275
Fetal Fibroblasts	response to wounding	1.95363e-05	371	166	19	GO:0009611
Fetal Fibroblasts	muscle cell differentiation	2.11754e-05	228	96	12	GO:0042692
Fetal Fibroblasts	vasculature development	2.12832e-05	485	202	24	GO:0001944
Fetal Fibroblasts	system development	3.5029e-05	3276	193	73	GO:0048731
Fetal Fibroblasts	cellular developmental process	3.57242e-05	2818	193	66	GO:0048869
Fetal Fibroblasts	cell development	6.51628e-05	1318	192	40	GO:0048468
Fetal Fibroblasts	cell motility	7.76943e-05	1324	185	39	GO:0048870
Fetal Fibroblasts	localization of cell	7.76943e-05	1324	185	39	GO:0051674
Fetal Fibroblasts	cell differentiation	7.87554e-05	2745	193	64	GO:0030154
Fetal Fibroblasts	striated muscle cell differentiation	7.87878e-05	163	121	11	GO:0051146
Fetal Fibroblasts	cell migration	0.000103562	1173	185	36	GO:0016477
Fetal Fibroblasts	muscle tissue development	0.000109175	213	96	11	GO:0060537
Fetal Fibroblasts	animal organ morphogenesis	0.000111061	576	186	24	GO:0009887
Fetal Fibroblasts	collagen fibril organization	0.000113455	47	186	8	GO:0030199
Fetal Fibroblasts	multicellular organismal process	0.000113882	5356	49	35	GO:0032501
Fetal Fibroblasts	cytoskeleton organization	0.000143706	1244	162	34	GO:0007010
Fetal Fibroblasts	actin cytoskeleton organization	0.000148438	624	162	23	GO:0030036
Fetal Fibroblasts	cell-substrate adhesion	0.000152384	279	200	17	GO:0031589
Fetal Fibroblasts	movement of cell or subcellular component	0.000229634	1671	185	44	GO:0006928
Fetal Fibroblasts	animal organ development	0.000255003	2086	192	52	GO:0048513
Fetal Fibroblasts	myofibril assembly	0.000278486	55	71	6	GO:0030239
Fetal Fibroblasts	striated muscle cell development	0.000310819	56	71	6	GO:0055002
Fetal Fibroblasts	actin filament-based process	0.000329504	705	162	24	GO:0030029
Fetal Fibroblasts	regulation of cell-substrate adhesion	0.000682144	160	186	12	GO:0010810
Fetal Fibroblasts	cellular component assembly involved in morphogenesis	0.000928384	84	134	8	GO:0010927
Fetal Fibroblasts	muscle organ development	0.0010121	177	88	9	GO:0007517
Fetal Fibroblasts	heart development	0.00205518	332	39	8	GO:0007507
Fetal Fibroblasts	cell adhesion	0.00340418	1175	186	33	GO:0007155
Fetal Fibroblasts	biological adhesion	0.00387472	1182	186	33	GO:0022610
Fetal Fibroblasts	positive regulation of cell motility	0.00422638	462	206	20	GO:2000147
Fetal Fibroblasts	blood vessel morphogenesis	0.00440144	431	202	19	GO:0048514
Fetal Fibroblasts	system process	0.00453922	1349	40	14	GO:0003008
Fetal Fibroblasts	positive regulation of cellular component movement	0.00548301	470	206	20	GO:0051272
Fetal Fibroblasts	extracellular matrix organization	0.00560078	222	193	13	GO:0030198
Fetal Fibroblasts	positive regulation of locomotion	0.00566191	471	206	20	GO:0040017
Fetal Fibroblasts	extracellular structure organization	0.00588537	223	193	13	GO:0043062
Fetal Fibroblasts	cell-matrix adhesion	0.00646419	184	200	12	GO:0007160
Fetal Fibroblasts	external encapsulating structure organization	0.00649332	225	193	13	GO:0045229
Fetal Fibroblasts	positive regulation of response to wounding	0.00753434	53	200	7	GO:1903036
Fetal Fibroblasts	positive regulation of cell migration	0.00848254	442	206	19	GO:0030335
Fetal Fibroblasts	cellular response to transforming growth factor beta stimulus	0.00851768	185	170	11	GO:0071560
Fetal Fibroblasts	regulation of endodermal cell differentiation	0.0089419	5	127	3	GO:1903224
Fetal Fibroblasts	cellular component morphogenesis	0.0109255	529	160	18	GO:0032989
Fetal Fibroblasts	response to transforming growth factor beta	0.0115668	191	170	11	GO:0071559
Fetal Fibroblasts	positive regulation of cell-substrate adhesion	0.0119191	85	186	8	GO:0010811
Fetal Fibroblasts	transforming growth factor beta receptor signaling pathway	0.012736	157	170	10	GO:0007179
Fetal Fibroblasts	regulation of smooth muscle cell proliferation	0.0130123	86	186	8	GO:0048660
Fetal Fibroblasts	cardiocyte differentiation	0.0131759	88	182	8	GO:0035051
Fetal Fibroblasts	cell morphogenesis	0.0138166	705	160	21	GO:0000902
Fetal Fibroblasts	smooth muscle cell proliferation	0.0154545	88	186	8	GO:0048659
Fetal Fibroblasts	tissue morphogenesis	0.0155726	339	206	16	GO:0048729
Fetal Fibroblasts	cell-substrate junction assembly	0.01765	77	155	7	GO:0007044
Fetal Fibroblasts	regulation of anatomical structure morphogenesis	0.0180723	691	206	24	GO:0022603
Fetal Fibroblasts	regulation of substrate adhesion-dependent cell spreading	0.018118	51	156	6	GO:1900024
Fetal Fibroblasts	skin morphogenesis	0.0196427	5	17	2	GO:0043589
Fetal Fibroblasts	endodermal cell differentiation	0.0236401	42	200	6	GO:0035987
Fetal Fibroblasts	smooth muscle contraction	0.0277865	57	88	5	GO:0006939
Fetal Fibroblasts	cell-substrate junction organization	0.0290304	83	155	7	GO:0150115
Fetal Fibroblasts	regulation of locomotion	0.0306012	819	157	22	GO:0040012
Fetal Fibroblasts	tube morphogenesis	0.0308363	539	202	20	GO:0035239
Fetal Fibroblasts	striated muscle tissue development	0.0389686	200	121	9	GO:0014706
Fetal Fibroblasts	actin filament fragmentation	0.0409948	3	44	2	GO:0030043
Fetal Fibroblasts	regulation of cellular component movement	0.0482439	855	155	22	GO:0051270

## Sheet: Fetal GZMB+ Natural Killer
Cell type cluster	Term name	Adjusted P-value	Term size	Query size	Intersection size	Term ID
Fetal GZMB+ Natural Killer	leukocyte activation	2.31848e-17	710	305	57	GO:0045321
Fetal GZMB+ Natural Killer	cell activation	2.16644e-16	822	305	60	GO:0001775
Fetal GZMB+ Natural Killer	lymphocyte activation	2.5749e-15	583	305	49	GO:0046649
Fetal GZMB+ Natural Killer	regulation of immune system process	6.74128e-15	1141	305	69	GO:0002682
Fetal GZMB+ Natural Killer	leukocyte cell-cell adhesion	7.4308e-14	297	305	34	GO:0007159
Fetal GZMB+ Natural Killer	T cell activation	9.078e-14	359	305	37	GO:0042110
Fetal GZMB+ Natural Killer	positive regulation of immune system process	1.12605e-13	743	305	53	GO:0002684
Fetal GZMB+ Natural Killer	regulation of leukocyte cell-cell adhesion	3.87097e-11	261	305	29	GO:1903037
Fetal GZMB+ Natural Killer	regulation of cell-cell adhesion	1.0926e-10	356	305	33	GO:0022407
Fetal GZMB+ Natural Killer	positive regulation of immune response	2.30732e-10	485	304	38	GO:0050778
Fetal GZMB+ Natural Killer	immune system process	2.53982e-10	2020	308	87	GO:0002376
Fetal GZMB+ Natural Killer	regulation of immune response	1.05335e-09	725	304	46	GO:0050776
Fetal GZMB+ Natural Killer	regulation of T cell activation	1.25215e-09	257	305	27	GO:0050863
Fetal GZMB+ Natural Killer	regulation of response to stimulus	1.58846e-09	3181	309	115	GO:0048583
Fetal GZMB+ Natural Killer	regulation of cell activation	7.5378e-09	515	305	37	GO:0050865
Fetal GZMB+ Natural Killer	immune response-activating cell surface receptor signaling pathway	1.0599e-08	266	298	26	GO:0002429
Fetal GZMB+ Natural Killer	immune response-activating signal transduction	1.0599e-08	266	298	26	GO:0002757
Fetal GZMB+ Natural Killer	immune response-regulating cell surface receptor signaling pathway	1.08535e-08	288	298	27	GO:0002768
Fetal GZMB+ Natural Killer	activation of immune response	1.15471e-08	334	298	29	GO:0002253
Fetal GZMB+ Natural Killer	regulation of leukocyte activation	1.88572e-08	479	305	35	GO:0002694
Fetal GZMB+ Natural Killer	immune response	2.24389e-08	1389	308	65	GO:0006955
Fetal GZMB+ Natural Killer	T cell receptor signaling pathway	2.26867e-08	106	298	17	GO:0050852
Fetal GZMB+ Natural Killer	regulation of lymphocyte activation	3.00004e-08	411	305	32	GO:0051249
Fetal GZMB+ Natural Killer	positive regulation of response to stimulus	5.18665e-08	1766	309	75	GO:0048584
Fetal GZMB+ Natural Killer	regulation of cell adhesion	6.26451e-08	581	305	38	GO:0030155
Fetal GZMB+ Natural Killer	positive regulation of cell-cell adhesion	2.06129e-07	231	305	23	GO:0022409
Fetal GZMB+ Natural Killer	cytokine production	3.65328e-07	598	259	34	GO:0001816
Fetal GZMB+ Natural Killer	cellular extravasation	1.05178e-06	59	289	12	GO:0045123
Fetal GZMB+ Natural Killer	regulation of cytokine production	1.15438e-06	592	259	33	GO:0001817
Fetal GZMB+ Natural Killer	regulation of immune effector process	1.46894e-06	261	82	13	GO:0002697
Fetal GZMB+ Natural Killer	antigen receptor-mediated signaling pathway	1.52578e-06	217	298	21	GO:0050851
Fetal GZMB+ Natural Killer	positive regulation of leukocyte cell-cell adhesion	1.60234e-06	192	305	20	GO:1903039
Fetal GZMB+ Natural Killer	regulation of innate immune response	1.7413e-06	183	95	12	GO:0045088
Fetal GZMB+ Natural Killer	positive regulation of cytokine production	1.97572e-06	388	259	26	GO:0001819
Fetal GZMB+ Natural Killer	cell-cell adhesion	2.76324e-06	693	305	39	GO:0098609
Fetal GZMB+ Natural Killer	alpha-beta T cell activation	3.21368e-06	106	305	15	GO:0046631
Fetal GZMB+ Natural Killer	immune response-regulating signaling pathway	3.62004e-06	425	298	29	GO:0002764
Fetal GZMB+ Natural Killer	positive regulation of cell adhesion	4.21915e-06	341	305	26	GO:0045785
Fetal GZMB+ Natural Killer	intracellular signal transduction	4.39702e-06	2137	309	80	GO:0035556
Fetal GZMB+ Natural Killer	lymphocyte differentiation	5.56411e-06	257	270	21	GO:0030098
Fetal GZMB+ Natural Killer	small GTPase mediated signal transduction	8.77804e-06	380	304	27	GO:0007264
Fetal GZMB+ Natural Killer	positive regulation of defense response	8.82618e-06	211	95	12	GO:0031349
Fetal GZMB+ Natural Killer	leukocyte activation involved in immune response	1.40594e-05	201	265	18	GO:0002366
Fetal GZMB+ Natural Killer	regulation of response to biotic stimulus	1.63368e-05	273	95	13	GO:0002831
Fetal GZMB+ Natural Killer	signal transduction	1.86034e-05	4648	305	135	GO:0007165
Fetal GZMB+ Natural Killer	cell activation involved in immune response	2.07235e-05	206	265	18	GO:0002263
Fetal GZMB+ Natural Killer	regulation of defense response	2.12318e-05	456	95	16	GO:0031347
Fetal GZMB+ Natural Killer	positive regulation of innate immune response	3.13576e-05	108	95	9	GO:0045089
Fetal GZMB+ Natural Killer	T cell differentiation	5.69401e-05	170	305	17	GO:0030217
Fetal GZMB+ Natural Killer	immune effector process	6.03843e-05	501	304	30	GO:0002252
Fetal GZMB+ Natural Killer	regulation of small GTPase mediated signal transduction	6.64385e-05	239	304	20	GO:0051056
Fetal GZMB+ Natural Killer	mononuclear cell differentiation	6.72739e-05	296	270	21	GO:1903131
Fetal GZMB+ Natural Killer	positive regulation of gene expression	7.43061e-05	886	259	38	GO:0010628
Fetal GZMB+ Natural Killer	cell communication	7.96164e-05	5084	305	142	GO:0007154
Fetal GZMB+ Natural Killer	negative regulation of immune system process	8.30228e-05	304	219	19	GO:0002683
Fetal GZMB+ Natural Killer	defense response	8.32125e-05	1219	265	47	GO:0006952
Fetal GZMB+ Natural Killer	signaling	0.000100368	5053	305	141	GO:0023052
Fetal GZMB+ Natural Killer	cell adhesion	0.000130107	1175	305	50	GO:0007155
Fetal GZMB+ Natural Killer	biological adhesion	0.000156687	1182	305	50	GO:0022610
Fetal GZMB+ Natural Killer	regulation of leukocyte mediated immunity	0.000180979	168	75	9	GO:0002703
Fetal GZMB+ Natural Killer	positive regulation of biological process	0.000186612	5086	199	99	GO:0048518
Fetal GZMB+ Natural Killer	alpha-beta T cell differentiation	0.000226048	72	305	11	GO:0046632
Fetal GZMB+ Natural Killer	regulation of intracellular signal transduction	0.000290614	1408	309	56	GO:1902531
Fetal GZMB+ Natural Killer	positive regulation of response to biotic stimulus	0.000339457	142	95	9	GO:0002833
Fetal GZMB+ Natural Killer	negative regulation of immune effector process	0.000382145	81	82	7	GO:0002698
Fetal GZMB+ Natural Killer	positive regulation of response to external stimulus	0.000383787	336	287	22	GO:0032103
Fetal GZMB+ Natural Killer	cellular response to stimulus	0.000384386	5771	306	154	GO:0051716
Fetal GZMB+ Natural Killer	positive regulation of T cell activation	0.000402341	172	305	16	GO:0050870
Fetal GZMB+ Natural Killer	regulation of response to external stimulus	0.000491599	718	287	34	GO:0032101
Fetal GZMB+ Natural Killer	protein phosphorylation	0.000564088	1252	309	51	GO:0006468
Fetal GZMB+ Natural Killer	response to stimulus	0.000608628	6895	309	177	GO:0050896
Fetal GZMB+ Natural Killer	negative regulation of lymphocyte activation	0.000666816	110	219	11	GO:0051250
Fetal GZMB+ Natural Killer	regulation of signal transduction	0.000725423	2398	309	80	GO:0009966
Fetal GZMB+ Natural Killer	negative regulation of T cell activation	0.00086266	90	219	10	GO:0050868
Fetal GZMB+ Natural Killer	positive regulation of multicellular organismal process	0.000967835	1061	259	40	GO:0051240
Fetal GZMB+ Natural Killer	leukocyte differentiation	0.00100694	378	270	22	GO:0002521
Fetal GZMB+ Natural Killer	leukocyte migration	0.00112199	299	289	20	GO:0050900
Fetal GZMB+ Natural Killer	regulation of response to stress	0.00123943	1045	87	20	GO:0080134
Fetal GZMB+ Natural Killer	positive regulation of cell activation	0.00147186	342	305	22	GO:0050867
Fetal GZMB+ Natural Killer	regulation of natural killer cell mediated immunity	0.00159742	37	75	5	GO:0002715
Fetal GZMB+ Natural Killer	cell migration	0.00176878	1173	304	47	GO:0016477
Fetal GZMB+ Natural Killer	negative regulation of leukocyte cell-cell adhesion	0.00254169	101	219	10	GO:1903038
Fetal GZMB+ Natural Killer	phosphorylation	0.0027017	1424	218	42	GO:0016310
Fetal GZMB+ Natural Killer	regulation of eosinophil migration	0.00321049	5	87	3	GO:2000416
Fetal GZMB+ Natural Killer	regulation of cell migration	0.00356491	744	275	32	GO:0030334
Fetal GZMB+ Natural Killer	inflammatory response	0.00358608	510	251	24	GO:0006954
Fetal GZMB+ Natural Killer	positive regulation of leukocyte activation	0.00364068	333	305	21	GO:0002696
Fetal GZMB+ Natural Killer	negative regulation of leukocyte activation	0.00386076	131	219	11	GO:0002695
Fetal GZMB+ Natural Killer	positive regulation of leukocyte mediated immunity	0.00433011	100	34	5	GO:0002705
Fetal GZMB+ Natural Killer	leukocyte mediated immunity	0.00455378	311	304	20	GO:0002443
Fetal GZMB+ Natural Killer	Ras protein signal transduction	0.0047353	265	296	18	GO:0007265
Fetal GZMB+ Natural Killer	positive regulation of immune effector process	0.00478707	184	75	8	GO:0002699
Fetal GZMB+ Natural Killer	regulation of alpha-beta T cell activation	0.00482123	79	78	6	GO:0046634
Fetal GZMB+ Natural Killer	negative regulation of immune response	0.00643699	129	78	7	GO:0050777
Fetal GZMB+ Natural Killer	regulation of molecular function	0.00653246	2088	261	61	GO:0065009
Fetal GZMB+ Natural Killer	negative regulation of cardiac muscle contraction	0.00795014	3	251	3	GO:0055118
Fetal GZMB+ Natural Killer	regulation of cellular component movement	0.0093152	855	275	34	GO:0051270
Fetal GZMB+ Natural Killer	regulation of leukocyte mediated cytotoxicity	0.00971849	67	304	9	GO:0001910
Fetal GZMB+ Natural Killer	adaptive immune response	0.00975899	299	304	19	GO:0002250
Fetal GZMB+ Natural Killer	regulation of locomotion	0.00988348	819	275	33	GO:0040012
Fetal GZMB+ Natural Killer	lymphocyte activation involved in immune response	0.0103423	144	265	12	GO:0002285
Fetal GZMB+ Natural Killer	natural killer cell mediated immunity	0.010893	54	75	5	GO:0002228
Fetal GZMB+ Natural Killer	positive regulation of natural killer cell mediated immunity	0.0108937	25	75	4	GO:0002717
Fetal GZMB+ Natural Killer	negative regulation of cell-cell adhesion	0.0118884	147	219	11	GO:0022408
Fetal GZMB+ Natural Killer	negative regulation of eosinophil migration	0.0120628	2	39	2	GO:2000417
Fetal GZMB+ Natural Killer	negative regulation of cell activation	0.0126906	148	219	11	GO:0050866
Fetal GZMB+ Natural Killer	regulation of T cell differentiation	0.0128272	107	305	11	GO:0045580
Fetal GZMB+ Natural Killer	immune system development	0.0138365	620	270	27	GO:0002520
Fetal GZMB+ Natural Killer	regulation of cell motility	0.0146026	796	275	32	GO:2000145
Fetal GZMB+ Natural Killer	regulation of lymphocyte differentiation	0.0149959	130	305	12	GO:0045619
Fetal GZMB+ Natural Killer	positive regulation of macromolecule metabolic process	0.0152937	2760	219	64	GO:0010604
Fetal GZMB+ Natural Killer	leukocyte adhesion to vascular endothelial cell	0.0161495	41	289	7	GO:0061756
Fetal GZMB+ Natural Killer	positive regulation of intracellular signal transduction	0.016627	806	199	26	GO:1902533
Fetal GZMB+ Natural Killer	T cell activation involved in immune response	0.0176505	89	244	9	GO:0002286
Fetal GZMB+ Natural Killer	interferon-gamma production	0.0182006	91	304	10	GO:0032609
Fetal GZMB+ Natural Killer	regulation of interferon-gamma production	0.0182006	91	304	10	GO:0032649
Fetal GZMB+ Natural Killer	leukocyte tethering or rolling	0.0185245	28	289	6	GO:0050901
Fetal GZMB+ Natural Killer	myeloid leukocyte activation	0.019155	159	299	13	GO:0002274
Fetal GZMB+ Natural Killer	innate immune response	0.0192472	588	95	14	GO:0045087
Fetal GZMB+ Natural Killer	regulation of cell communication	0.019442	2648	309	81	GO:0010646
Fetal GZMB+ Natural Killer	regulation of signaling	0.0221111	2657	309	81	GO:0023051
Fetal GZMB+ Natural Killer	regulation of natural killer cell mediated cytotoxicity	0.0231406	35	64	4	GO:0042269
Fetal GZMB+ Natural Killer	positive regulation of natural killer cell mediated cytotoxicity	0.0236696	21	34	3	GO:0045954
Fetal GZMB+ Natural Killer	alpha-beta T cell differentiation involved in immune response	0.0239751	51	244	7	GO:0002293
Fetal GZMB+ Natural Killer	alpha-beta T cell activation involved in immune response	0.0239751	51	244	7	GO:0002287
Fetal GZMB+ Natural Killer	phosphate-containing compound metabolic process	0.0246054	2224	218	54	GO:0006796
Fetal GZMB+ Natural Killer	response to biotic stimulus	0.025818	1060	95	19	GO:0009607
Fetal GZMB+ Natural Killer	defense response to other organism	0.03078	788	95	16	GO:0098542
Fetal GZMB+ Natural Killer	phosphorus metabolic process	0.0310602	2242	218	54	GO:0006793
Fetal GZMB+ Natural Killer	CD4-positive, alpha-beta T cell activation	0.0318781	77	305	9	GO:0035710
Fetal GZMB+ Natural Killer	hematopoietic or lymphoid organ development	0.0326749	576	270	25	GO:0048534
Fetal GZMB+ Natural Killer	CD4-positive, alpha-beta T cell differentiation	0.035861	60	305	8	GO:0043367
Fetal GZMB+ Natural Killer	positive regulation of lymphocyte activation	0.0362491	298	305	18	GO:0051251
Fetal GZMB+ Natural Killer	negative regulation of muscle contraction	0.03729	11	251	4	GO:0045932
Fetal GZMB+ Natural Killer	T cell differentiation involved in immune response	0.0399011	55	244	7	GO:0002292
Fetal GZMB+ Natural Killer	negative regulation of alpha-beta T cell activation	0.0400234	33	78	4	GO:0046636
Fetal GZMB+ Natural Killer	cell motility	0.0454909	1324	304	47	GO:0048870
Fetal GZMB+ Natural Killer	localization of cell	0.0454909	1324	304	47	GO:0051674
Fetal GZMB+ Natural Killer	regulation of cell killing	0.0469998	81	304	9	GO:0031341
Fetal GZMB+ Natural Killer	T cell migration	0.047865	55	251	7	GO:0072678
Fetal GZMB+ Natural Killer	regulation of multicellular organismal process	0.0490823	2014	251	55	GO:0051239

## Sheet: Fetal GZMK+ Natural Killer
Cell type cluster	Term name	Adjusted P-value	Term size	Query size	Intersection size	Term ID
Fetal GZMK+ Natural Killer	lymphocyte activation	9.10103e-11	583	380	48	GO:0046649
Fetal GZMK+ Natural Killer	T cell activation	1.04689e-10	359	380	37	GO:0042110
Fetal GZMK+ Natural Killer	leukocyte activation	7.61809e-10	710	380	52	GO:0045321
Fetal GZMK+ Natural Killer	positive regulation of biological process	1.52077e-08	5086	373	181	GO:0048518
Fetal GZMK+ Natural Killer	cell activation	1.86195e-08	822	380	54	GO:0001775
Fetal GZMK+ Natural Killer	regulation of immune system process	2.08849e-08	1141	380	66	GO:0002682
Fetal GZMK+ Natural Killer	positive regulation of macromolecule metabolic process	2.98862e-08	2760	383	119	GO:0010604
Fetal GZMK+ Natural Killer	regulation of T cell activation	3.73257e-08	257	380	28	GO:0050863
Fetal GZMK+ Natural Killer	T cell receptor signaling pathway	1.11119e-07	106	380	18	GO:0050852
Fetal GZMK+ Natural Killer	positive regulation of metabolic process	3.62003e-07	3037	383	124	GO:0009893
Fetal GZMK+ Natural Killer	positive regulation of immune system process	5.34685e-07	743	380	48	GO:0002684
Fetal GZMK+ Natural Killer	regulation of response to stimulus	7.41896e-07	3181	363	122	GO:0048583
Fetal GZMK+ Natural Killer	regulation of cell-cell adhesion	9.35647e-07	356	380	31	GO:0022407
Fetal GZMK+ Natural Killer	leukocyte cell-cell adhesion	1.11406e-06	297	380	28	GO:0007159
Fetal GZMK+ Natural Killer	regulation of leukocyte cell-cell adhesion	1.43554e-06	261	380	26	GO:1903037
Fetal GZMK+ Natural Killer	T cell differentiation	4.84119e-06	170	369	20	GO:0030217
Fetal GZMK+ Natural Killer	regulation of lymphocyte activation	7.89228e-06	411	380	32	GO:0051249
Fetal GZMK+ Natural Killer	regulation of macromolecule metabolic process	9.2756e-06	5269	380	179	GO:0060255
Fetal GZMK+ Natural Killer	lymphocyte differentiation	1.33692e-05	257	369	24	GO:0030098
Fetal GZMK+ Natural Killer	positive regulation of cellular process	1.46025e-05	4622	373	159	GO:0048522
Fetal GZMK+ Natural Killer	antigen receptor-mediated signaling pathway	2.1837e-05	217	380	22	GO:0050851
Fetal GZMK+ Natural Killer	immune system process	3.14318e-05	2020	380	87	GO:0002376
Fetal GZMK+ Natural Killer	regulation of metabolic process	3.75085e-05	5714	380	188	GO:0019222
Fetal GZMK+ Natural Killer	RNA processing	4.02754e-05	797	281	38	GO:0006396
Fetal GZMK+ Natural Killer	intracellular signal transduction	4.46003e-05	2137	385	91	GO:0035556
Fetal GZMK+ Natural Killer	immune response-activating signal transduction	4.62032e-05	266	380	24	GO:0002757
Fetal GZMK+ Natural Killer	immune response-activating cell surface receptor signaling pathway	4.62032e-05	266	380	24	GO:0002429
Fetal GZMK+ Natural Killer	regulation of RNA splicing	4.87787e-05	140	240	14	GO:0043484
Fetal GZMK+ Natural Killer	immune response-regulating cell surface receptor signaling pathway	5.06783e-05	288	380	25	GO:0002768
Fetal GZMK+ Natural Killer	regulation of gene expression	5.11537e-05	4122	370	143	GO:0010468
Fetal GZMK+ Natural Killer	positive regulation of gene expression	6.02281e-05	886	369	48	GO:0010628
Fetal GZMK+ Natural Killer	activation of immune response	6.22623e-05	334	380	27	GO:0002253
Fetal GZMK+ Natural Killer	positive regulation of cellular metabolic process	7.48536e-05	2608	383	104	GO:0031325
Fetal GZMK+ Natural Killer	regulation of leukocyte activation	8.89848e-05	479	380	33	GO:0002694
Fetal GZMK+ Natural Killer	positive regulation of nitrogen compound metabolic process	9.21376e-05	2415	383	98	GO:0051173
Fetal GZMK+ Natural Killer	positive regulation of response to stimulus	9.60067e-05	1766	369	76	GO:0048584
Fetal GZMK+ Natural Killer	RNA splicing	0.00010479	356	274	23	GO:0008380
Fetal GZMK+ Natural Killer	regulation of cell activation	0.000154653	515	380	34	GO:0050865
Fetal GZMK+ Natural Killer	mononuclear cell differentiation	0.000202995	296	369	24	GO:1903131
Fetal GZMK+ Natural Killer	protein phosphorylation	0.000245891	1252	380	60	GO:0006468
Fetal GZMK+ Natural Killer	immune system development	0.000247925	620	369	37	GO:0002520
Fetal GZMK+ Natural Killer	regulation of primary metabolic process	0.000282037	4909	380	164	GO:0080090
Fetal GZMK+ Natural Killer	regulation of response to stress	0.00030517	1045	331	48	GO:0080134
Fetal GZMK+ Natural Killer	regulation of cell adhesion	0.000306072	581	380	36	GO:0030155
Fetal GZMK+ Natural Killer	regulation of cellular metabolic process	0.000334489	5115	380	169	GO:0031323
Fetal GZMK+ Natural Killer	hematopoietic or lymphoid organ development	0.000360611	576	369	35	GO:0048534
Fetal GZMK+ Natural Killer	positive regulation of immune response	0.000385213	485	380	32	GO:0050778
Fetal GZMK+ Natural Killer	phosphorylation	0.000403501	1424	380	65	GO:0016310
Fetal GZMK+ Natural Killer	leukocyte differentiation	0.000429119	378	369	27	GO:0002521
Fetal GZMK+ Natural Killer	regulation of intracellular signal transduction	0.000543499	1408	371	63	GO:1902531
Fetal GZMK+ Natural Killer	hemopoiesis	0.000604015	562	369	34	GO:0030097
Fetal GZMK+ Natural Killer	regulation of nitrogen compound metabolic process	0.000705788	4779	380	159	GO:0051171
Fetal GZMK+ Natural Killer	immune response-regulating signaling pathway	0.00073672	425	380	29	GO:0002764
Fetal GZMK+ Natural Killer	regulation of protein serine/threonine kinase activity	0.000882485	289	380	23	GO:0071900
Fetal GZMK+ Natural Killer	regulation of immune response	0.00127632	725	380	40	GO:0050776
Fetal GZMK+ Natural Killer	regulation of transferase activity	0.00128852	709	39	11	GO:0051338
Fetal GZMK+ Natural Killer	regulation of T cell differentiation	0.00144901	107	356	13	GO:0045580
Fetal GZMK+ Natural Killer	regulation of defense response	0.00148964	456	326	27	GO:0031347
Fetal GZMK+ Natural Killer	regulation of signal transduction	0.00151364	2398	371	91	GO:0009966
Fetal GZMK+ Natural Killer	mRNA processing	0.00159157	374	281	22	GO:0006397
Fetal GZMK+ Natural Killer	positive regulation of RNA metabolic process	0.0016611	1319	207	39	GO:0051254
Fetal GZMK+ Natural Killer	positive regulation of focal adhesion disassembly	0.00198979	6	60	3	GO:0120183
Fetal GZMK+ Natural Killer	regulation of focal adhesion disassembly	0.00198979	6	60	3	GO:0120182
Fetal GZMK+ Natural Killer	focal adhesion disassembly	0.00198979	6	60	3	GO:0120181
Fetal GZMK+ Natural Killer	cell-substrate junction disassembly	0.00198979	6	60	3	GO:0120180
Fetal GZMK+ Natural Killer	regulation of hemopoiesis	0.00201291	269	365	21	GO:1903706
Fetal GZMK+ Natural Killer	regulation of lymphocyte differentiation	0.00239908	130	356	14	GO:0045619
Fetal GZMK+ Natural Killer	regulation of kinase activity	0.00242737	600	39	10	GO:0043549
Fetal GZMK+ Natural Killer	positive regulation of cell-cell adhesion	0.00256224	231	75	9	GO:0022409
Fetal GZMK+ Natural Killer	alpha-beta T cell activation	0.00269777	106	380	13	GO:0046631
Fetal GZMK+ Natural Killer	positive regulation of RNA splicing	0.00283704	30	45	4	GO:0033120
Fetal GZMK+ Natural Killer	macromolecule modification	0.00302764	3103	386	113	GO:0043412
Fetal GZMK+ Natural Killer	positive regulation of nucleobase-containing compound metabolic process	0.00351174	1467	207	41	GO:0045935
Fetal GZMK+ Natural Killer	cellular protein modification process	0.00379722	2917	380	106	GO:0006464
Fetal GZMK+ Natural Killer	protein modification process	0.00379722	2917	380	106	GO:0036211
Fetal GZMK+ Natural Killer	phosphate-containing compound metabolic process	0.0043953	2224	380	86	GO:0006796
Fetal GZMK+ Natural Killer	positive regulation of leukocyte cell-cell adhesion	0.0044571	192	368	17	GO:1903039
Fetal GZMK+ Natural Killer	regulation of mRNA metabolic process	0.00517517	265	240	16	GO:1903311
Fetal GZMK+ Natural Killer	regulation of protein kinase activity	0.00519027	504	39	9	GO:0045859
Fetal GZMK+ Natural Killer	regulation of leukocyte differentiation	0.00567577	197	365	17	GO:1902105
Fetal GZMK+ Natural Killer	phosphorus metabolic process	0.00610647	2242	380	86	GO:0006793
Fetal GZMK+ Natural Killer	immune response	0.00626462	1389	386	61	GO:0006955
Fetal GZMK+ Natural Killer	negative regulation of type I interferon production	0.00760126	24	295	6	GO:0032480
Fetal GZMK+ Natural Killer	positive regulation of cytokine production	0.00788624	388	369	25	GO:0001819
Fetal GZMK+ Natural Killer	negative regulation of interferon-beta production	0.00845727	9	221	4	GO:0032688
Fetal GZMK+ Natural Killer	regulation of RNA metabolic process	0.00875059	3250	212	71	GO:0051252
Fetal GZMK+ Natural Killer	regulation of cell communication	0.00921603	2648	361	93	GO:0010646
Fetal GZMK+ Natural Killer	regulation of cytokine production	0.00926998	592	378	33	GO:0001817
Fetal GZMK+ Natural Killer	regulation of signaling	0.0106385	2657	361	93	GO:0023051
Fetal GZMK+ Natural Killer	cytokine production	0.0114652	598	378	33	GO:0001816
Fetal GZMK+ Natural Killer	negative regulation of macromolecule metabolic process	0.0115399	2200	370	82	GO:0010605
Fetal GZMK+ Natural Killer	leukocyte activation involved in immune response	0.0127375	201	380	17	GO:0002366
Fetal GZMK+ Natural Killer	gene expression	0.0132783	5066	378	160	GO:0010467
Fetal GZMK+ Natural Killer	mRNA metabolic process	0.0147268	572	346	30	GO:0016071
Fetal GZMK+ Natural Killer	negative regulation of metabolic process	0.0165987	2367	259	65	GO:0009892
Fetal GZMK+ Natural Killer	cell activation involved in immune response	0.0176677	206	380	17	GO:0002263
Fetal GZMK+ Natural Killer	negative regulation of T cell activation	0.0182072	90	380	11	GO:0050868
Fetal GZMK+ Natural Killer	positive regulation of T cell activation	0.0211678	172	368	15	GO:0050870
Fetal GZMK+ Natural Killer	regulation of cellular protein metabolic process	0.0216106	1874	262	55	GO:0032268
Fetal GZMK+ Natural Killer	negative regulation of cell-cell adhesion	0.0218285	147	380	14	GO:0022408
Fetal GZMK+ Natural Killer	regulation of mRNA splicing, via spliceosome	0.0232583	94	240	9	GO:0048024
Fetal GZMK+ Natural Killer	NIK/NF-kappaB signaling	0.0234286	102	221	9	GO:0038061
Fetal GZMK+ Natural Killer	regulation of innate immune response	0.0251464	183	308	14	GO:0045088
Fetal GZMK+ Natural Killer	regulation of I-kappaB kinase/NF-kappaB signaling	0.0287976	229	216	13	GO:0043122
Fetal GZMK+ Natural Killer	negative regulation of cellular metabolic process	0.0289128	1993	366	74	GO:0031324
Fetal GZMK+ Natural Killer	I-kappaB kinase/NF-kappaB signaling	0.0290723	258	221	14	GO:0007249
Fetal GZMK+ Natural Killer	positive regulation of defense response	0.0298922	211	110	9	GO:0031349
Fetal GZMK+ Natural Killer	regulation of T cell receptor signaling pathway	0.0305631	35	380	7	GO:0050856
Fetal GZMK+ Natural Killer	fat cell differentiation	0.0323233	145	203	10	GO:0045444
Fetal GZMK+ Natural Killer	RNA metabolic process	0.0346593	3983	224	84	GO:0016070
Fetal GZMK+ Natural Killer	regulation of phosphorylation	0.0376873	1006	39	11	GO:0042325
Fetal GZMK+ Natural Killer	negative regulation of gene expression	0.0392416	769	232	27	GO:0010629
Fetal GZMK+ Natural Killer	positive regulation of response to external stimulus	0.0398057	336	110	11	GO:0032103
Fetal GZMK+ Natural Killer	regulation of apoptotic process	0.0451285	1029	378	46	GO:0042981
Fetal GZMK+ Natural Killer	regulation of response to biotic stimulus	0.0457941	273	308	17	GO:0002831
Fetal GZMK+ Natural Killer	RNA splicing, via transesterification reactions with bulged adenosine as nucleophile	0.0459832	276	274	16	GO:0000377
Fetal GZMK+ Natural Killer	mRNA splicing, via spliceosome	0.0459832	276	274	16	GO:0000398
Fetal GZMK+ Natural Killer	regulation of nucleobase-containing compound metabolic process	0.0470206	3471	212	72	GO:0019219
Fetal GZMK+ Natural Killer	regulation of antigen receptor-mediated signaling pathway	0.0490575	51	380	8	GO:0050854
Fetal GZMK+ Natural Killer	regulation of mRNA processing	0.0494223	129	240	10	GO:0050684

## Sheet: Fetal Hofbauer Cells
Cell type cluster	Term name	Adjusted P-value	Term size	Query size	Intersection size	Term ID
Fetal Hofbauer Cells	regulation of immune system process	9.46918e-16	1141	281	67	GO:0002682
Fetal Hofbauer Cells	immune system process	4.18542e-12	2020	265	82	GO:0002376
Fetal Hofbauer Cells	regulation of immune response	1.06624e-11	725	281	47	GO:0050776
Fetal Hofbauer Cells	immune response	1.99726e-11	1389	248	62	GO:0006955
Fetal Hofbauer Cells	positive regulation of immune system process	2.7124e-10	743	234	41	GO:0002684
Fetal Hofbauer Cells	regulation of leukocyte activation	2.93083e-10	479	281	36	GO:0002694
Fetal Hofbauer Cells	leukocyte activation	8.36576e-10	710	199	36	GO:0045321
Fetal Hofbauer Cells	regulation of cell activation	2.52015e-09	515	281	36	GO:0050865
Fetal Hofbauer Cells	negative regulation of immune system process	6.08177e-09	304	216	24	GO:0002683
Fetal Hofbauer Cells	cell activation	7.18271e-09	822	234	41	GO:0001775
Fetal Hofbauer Cells	defense response	9.6817e-09	1219	242	52	GO:0006952
Fetal Hofbauer Cells	inflammatory response	4.10438e-08	510	281	34	GO:0006954
Fetal Hofbauer Cells	positive regulation of response to stimulus	9.63426e-08	1766	278	69	GO:0048584
Fetal Hofbauer Cells	regulation of tumor necrosis factor superfamily cytokine production	1.33917e-07	130	199	15	GO:1903555
Fetal Hofbauer Cells	tumor necrosis factor superfamily cytokine production	1.33917e-07	130	199	15	GO:0071706
Fetal Hofbauer Cells	vesicle-mediated transport	1.88831e-07	1297	261	54	GO:0016192
Fetal Hofbauer Cells	regulation of lymphocyte activation	3.56637e-07	411	281	29	GO:0051249
Fetal Hofbauer Cells	regulation of immune effector process	3.99594e-07	261	281	23	GO:0002697
Fetal Hofbauer Cells	cell surface receptor signaling pathway	5.41994e-07	2196	275	77	GO:0007166
Fetal Hofbauer Cells	ERK1 and ERK2 cascade	5.5599e-07	256	194	19	GO:0070371
Fetal Hofbauer Cells	leukocyte cell-cell adhesion	7.60899e-07	297	278	24	GO:0007159
Fetal Hofbauer Cells	tumor necrosis factor production	8.75074e-07	125	199	14	GO:0032640
Fetal Hofbauer Cells	regulation of tumor necrosis factor production	8.75074e-07	125	199	14	GO:0032680
Fetal Hofbauer Cells	cytokine production	9.52876e-07	598	216	30	GO:0001816
Fetal Hofbauer Cells	lymphocyte activation	1.5161e-06	583	199	28	GO:0046649
Fetal Hofbauer Cells	regulation of ERK1 and ERK2 cascade	1.61007e-06	242	194	18	GO:0070372
Fetal Hofbauer Cells	regulation of leukocyte mediated immunity	1.70663e-06	168	281	18	GO:0002703
Fetal Hofbauer Cells	positive regulation of leukocyte cell-cell adhesion	1.73214e-06	192	216	17	GO:1903039
Fetal Hofbauer Cells	regulation of T cell activation	1.73458e-06	257	281	22	GO:0050863
Fetal Hofbauer Cells	T cell activation	1.87238e-06	359	281	26	GO:0042110
Fetal Hofbauer Cells	regulation of leukocyte cell-cell adhesion	1.89705e-06	261	278	22	GO:1903037
Fetal Hofbauer Cells	biological adhesion	2.01553e-06	1182	245	47	GO:0022610
Fetal Hofbauer Cells	myeloid leukocyte activation	2.6853e-06	159	234	16	GO:0002274
Fetal Hofbauer Cells	regulation of cytokine production	3.28682e-06	592	216	29	GO:0001817
Fetal Hofbauer Cells	regulation of defense response	3.98004e-06	456	281	29	GO:0031347
Fetal Hofbauer Cells	regulation of response to stimulus	4.05061e-06	3181	281	98	GO:0048583
Fetal Hofbauer Cells	regulation of MAPK cascade	4.38086e-06	537	197	26	GO:0043408
Fetal Hofbauer Cells	negative regulation of interleukin-6 production	4.62115e-06	32	188	8	GO:0032715
Fetal Hofbauer Cells	response to external stimulus	5.00142e-06	1924	229	60	GO:0009605
Fetal Hofbauer Cells	cell adhesion	5.14439e-06	1175	245	46	GO:0007155
Fetal Hofbauer Cells	chemokine production	5.49071e-06	71	278	12	GO:0032602
Fetal Hofbauer Cells	regulation of chemokine production	5.49071e-06	71	278	12	GO:0032642
Fetal Hofbauer Cells	regulation of response to external stimulus	7.27888e-06	718	281	37	GO:0032101
Fetal Hofbauer Cells	cell-cell adhesion	7.31987e-06	693	278	36	GO:0098609
Fetal Hofbauer Cells	MAPK cascade	1.12389e-05	603	197	27	GO:0000165
Fetal Hofbauer Cells	regulation of interleukin-1 production	1.16615e-05	92	278	13	GO:0032652
Fetal Hofbauer Cells	interleukin-1 production	1.16615e-05	92	278	13	GO:0032612
Fetal Hofbauer Cells	negative regulation of immune response	1.2372e-05	129	278	15	GO:0050777
Fetal Hofbauer Cells	interleukin-6 production	1.38157e-05	112	188	12	GO:0032635
Fetal Hofbauer Cells	regulation of interleukin-6 production	1.38157e-05	112	188	12	GO:0032675
Fetal Hofbauer Cells	positive regulation of T cell activation	1.47582e-05	172	278	17	GO:0050870
Fetal Hofbauer Cells	positive regulation of hemopoiesis	1.5457e-05	112	278	14	GO:1903708
Fetal Hofbauer Cells	positive regulation of leukocyte differentiation	1.5457e-05	112	278	14	GO:1902107
Fetal Hofbauer Cells	biological process involved in interspecies interaction between organisms	1.73709e-05	1132	229	42	GO:0044419
Fetal Hofbauer Cells	signal transduction	1.93965e-05	4648	281	126	GO:0007165
Fetal Hofbauer Cells	interleukin-1 beta production	2.59929e-05	81	278	12	GO:0032611
Fetal Hofbauer Cells	regulation of interleukin-1 beta production	2.59929e-05	81	278	12	GO:0032651
Fetal Hofbauer Cells	leukocyte degranulation	2.59954e-05	51	278	10	GO:0043299
Fetal Hofbauer Cells	leukocyte migration	2.75577e-05	299	188	18	GO:0050900
Fetal Hofbauer Cells	regulation of cell-cell adhesion	2.7706e-05	356	278	24	GO:0022407
Fetal Hofbauer Cells	positive regulation of cell-cell adhesion	2.86856e-05	231	216	17	GO:0022409
Fetal Hofbauer Cells	immune effector process	3.27892e-05	501	281	29	GO:0002252
Fetal Hofbauer Cells	positive regulation of leukocyte activation	3.56976e-05	333	278	23	GO:0002696
Fetal Hofbauer Cells	regulation of multicellular organismal process	4.01908e-05	2014	199	54	GO:0051239
Fetal Hofbauer Cells	positive regulation of lymphocyte activation	4.14025e-05	298	216	19	GO:0051251
Fetal Hofbauer Cells	regulation of leukocyte proliferation	4.27488e-05	183	127	12	GO:0070663
Fetal Hofbauer Cells	positive regulation of immune response	4.91695e-05	485	278	28	GO:0050778
Fetal Hofbauer Cells	positive regulation of multicellular organismal process	5.02401e-05	1061	216	38	GO:0051240
Fetal Hofbauer Cells	positive regulation of chemokine production	5.59713e-05	55	278	10	GO:0032722
Fetal Hofbauer Cells	positive regulation of cell activation	5.80318e-05	342	234	21	GO:0050867
Fetal Hofbauer Cells	positive regulation of cell adhesion	7.0222e-05	341	216	20	GO:0045785
Fetal Hofbauer Cells	signaling	7.1175e-05	5053	281	132	GO:0023052
Fetal Hofbauer Cells	positive regulation of MAPK cascade	8.20538e-05	378	197	20	GO:0043410
Fetal Hofbauer Cells	negative regulation of defense response	8.75521e-05	169	281	16	GO:0031348
Fetal Hofbauer Cells	regulation of hemopoiesis	9.25993e-05	269	278	20	GO:1903706
Fetal Hofbauer Cells	positive regulation of ERK1 and ERK2 cascade	0.000107842	174	145	12	GO:0070374
Fetal Hofbauer Cells	negative regulation of immune effector process	0.000110129	81	199	10	GO:0002698
Fetal Hofbauer Cells	regulation of leukocyte differentiation	0.000111816	197	278	17	GO:1902105
Fetal Hofbauer Cells	regulation of lymphocyte proliferation	0.000112759	167	183	13	GO:0050670
Fetal Hofbauer Cells	locomotion	0.000113055	1427	246	49	GO:0040011
Fetal Hofbauer Cells	negative regulation of leukocyte activation	0.0001173	131	278	14	GO:0002695
Fetal Hofbauer Cells	regulation of mononuclear cell proliferation	0.000129798	169	183	13	GO:0032944
Fetal Hofbauer Cells	endocytosis	0.000136591	486	256	26	GO:0006897
Fetal Hofbauer Cells	positive regulation of response to external stimulus	0.000140673	336	207	19	GO:0032103
Fetal Hofbauer Cells	negative regulation of tumor necrosis factor production	0.000142203	46	278	9	GO:0032720
Fetal Hofbauer Cells	leukocyte activation involved in immune response	0.000150042	201	278	17	GO:0002366
Fetal Hofbauer Cells	response to stimulus	0.000163349	6895	250	149	GO:0050896
Fetal Hofbauer Cells	activation of immune response	0.000206168	334	192	18	GO:0002253
Fetal Hofbauer Cells	cell communication	0.000206458	5084	281	131	GO:0007154
Fetal Hofbauer Cells	negative regulation of tumor necrosis factor superfamily cytokine production	0.000209991	48	278	9	GO:1903556
Fetal Hofbauer Cells	regulation of leukocyte degranulation	0.000210269	35	278	8	GO:0043300
Fetal Hofbauer Cells	cell activation involved in immune response	0.000214487	206	278	17	GO:0002263
Fetal Hofbauer Cells	leukocyte differentiation	0.000219587	378	229	21	GO:0002521
Fetal Hofbauer Cells	myeloid leukocyte differentiation	0.000229433	142	229	13	GO:0002573
Fetal Hofbauer Cells	chemotaxis	0.000297168	465	278	26	GO:0006935
Fetal Hofbauer Cells	taxis	0.000297168	465	278	26	GO:0042330
Fetal Hofbauer Cells	positive regulation of alpha-beta T cell activation	0.000304318	50	278	9	GO:0046635
Fetal Hofbauer Cells	immune response-regulating signaling pathway	0.000357459	425	210	21	GO:0002764
Fetal Hofbauer Cells	receptor-mediated endocytosis	0.000374319	209	252	16	GO:0006898
Fetal Hofbauer Cells	leukocyte proliferation	0.000454701	227	127	12	GO:0070661
Fetal Hofbauer Cells	phagocytosis	0.000463255	257	235	17	GO:0006909
Fetal Hofbauer Cells	regulation of cell adhesion	0.000483597	581	229	26	GO:0030155
Fetal Hofbauer Cells	negative regulation of cell activation	0.000541809	148	278	14	GO:0050866
Fetal Hofbauer Cells	response to cytokine	0.000548958	584	200	24	GO:0034097
Fetal Hofbauer Cells	positive regulation of intracellular signal transduction	0.00071161	806	215	30	GO:1902533
Fetal Hofbauer Cells	cellular response to cytokine stimulus	0.000760654	509	200	22	GO:0071345
Fetal Hofbauer Cells	positive regulation of signal transduction	0.000780662	1212	219	39	GO:0009967
Fetal Hofbauer Cells	negative regulation of cytokine production	0.00100862	217	199	14	GO:0001818
Fetal Hofbauer Cells	leukocyte mediated immunity	0.00114813	311	281	20	GO:0002443
Fetal Hofbauer Cells	lymphocyte proliferation	0.00115106	204	183	13	GO:0046651
Fetal Hofbauer Cells	positive regulation of leukocyte proliferation	0.00120072	113	183	10	GO:0070665
Fetal Hofbauer Cells	mononuclear cell proliferation	0.00135863	207	183	13	GO:0032943
Fetal Hofbauer Cells	positive regulation of tumor necrosis factor superfamily cytokine production	0.00142137	82	199	9	GO:1903557
Fetal Hofbauer Cells	cellular response to lipopolysaccharide	0.0015708	137	281	13	GO:0071222
Fetal Hofbauer Cells	negative regulation of leukocyte mediated immunity	0.00165662	45	278	8	GO:0002704
Fetal Hofbauer Cells	production of molecular mediator involved in inflammatory response	0.00173263	58	214	8	GO:0002532
Fetal Hofbauer Cells	cell migration	0.00176603	1173	278	44	GO:0016477
Fetal Hofbauer Cells	cytokine-mediated signaling pathway	0.00177262	371	200	18	GO:0019221
Fetal Hofbauer Cells	regulation of myeloid cell differentiation	0.00178911	149	261	13	GO:0045637
Fetal Hofbauer Cells	movement of cell or subcellular component	0.0017954	1671	278	56	GO:0006928
Fetal Hofbauer Cells	positive regulation of cytokine production	0.00189298	388	254	21	GO:0001819
Fetal Hofbauer Cells	N-acetylneuraminate catabolic process	0.00194952	6	266	4	GO:0019262
Fetal Hofbauer Cells	negative regulation of response to external stimulus	0.0021528	295	281	19	GO:0032102
Fetal Hofbauer Cells	virion attachment to host cell	0.00224541	9	163	4	GO:0019062
Fetal Hofbauer Cells	cellular response to oxygen-containing compound	0.00248504	793	281	34	GO:1901701
Fetal Hofbauer Cells	cellular response to biotic stimulus	0.00249207	166	281	14	GO:0071216
Fetal Hofbauer Cells	regulation of myeloid leukocyte differentiation	0.00297763	78	229	9	GO:0002761
Fetal Hofbauer Cells	cytokine production involved in inflammatory response	0.0031218	44	214	7	GO:0002534
Fetal Hofbauer Cells	regulation of cytokine production involved in inflammatory response	0.0031218	44	214	7	GO:1900015
Fetal Hofbauer Cells	cellular response to molecule of bacterial origin	0.00323963	146	281	13	GO:0071219
Fetal Hofbauer Cells	regulation of T cell proliferation	0.00327802	126	183	10	GO:0042129
Fetal Hofbauer Cells	localization of cell	0.00335204	1324	278	47	GO:0051674
Fetal Hofbauer Cells	cell motility	0.00335204	1324	278	47	GO:0048870
Fetal Hofbauer Cells	positive regulation of cell population proliferation	0.00365464	662	183	23	GO:0008284
Fetal Hofbauer Cells	adhesion of symbiont to host cell	0.00371262	10	163	4	GO:0044650
Fetal Hofbauer Cells	amino sugar catabolic process	0.00386926	14	266	5	GO:0046348
Fetal Hofbauer Cells	negative regulation of multicellular organismal process	0.00402985	735	216	27	GO:0051241
Fetal Hofbauer Cells	regulation of lymphocyte mediated immunity	0.00434703	127	281	12	GO:0002706
Fetal Hofbauer Cells	cell chemotaxis	0.00455161	268	183	14	GO:0060326
Fetal Hofbauer Cells	positive regulation of T cell proliferation	0.00481879	77	183	8	GO:0042102
Fetal Hofbauer Cells	positive regulation of lymphocyte proliferation	0.00489754	103	183	9	GO:0050671
Fetal Hofbauer Cells	peptidyl-tyrosine phosphorylation	0.00507402	243	233	15	GO:0018108
Fetal Hofbauer Cells	response to stress	0.00513282	2961	200	64	GO:0006950
Fetal Hofbauer Cells	positive regulation of mononuclear cell proliferation	0.00530927	104	183	9	GO:0032946
Fetal Hofbauer Cells	T cell activation via T cell receptor contact with antigen bound to MHC molecule on antigen presenting cell	0.00535142	7	278	4	GO:0002291
Fetal Hofbauer Cells	immune system development	0.00550183	620	229	25	GO:0002520
Fetal Hofbauer Cells	regulation of phagocytosis	0.00588921	77	188	8	GO:0050764
Fetal Hofbauer Cells	regulation of innate immune response	0.00589056	183	200	12	GO:0045088
Fetal Hofbauer Cells	peptidyl-tyrosine modification	0.0059008	246	233	15	GO:0018212
Fetal Hofbauer Cells	negative regulation of lymphocyte activation	0.00594551	110	278	11	GO:0051250
Fetal Hofbauer Cells	positive regulation of cell migration	0.00606997	442	148	16	GO:0030335
Fetal Hofbauer Cells	interleukin-2 production	0.00609624	48	216	7	GO:0032623
Fetal Hofbauer Cells	regulation of interleukin-2 production	0.00609624	48	216	7	GO:0032663
Fetal Hofbauer Cells	osteoclast differentiation	0.00612753	63	163	7	GO:0030316
Fetal Hofbauer Cells	regulation of inflammatory response	0.00614355	259	281	17	GO:0050727
Fetal Hofbauer Cells	regulation of intracellular signal transduction	0.00628303	1408	221	41	GO:1902531
Fetal Hofbauer Cells	cellular response to chemical stimulus	0.00628751	2218	242	60	GO:0070887
Fetal Hofbauer Cells	immune response-activating signal transduction	0.00658133	266	275	17	GO:0002757
Fetal Hofbauer Cells	immune response-activating cell surface receptor signaling pathway	0.00658133	266	275	17	GO:0002429
Fetal Hofbauer Cells	positive regulation of defense response	0.00668342	211	207	13	GO:0031349
Fetal Hofbauer Cells	response to chemical	0.00675106	2861	281	81	GO:0042221
Fetal Hofbauer Cells	response to other organism	0.00681394	1025	229	34	GO:0051707
Fetal Hofbauer Cells	response to external biotic stimulus	0.00681394	1025	229	34	GO:0043207
Fetal Hofbauer Cells	T cell proliferation	0.00747427	138	183	10	GO:0042098
Fetal Hofbauer Cells	positive regulation of cell communication	0.00755939	1329	219	39	GO:0010647
Fetal Hofbauer Cells	intracellular signal transduction	0.00783096	2137	269	63	GO:0035556
Fetal Hofbauer Cells	complement receptor mediated signaling pathway	0.00785276	11	176	4	GO:0002430
Fetal Hofbauer Cells	myeloid cell differentiation	0.00814902	257	229	15	GO:0030099
Fetal Hofbauer Cells	positive regulation of signaling	0.00841594	1335	219	39	GO:0023056
Fetal Hofbauer Cells	response to lipopolysaccharide	0.0089559	185	281	14	GO:0032496
Fetal Hofbauer Cells	positive regulation of interleukin-1 beta production	0.00925359	56	278	8	GO:0032731
Fetal Hofbauer Cells	regulation of actin cytoskeleton organization	0.00946641	288	261	17	GO:0032956
Fetal Hofbauer Cells	response to organic substance	0.00948097	2053	281	63	GO:0010033
Fetal Hofbauer Cells	positive regulation of tumor necrosis factor production	0.00989248	78	199	8	GO:0032760
Fetal Hofbauer Cells	positive regulation of biological process	0.0102724	5086	219	101	GO:0048518
Fetal Hofbauer Cells	positive regulation of cell motility	0.0106511	462	148	16	GO:2000147
Fetal Hofbauer Cells	positive regulation of supramolecular fiber organization	0.0108062	149	261	12	GO:1902905
Fetal Hofbauer Cells	regulation of peptidyl-tyrosine phosphorylation	0.0110293	199	163	11	GO:0050730
Fetal Hofbauer Cells	T cell costimulation	0.0115761	39	192	6	GO:0031295
Fetal Hofbauer Cells	regulation of response to biotic stimulus	0.0116153	273	222	15	GO:0002831
Fetal Hofbauer Cells	mononuclear cell migration	0.0119949	166	278	13	GO:0071674
Fetal Hofbauer Cells	regulation of adaptive immune response	0.0120362	140	281	12	GO:0002819
Fetal Hofbauer Cells	adhesion of symbiont to host	0.012342	13	163	4	GO:0044406
Fetal Hofbauer Cells	viral entry into host cell	0.013011	77	278	9	GO:0046718
Fetal Hofbauer Cells	regulation of cellular component movement	0.0130251	855	245	31	GO:0051270
Fetal Hofbauer Cells	positive regulation of cellular component movement	0.01322	470	148	16	GO:0051272
Fetal Hofbauer Cells	positive regulation of locomotion	0.0135773	471	148	16	GO:0040017
Fetal Hofbauer Cells	response to biotic stimulus	0.0140301	1060	229	34	GO:0009607
Fetal Hofbauer Cells	cellular response to organic substance	0.0144336	1681	281	54	GO:0071310
Fetal Hofbauer Cells	positive regulation of lymphocyte differentiation	0.0144872	78	278	9	GO:0045621
Fetal Hofbauer Cells	regulation of cell migration	0.0147431	744	165	22	GO:0030334
Fetal Hofbauer Cells	regulation of multicellular organismal development	0.0153682	933	216	30	GO:2000026
Fetal Hofbauer Cells	lymphocyte costimulation	0.0156389	41	192	6	GO:0031294
Fetal Hofbauer Cells	positive regulation of leukocyte migration	0.0158005	115	143	8	GO:0002687
Fetal Hofbauer Cells	regulation of alpha-beta T cell activation	0.0161042	79	278	9	GO:0046634
Fetal Hofbauer Cells	regulation of leukocyte migration	0.0180124	171	163	10	GO:0002685
Fetal Hofbauer Cells	immune response-regulating cell surface receptor signaling pathway	0.0181935	288	192	14	GO:0002768
Fetal Hofbauer Cells	receptor-mediated virion attachment to host cell	0.0182644	5	163	3	GO:0046813
Fetal Hofbauer Cells	innate immune response	0.0184187	588	242	24	GO:0045087
Fetal Hofbauer Cells	negative regulation of leukocyte degranulation	0.0187417	9	278	4	GO:0043301
Fetal Hofbauer Cells	positive regulation of monocyte chemotactic protein-1 production	0.0187417	9	278	4	GO:0071639
Fetal Hofbauer Cells	regulation of cell motility	0.0196468	796	169	23	GO:2000145
Fetal Hofbauer Cells	regulation of cell killing	0.0198051	81	278	9	GO:0031341
Fetal Hofbauer Cells	regulation of cell population proliferation	0.0199932	1198	261	40	GO:0042127
Fetal Hofbauer Cells	myeloid cell activation involved in immune response	0.0201289	62	278	8	GO:0002275
Fetal Hofbauer Cells	heme catabolic process	0.0201927	11	67	3	GO:0042167
Fetal Hofbauer Cells	pigment catabolic process	0.0201927	11	67	3	GO:0046149
Fetal Hofbauer Cells	regulation of protein kinase activity	0.0208376	504	265	23	GO:0045859
Fetal Hofbauer Cells	negative regulation of lymphocyte mediated immunity	0.0211586	38	127	5	GO:0002707
Fetal Hofbauer Cells	regulation of localization	0.0212425	2162	246	58	GO:0032879
Fetal Hofbauer Cells	response to oxygen-containing compound	0.0212714	993	281	37	GO:1901700
Fetal Hofbauer Cells	negative regulation of inflammatory response	0.0218352	102	281	10	GO:0050728
Fetal Hofbauer Cells	epithelial cell proliferation involved in renal tubule morphogenesis	0.0222698	2	57	2	GO:2001013
Fetal Hofbauer Cells	positive regulation of interleukin-1 production	0.0227134	63	278	8	GO:0032732
Fetal Hofbauer Cells	cellular response to stimulus	0.0231939	5771	281	136	GO:0051716
Fetal Hofbauer Cells	response to molecule of bacterial origin	0.0232078	201	281	14	GO:0002237
Fetal Hofbauer Cells	regulation of adaptive immune response based on somatic recombination of immune receptors built from immunoglobulin superfamily domains	0.0245148	126	281	11	GO:0002822
Fetal Hofbauer Cells	N-acetylneuraminate metabolic process	0.025893	10	266	4	GO:0006054
Fetal Hofbauer Cells	positive regulation of interleukin-4 production	0.0259863	19	278	5	GO:0032753
Fetal Hofbauer Cells	macrophage activation	0.026578	76	234	8	GO:0042116
Fetal Hofbauer Cells	entry into host	0.0267068	84	278	9	GO:0044409
Fetal Hofbauer Cells	tetrapyrrole catabolic process	0.026843	12	67	3	GO:0033015
Fetal Hofbauer Cells	porphyrin-containing compound catabolic process	0.026843	12	67	3	GO:0006787
Fetal Hofbauer Cells	negative regulation of interferon-gamma production	0.0288594	32	278	6	GO:0032689
Fetal Hofbauer Cells	hemopoiesis	0.0304787	562	278	25	GO:0030097
Fetal Hofbauer Cells	regulation of locomotion	0.0309875	819	169	23	GO:0040012
Fetal Hofbauer Cells	mononuclear cell differentiation	0.0310121	296	278	17	GO:1903131
Fetal Hofbauer Cells	positive regulation of myeloid leukocyte differentiation	0.031609	39	229	6	GO:0002763
Fetal Hofbauer Cells	negative regulation of complement activation	0.0317526	13	65	3	GO:0045916
Fetal Hofbauer Cells	regulation of osteoclast differentiation	0.0318263	40	131	5	GO:0045670
Fetal Hofbauer Cells	localization	0.0332881	5092	282	123	GO:0051179
Fetal Hofbauer Cells	regulation of leukocyte mediated cytotoxicity	0.0360251	67	278	8	GO:0001910
Fetal Hofbauer Cells	positive regulation of immune effector process	0.036363	184	278	13	GO:0002699
Fetal Hofbauer Cells	regulation of signal transduction	0.0374569	2398	222	57	GO:0009966
Fetal Hofbauer Cells	positive regulation of cell differentiation	0.0379218	599	281	26	GO:0045597
Fetal Hofbauer Cells	regulation of actin filament-based process	0.0405507	322	261	17	GO:0032970
Fetal Hofbauer Cells	positive regulation of CD8-positive, alpha-beta T cell differentiation	0.0424821	5	216	3	GO:0043378
Fetal Hofbauer Cells	positive regulation of myeloid cell differentiation	0.0432774	73	261	8	GO:0045639
Fetal Hofbauer Cells	lipopolysaccharide-mediated signaling pathway	0.0456523	43	131	5	GO:0031663
Fetal Hofbauer Cells	hematopoietic or lymphoid organ development	0.0459081	576	195	20	GO:0048534
Fetal Hofbauer Cells	negative regulation of T cell activation	0.0467923	90	278	9	GO:0050868
Fetal Hofbauer Cells	response to bacterium	0.0486108	479	197	18	GO:0009617

[truncated: 17 more sheets: Fetal Memory CD4+ T Cells, Fetal Mesenchymal Stem Cells, Fetal Naive CD4+ T Cells, Fetal Naive CD8+ T Cells, Fetal Natural Killer T Cells, Fetal Nucleated Red Blood Cells, Fetal Plasmacytoid Dendritic, Fetal Prolif. Cytotrophoblasts, Fetal Syncytiotrophoblast, Maternal B Cells, Maternal CD14+ Monocytes, Maternal CD8+ Activated T Cells, Maternal FCGR3A+ Monocytes, Maternal Naive CD4+ T Cells, Maternal Naive CD8+ T Cells, Maternal Natural Killer Cells, Maternal Plasma Cells]
