# Supplementary material for: Placental cell type deconvolution reveals that cell proportions drive preeclampsia gene expression differences
Source: Commun Biol. 2023 Mar 13;6:264. doi: 10.1038/s42003-023-04623-6 (PMC10011423; doi:10.1038/s42003-023-04623-6)
Supplement: Supplementary file 7 — Supplementary Data 4 [file 42003_2023_4623_MOESM7_ESM.xlsx]

## Sheet: Cytotrophoblast
Cell Type	Gene	log2 Fold-change	Base Mean	P-value	False-discovery rate-adjusted Q-value
Cytotrophoblast	TCP10L2	34.75	1.43	9.7e-10	1.2e-06
Cytotrophoblast	RNU2-72P	33.79	1.56	4.3e-09	4.1e-06
Cytotrophoblast	AL022315.1	33.93	3.12	4.3e-09	4.1e-06
Cytotrophoblast	VN1R2	33.68	2.44	6.5e-09	6e-06
Cytotrophoblast	SLC5A7	20.48	8.55	1.6e-08	1.4e-05
Cytotrophoblast	AP001831.1	31.52	1.52	2.8e-08	2e-05
Cytotrophoblast	TRAJ20	27.87	4.07	7.2e-08	4.3e-05
Cytotrophoblast	AC243772.2	12.28	7.88	1e-07	5.8e-05
Cytotrophoblast	TRAJ32	30.35	3.37	1e-07	5.8e-05
Cytotrophoblast	LINC02096	29.15	2.59	2.7e-07	0.00013
Cytotrophoblast	AC245884.6	29.54	1.22	2.8e-07	0.00013
Cytotrophoblast	IGHG4	12.67	11.95	2.9e-07	0.00013
Cytotrophoblast	ALOX12B	29.26	2.04	3.1e-07	0.00014
Cytotrophoblast	FLT1P1	29.23	0.72	4.5e-07	0.00019
Cytotrophoblast	TRAV1-2	26.53	4.51	5e-07	0.0002
Cytotrophoblast	RN7SL369P	28.93	3.13	5e-07	0.0002
Cytotrophoblast	LINC00951	28.6	1.32	7.3e-07	0.00028
Cytotrophoblast	SPINK13	27.95	4.98	8.1e-07	0.0003
Cytotrophoblast	AC007527.2	28.28	1.25	9.1e-07	0.00033
Cytotrophoblast	NKX2-3	28.29	1.07	9.3e-07	0.00033
Cytotrophoblast	AC093648.1	27.72	2.14	1e-06	0.00036
Cytotrophoblast	AC044839.3	28.24	5.61	1.1e-06	0.00037
Cytotrophoblast	AL133412.1	27.75	3.92	1.1e-06	0.00037
Cytotrophoblast	RNU11	27.61	3.1	1.1e-06	0.00037
Cytotrophoblast	U91328.2	27.61	1.9	1.1e-06	0.00037
Cytotrophoblast	AL356608.1	26.98	1.27	2e-06	0.00061
Cytotrophoblast	COL9A1	10.82	22.72	2e-06	0.00063
Cytotrophoblast	AC005692.1	26.82	2.84	2.3e-06	0.00069
Cytotrophoblast	CCDC148-AS1	26.57	5.45	2.6e-06	0.00076
Cytotrophoblast	VPREB1	26.66	1.51	2.7e-06	0.00077
Cytotrophoblast	MT-ND3	2.7	23350.2	3.1e-06	0.00087
Cytotrophoblast	AC015936.1	26.34	2.29	3.5e-06	0.00095
Cytotrophoblast	CYP2AB1P	26.18	2.84	3.7e-06	0.00099
Cytotrophoblast	RPS15AP18	26.18	1.5	3.9e-06	0.001
Cytotrophoblast	AC079210.1	26.16	1.07	4e-06	0.0011
Cytotrophoblast	NSG2	11.1	16.57	4.3e-06	0.0011
Cytotrophoblast	AC021739.1	26.02	1.88	4.4e-06	0.0011
Cytotrophoblast	AC091133.4	26.05	1.06	4.6e-06	0.0012
Cytotrophoblast	AC079325.1	26.37	0.92	4.7e-06	0.0012
Cytotrophoblast	SIX6	25.74	0.94	5.9e-06	0.0015
Cytotrophoblast	AC090643.1	25.96	5.81	6.3e-06	0.0015
Cytotrophoblast	LINC00652	25.51	9.53	6.6e-06	0.0016
Cytotrophoblast	AC010536.3	25.52	2.37	6.7e-06	0.0016
Cytotrophoblast	SNORD15A	25.95	0.81	6.7e-06	0.0016
Cytotrophoblast	CYCSP5	25.66	1.53	7e-06	0.0017
Cytotrophoblast	AC008743.1	25.72	2.11	7.3e-06	0.0017
Cytotrophoblast	BHLHA15	25.44	0.88	7.4e-06	0.0017
Cytotrophoblast	AC004449.1	25.45	2.18	7.5e-06	0.0017
Cytotrophoblast	AP005209.1	25.72	1.63	7.8e-06	0.0018
Cytotrophoblast	LYG2	25.21	3.38	8.3e-06	0.0019
Cytotrophoblast	AC073288.1	25.63	2.19	8.6e-06	0.0019
Cytotrophoblast	AL035701.1	25.44	2.95	9.6e-06	0.0021
Cytotrophoblast	AL133268.3	25.38	0.6	1.1e-05	0.0023
Cytotrophoblast	UPK1A	24.9	0.63	1.2e-05	0.0025
Cytotrophoblast	AC078925.1	24.81	3.54	1.2e-05	0.0025
Cytotrophoblast	MIR6754	25.38	0.43	1.2e-05	0.0025
Cytotrophoblast	RN7SL806P	24.99	1.05	1.2e-05	0.0025
Cytotrophoblast	IGFBPL1	14.32	11.46	1.2e-05	0.0025
Cytotrophoblast	IGHVII-30-21	24.83	0.69	1.2e-05	0.0025
Cytotrophoblast	SULT1C2P2	24.87	0.87	1.2e-05	0.0025
Cytotrophoblast	AC007370.1	24.74	2.77	1.3e-05	0.0025
Cytotrophoblast	PALLD-AS1	25.07	0.65	1.3e-05	0.0027
Cytotrophoblast	AC073082.1	25.19	0.52	1.4e-05	0.0027
Cytotrophoblast	MDM4P1	24.61	1.91	1.4e-05	0.0027
Cytotrophoblast	AC004948.1	24.97	0.95	1.4e-05	0.0028
Cytotrophoblast	SNORA70D	24.6	1.8	1.4e-05	0.0028
Cytotrophoblast	TRIM29	4.64	235.48	1.4e-05	0.0028
Cytotrophoblast	AL590133.1	24.76	1.01	1.5e-05	0.0028
Cytotrophoblast	TRAJ22	24.68	1.56	1.5e-05	0.0028
Cytotrophoblast	AC018529.1	24.94	1.66	1.5e-05	0.0028
Cytotrophoblast	KLRC3	17.46	7.18	1.5e-05	0.0028
Cytotrophoblast	AC020922.4	24.73	0.87	1.5e-05	0.0028
Cytotrophoblast	MT-ND5	2.86	252710	1.6e-05	0.003
Cytotrophoblast	TNP1	24.96	0.67	1.6e-05	0.003
Cytotrophoblast	IGLV2-8	24.59	2.6	1.7e-05	0.003
Cytotrophoblast	MIR3158-2	24.73	0.93	1.7e-05	0.003
Cytotrophoblast	CASC16	24.34	3.55	1.7e-05	0.0031
Cytotrophoblast	AC018362.2	24.42	0.46	1.8e-05	0.0031
Cytotrophoblast	TRBJ2-2P	24.2	1.43	1.9e-05	0.0034
Cytotrophoblast	MT-CO2	2.66	66633.2	2e-05	0.0034
Cytotrophoblast	FOXP1-AS1	24.56	1.18	2e-05	0.0034
Cytotrophoblast	GOLGA6L7	24.74	3.82	2e-05	0.0035
Cytotrophoblast	RPS24P16	24.51	0.73	2.1e-05	0.0035
Cytotrophoblast	HOATZ	23.95	7.05	2.3e-05	0.0037
Cytotrophoblast	NOP53-AS1	24.12	2.21	2.3e-05	0.0037
Cytotrophoblast	AL023881.1	24.08	0.93	2.3e-05	0.0038
Cytotrophoblast	LINC02292	17.83	7.39	2.3e-05	0.0038
Cytotrophoblast	AC091180.2	24.4	2.69	2.4e-05	0.0038
Cytotrophoblast	CELF6	23.87	2.24	2.5e-05	0.0039
Cytotrophoblast	IGLV8-61	23.75	4.57	2.8e-05	0.0044
Cytotrophoblast	CSAG4	23.89	0.88	2.9e-05	0.0044
Cytotrophoblast	LINC00469	23.68	1.25	3e-05	0.0046
Cytotrophoblast	KRTCAP2P1	23.67	1.61	3e-05	0.0046
Cytotrophoblast	MT-ATP8	2.6	35096.6	3.1e-05	0.0047
Cytotrophoblast	TUBA3GP	23.65	3.35	3.3e-05	0.0049
Cytotrophoblast	MT-ND4	2.63	297804	3.4e-05	0.005
Cytotrophoblast	AC126763.1	23.75	2.04	3.4e-05	0.005
Cytotrophoblast	TRAJ24	23.51	1.57	3.4e-05	0.005
Cytotrophoblast	GSTA3	3.94	50.38	3.5e-05	0.0051
Cytotrophoblast	MT-ATP6	2.82	77516.5	3.5e-05	0.0051
Cytotrophoblast	LCN8	20.55	7.3	3.5e-05	0.0051
Cytotrophoblast	AP001172.2	23.39	3.47	3.6e-05	0.0051
Cytotrophoblast	AC138832.1	23.77	1.39	3.6e-05	0.0052
Cytotrophoblast	TRGJP1	23.43	1.38	3.6e-05	0.0052
Cytotrophoblast	AP001329.1	23.76	2.02	3.7e-05	0.0053
Cytotrophoblast	AC004494.2	23.43	1.69	3.7e-05	0.0053
Cytotrophoblast	CLDN10-AS1	23.57	0.44	3.8e-05	0.0053
Cytotrophoblast	CCL17	23.87	0.79	3.8e-05	0.0053
Cytotrophoblast	AC093072.1	23.31	1.49	3.9e-05	0.0055
Cytotrophoblast	GPR18	4.14	70.23	4.1e-05	0.0056
Cytotrophoblast	INSC	18.03	4.62	4.2e-05	0.0057
Cytotrophoblast	CEACAMP9	23.41	2.72	4.2e-05	0.0057
Cytotrophoblast	MT-ND4L	2.5	17618	4.3e-05	0.0058
Cytotrophoblast	IGLV2-14	23.51	2.76	4.4e-05	0.0059
Cytotrophoblast	MT-CYB	2.6	139898	5.1e-05	0.0066
Cytotrophoblast	RN7SKP99	22.95	5.96	5.2e-05	0.0067
Cytotrophoblast	CHMP4AP1	22.95	2.9	5.3e-05	0.0069
Cytotrophoblast	FAM209B	16.74	4.6	5.4e-05	0.007
Cytotrophoblast	CDC42P3	23.26	0.96	5.4e-05	0.007
Cytotrophoblast	AL645944.2	22.78	1.38	5.8e-05	0.0074
Cytotrophoblast	AL139095.4	22.75	1.11	6e-05	0.0076
Cytotrophoblast	MT-CO1	2.36	188367	6.1e-05	0.0077
Cytotrophoblast	C2orf66	15.15	7.37	6.2e-05	0.0077
Cytotrophoblast	MT-ND2	2.7	105653	6.2e-05	0.0077
Cytotrophoblast	TRIM50	13.77	10.19	6.2e-05	0.0077
Cytotrophoblast	AC019294.2	21.33	4.56	6.3e-05	0.0077
Cytotrophoblast	AC010618.2	23.03	0.46	6.3e-05	0.0078
Cytotrophoblast	Z82206.1	8.96	21.02	6.5e-05	0.0079
Cytotrophoblast	AL355581.1	10.42	13.37	6.7e-05	0.0082
Cytotrophoblast	BIRC8	22.91	0.93	6.8e-05	0.0082
Cytotrophoblast	BHLHE23	22.93	1.48	7e-05	0.0083
Cytotrophoblast	GTF3AP6	22.94	0.67	7e-05	0.0083
Cytotrophoblast	OR13C1P	22.53	6.39	7e-05	0.0083
Cytotrophoblast	RPS4XP9	22.87	1.26	7.2e-05	0.0085
Cytotrophoblast	AC091132.5	22.45	3.22	7.2e-05	0.0085
Cytotrophoblast	MT-CO3	2.35	50934.9	7.4e-05	0.0087
Cytotrophoblast	AC087283.1	22.76	2.01	7.6e-05	0.0088
Cytotrophoblast	TRAJ18	22.42	1.37	7.7e-05	0.0088
Cytotrophoblast	AC093014.1	22.44	0.86	7.7e-05	0.0088
Cytotrophoblast	AL021154.1	22.78	0.5	7.7e-05	0.0088
Cytotrophoblast	TRAJ10	22.7	2.31	8e-05	0.0091
Cytotrophoblast	MTCYBP42	22.34	1.78	8e-05	0.0091
Cytotrophoblast	POTEH	22.39	4.54	8.1e-05	0.0092
Cytotrophoblast	EVI2A	3.69	179.86	8.2e-05	0.0093
Cytotrophoblast	MAP3K5-AS1	22.68	1.43	8.2e-05	0.0093
Cytotrophoblast	ZNF451-AS1	10.42	7.17	8.4e-05	0.0094
Cytotrophoblast	SYT7	3.96	357.39	8.4e-05	0.0094
Cytotrophoblast	MT-ND6	2.84	11780.4	8.6e-05	0.0096
Cytotrophoblast	AC254629.1	22.68	3.54	8.9e-05	0.0099
Cytotrophoblast	MIR365B	22.16	4.69	8.9e-05	0.0099
Cytotrophoblast	AL121655.1	22.54	1.4	8.9e-05	0.0099
Cytotrophoblast	CREB3L3	22.46	2.51	9.3e-05	0.01
Cytotrophoblast	KIR2DL1	9.6	34.65	9.3e-05	0.01
Cytotrophoblast	AC073254.1	22.12	2.62	9.4e-05	0.01
Cytotrophoblast	Z82186.1	18.69	6.45	9.6e-05	0.01
Cytotrophoblast	AC087749.2	22.13	0.58	9.7e-05	0.01
Cytotrophoblast	AC022239.1	22.02	3.84	0.0001	0.011
Cytotrophoblast	LHB	22.22	0.46	0.0001	0.011
Cytotrophoblast	TRBV13	22.35	4.34	0.0001	0.011
Cytotrophoblast	LINC02848	21.9	2.89	0.00011	0.011
Cytotrophoblast	AL355102.1	17.06	4.69	0.00011	0.011
Cytotrophoblast	PTGES3P2	22.06	0.99	0.00011	0.011
Cytotrophoblast	GPR34	6.32	226.23	0.00011	0.012
Cytotrophoblast	TBX18-AS1	20.04	5.19	0.00011	0.012
Cytotrophoblast	TMEM161BP1	21.94	2.96	0.00011	0.012
Cytotrophoblast	NFE2L3	2.64	440.05	0.00011	0.012
Cytotrophoblast	CNTN4-AS1	22.17	6.04	0.00011	0.012
Cytotrophoblast	AC087277.2	16.17	2.97	0.00012	0.012
Cytotrophoblast	MT-ND1	2.51	107172	0.00012	0.012
Cytotrophoblast	HCST	2.94	103.43	0.00012	0.012
Cytotrophoblast	GEMIN8P4	21.83	7.53	0.00013	0.012
Cytotrophoblast	AHSG	22.05	2.7	0.00013	0.012
Cytotrophoblast	BTN1A1	21.84	3.06	0.00013	0.013
Cytotrophoblast	PTGIS	6.74	42.9	0.00013	0.013
Cytotrophoblast	AC100849.2	21.65	2.04	0.00013	0.013
Cytotrophoblast	GRHL2	3.74	330.87	0.00013	0.013
Cytotrophoblast	LTF	7.06	39.02	0.00013	0.013
Cytotrophoblast	TRGJP	21.62	2.57	0.00014	0.013
Cytotrophoblast	AC244517.5	21.94	1.46	0.00014	0.013
Cytotrophoblast	AC002398.1	21.59	1.27	0.00014	0.013
Cytotrophoblast	SLC26A7	3.32	52.84	0.00014	0.013
Cytotrophoblast	AC023128.2	21.59	2.96	0.00014	0.013
Cytotrophoblast	RADX	6.12	50.49	0.00014	0.013
Cytotrophoblast	DNM1P35	8.13	8.83	0.00014	0.013
Cytotrophoblast	PDGFRL	8.61	29.56	0.00014	0.013
Cytotrophoblast	AL132796.1	21.5	4.02	0.00014	0.013
Cytotrophoblast	ELF5	11.8	10.57	0.00015	0.014
Cytotrophoblast	LGI1	9.37	14.48	0.00015	0.014
Cytotrophoblast	FOXO4	2.12	1011.27	0.00015	0.014
Cytotrophoblast	AC072039.2	21.47	0.96	0.00015	0.014
Cytotrophoblast	KISS1	4.04	989.37	0.00015	0.014
Cytotrophoblast	FBXO40	11.99	11.92	0.00015	0.014
Cytotrophoblast	AL358473.2	21.38	4.27	0.00016	0.014
Cytotrophoblast	RABGAP1L-AS1	21.36	3.03	0.00016	0.015
Cytotrophoblast	RXYLT1-AS1	21.37	2.95	0.00017	0.015
Cytotrophoblast	MAPT-AS1	15.88	6.22	0.00017	0.015
Cytotrophoblast	MMP20	21.25	4.56	0.00017	0.015
Cytotrophoblast	NANOG	21.53	3.26	0.00017	0.015
Cytotrophoblast	PLAAT2	21.3	3.91	0.00017	0.016
Cytotrophoblast	CDH12	10.83	17.51	0.00018	0.016
Cytotrophoblast	IGKV3-15	10.27	39.2	0.00018	0.016
Cytotrophoblast	SPNS3	9.14	11.93	0.00018	0.016
Cytotrophoblast	AC018755.4	15.37	10.83	0.00018	0.016
Cytotrophoblast	LINC02702	21.11	3.32	0.00019	0.016
Cytotrophoblast	AC099791.2	21.12	1.76	0.00019	0.016
Cytotrophoblast	MIR4422HG	11.01	9.06	0.0002	0.017
Cytotrophoblast	SOX21-AS1	18.99	5.62	0.0002	0.017
Cytotrophoblast	FXYD3	4.85	84.96	0.0002	0.017
Cytotrophoblast	FUT6	20.77	7.49	0.0002	0.017
Cytotrophoblast	CLDN10	20.94	8.34	0.00021	0.018
Cytotrophoblast	MT-RNR1	1.74	111660	0.00022	0.018
Cytotrophoblast	LINC02883	11.32	5.52	0.00022	0.018
Cytotrophoblast	AC079354.1	21.07	3.73	0.00022	0.018
Cytotrophoblast	AL035458.2	15.61	3.21	0.00023	0.019
Cytotrophoblast	AC026688.1	20.87	1.85	0.00023	0.019
Cytotrophoblast	AL009181.1	20.81	1.8	0.00023	0.019
Cytotrophoblast	OR11A1	20.77	4.51	0.00024	0.019
Cytotrophoblast	AL512604.3	20.79	1.1	0.00024	0.019
Cytotrophoblast	LRRC66	20.81	6.69	0.00024	0.019
Cytotrophoblast	TMEM132D	12.57	19.7	0.00025	0.02
Cytotrophoblast	GAPDHP64	21.06	1.57	0.00025	0.02
Cytotrophoblast	AL390728.3	10.58	5.05	0.00025	0.02
Cytotrophoblast	TRAJ14	20.74	1.84	0.00025	0.02
Cytotrophoblast	AC005062.1	15.56	6.85	0.00027	0.021
Cytotrophoblast	AC087752.3	9.09	9.16	0.00027	0.021
Cytotrophoblast	LZTS1-AS1	20.68	0.8	0.00027	0.021
Cytotrophoblast	AL356740.2	20.65	3.2	0.00028	0.021
Cytotrophoblast	MTATP6P1	2.62	11599.7	0.00028	0.021
Cytotrophoblast	SORL1	2.2	3553.31	0.00028	0.022
Cytotrophoblast	TP63	4.16	85.78	0.00028	0.022
Cytotrophoblast	AMOT	2.62	532.74	0.00028	0.022
Cytotrophoblast	AL139130.1	20.54	5.27	0.00029	0.022
Cytotrophoblast	GRK1	20.51	1.8	0.00029	0.022
Cytotrophoblast	HBA2	8.13	544.66	0.00029	0.022
Cytotrophoblast	C1QL3	20.81	1.24	0.0003	0.023
Cytotrophoblast	AC245100.5	13.17	4.62	0.0003	0.023
Cytotrophoblast	MTCO2P12	3.15	31.9	0.0003	0.023
Cytotrophoblast	HBG2	6.71	1830.37	0.0003	0.023
Cytotrophoblast	OR2L3	20.79	2.8	0.0003	0.023
Cytotrophoblast	PSG4	3.95	6344.4	0.0003	0.023
Cytotrophoblast	STK25P1	20.76	1.39	0.00031	0.023
Cytotrophoblast	AC008740.1	20.75	1.73	0.00031	0.023
Cytotrophoblast	LINC00298	12.71	6.37	0.00031	0.023
Cytotrophoblast	LRRC74B	8.85	4.15	0.00032	0.023
Cytotrophoblast	PPP1R2B	20.69	1.35	0.00032	0.024
Cytotrophoblast	AL392083.1	20.35	5.23	0.00032	0.024
Cytotrophoblast	AC007741.1	20.86	1.63	0.00032	0.024
Cytotrophoblast	RNU6-1262P	20.38	0.64	0.00033	0.024
Cytotrophoblast	AC009102.3	11.74	6.13	0.00034	0.025
Cytotrophoblast	RNA5SP292	20.24	2.17	0.00035	0.025
Cytotrophoblast	CALHM6	4.88	60.76	0.00036	0.026
Cytotrophoblast	AC096644.3	20.18	5.59	0.00036	0.026
Cytotrophoblast	KIF4CP	14.45	3.87	0.00037	0.026
Cytotrophoblast	EFCAB3	14.32	6.35	0.00037	0.026
Cytotrophoblast	FEN1P1	20.29	1.3	0.00037	0.026
Cytotrophoblast	ABCB11	19.58	8.09	0.00038	0.026
Cytotrophoblast	NMU	10.65	13.09	0.00038	0.026
Cytotrophoblast	MT-RNR2	1.63	341061	0.00038	0.026
Cytotrophoblast	PEBP1P3	20.14	2.26	0.00038	0.026
Cytotrophoblast	AC063944.1	6.88	41.54	0.00038	0.027
Cytotrophoblast	LINC02128	11.18	6.49	0.00039	0.027
Cytotrophoblast	AP001284.1	20.09	3.06	0.00039	0.027
Cytotrophoblast	AC019068.1	20.05	3.03	0.00039	0.027
Cytotrophoblast	CSH2	3.75	5153.27	0.00039	0.027
Cytotrophoblast	HBB	5.35	1324.64	0.00039	0.027
Cytotrophoblast	MTND2P28	2.64	3497.73	0.00039	0.027
Cytotrophoblast	AC138517.1	20.36	1.73	0.0004	0.027
Cytotrophoblast	IDI1P2	20.11	0.48	0.00041	0.028
Cytotrophoblast	DACT2	3.84	344.5	0.00042	0.028
Cytotrophoblast	WFDC5	20.17	1.52	0.00044	0.03
Cytotrophoblast	RN7SL269P	19.91	1.15	0.00045	0.03
Cytotrophoblast	FABP1	12.1	8.87	0.00046	0.03
Cytotrophoblast	IPO8P1	19.83	1.7	0.00047	0.031
Cytotrophoblast	NGF-AS1	19.79	3.99	0.00047	0.031
Cytotrophoblast	GRM7-AS1	19.85	2.52	0.00047	0.031
Cytotrophoblast	RPL7P60	19.8	2.23	0.00048	0.031
Cytotrophoblast	PABPC4-AS1	19.9	1.19	0.00048	0.031
Cytotrophoblast	MTCO1P4	17.39	5.44	0.00048	0.031
Cytotrophoblast	H3P37	20.13	0.53	0.00048	0.031
Cytotrophoblast	AC015911.5	19.66	2.82	0.00051	0.033
Cytotrophoblast	AC099541.1	15.31	8.03	0.00052	0.033
Cytotrophoblast	AL391005.1	19.9	2.44	0.00053	0.034
Cytotrophoblast	ATG9B	3.13	781.68	0.00053	0.034
Cytotrophoblast	LRRC37A9P	9.91	9.43	0.00053	0.034
Cytotrophoblast	PCDHA11	19.91	1.32	0.00054	0.034
Cytotrophoblast	PWWP2AP1	16.5	4.47	0.00054	0.034
Cytotrophoblast	LINC01904	19.72	1.03	0.00054	0.034
Cytotrophoblast	AC103563.4	18.55	4.25	0.00055	0.035
Cytotrophoblast	WDR45P1	9.98	38.33	0.00055	0.035
Cytotrophoblast	ORM1	8.65	5.96	0.00055	0.035
Cytotrophoblast	AC069431.1	19.55	3.24	0.00055	0.035
Cytotrophoblast	TAAR1	19.85	1.6	0.00055	0.035
Cytotrophoblast	OR4X7P	19.85	0.93	0.00056	0.035
Cytotrophoblast	MIR3661	19.85	1.98	0.00056	0.035
Cytotrophoblast	TAGAP	2.32	750.75	0.00056	0.035
Cytotrophoblast	LINC01159	19.5	5.81	0.00057	0.035
Cytotrophoblast	ABCC11	5.43	25.84	0.00057	0.035
Cytotrophoblast	GOLGA6A	19.53	3.11	0.00057	0.035
Cytotrophoblast	F2RL2	13.5	9.17	0.00059	0.036
Cytotrophoblast	ALAS2	5.48	151.93	0.00059	0.036
Cytotrophoblast	AC091180.3	16.25	4.07	0.0006	0.036
Cytotrophoblast	MIR6080	19.47	2.89	0.0006	0.037
Cytotrophoblast	MARVELD2	4.49	42.25	0.00061	0.037
Cytotrophoblast	MIR1193	13.87	7.03	0.00063	0.038
Cytotrophoblast	CALCA	19.68	3.03	0.00063	0.038
Cytotrophoblast	PCSK9	19.33	2.54	0.00063	0.038
Cytotrophoblast	NECTIN1-AS1	19.34	1.01	0.00064	0.038
Cytotrophoblast	KCNG4	19.37	2.82	0.00064	0.038
Cytotrophoblast	AL513478.2	19.63	0.95	0.00064	0.039
Cytotrophoblast	AC107958.1	19.41	0.68	0.00064	0.039
Cytotrophoblast	C1DP5	15.58	6.28	0.00065	0.039
Cytotrophoblast	RAI1-AS1	19.63	0.44	0.00067	0.04
Cytotrophoblast	CYFIP2	2.05	1295.18	0.00068	0.04
Cytotrophoblast	MTCO1P35	19.39	2.12	0.00068	0.04
Cytotrophoblast	PRODH2	19.22	8.19	0.00068	0.04
Cytotrophoblast	CCDC195	19.21	3.55	0.00069	0.041
Cytotrophoblast	MTND4P12	2.45	419.72	0.00069	0.041
Cytotrophoblast	AC008264.1	19.49	1.98	0.00069	0.041
Cytotrophoblast	AC026310.1	19.2	2.43	0.0007	0.041
Cytotrophoblast	AC005100.1	19.47	2.69	0.00071	0.041
Cytotrophoblast	PSMB3P2	19.22	3.15	0.00072	0.042
Cytotrophoblast	LINC02254	19.13	6.09	0.00073	0.042
Cytotrophoblast	CLVS2	8.71	10.52	0.00073	0.042
Cytotrophoblast	NUDT19P4	19.42	1.09	0.00073	0.042
Cytotrophoblast	AC016597.2	19.21	1.97	0.00073	0.042
Cytotrophoblast	AC243562.2	19.17	0.76	0.00075	0.043
Cytotrophoblast	GLULP3	19.12	1.55	0.00077	0.044
Cytotrophoblast	OR52A1	12.05	10.85	0.00077	0.044
Cytotrophoblast	AC022509.4	19	2.61	0.00078	0.044
Cytotrophoblast	TKTL2	19.08	1.65	0.00078	0.044
Cytotrophoblast	RLN2	19.02	2.77	0.00078	0.044
Cytotrophoblast	AC018695.6	11.32	9	0.00079	0.044
Cytotrophoblast	AC016910.1	19.05	2.08	0.00079	0.044
Cytotrophoblast	AC007666.1	5.92	5.85	0.00079	0.044
Cytotrophoblast	AC008687.3	14.62	5.21	0.0008	0.045
Cytotrophoblast	SOST	18.07	4.05	0.0008	0.045
Cytotrophoblast	PTPRC	2.17	7517.26	0.00081	0.045
Cytotrophoblast	HLA-DPB2	7.24	15.84	0.00083	0.046
Cytotrophoblast	FRAS1	3.52	396.21	0.00084	0.046
Cytotrophoblast	RN7SL443P	18.93	1.61	0.00084	0.046
Cytotrophoblast	SLC35F4	9.52	7.64	0.00086	0.047
Cytotrophoblast	S100G	18.84	2.06	0.00086	0.047
Cytotrophoblast	GP5	4.53	32.87	0.00087	0.047
Cytotrophoblast	MTCO1P12	2.17	2281.63	0.00087	0.048
Cytotrophoblast	NIPAL1	4.17	104.95	0.00088	0.048
Cytotrophoblast	PSG6	3.8	1652.8	0.00088	0.048
Cytotrophoblast	NEK2	4.17	24.18	0.00088	0.048
Cytotrophoblast	SIAH2-AS1	10.65	3.95	0.00088	0.048
Cytotrophoblast	CNKSR1	2.83	127.64	0.00088	0.048
Cytotrophoblast	MIR4260	18.88	2.03	0.00088	0.048
Cytotrophoblast	OR4A15	18.87	3.58	0.00089	0.048
Cytotrophoblast	AC109464.2	18.8	2.77	0.00089	0.048
Cytotrophoblast	MYL2	19.1	1.02	0.0009	0.048
Cytotrophoblast	AC078899.2	18.91	1.03	0.00091	0.048
Cytotrophoblast	AC087762.2	19.1	2.27	0.00091	0.048
Cytotrophoblast	CSH1	3.38	5232.34	0.00091	0.048
Cytotrophoblast	AC092794.1	18.77	2.38	0.00093	0.049
Cytotrophoblast	AC018653.2	19.04	1.61	0.00093	0.049
Cytotrophoblast	AC100803.2	19.03	0.91	0.00093	0.049
Cytotrophoblast	LINC01122	11.74	10.86	0.00094	0.049
Cytotrophoblast	AC130448.1	4.72	13.33	0.00094	0.049
Cytotrophoblast	TEX15	8.82	27.1	0.00094	0.05
Cytotrophoblast	LINC01546	18.73	1.93	0.00095	0.05
Cytotrophoblast	AC005280.2	10.07	10.65	0.00095	0.05
Cytotrophoblast	AL031123.1	18.73	2.66	0.00095	0.05
Cytotrophoblast	SLC52A1	3.3	91.48	0.00095	0.05

## Sheet: Endothelial
Cell Type	Gene	log2 Fold-change	Base Mean	P-value	False-discovery rate-adjusted Q-value
Endothelial	ABCB10	3.23	230.21	8e-11	1.5e-06
Endothelial	PIEZO1P2	45.97	4.5	6.9e-09	4.4e-05
Endothelial	FECH	3.29	235.79	1.6e-07	0.00061
Endothelial	AC112206.4	41.35	1.48	1.9e-07	0.00062
Endothelial	ZNF197-AS1	40.41	1.52	3.6e-07	0.00099
Endothelial	SLC4A1	8.15	376.37	4e-07	0.001
Endothelial	AP001208.1	39.72	2.19	8.3e-07	0.0018
Endothelial	CD8B2	26.81	6.02	8.6e-07	0.0018
Endothelial	IFNA7	39.07	1.1	9.6e-07	0.0018
Endothelial	PMPCAP1	38.73	1.89	1.2e-06	0.0021
Endothelial	AC106820.5	38.71	2.72	1.2e-06	0.0021
Endothelial	AC084880.2	38.37	1.82	1.3e-06	0.0022
Endothelial	AC079587.1	38.89	1.4	1.4e-06	0.0022
Endothelial	AC093414.1	38.21	2.52	1.5e-06	0.0022
Endothelial	HSPD1P5	29.16	4.05	2e-06	0.0026
Endothelial	ENPP7P11	37.71	2.92	2e-06	0.0026
Endothelial	AP003119.1	37.76	1.19	2e-06	0.0026
Endothelial	AC110373.1	37.61	2.8	2.2e-06	0.0027
Endothelial	BARX1-DT	37.19	3.43	2.8e-06	0.0034
Endothelial	AC011466.3	37.06	1.19	3.1e-06	0.0036
Endothelial	AC015983.2	36.89	1.08	3.5e-06	0.004
Endothelial	AC007671.1	36.74	1.23	3.7e-06	0.004
Endothelial	AL157414.2	36.49	2.13	4.3e-06	0.0044
Endothelial	AC090809.1	36.77	0.81	5.1e-06	0.0051
Endothelial	AP003789.1	35.92	1.68	6e-06	0.0051
Endothelial	AC108475.1	35.93	0.97	6.1e-06	0.0051
Endothelial	GLYCTK-AS1	35.89	2.87	6.2e-06	0.0051
Endothelial	UBE2L2	35.77	1.05	6.8e-06	0.0051
Endothelial	AC106872.7	35.79	1.15	6.8e-06	0.0051
Endothelial	SNRPEP10	35.75	1.6	6.9e-06	0.0051
Endothelial	LINC00508	35.65	1.12	7.2e-06	0.0051
Endothelial	LINC02681	35.69	0.79	7.2e-06	0.0051
Endothelial	NPY6R	28.29	4.63	7.3e-06	0.0051
Endothelial	TPGS2	1.8	250.22	7.5e-06	0.0051
Endothelial	AC005534.1	35.55	2.28	7.5e-06	0.0051
Endothelial	SPANXA2-OT1	35.59	1.22	7.6e-06	0.0051
Endothelial	AL391097.2	35.47	1.55	7.9e-06	0.0051
Endothelial	AC103724.1	35.48	1.37	7.9e-06	0.0051
Endothelial	MTCYBP28	35.44	1.75	8.2e-06	0.0051
Endothelial	AC005632.2	35.42	2.76	8.2e-06	0.0051
Endothelial	AC009097.3	35.64	0.43	8.3e-06	0.0051
Endothelial	AC073321.1	35.4	0.76	8.7e-06	0.0051
Endothelial	PGM5P3-AS1	35.46	0.74	8.7e-06	0.0051
Endothelial	AC008525.1	35.31	1.65	8.8e-06	0.0051
Endothelial	AC006504.2	35.26	1.77	8.9e-06	0.0051
Endothelial	AC106760.1	35.23	1.9	9.1e-06	0.0051
Endothelial	MRPS33P2	35.26	0.96	9.1e-06	0.0051
Endothelial	IRX4	35.21	3.35	9.2e-06	0.0051
Endothelial	IDH2-DT	35.29	1.1	9.3e-06	0.0051
Endothelial	AL035420.3	35.25	2.47	9.3e-06	0.0051
Endothelial	LINC00364	35.11	1.3	9.9e-06	0.0052
Endothelial	AC008667.3	35.12	0.87	1e-05	0.0052
Endothelial	AC104574.2	35.05	3.25	1e-05	0.0052
Endothelial	AC107958.1	35.09	0.68	1e-05	0.0052
Endothelial	GRM8-AS1	35.09	1.11	1e-05	0.0052
Endothelial	AC022447.2	34.99	1.81	1.1e-05	0.0052
Endothelial	NAT8	34.96	1.64	1.1e-05	0.0052
Endothelial	AC090164.2	35.19	0.49	1.1e-05	0.0052
Endothelial	CMA1	34.9	1.72	1.1e-05	0.0052
Endothelial	AC020718.1	34.93	0.73	1.1e-05	0.0052
Endothelial	CEACAMP4	34.84	2.73	1.1e-05	0.0052
Endothelial	PLA2G4C-AS1	34.93	0.94	1.2e-05	0.0052
Endothelial	AC107021.1	34.9	0.73	1.2e-05	0.0052
Endothelial	CCL15	34.78	1.85	1.2e-05	0.0052
Endothelial	CDRT15L2	34.78	1.13	1.2e-05	0.0052
Endothelial	AC091304.2	35	0.68	1.2e-05	0.0052
Endothelial	CCT6A	1.7	640.99	1.2e-05	0.0052
Endothelial	AL121583.1	34.98	0.51	1.2e-05	0.0052
Endothelial	AC084125.1	34.96	0.64	1.2e-05	0.0052
Endothelial	RBM22P1	34.77	0.55	1.2e-05	0.0052
Endothelial	TMEM238L	34.73	0.62	1.3e-05	0.0052
Endothelial	AL139246.4	34.67	2.06	1.3e-05	0.0052
Endothelial	MT1H	34.71	0.61	1.3e-05	0.0052
Endothelial	AC008747.1	34.82	0.58	1.3e-05	0.0052
Endothelial	CSHL1	5.67	1197.48	1.4e-05	0.0052
Endothelial	AC130651.1	34.65	0.6	1.4e-05	0.0052
Endothelial	AP001972.1	34.47	1.78	1.4e-05	0.0052
Endothelial	AC091060.1	34.49	3.01	1.4e-05	0.0052
Endothelial	PRDX2	3.49	290	1.4e-05	0.0052
Endothelial	AC073347.1	34.54	0.83	1.4e-05	0.0052
Endothelial	B3GAT3P1	34.48	1.01	1.4e-05	0.0052
Endothelial	RTP3	34.66	0.73	1.5e-05	0.0052
Endothelial	FECHP1	34.38	2.4	1.5e-05	0.0052
Endothelial	PA2G4	1.38	499.29	1.5e-05	0.0052
Endothelial	AC024603.1	34.63	0.42	1.5e-05	0.0052
Endothelial	AC079942.1	34.41	1.49	1.5e-05	0.0052
Endothelial	AL356309.2	34.5	1.2	1.5e-05	0.0052
Endothelial	OR6K4P	34.49	0.98	1.5e-05	0.0052
Endothelial	AL160291.1	34.42	2	1.5e-05	0.0052
Endothelial	AC010531.3	34.56	0.89	1.6e-05	0.0052
Endothelial	KU-MEL-3	34.33	0.96	1.6e-05	0.0052
Endothelial	RN7SKP258	34.33	1.54	1.6e-05	0.0052
Endothelial	RPL7P56	34.19	1.53	1.7e-05	0.0054
Endothelial	RN7SL685P	34.21	1.23	1.7e-05	0.0054
Endothelial	ELOCP21	34.34	0.6	1.7e-05	0.0054
Endothelial	AF235103.1	34.18	0.92	1.7e-05	0.0055
Endothelial	PDE2A-AS1	34.25	1	1.8e-05	0.0056
Endothelial	LINC02625	34.05	3.83	1.8e-05	0.0056
Endothelial	AL360181.1	34.09	1.04	1.9e-05	0.0059
Endothelial	ADAM6	33.96	1.41	1.9e-05	0.0059
Endothelial	AL512310.7	33.9	1.18	2e-05	0.0061
Endothelial	AC009229.1	18.23	11.31	2e-05	0.0061
Endothelial	TSSK5P	33.82	1.15	2.1e-05	0.0063
Endothelial	AP001425.1	33.68	1.81	2.2e-05	0.0066
Endothelial	AC078880.4	33.62	2.88	2.3e-05	0.0067
Endothelial	AP002799.1	33.61	1.02	2.3e-05	0.0068
Endothelial	AL589684.1	33.72	0.46	2.4e-05	0.0069
Endothelial	DDX18P4	34.01	0.57	2.4e-05	0.007
Endothelial	AC017091.1	33.47	4.12	2.5e-05	0.007
Endothelial	MIR9500	33.99	0.48	2.5e-05	0.0071
Endothelial	DKFZP434H168	33.45	2.04	2.5e-05	0.0071
Endothelial	AL049552.1	33.43	2.13	2.5e-05	0.0071
Endothelial	AL079343.1	33.41	1.26	2.6e-05	0.0072
Endothelial	DSG2-AS1	33.38	3.15	2.7e-05	0.0073
Endothelial	PGM5P4	33.42	1.22	2.7e-05	0.0073
Endothelial	LINC00458	33.24	5.14	2.8e-05	0.0075
Endothelial	VARS1	1.35	488.21	2.9e-05	0.0075
Endothelial	SNRPG	2.33	99.02	2.9e-05	0.0075
Endothelial	ELMO2P1	33.17	0.96	3e-05	0.0075
Endothelial	AC008985.1	33.17	0.94	3e-05	0.0075
Endothelial	CCL17	33.18	0.79	3e-05	0.0075
Endothelial	YWHAQP6	33.63	0.67	3e-05	0.0075
Endothelial	AL445193.2	33.17	1	3e-05	0.0075
Endothelial	AC026956.1	33.16	0.93	3e-05	0.0075
Endothelial	CCDC185	33.12	1.8	3.1e-05	0.0077
Endothelial	AC244131.2	33.09	2.52	3.1e-05	0.0077
Endothelial	AC113403.1	33.08	0.73	3.4e-05	0.0081
Endothelial	AC010894.1	32.95	0.77	3.4e-05	0.0081
Endothelial	AL356095.2	32.94	0.91	3.4e-05	0.0081
Endothelial	BHLHE23	32.87	1.48	3.5e-05	0.0082
Endothelial	AC130456.7	32.86	2.37	3.5e-05	0.0083
Endothelial	HSD17B1	4.9	1488.35	3.5e-05	0.0083
Endothelial	NPM1P38	32.87	0.87	3.6e-05	0.0083
Endothelial	PCSK9	32.73	2.54	3.7e-05	0.0085
Endothelial	LINC02154	32.71	1.13	3.8e-05	0.0087
Endothelial	RPL23AP46	32.79	0.48	3.8e-05	0.0087
Endothelial	SSX5	32.65	2.31	3.9e-05	0.0087
Endothelial	ABCC6P2	32.89	0.61	3.9e-05	0.0087
Endothelial	CCNYL5	32.67	1.73	4e-05	0.0088
Endothelial	AL021937.3	32.67	1.03	4.2e-05	0.0093
Endothelial	POU5F1P4	32.62	0.42	4.2e-05	0.0093
Endothelial	AC068594.1	32.53	1.06	4.3e-05	0.0093
Endothelial	PLAAT1	32.52	0.87	4.3e-05	0.0093
Endothelial	AL445309.1	32.42	1.97	4.4e-05	0.0095
Endothelial	AC068831.3	32.43	1.11	4.5e-05	0.0096
Endothelial	AC011825.4	32.39	1.77	4.6e-05	0.0097
Endothelial	NECTIN1-AS1	32.39	1.01	4.6e-05	0.0097
Endothelial	AL009181.1	32.33	1.8	4.7e-05	0.0099
Endothelial	FOXD4L1	32.23	1.32	4.9e-05	0.01
Endothelial	AC005798.1	32.63	0.58	5.2e-05	0.011
Endothelial	CCNB1IP1P1	32.14	1.39	5.3e-05	0.011
Endothelial	USP41	32.02	2.41	5.5e-05	0.011
Endothelial	ZBTB8OSP1	31.93	1.88	5.8e-05	0.011
Endothelial	MTHFD1	2.06	302.45	5.8e-05	0.011
Endothelial	SERPINA2	32.16	0.44	5.8e-05	0.011
Endothelial	AC006529.1	32.36	1.13	6e-05	0.012
Endothelial	RPSAP25	32.08	0.67	6e-05	0.012
Endothelial	TINAG	32.32	1	6.1e-05	0.012
Endothelial	RCC2-AS1	31.83	1.4	6.2e-05	0.012
Endothelial	MAPK8IP2	4.5	32.55	6.3e-05	0.012
Endothelial	TKTL2	31.77	1.65	6.6e-05	0.012
Endothelial	LHFPL5	28.18	4.13	6.6e-05	0.012
Endothelial	CLEC19A	31.58	1.24	7e-05	0.013
Endothelial	AC138832.1	31.53	1.39	7.1e-05	0.013
Endothelial	DIAPH1-AS1	31.51	2.62	7.2e-05	0.013
Endothelial	LINC01257	31.52	3.67	7.2e-05	0.013
Endothelial	TSSK2	31.66	1.14	7.2e-05	0.013
Endothelial	TFAP2A	4.56	864.14	7.2e-05	0.013
Endothelial	AC138866.1	31.53	1.29	7.3e-05	0.013
Endothelial	AC064802.1	31.64	0.91	7.3e-05	0.013
Endothelial	RPL17P12	31.54	0.7	7.3e-05	0.013
Endothelial	PLAC4	5.45	13348.6	7.6e-05	0.013
Endothelial	AC012653.1	31.45	1.16	7.7e-05	0.014
Endothelial	RNA5SP67	31.45	0.52	7.9e-05	0.014
Endothelial	MB	31.17	3.16	8.6e-05	0.015
Endothelial	AC012615.4	31.4	0.64	8.6e-05	0.015
Endothelial	AL590723.1	31.12	2.5	8.9e-05	0.015
Endothelial	AC011767.1	31.19	1.21	9e-05	0.015
Endothelial	KLRC3	21.51	7.18	9.1e-05	0.015
Endothelial	AC007622.1	25.27	2.24	9.1e-05	0.015
Endothelial	AC004471.2	31.05	1.51	9.3e-05	0.015
Endothelial	LINC01856	30.95	3.75	9.9e-05	0.016
Endothelial	AL512380.2	30.76	0.77	0.00011	0.018
Endothelial	SDAD1P4	30.73	1.54	0.00011	0.018
Endothelial	HES6	4.66	64.8	0.00011	0.018
Endothelial	RPL3P9	30.84	1.53	0.00011	0.018
Endothelial	AC073862.3	30.65	3.57	0.00012	0.018
Endothelial	GART	1.5	391.67	0.00012	0.019
Endothelial	KRT8P28	31	2.52	0.00012	0.019
Endothelial	KRT18P28	30.99	0.49	0.00012	0.019
Endothelial	AC026320.2	30.38	2.79	0.00013	0.02
Endothelial	AC005726.4	30.65	0.73	0.00013	0.02
Endothelial	AL512604.3	30.37	1.1	0.00014	0.022
Endothelial	AL021397.1	30.7	0.7	0.00014	0.022
Endothelial	SPTB	5.79	743.98	0.00014	0.022
Endothelial	AL606469.1	30.18	2.26	0.00015	0.022
Endothelial	PYY2	30.16	1.33	0.00015	0.022
Endothelial	MIR4280HG	5.6	1976.38	0.00015	0.022
Endothelial	AL662907.3	30.58	1.45	0.00015	0.022
Endothelial	IGHV1-69	30.26	3.44	0.00016	0.023
Endothelial	AL110118.1	30.01	2.26	0.00016	0.024
Endothelial	GRTP1	7.04	29.57	0.00016	0.024
Endothelial	AC002094.5	29.96	0.7	0.00017	0.025
Endothelial	CSH1	5.36	5232.34	0.00018	0.027
Endothelial	AC022832.1	30.17	0.49	0.00018	0.027
Endothelial	METAP2	1.43	894	0.00018	0.027
Endothelial	SCGB3A2	29.59	1.94	0.0002	0.028
Endothelial	FAF2P1	29.69	2.47	0.0002	0.028
Endothelial	AC100830.2	29.5	1.54	0.0002	0.029
Endothelial	MIR3158-2	29.57	0.93	0.00021	0.029
Endothelial	AC015909.2	29.44	1.99	0.00021	0.029
Endothelial	RDH10-AS1	29.41	1.27	0.00021	0.03
Endothelial	VTI1BP2	29.49	1.29	0.00022	0.03
Endothelial	AC007601.1	29.33	1.43	0.00022	0.031
Endothelial	DNAJB8-AS1	29.25	1.83	0.00023	0.032
Endothelial	ERVW-1	5.64	1341.35	0.00023	0.032
Endothelial	ALDH3B2	6.88	87	0.00023	0.032
Endothelial	ALOX12B	29.15	2.04	0.00024	0.032
Endothelial	GH2	7.2	773.69	0.00024	0.032
Endothelial	MAJIN	29.24	0.67	0.00024	0.032
Endothelial	LSM3P2	29.12	4.95	0.00024	0.032
Endothelial	STX17-AS1	29.3	0.55	0.00025	0.033
Endothelial	AL157407.1	29.47	0.89	0.00026	0.034
Endothelial	FADS2	2.76	458.44	0.00026	0.034
Endothelial	C2orf69P1	28.92	2.94	0.00027	0.035
Endothelial	SYCE3	28.93	1.89	0.00027	0.035
Endothelial	MCM4	3.2	447.52	0.00028	0.037
Endothelial	AC027612.1	28.87	1.55	0.00029	0.037
Endothelial	AC104809.1	28.77	3.59	0.00029	0.037
Endothelial	LINC02241	28.74	3.08	0.00029	0.038
Endothelial	TAS2R8	28.68	2.03	0.0003	0.038
Endothelial	LINC02275	14.02	6.51	0.00031	0.039
Endothelial	ZBTB2P1	21.27	8.9	0.00031	0.039
Endothelial	CTD-3080P12.3	28.71	1.42	0.00031	0.039
Endothelial	LCMT1-AS2	5.83	2458.24	0.00032	0.04
Endothelial	MIR5000	28.74	0.77	0.00033	0.041
Endothelial	LINC01672	28.48	3.43	0.00033	0.041
Endothelial	AC005393.1	28.35	2.71	0.00034	0.042
Endothelial	PGAM4	28.43	1.44	0.00034	0.042
Endothelial	H2AC14	4.3	103.57	0.00035	0.043
Endothelial	PPIL1P1	28.42	1.56	0.00036	0.044
Endothelial	SPDYE22P	28.32	1.16	0.00037	0.045
Endothelial	KRT18P42	28.26	2.99	0.00037	0.045
Endothelial	H2AC4	4.12	58.5	0.00037	0.045
Endothelial	EDIL3-DT	28.12	2.82	0.00039	0.047
Endothelial	ARHGAP23P1	28.1	1.7	0.0004	0.048
Endothelial	PSG1	4.99	3640.3	0.00041	0.048
Endothelial	AP005432.2	28.04	3.02	0.00041	0.048
Endothelial	ATP2A1-AS1	28.15	1.76	0.00041	0.049
Endothelial	AL445288.1	28.07	2.72	0.00041	0.049
Endothelial	TAAR5	27.99	2.46	0.00042	0.05

## Sheet: Extravillous Trophoblast
Cell Type	Gene	log2 Fold-change	Base Mean	P-value	False-discovery rate-adjusted Q-value
Extravillous Trophoblast	AC008066.1	34.37	1.78	1.7e-13	2.9e-10
Extravillous Trophoblast	AC112721.1	32.09	4.19	4.8e-12	5.1e-09
Extravillous Trophoblast	RN7SKP154	29.95	5.79	1.1e-10	9.1e-08
Extravillous Trophoblast	LHFPL5	26.8	4.13	1.3e-10	1e-07
Extravillous Trophoblast	AL929472.2	29.85	1.8	1.3e-10	1e-07
Extravillous Trophoblast	AL591438.2	29.86	0.93	2.1e-10	1.6e-07
Extravillous Trophoblast	AC044839.3	29.39	5.61	3.1e-10	2.2e-07
Extravillous Trophoblast	ALDH3A1	28.74	2.6	5.9e-10	3.9e-07
Extravillous Trophoblast	AC010320.3	28.61	1.07	7.7e-10	4.8e-07
Extravillous Trophoblast	GRB14	6.41	64.9	1.1e-09	6.5e-07
Extravillous Trophoblast	RPSAP23	28.49	1.75	1.6e-09	8.8e-07
Extravillous Trophoblast	ALOX12B	28.2	2.04	1.8e-09	9.5e-07
Extravillous Trophoblast	MIR3619	27.92	1.86	1.8e-09	9.5e-07
Extravillous Trophoblast	CRYBB2	28.1	2.1	1.9e-09	9.9e-07
Extravillous Trophoblast	IGHV5-78	27.82	0.74	2.3e-09	1.1e-06
Extravillous Trophoblast	SPDYE20P	27.65	1.99	2.7e-09	1.3e-06
Extravillous Trophoblast	LINC02527	27.61	2.66	4.9e-09	2.2e-06
Extravillous Trophoblast	TAS2R8	27.54	2.03	5.5e-09	2.4e-06
Extravillous Trophoblast	AC100843.1	27.16	0.68	7e-09	3e-06
Extravillous Trophoblast	AC104758.3	26.91	0.71	7.6e-09	3.2e-06
Extravillous Trophoblast	OR10AD1	26.8	2.79	7.6e-09	3.2e-06
Extravillous Trophoblast	LMLN-AS1	27.13	0.52	8e-09	3.3e-06
Extravillous Trophoblast	AC005102.1	26.85	0.81	8.9e-09	3.6e-06
Extravillous Trophoblast	RPSAP22	26.73	1.97	9e-09	3.6e-06
Extravillous Trophoblast	HSPG2	3.96	5106.7	1e-08	4e-06
Extravillous Trophoblast	AC134407.1	26.67	3.79	1.2e-08	4.5e-06
Extravillous Trophoblast	EMILIN3	25.9	7.84	1.2e-08	4.5e-06
Extravillous Trophoblast	AC005077.1	26.89	0.86	1.3e-08	4.9e-06
Extravillous Trophoblast	AL445489.1	26.49	2.04	1.6e-08	5.8e-06
Extravillous Trophoblast	IGKV1-8	26.27	0.98	1.7e-08	6.2e-06
Extravillous Trophoblast	NOP53-AS1	25.74	2.21	2.8e-08	9.7e-06
Extravillous Trophoblast	AC008759.3	25.67	3.03	3.1e-08	1e-05
Extravillous Trophoblast	LINC00370	24.06	7.45	4.1e-08	1.4e-05
Extravillous Trophoblast	LPP-AS1	25.75	0.91	5.2e-08	1.7e-05
Extravillous Trophoblast	DUXAP1	25.49	2.62	5.4e-08	1.7e-05
Extravillous Trophoblast	CR383656.5	25.31	0.67	6e-08	1.9e-05
Extravillous Trophoblast	APOBEC3B-AS1	25.32	2.69	6.3e-08	2e-05
Extravillous Trophoblast	AC020922.4	25.35	0.87	6.8e-08	2.1e-05
Extravillous Trophoblast	AC004801.3	24.95	4.32	6.9e-08	2.1e-05
Extravillous Trophoblast	AL135786.1	25.3	2.65	7.4e-08	2.2e-05
Extravillous Trophoblast	AC024560.1	25.12	1.74	8.2e-08	2.5e-05
Extravillous Trophoblast	MIR4307HG	25.06	3.21	8.7e-08	2.6e-05
Extravillous Trophoblast	AL035670.1	24.84	1.55	8.7e-08	2.6e-05
Extravillous Trophoblast	DENND6A-DT	24.13	3.64	9.4e-08	2.7e-05
Extravillous Trophoblast	AC083798.1	24.72	2.72	1e-07	2.8e-05
Extravillous Trophoblast	EGLN3P1	24.92	1.6	1.1e-07	3e-05
Extravillous Trophoblast	AL034548.1	25.08	1.51	1.1e-07	3e-05
Extravillous Trophoblast	AL358335.2	24.62	0.99	1.1e-07	3e-05
Extravillous Trophoblast	MEOX2	5.47	674.98	1.1e-07	3e-05
Extravillous Trophoblast	CCM2L	4.65	102.46	1.1e-07	3e-05
Extravillous Trophoblast	AC018755.4	17.7	10.83	1.2e-07	3.2e-05
Extravillous Trophoblast	AC010998.3	24.41	2.89	1.3e-07	3.4e-05
Extravillous Trophoblast	AC108359.1	24.86	0.65	1.5e-07	3.6e-05
Extravillous Trophoblast	KLHL4	11.18	27.88	1.5e-07	3.6e-05
Extravillous Trophoblast	F11-AS1	24.24	3.12	1.7e-07	4.1e-05
Extravillous Trophoblast	MIR6754	24.86	0.43	1.7e-07	4.1e-05
Extravillous Trophoblast	CEACAMP9	24.26	2.72	1.8e-07	4.2e-05
Extravillous Trophoblast	RHOJ	4.98	99.37	2e-07	4.7e-05
Extravillous Trophoblast	AC245884.11	21.82	4.95	2.1e-07	4.9e-05
Extravillous Trophoblast	AC063977.4	24.55	0.54	2.2e-07	5e-05
Extravillous Trophoblast	CLDN5	5.97	164.48	2.2e-07	5e-05
Extravillous Trophoblast	AKIRIN1P1	24.48	0.69	2.3e-07	5.2e-05
Extravillous Trophoblast	SFRP1	3.21	163.99	2.5e-07	5.7e-05
Extravillous Trophoblast	AC061975.3	24.29	1.57	2.7e-07	5.9e-05
Extravillous Trophoblast	AC005225.1	23.93	2.29	2.7e-07	6e-05
Extravillous Trophoblast	AP001062.2	23.92	1.82	3.3e-07	7e-05
Extravillous Trophoblast	AC106052.1	23.9	1.99	3.4e-07	7.1e-05
Extravillous Trophoblast	FAM107A	4.01	162.7	3.5e-07	7.4e-05
Extravillous Trophoblast	C15orf54	23.58	1.51	3.7e-07	7.6e-05
Extravillous Trophoblast	AURKBP1	23.78	1.51	3.8e-07	7.8e-05
Extravillous Trophoblast	AL136298.1	23.77	2.42	3.8e-07	7.8e-05
Extravillous Trophoblast	AC112206.3	24.07	2.18	3.8e-07	7.8e-05
Extravillous Trophoblast	ZNF84-DT	23.74	2.35	4e-07	7.9e-05
Extravillous Trophoblast	IGKV3-15	10.99	39.2	4.4e-07	8.6e-05
Extravillous Trophoblast	GNA14	4.57	119.95	4.7e-07	9.1e-05
Extravillous Trophoblast	ADRA2A	3.43	142.88	4.9e-07	9.4e-05
Extravillous Trophoblast	AC009313.1	23.53	1.16	5.1e-07	9.7e-05
Extravillous Trophoblast	EFNB2	2.79	894.17	5.1e-07	9.7e-05
Extravillous Trophoblast	AC139149.1	20.47	7.57	5.2e-07	9.7e-05
Extravillous Trophoblast	AC005393.1	23.68	2.71	5.6e-07	0.0001
Extravillous Trophoblast	CLEC14A	5.32	163.63	5.6e-07	0.0001
Extravillous Trophoblast	FBXO40	12.86	11.92	5.6e-07	0.0001
Extravillous Trophoblast	IGLV2-8	23.36	2.6	5.9e-07	0.00011
Extravillous Trophoblast	FAIM2	13.19	8.38	6e-07	0.00011
Extravillous Trophoblast	PTPRB	3.73	1238.57	6e-07	0.00011
Extravillous Trophoblast	PDE11A-AS1	23.15	3.23	6.1e-07	0.00011
Extravillous Trophoblast	ADAMTSL5	3.12	78.24	6.1e-07	0.00011
Extravillous Trophoblast	IGHG4	10.28	11.95	6.8e-07	0.00012
Extravillous Trophoblast	PODXL	3.35	960.19	6.9e-07	0.00012
Extravillous Trophoblast	AC079325.1	23.61	0.92	6.9e-07	0.00012
Extravillous Trophoblast	AC126118.1	11.85	7.71	7e-07	0.00012
Extravillous Trophoblast	DGAT2L7P	23.41	2.45	7.2e-07	0.00012
Extravillous Trophoblast	AC121758.2	23.19	1.15	7.4e-07	0.00012
Extravillous Trophoblast	AC068050.1	19.07	4.62	7.6e-07	0.00013
Extravillous Trophoblast	ADCY4	3.06	589.11	7.8e-07	0.00013
Extravillous Trophoblast	ERLNC1	20.14	5.94	7.9e-07	0.00013
Extravillous Trophoblast	AP002373.2	12.5	3.9	8.2e-07	0.00013
Extravillous Trophoblast	AC012507.2	23.05	0.84	8.8e-07	0.00014
Extravillous Trophoblast	OR52N3P	22.98	1.34	9.1e-07	0.00015
Extravillous Trophoblast	MTND4LP3	23.28	2.02	9.2e-07	0.00015
Extravillous Trophoblast	ZNF385C	9.71	16.18	9.2e-07	0.00015
Extravillous Trophoblast	AC018809.1	8.26	7.42	9.9e-07	0.00016
Extravillous Trophoblast	CNTFR	5.06	77.01	1.1e-06	0.00017
Extravillous Trophoblast	RPS27P1	22.85	0.99	1.1e-06	0.00017
Extravillous Trophoblast	AC025465.4	22.58	4.09	1.1e-06	0.00017
Extravillous Trophoblast	SNAP47-AS1	22.78	1.14	1.2e-06	0.00018
Extravillous Trophoblast	ATP6V0E1P1	22.73	1.28	1.2e-06	0.00018
Extravillous Trophoblast	BX088651.4	22.76	0.66	1.3e-06	0.0002
Extravillous Trophoblast	TBX18-AS1	20.35	5.19	1.4e-06	0.00021
Extravillous Trophoblast	RNU6-951P	22.4	1.79	1.5e-06	0.00022
Extravillous Trophoblast	ZNF197-AS1	22.74	1.52	1.5e-06	0.00022
Extravillous Trophoblast	MIR1193	15.9	7.03	1.6e-06	0.00023
Extravillous Trophoblast	CPZ	4.15	172.73	1.7e-06	0.00024
Extravillous Trophoblast	AL136146.2	22.63	1.31	1.7e-06	0.00024
Extravillous Trophoblast	SOX18	4.47	233.58	1.9e-06	0.00026
Extravillous Trophoblast	LIMS2	2.25	419.11	1.9e-06	0.00027
Extravillous Trophoblast	TUBB8B	17.2	4.77	2e-06	0.00028
Extravillous Trophoblast	EIF4BP4	22.18	2.52	2e-06	0.00028
Extravillous Trophoblast	VSTM1	8.75	24.61	2.1e-06	0.00029
Extravillous Trophoblast	MECOM	4.04	440.85	2.1e-06	0.00029
Extravillous Trophoblast	AC008550.1	22.16	0.5	2.2e-06	0.0003
Extravillous Trophoblast	AC008534.2	20.47	4.93	2.4e-06	0.00032
Extravillous Trophoblast	SULF1	5.25	223.57	2.5e-06	0.00032
Extravillous Trophoblast	IL27	10.67	10.86	2.6e-06	0.00034
Extravillous Trophoblast	RASIP1	4.37	214.69	2.7e-06	0.00035
Extravillous Trophoblast	AC004623.1	21.99	2.16	2.7e-06	0.00035
Extravillous Trophoblast	PAX7	14.75	10.88	2.7e-06	0.00035
Extravillous Trophoblast	SHANK3	4.71	1013.55	2.9e-06	0.00037
Extravillous Trophoblast	AC084757.4	21.71	3.04	2.9e-06	0.00037
Extravillous Trophoblast	AC090192.1	21.85	0.48	3.2e-06	0.0004
Extravillous Trophoblast	AL121584.1	21.9	1.94	3.3e-06	0.00041
Extravillous Trophoblast	PAMR1	5.91	560.73	3.3e-06	0.00041
Extravillous Trophoblast	AL590428.1	11.13	7.3	3.4e-06	0.00043
Extravillous Trophoblast	HID1	3.82	280.05	3.5e-06	0.00043
Extravillous Trophoblast	ARHGAP29	3.58	640.89	3.5e-06	0.00043
Extravillous Trophoblast	MKRN5P	2.58	94.62	3.7e-06	0.00045
Extravillous Trophoblast	CGREF1	21.45	1.28	3.9e-06	0.00046
Extravillous Trophoblast	AP000547.2	21.42	2.23	3.9e-06	0.00046
Extravillous Trophoblast	AC007253.1	21.56	3.86	3.9e-06	0.00046
Extravillous Trophoblast	MMRN2	3.67	1321.5	3.9e-06	0.00047
Extravillous Trophoblast	AL645939.4	21.6	2.35	4e-06	0.00047
Extravillous Trophoblast	PDCL2	21.36	5.13	4e-06	0.00048
Extravillous Trophoblast	UMODL1-AS1	21.52	1.15	4.1e-06	0.00048
Extravillous Trophoblast	HSPA7	3.55	345.24	4.1e-06	0.00048
Extravillous Trophoblast	SNAI2	5.28	256.88	4.2e-06	0.00049
Extravillous Trophoblast	IGHV3-38	21.51	3.42	4.3e-06	0.0005
Extravillous Trophoblast	AC110741.1	21.52	0.64	4.6e-06	0.00053
Extravillous Trophoblast	AC090510.1	11.64	5.28	4.6e-06	0.00053
Extravillous Trophoblast	AC092183.1	21.65	0.59	4.7e-06	0.00053
Extravillous Trophoblast	AIF1L	3.47	284.55	4.9e-06	0.00056
Extravillous Trophoblast	ARAFP1	21.27	1.8	4.9e-06	0.00056
Extravillous Trophoblast	LINC02275	10.7	6.51	5.1e-06	0.00058
Extravillous Trophoblast	GJA5	4.68	564.74	5.1e-06	0.00058
Extravillous Trophoblast	AC009229.1	12	11.31	5.2e-06	0.00059
Extravillous Trophoblast	LINC00400	21.16	2.31	5.3e-06	0.00059
Extravillous Trophoblast	RBBP8P1	21.27	1.46	5.6e-06	0.00062
Extravillous Trophoblast	MMRN1	4.26	671.89	5.6e-06	0.00063
Extravillous Trophoblast	SNORD114-29	12.68	6.94	5.7e-06	0.00064
Extravillous Trophoblast	AC107982.3	9.01	3.88	5.7e-06	0.00064
Extravillous Trophoblast	LOX	5.46	51.74	5.8e-06	0.00064
Extravillous Trophoblast	AL354798.1	21.35	0.45	6.3e-06	0.00069
Extravillous Trophoblast	SOX17	4.17	147.77	6.6e-06	0.00072
Extravillous Trophoblast	ANKRD1	6.81	67.63	6.8e-06	0.00073
Extravillous Trophoblast	OR9A3P	21.07	1.97	6.8e-06	0.00074
Extravillous Trophoblast	NANOG	20.98	3.26	7.1e-06	0.00075
Extravillous Trophoblast	FAM185BP	6.99	8.69	7.1e-06	0.00075
Extravillous Trophoblast	PKP1	3.38	175.12	7.5e-06	0.0008
Extravillous Trophoblast	GRIP2	4.86	304.48	7.7e-06	0.00081
Extravillous Trophoblast	AC004257.1	20.94	3.37	7.7e-06	0.00081
Extravillous Trophoblast	MIR664A	20.96	0.63	7.8e-06	0.00083
Extravillous Trophoblast	AC083843.3	8.01	22.59	7.9e-06	0.00083
Extravillous Trophoblast	OR52E3P	20.79	2.21	8.2e-06	0.00086
Extravillous Trophoblast	AC007556.1	20.91	0.55	8.4e-06	0.00088
Extravillous Trophoblast	AC026254.2	12.18	3.19	8.7e-06	0.0009
Extravillous Trophoblast	AC091132.5	20.58	3.22	9e-06	0.00093
Extravillous Trophoblast	RNU11	20.83	3.1	9e-06	0.00093
Extravillous Trophoblast	PPIAP30	10.58	6.69	9e-06	0.00093
Extravillous Trophoblast	TJP1	3.29	2866.98	9.1e-06	0.00093
Extravillous Trophoblast	LINC02442	20.71	4.47	9.3e-06	0.00095
Extravillous Trophoblast	RNASEH2A	15.48	6.99	9.5e-06	0.00096
Extravillous Trophoblast	OR5H1	12.07	17.77	9.8e-06	0.00099
Extravillous Trophoblast	UBE2V1P1	7.72	9.11	1e-05	0.001
Extravillous Trophoblast	OR2AE1	16.34	4.56	1e-05	0.001
Extravillous Trophoblast	AC104809.1	20.83	3.59	1e-05	0.001
Extravillous Trophoblast	AC010618.2	20.66	0.46	1.1e-05	0.0011
Extravillous Trophoblast	AC129492.6	20.64	1.31	1.1e-05	0.0011
Extravillous Trophoblast	AP002414.1	20.57	3.75	1.1e-05	0.0011
Extravillous Trophoblast	SMAD9	4.67	230.14	1.1e-05	0.0011
Extravillous Trophoblast	RAB5CP1	20.76	1.82	1.1e-05	0.0011
Extravillous Trophoblast	GPSM1	1.91	311.1	1.1e-05	0.0011
Extravillous Trophoblast	MROH2A	16.31	9.5	1.1e-05	0.0011
Extravillous Trophoblast	AC105101.1	8.79	15.28	1.1e-05	0.0011
Extravillous Trophoblast	PLCB4	3.46	211.29	1.2e-05	0.0011
Extravillous Trophoblast	TAB2-AS1	16.53	7.83	1.2e-05	0.0011
Extravillous Trophoblast	RPL37P11	20.56	0.5	1.2e-05	0.0011
Extravillous Trophoblast	MAN1A2P1	20.5	2.6	1.2e-05	0.0011
Extravillous Trophoblast	MS4A10	20.46	2.01	1.2e-05	0.0011
Extravillous Trophoblast	AL358781.2	9.71	4.46	1.2e-05	0.0011
Extravillous Trophoblast	AC018797.1	20.5	0.68	1.2e-05	0.0012
Extravillous Trophoblast	IL33	3.87	277.4	1.2e-05	0.0012
Extravillous Trophoblast	GJD2	20.25	3.07	1.3e-05	0.0012
Extravillous Trophoblast	USHBP1	4.93	103.91	1.3e-05	0.0012
Extravillous Trophoblast	AC115099.1	20.21	5.24	1.3e-05	0.0012
Extravillous Trophoblast	LINC00621	20.39	1.39	1.3e-05	0.0012
Extravillous Trophoblast	AC010201.2	8.86	7.22	1.3e-05	0.0012
Extravillous Trophoblast	SPNS2	2.73	176.26	1.4e-05	0.0013
Extravillous Trophoblast	LTBP4	2.12	1788.63	1.4e-05	0.0013
Extravillous Trophoblast	SMAD6	3.18	750.78	1.4e-05	0.0013
Extravillous Trophoblast	IFNWP2	20.32	1.24	1.4e-05	0.0013
Extravillous Trophoblast	AL136361.1	20.29	1.52	1.5e-05	0.0014
Extravillous Trophoblast	SEMA3G	4.21	827.59	1.5e-05	0.0014
Extravillous Trophoblast	AC138517.1	20.27	1.73	1.5e-05	0.0014
Extravillous Trophoblast	EXOC3L1	4.93	89	1.6e-05	0.0015
Extravillous Trophoblast	AC006041.1	20.01	1.7	1.6e-05	0.0015
Extravillous Trophoblast	AC106820.5	20.11	2.72	1.7e-05	0.0015
Extravillous Trophoblast	LINC00550	19.92	3.33	1.8e-05	0.0016
Extravillous Trophoblast	RAMP3	4.75	38.55	1.8e-05	0.0016
Extravillous Trophoblast	AC015802.3	19.99	1.47	1.8e-05	0.0016
Extravillous Trophoblast	BX537318.1	12.5	5.67	1.8e-05	0.0017
Extravillous Trophoblast	MIR3190	20.12	1.32	1.9e-05	0.0017
Extravillous Trophoblast	CRABP1	8.34	20.52	1.9e-05	0.0017
Extravillous Trophoblast	CCDC198	16.04	4.64	2e-05	0.0017
Extravillous Trophoblast	CYP2A6	19.96	3.71	2e-05	0.0018
Extravillous Trophoblast	SPNS3	8.48	11.93	2e-05	0.0018
Extravillous Trophoblast	AC021713.1	19.97	2.41	2e-05	0.0018
Extravillous Trophoblast	AC093627.3	19.89	1.37	2.1e-05	0.0018
Extravillous Trophoblast	AL356000.1	20	0.6	2.1e-05	0.0019
Extravillous Trophoblast	HNRNPA1P63	19.87	2.61	2.2e-05	0.0019
Extravillous Trophoblast	SLC9A3R2	2.63	1050.08	2.3e-05	0.002
Extravillous Trophoblast	GJA10	19.64	2.9	2.3e-05	0.002
Extravillous Trophoblast	AL356752.1	19.8	1.24	2.4e-05	0.0021
Extravillous Trophoblast	GPX8	5	168.82	2.4e-05	0.0021
Extravillous Trophoblast	CDH5	4.02	3703.38	2.5e-05	0.0021
Extravillous Trophoblast	LINC00896	16.64	3.23	2.5e-05	0.0021
Extravillous Trophoblast	KCNK16	19.72	3.28	2.5e-05	0.0021
Extravillous Trophoblast	AC005632.2	19.67	2.76	2.6e-05	0.0022
Extravillous Trophoblast	AL139353.1	19.8	0.43	2.6e-05	0.0022
Extravillous Trophoblast	AL136368.1	19.37	3.08	2.8e-05	0.0023
Extravillous Trophoblast	ARHGEF15	4.85	296.69	2.8e-05	0.0024
Extravillous Trophoblast	AC105924.1	7.22	13.69	3e-05	0.0025
Extravillous Trophoblast	MIR3661	19.53	1.98	3e-05	0.0025
Extravillous Trophoblast	AC018442.2	19.41	4.93	3e-05	0.0025
Extravillous Trophoblast	AL590822.1	19.57	0.72	3.1e-05	0.0025
Extravillous Trophoblast	RN7SL111P	19.71	1.74	3.1e-05	0.0025
Extravillous Trophoblast	AL590714.1	15.12	4.64	3.1e-05	0.0025
Extravillous Trophoblast	GEMIN8P4	19.52	7.53	3.1e-05	0.0025
Extravillous Trophoblast	PTGIS	6	42.9	3.2e-05	0.0026
Extravillous Trophoblast	FMO1	4.46	30.53	3.2e-05	0.0026
Extravillous Trophoblast	AC009509.4	19.48	0.54	3.3e-05	0.0026
Extravillous Trophoblast	FAM222A-AS1	19.48	1.67	3.4e-05	0.0027
Extravillous Trophoblast	TAAR8	19.34	6.01	3.5e-05	0.0028
Extravillous Trophoblast	WFIKKN2	19.32	2.72	3.6e-05	0.0028
Extravillous Trophoblast	HNRNPA3P16	19.55	2.65	3.6e-05	0.0028
Extravillous Trophoblast	AC011471.3	19.16	4.66	3.6e-05	0.0028
Extravillous Trophoblast	VWF	3.67	2787.29	3.6e-05	0.0028
Extravillous Trophoblast	AC004449.1	19.35	2.18	3.7e-05	0.0029
Extravillous Trophoblast	KLRC3	13.77	7.18	3.7e-05	0.0029
Extravillous Trophoblast	NRN1	4.23	234.58	3.7e-05	0.0029
Extravillous Trophoblast	ACVRL1	3.04	1417.02	3.9e-05	0.003
Extravillous Trophoblast	MAGEB5	19.22	2.07	3.9e-05	0.003
Extravillous Trophoblast	AP005899.1	19.46	0.42	3.9e-05	0.003
Extravillous Trophoblast	HSPA12B	4.23	190.54	4e-05	0.003
Extravillous Trophoblast	AC007568.1	19.13	1.63	4e-05	0.0031
Extravillous Trophoblast	LINC02741	19.06	1.12	4e-05	0.0031
Extravillous Trophoblast	AL606760.4	19.33	0.97	4e-05	0.0031
Extravillous Trophoblast	AC093585.1	19.34	1.13	4e-05	0.0031
Extravillous Trophoblast	AL162431.3	19.33	1.77	4.2e-05	0.0031
Extravillous Trophoblast	F13B	19.17	1.08	4.2e-05	0.0032
Extravillous Trophoblast	AC009498.1	19.35	2.93	4.3e-05	0.0032
Extravillous Trophoblast	AC011466.3	19.22	1.19	4.3e-05	0.0032
Extravillous Trophoblast	LINC02736	19.07	2.39	4.3e-05	0.0032
Extravillous Trophoblast	AL354710.1	19.16	1.19	4.3e-05	0.0032
Extravillous Trophoblast	LINC01030	19.12	2.6	4.3e-05	0.0032
Extravillous Trophoblast	AC104117.1	19.15	1.87	4.3e-05	0.0032
Extravillous Trophoblast	RPL5P33	19.11	1.62	4.4e-05	0.0032
Extravillous Trophoblast	CA10	9.91	33.26	4.5e-05	0.0033
Extravillous Trophoblast	LINC00298	11.76	6.37	4.5e-05	0.0033
Extravillous Trophoblast	TMED10P2	10.06	14.3	4.5e-05	0.0033
Extravillous Trophoblast	AC005100.1	19.08	2.69	4.6e-05	0.0033
Extravillous Trophoblast	HMGA1P6	19.07	1.63	4.7e-05	0.0034
Extravillous Trophoblast	AL133412.1	19.2	3.92	4.7e-05	0.0034
Extravillous Trophoblast	AC104232.1	19	2.46	4.7e-05	0.0034
Extravillous Trophoblast	AC023906.4	18.89	1.49	4.8e-05	0.0034
Extravillous Trophoblast	ORM1	8.3	5.96	4.8e-05	0.0035
Extravillous Trophoblast	AL049541.2	18.97	2.55	4.9e-05	0.0035
Extravillous Trophoblast	AL359547.1	18.97	1.95	4.9e-05	0.0035
Extravillous Trophoblast	AL390243.1	18.96	1.29	5e-05	0.0036
Extravillous Trophoblast	AL512590.1	18.92	3.22	5.1e-05	0.0036
Extravillous Trophoblast	AC027243.2	18.96	3.49	5.1e-05	0.0036
Extravillous Trophoblast	AL121757.2	18.93	1.26	5.2e-05	0.0036
Extravillous Trophoblast	AL589642.2	18.93	1.2	5.2e-05	0.0036
Extravillous Trophoblast	KRT27	15.14	5.97	5.3e-05	0.0037
Extravillous Trophoblast	PCDHB12	4.54	20.52	5.3e-05	0.0037
Extravillous Trophoblast	OLIG2	11.66	5.45	5.3e-05	0.0037
Extravillous Trophoblast	PNMA5	10.64	10.41	5.3e-05	0.0037
Extravillous Trophoblast	LINC02354	18.85	1.72	5.4e-05	0.0037
Extravillous Trophoblast	PCDHB11	3.99	36.51	5.4e-05	0.0037
Extravillous Trophoblast	AP003400.6	18.91	1.17	5.4e-05	0.0037
Extravillous Trophoblast	MIR6835	18.95	0.69	5.5e-05	0.0037
Extravillous Trophoblast	AC131182.1	18.87	1	5.5e-05	0.0038
Extravillous Trophoblast	LINC01509	18.93	0.77	5.6e-05	0.0038
Extravillous Trophoblast	LUZP4	18.63	2.71	5.7e-05	0.0038
Extravillous Trophoblast	LINC01374	18.6	3.26	5.8e-05	0.0039
Extravillous Trophoblast	CEMP1	11.09	8.82	5.8e-05	0.0039
Extravillous Trophoblast	VDAC1P9	18.76	3.03	5.9e-05	0.0039
Extravillous Trophoblast	GPHB5	19.01	1.96	5.9e-05	0.0039
Extravillous Trophoblast	SERHL	19.01	3.58	5.9e-05	0.0039
Extravillous Trophoblast	FLNC	2.9	170.55	5.9e-05	0.0039
Extravillous Trophoblast	FBLN5	3	1131.29	6e-05	0.0039
Extravillous Trophoblast	AL592431.1	18.74	3.13	6e-05	0.004
Extravillous Trophoblast	IGFBP4	2.34	1589.39	6e-05	0.004
Extravillous Trophoblast	AC022613.1	15.83	7.33	6.1e-05	0.004
Extravillous Trophoblast	TMEM100	4.75	241.67	6.1e-05	0.004
Extravillous Trophoblast	EDN1	2.67	209.24	6.2e-05	0.0041
Extravillous Trophoblast	IGLV2-23	18.54	3.04	6.4e-05	0.0041
Extravillous Trophoblast	LINC00308	18.67	1.68	6.5e-05	0.0042
Extravillous Trophoblast	FBLN2	2.35	2743.54	6.6e-05	0.0042
Extravillous Trophoblast	SLC16A2	4.01	163.31	6.6e-05	0.0042
Extravillous Trophoblast	TRBV12-3	18.68	2.14	6.7e-05	0.0043
Extravillous Trophoblast	UBE3AP2	9.45	6.71	6.9e-05	0.0043
Extravillous Trophoblast	DYNAP	18.83	1.56	6.9e-05	0.0043
Extravillous Trophoblast	AC004941.1	18.59	2.3	6.9e-05	0.0043
Extravillous Trophoblast	KDR	4.16	2242.1	7e-05	0.0044
Extravillous Trophoblast	AC106872.7	18.61	1.15	7e-05	0.0044
Extravillous Trophoblast	LINC02536	18.4	2.17	7.1e-05	0.0044
Extravillous Trophoblast	LIF-AS1	18.61	0.9	7.1e-05	0.0044
Extravillous Trophoblast	SLC25A15P2	18.61	0.74	7.2e-05	0.0045
Extravillous Trophoblast	NRAP	11.96	12.05	7.2e-05	0.0045
Extravillous Trophoblast	MFRP	18.56	1.69	7.4e-05	0.0046
Extravillous Trophoblast	NNAT	4.46	517.17	7.4e-05	0.0046
Extravillous Trophoblast	MDK	2.07	152.19	7.4e-05	0.0046
Extravillous Trophoblast	AC245128.1	18.74	1.46	7.5e-05	0.0046
Extravillous Trophoblast	AC008555.6	9.05	12.13	7.6e-05	0.0046
Extravillous Trophoblast	AC089998.1	18.47	3.14	7.7e-05	0.0047
Extravillous Trophoblast	DLL4	4.6	573.63	7.9e-05	0.0048
Extravillous Trophoblast	PABPC1L2A	18.67	2.75	7.9e-05	0.0048
Extravillous Trophoblast	ASCL5	18.59	0.93	7.9e-05	0.0048
Extravillous Trophoblast	ID1	2.4	433.29	8e-05	0.0048
Extravillous Trophoblast	TMPRSS11BNL	18.25	9.4	8e-05	0.0048
Extravillous Trophoblast	AMD1P1	18.29	3.78	8e-05	0.0048
Extravillous Trophoblast	JCAD	3.38	1823.37	8e-05	0.0048
Extravillous Trophoblast	SSTR1	5.16	104.34	8.1e-05	0.0048
Extravillous Trophoblast	AC090772.2	18.43	2.34	8.1e-05	0.0048
Extravillous Trophoblast	AC009336.2	18.64	4.08	8.2e-05	0.0049
Extravillous Trophoblast	LINC02753	18.19	5.02	8.4e-05	0.0049
Extravillous Trophoblast	OR52E2	18.41	0.89	8.4e-05	0.005
Extravillous Trophoblast	TLE7	18.42	1.02	8.5e-05	0.005
Extravillous Trophoblast	CSAD	1.23	205.36	8.6e-05	0.005
Extravillous Trophoblast	AC021231.1	8.62	8.1	8.6e-05	0.005
Extravillous Trophoblast	LINC00283	18.24	5.42	8.7e-05	0.0051
Extravillous Trophoblast	AC017091.1	18.33	4.12	8.7e-05	0.0051
Extravillous Trophoblast	LINC02531	18.22	1.61	8.8e-05	0.0051
Extravillous Trophoblast	AC011586.1	18.32	3.2	8.8e-05	0.0051
Extravillous Trophoblast	PCDHB4	14.26	7.08	8.9e-05	0.0051
Extravillous Trophoblast	AP003068.1	18.34	1.51	9e-05	0.0052
Extravillous Trophoblast	RNY4P36	18.29	0.55	9.1e-05	0.0052
Extravillous Trophoblast	TAL2	18.34	1.35	9.1e-05	0.0052
Extravillous Trophoblast	PCDH9-AS3	18.29	1.75	9.1e-05	0.0052
Extravillous Trophoblast	IGHG2	5.17	223.7	9.2e-05	0.0053
Extravillous Trophoblast	LINC01676	18.1	6.88	9.3e-05	0.0053
Extravillous Trophoblast	AC068987.1	18.33	1.27	9.4e-05	0.0053
Extravillous Trophoblast	AL138930.1	18.25	0.84	9.4e-05	0.0053
Extravillous Trophoblast	AC011676.5	2.8	56.11	9.5e-05	0.0053
Extravillous Trophoblast	AL353152.1	18.27	2.22	9.5e-05	0.0053
Extravillous Trophoblast	BPNT2P	18.28	1.3	9.5e-05	0.0053
Extravillous Trophoblast	TPRX2P	18.27	1.78	9.6e-05	0.0054
Extravillous Trophoblast	AC004869.1	18.3	0.93	9.7e-05	0.0054
Extravillous Trophoblast	AL355581.1	8.4	13.37	9.7e-05	0.0054
Extravillous Trophoblast	AL356740.3	18.43	0.92	9.7e-05	0.0054
Extravillous Trophoblast	IL3	18.23	1.24	9.8e-05	0.0055
Extravillous Trophoblast	AC079193.1	18.23	1.24	9.8e-05	0.0055
Extravillous Trophoblast	AC007557.1	18.21	1.99	0.0001	0.0055
Extravillous Trophoblast	AL603832.2	18.18	2.46	0.0001	0.0056
Extravillous Trophoblast	CD300H	7.05	31.82	0.0001	0.0057
Extravillous Trophoblast	ROCR	18.14	2.17	0.0001	0.0057
Extravillous Trophoblast	PALMD	4.19	605.47	0.00011	0.0058
Extravillous Trophoblast	LINC00970	18.33	1.88	0.00011	0.0058
Extravillous Trophoblast	FLYWCH1P1	18.09	2.53	0.00011	0.0058
Extravillous Trophoblast	EYA4	7.57	25.85	0.00011	0.0058
Extravillous Trophoblast	DNAH8	3.27	241.67	0.00011	0.0058
Extravillous Trophoblast	AC035139.1	18.28	1.93	0.00011	0.006
Extravillous Trophoblast	AC026954.3	18.05	1.77	0.00011	0.0061
Extravillous Trophoblast	RPS15AP18	18.26	1.5	0.00011	0.0061
Extravillous Trophoblast	MTFR1P1	18.03	1.8	0.00011	0.0061
Extravillous Trophoblast	AC025366.1	18.09	1.12	0.00011	0.0062
Extravillous Trophoblast	RAMP2-AS1	3.61	25.61	0.00012	0.0062
Extravillous Trophoblast	TM4SF1	4.22	676.85	0.00012	0.0062
Extravillous Trophoblast	MIR329-2	18.11	0.58	0.00012	0.0062
Extravillous Trophoblast	TNNT3	2.34	963.06	0.00012	0.0062
Extravillous Trophoblast	AC015853.2	17.99	0.97	0.00012	0.0062
Extravillous Trophoblast	MACC1-AS1	17.94	2.65	0.00012	0.0062
Extravillous Trophoblast	AC009630.1	18.17	0.62	0.00012	0.0063
Extravillous Trophoblast	TTLL9	8.86	12.7	0.00012	0.0063
Extravillous Trophoblast	SELE	4.84	77.51	0.00012	0.0064
Extravillous Trophoblast	EPPIN	8.82	16.89	0.00012	0.0064
Extravillous Trophoblast	AC124067.3	17.96	1.5	0.00012	0.0065
Extravillous Trophoblast	PSMB3P2	17.86	3.15	0.00012	0.0065
Extravillous Trophoblast	AC023024.2	3.59	27.73	0.00012	0.0065
Extravillous Trophoblast	LINC02634	18.11	2.28	0.00013	0.0065
Extravillous Trophoblast	AL390760.1	17.87	2.25	0.00013	0.0066
Extravillous Trophoblast	LINC02555	18.15	1.18	0.00013	0.0066
Extravillous Trophoblast	IRX6	13.28	6.25	0.00013	0.0066
Extravillous Trophoblast	KCNQ2	12.16	6.09	0.00013	0.0067
Extravillous Trophoblast	AL592494.2	18.12	0.62	0.00013	0.0067
Extravillous Trophoblast	AC092902.4	8.2	14.86	0.00013	0.0067
Extravillous Trophoblast	ZNF451-AS1	8.37	7.17	0.00013	0.0067
Extravillous Trophoblast	IGKV1-9	15.88	2.8	0.00013	0.0067
Extravillous Trophoblast	AL049871.1	17.91	1.56	0.00013	0.0067
Extravillous Trophoblast	AP000439.2	9.45	13.99	0.00013	0.0068
Extravillous Trophoblast	AC013468.1	17.72	2.98	0.00013	0.0068
Extravillous Trophoblast	GNG12-AS1	9.39	9.97	0.00013	0.0069
Extravillous Trophoblast	C9orf116	17.86	3.87	0.00014	0.0069
Extravillous Trophoblast	EIF4A1P9	17.98	2.32	0.00014	0.0069
Extravillous Trophoblast	LINC00689	3.55	97.96	0.00014	0.007
Extravillous Trophoblast	AP005264.2	17.75	0.46	0.00014	0.007
Extravillous Trophoblast	AC018653.2	17.84	1.61	0.00014	0.007
Extravillous Trophoblast	AC005191.1	17.81	1.44	0.00014	0.007
Extravillous Trophoblast	NOVA2	3.1	160.03	0.00014	0.007
Extravillous Trophoblast	RNA5SP393	17.85	1.23	0.00014	0.0071
Extravillous Trophoblast	AC078864.1	18.02	0.93	0.00014	0.0071
Extravillous Trophoblast	IGKC	3.23	520.67	0.00014	0.0071
Extravillous Trophoblast	GPR151	17.8	0.93	0.00014	0.0071
Extravillous Trophoblast	RAI1-AS1	17.85	0.44	0.00015	0.0074
Extravillous Trophoblast	AP005597.4	17.79	0.9	0.00015	0.0074
Extravillous Trophoblast	KDM4E	17.57	3.06	0.00015	0.0075
Extravillous Trophoblast	SNORA70D	17.9	1.8	0.00015	0.0076
Extravillous Trophoblast	AP005139.1	17.67	6.27	0.00016	0.0077
Extravillous Trophoblast	CLU	3.38	814.35	0.00016	0.0077
Extravillous Trophoblast	LINC02323	17.69	2.69	0.00016	0.0078
Extravillous Trophoblast	AC093072.1	17.68	1.49	0.00016	0.0078
Extravillous Trophoblast	OR6R1P	17.48	4.9	0.00016	0.0078
Extravillous Trophoblast	HSPD1P2	17.71	0.63	0.00016	0.0079
Extravillous Trophoblast	CDC42P1	9.32	4.22	0.00016	0.0079
Extravillous Trophoblast	AC104027.1	17.7	0.56	0.00017	0.008
Extravillous Trophoblast	OR10H3	17.81	2.29	0.00017	0.0081
Extravillous Trophoblast	LINC02620	17.71	2.28	0.00017	0.0081
Extravillous Trophoblast	CGNL1	3.59	2328.16	0.00017	0.0081
Extravillous Trophoblast	CLEC3B	4.29	342.78	0.00017	0.0081
Extravillous Trophoblast	ACSM2B	11.98	11.3	0.00017	0.0081
Extravillous Trophoblast	AC005537.1	7.7	7.72	0.00017	0.0082
Extravillous Trophoblast	OR6J1	16.09	4.18	0.00017	0.0082
Extravillous Trophoblast	AC087672.2	17.6	2.84	0.00017	0.0082
Extravillous Trophoblast	PCDHA11	17.63	1.32	0.00017	0.0082
Extravillous Trophoblast	LINC01248	17.64	1.67	0.00017	0.0082
Extravillous Trophoblast	AC092042.3	17.79	2.51	0.00017	0.0082
Extravillous Trophoblast	AC087752.3	7.74	9.16	0.00017	0.0083
Extravillous Trophoblast	MIR335	13.75	5.25	0.00017	0.0083
Extravillous Trophoblast	AC128687.1	17.59	1.06	0.00017	0.0083
Extravillous Trophoblast	ROBO4	4.26	773.54	0.00017	0.0083
Extravillous Trophoblast	BRD7P3	17.64	0.57	0.00017	0.0083
Extravillous Trophoblast	RASGRF2-AS1	12.29	6.73	0.00018	0.0083
Extravillous Trophoblast	AP005131.5	17.73	1.28	0.00018	0.0083
Extravillous Trophoblast	AC105254.1	17.52	2.7	0.00018	0.0084
Extravillous Trophoblast	MTCYBP28	17.52	1.75	0.00018	0.0085
Extravillous Trophoblast	AFDN	1.8	1780.76	0.00018	0.0085
Extravillous Trophoblast	AP005131.3	17.3	5.01	0.00018	0.0085
Extravillous Trophoblast	AC010149.1	17.32	3.31	0.00018	0.0086
Extravillous Trophoblast	HMGB1P9	11.49	3.75	0.00018	0.0086
Extravillous Trophoblast	AC090164.2	17.53	0.49	0.00019	0.0088
Extravillous Trophoblast	PEAR1	2.66	350.55	0.00019	0.0088
Extravillous Trophoblast	AL157687.1	17.28	3.3	0.00019	0.0088
Extravillous Trophoblast	IGHV3-29	17.27	1.87	0.00019	0.0088
Extravillous Trophoblast	NLRP9	17.36	5.73	0.00019	0.0089
Extravillous Trophoblast	LINC01699	17.34	2.04	0.00019	0.0089
Extravillous Trophoblast	STAU2-AS1	17.31	5.31	0.00019	0.0089
Extravillous Trophoblast	MIR4642	17.6	0.72	0.00019	0.0089
Extravillous Trophoblast	MTND2P25	17.45	2.26	0.00019	0.0089
Extravillous Trophoblast	AC092718.4	17.55	1.73	0.00019	0.0089
Extravillous Trophoblast	AC068631.1	6.41	9.44	0.00019	0.0089
Extravillous Trophoblast	RPL39P36	13.85	1.56	0.00019	0.0089
Extravillous Trophoblast	LINC02708	4.59	56.81	0.0002	0.009
Extravillous Trophoblast	AC000093.1	17.46	2.12	0.0002	0.009
Extravillous Trophoblast	AL513478.2	17.46	0.95	0.0002	0.0091
Extravillous Trophoblast	AC021739.1	17.57	1.88	0.0002	0.0091
Extravillous Trophoblast	PTK6	4.72	19.09	0.0002	0.0092
Extravillous Trophoblast	AC099542.1	8.89	10.3	0.0002	0.0092
Extravillous Trophoblast	CACNG3	13.94	3.96	0.0002	0.0093
Extravillous Trophoblast	HOXC10	5.44	16.56	0.00021	0.0093
Extravillous Trophoblast	LRRC74B	7.53	4.15	0.00021	0.0093
Extravillous Trophoblast	AC005304.3	17.41	2.81	0.00021	0.0094
Extravillous Trophoblast	GPHN	1.27	124.75	0.00021	0.0094
Extravillous Trophoblast	LIPM	15.82	5.56	0.00021	0.0095
Extravillous Trophoblast	RN7SL269P	17.33	1.15	0.00021	0.0095
Extravillous Trophoblast	AL138960.1	17.7	0.99	0.00021	0.0095
Extravillous Trophoblast	CHCHD4P5	17.31	1.52	0.00021	0.0095
Extravillous Trophoblast	AC005280.2	9.28	10.65	0.00021	0.0095
Extravillous Trophoblast	NTN4	4.23	130.63	0.00021	0.0095
Extravillous Trophoblast	SNORD114-28	6.62	65.35	0.00021	0.0095
Extravillous Trophoblast	AC009961.2	17.35	1.22	0.00021	0.0096
Extravillous Trophoblast	AL031291.1	17.4	0.51	0.00021	0.0096
Extravillous Trophoblast	NPR1	3.76	383.75	0.00021	0.0096
Extravillous Trophoblast	GTF3AP6	17.5	0.67	0.00022	0.0097
Extravillous Trophoblast	TCF7L1	2.92	154.41	0.00022	0.0098
Extravillous Trophoblast	AL136979.1	17.31	2.47	0.00022	0.0099
Extravillous Trophoblast	CDC42P3	17.46	0.96	0.00022	0.0099
Extravillous Trophoblast	NSG2	7.37	16.57	0.00023	0.01
Extravillous Trophoblast	RPL15P2	12.42	1.6	0.00023	0.01
Extravillous Trophoblast	DHH	4.94	20.25	0.00023	0.01
Extravillous Trophoblast	AL353133.2	17.44	2.03	0.00023	0.01
Extravillous Trophoblast	EXOC6	1.57	428.3	0.00023	0.01
Extravillous Trophoblast	LINC02104	17.11	2.13	0.00023	0.01
Extravillous Trophoblast	KRT25	17.39	3.27	0.00024	0.01
Extravillous Trophoblast	CENPIP1	17.4	1.42	0.00024	0.01
Extravillous Trophoblast	VDAC2P1	17.4	1.42	0.00024	0.01
Extravillous Trophoblast	HMGB1P46	17.19	2.26	0.00024	0.01
Extravillous Trophoblast	FOXF2	2.67	142.48	0.00024	0.01
Extravillous Trophoblast	BMS1P10	3.12	83.75	0.00024	0.01
Extravillous Trophoblast	SLC25A51P2	17.02	4.09	0.00024	0.01
Extravillous Trophoblast	IL1RL1	3.01	2831	0.00024	0.01
Extravillous Trophoblast	CHST4	17.35	4.27	0.00024	0.011
Extravillous Trophoblast	AL138966.1	17.26	0.56	0.00025	0.011
Extravillous Trophoblast	RPS26P41	17.15	1.72	0.00025	0.011
Extravillous Trophoblast	MIR409	17.18	1.54	0.00025	0.011
Extravillous Trophoblast	LINC01877	12.17	8.18	0.00025	0.011
Extravillous Trophoblast	CALHM6-AS1	17.2	0.97	0.00025	0.011
Extravillous Trophoblast	AC084125.1	17.19	0.64	0.00025	0.011
Extravillous Trophoblast	MIR548K	17.14	1.51	0.00025	0.011
Extravillous Trophoblast	AC104463.1	17.31	1.14	0.00025	0.011
Extravillous Trophoblast	DDX11L8	17.11	2.95	0.00026	0.011
Extravillous Trophoblast	NUDT19P4	17.17	1.09	0.00026	0.011
Extravillous Trophoblast	AL360182.2	17.19	0.77	0.00026	0.011
Extravillous Trophoblast	AC018742.1	17.2	0.86	0.00026	0.011
Extravillous Trophoblast	FCGR2B	2.42	788.21	0.00026	0.011
Extravillous Trophoblast	CYGB	2.9	130.63	0.00026	0.011
Extravillous Trophoblast	AC234771.4	17.11	1.77	0.00027	0.011
Extravillous Trophoblast	CAVIN1	2.78	3300.52	0.00027	0.011
Extravillous Trophoblast	AL121885.1	16.94	4	0.00027	0.011
Extravillous Trophoblast	RPA2P2	17.23	3.78	0.00027	0.011
Extravillous Trophoblast	AQP4	9.92	7.82	0.00027	0.011
Extravillous Trophoblast	BICD1	1.78	517.61	0.00028	0.011
Extravillous Trophoblast	FUT6	16.56	7.49	0.00028	0.011
Extravillous Trophoblast	ANGPT2	3.64	197.04	0.00028	0.012
Extravillous Trophoblast	SERPINE2	2.57	5000.25	0.00028	0.012
Extravillous Trophoblast	PGK2	17.03	1.21	0.00028	0.012
Extravillous Trophoblast	LINC02105	17.19	1.22	0.00028	0.012
Extravillous Trophoblast	CAV1	3.59	1243.17	0.00029	0.012
Extravillous Trophoblast	AL138999.1	9.36	7.28	0.00029	0.012
Extravillous Trophoblast	AC007066.1	13.59	1.92	0.00029	0.012
Extravillous Trophoblast	MRGPRX3	16.89	2.03	0.00029	0.012
Extravillous Trophoblast	CLEC4M	3.79	106.14	0.00029	0.012
Extravillous Trophoblast	AL162376.1	16.95	1.33	0.00029	0.012
Extravillous Trophoblast	PKN3	3.11	89.29	0.00029	0.012
Extravillous Trophoblast	SMR3A	16.99	0.68	0.00029	0.012
Extravillous Trophoblast	AC007919.1	16.96	0.73	0.0003	0.012
Extravillous Trophoblast	FOXD4	16.78	3.23	0.0003	0.012
Extravillous Trophoblast	AP001437.1	8.71	9.89	0.0003	0.012
Extravillous Trophoblast	AC083809.1	13.19	3.73	0.0003	0.012
Extravillous Trophoblast	OR52L2P	17.02	1.16	0.0003	0.012
Extravillous Trophoblast	ERG	3.19	448.09	0.00031	0.012
Extravillous Trophoblast	AC107952.2	17.07	0.75	0.00031	0.012
Extravillous Trophoblast	GAS2L1P1	16.96	0.47	0.00031	0.012
Extravillous Trophoblast	LCN1P1	16.87	4.67	0.00031	0.012
Extravillous Trophoblast	SFRP2	16.89	1.35	0.00031	0.012
Extravillous Trophoblast	FRG2LP	16.85	1.59	0.00031	0.013
Extravillous Trophoblast	DIPK1B	3.98	279.73	0.00031	0.013
Extravillous Trophoblast	NOTCH4	2.88	419.26	0.00032	0.013
Extravillous Trophoblast	FAM133A	13.32	11.02	0.00032	0.013
Extravillous Trophoblast	MIR1299	16.92	0.7	0.00032	0.013
Extravillous Trophoblast	AC009729.1	7.84	9.6	0.00032	0.013
Extravillous Trophoblast	BCL6B	4.06	184.5	0.00032	0.013
Extravillous Trophoblast	AL110118.1	16.81	2.26	0.00032	0.013
Extravillous Trophoblast	RPL7AP38	17	4.09	0.00032	0.013
Extravillous Trophoblast	OR14J1	11.09	10.37	0.00033	0.013
Extravillous Trophoblast	NPM1P13	16.8	3.8	0.00033	0.013
Extravillous Trophoblast	AL645608.8	16.6	2.26	0.00033	0.013
Extravillous Trophoblast	AL096800.1	16.78	3.07	0.00033	0.013
Extravillous Trophoblast	THAP12P6	16.82	5.83	0.00034	0.013
Extravillous Trophoblast	AC092171.1	16.67	1.85	0.00034	0.013
Extravillous Trophoblast	TAS1R3	3.48	27.08	0.00034	0.013
Extravillous Trophoblast	ANKRD61	16.78	1.88	0.00034	0.013
Extravillous Trophoblast	ARHGAP28	3.86	427.29	0.00034	0.013
Extravillous Trophoblast	TTC28	2.15	1159.89	0.00034	0.013
Extravillous Trophoblast	IGLC2	5.91	74.59	0.00034	0.013
Extravillous Trophoblast	AC245187.1	16.57	1.49	0.00035	0.014
Extravillous Trophoblast	AL590133.1	16.91	1.01	0.00035	0.014
Extravillous Trophoblast	CLDN10-AS1	16.94	0.44	0.00035	0.014
Extravillous Trophoblast	MIR4673	15.82	1.98	0.00035	0.014
Extravillous Trophoblast	AP003789.1	16.75	1.68	0.00036	0.014
Extravillous Trophoblast	AC099568.1	16.62	1.72	0.00036	0.014
Extravillous Trophoblast	AC107021.1	16.71	0.73	0.00036	0.014
Extravillous Trophoblast	AC055855.2	16.74	5.23	0.00036	0.014
Extravillous Trophoblast	VEGFC	3.75	152.81	0.00036	0.014
Extravillous Trophoblast	AL365255.1	13.11	5.75	0.00036	0.014
Extravillous Trophoblast	AC022882.1	16.75	1.03	0.00036	0.014
Extravillous Trophoblast	F2RL2	11.47	9.17	0.00036	0.014
Extravillous Trophoblast	AC091133.4	16.86	1.06	0.00036	0.014
Extravillous Trophoblast	LINC02280	5.01	32.33	0.00036	0.014
Extravillous Trophoblast	SPEF2	2.32	317.6	0.00037	0.014
Extravillous Trophoblast	AP001528.1	4.81	30.02	0.00037	0.014
Extravillous Trophoblast	DIPK2B	4.21	819.77	0.00038	0.014
Extravillous Trophoblast	FABP7P2	16.68	1.18	0.00038	0.014
Extravillous Trophoblast	LINC01482	14.35	5.9	0.00038	0.014
Extravillous Trophoblast	AC005726.4	16.69	0.73	0.00038	0.014
Extravillous Trophoblast	PHBP4	16.79	1.3	0.00039	0.015
Extravillous Trophoblast	EBF3	3.5	89.88	0.00039	0.015
Extravillous Trophoblast	PRAMEF17	16.58	2.82	0.00039	0.015
Extravillous Trophoblast	RNA5SP372	16.68	1.04	0.00039	0.015
Extravillous Trophoblast	VN1R64P	16.76	5.83	0.00039	0.015
Extravillous Trophoblast	ARSI	3.33	80.88	0.00039	0.015
Extravillous Trophoblast	PCDHGA5	4.77	36.58	0.0004	0.015
Extravillous Trophoblast	AC007953.2	16.63	1.47	0.0004	0.015
Extravillous Trophoblast	IGFBP7	2.37	651.87	0.0004	0.015
Extravillous Trophoblast	TTC9B	16.64	4.71	0.0004	0.015
Extravillous Trophoblast	AC006480.1	16.62	1.24	0.0004	0.015
Extravillous Trophoblast	RAET1E	9.38	6.98	0.00041	0.015
Extravillous Trophoblast	AC024257.5	16.57	3.72	0.00041	0.015
Extravillous Trophoblast	TEK	3.85	688.86	0.00041	0.015
Extravillous Trophoblast	AC084876.2	16.58	1.78	0.00041	0.015
Extravillous Trophoblast	EIF3KP1	16.52	1.72	0.00042	0.015
Extravillous Trophoblast	AJ009632.2	3.78	24.54	0.00042	0.016
Extravillous Trophoblast	ENO4	16.41	2.64	0.00044	0.016
Extravillous Trophoblast	AC006499.4	16.63	2.44	0.00044	0.016
Extravillous Trophoblast	DOCK6	2.83	673.39	0.00044	0.016
Extravillous Trophoblast	AC108475.1	16.55	0.97	0.00044	0.016
Extravillous Trophoblast	MIR4422HG	8.58	9.06	0.00044	0.016
Extravillous Trophoblast	HMGB3P9	3.34	45.8	0.00045	0.016
Extravillous Trophoblast	AL160287.1	16.61	1.44	0.00045	0.016
Extravillous Trophoblast	AC091180.2	16.54	2.69	0.00046	0.017
Extravillous Trophoblast	TCIM	3.21	693.05	0.00046	0.017
Extravillous Trophoblast	AC007368.1	11.5	11	0.00047	0.017
Extravillous Trophoblast	ZFPM2	3.02	403.27	0.00047	0.017
Extravillous Trophoblast	AC132219.1	16.48	0.6	0.00047	0.017
Extravillous Trophoblast	AC007688.3	16.29	1.44	0.00048	0.017
Extravillous Trophoblast	AC078788.2	16.16	3.3	0.00048	0.017
Extravillous Trophoblast	FERP1	16.52	0.94	0.00048	0.017
Extravillous Trophoblast	CYP26B1	4.3	114.91	0.00048	0.017
Extravillous Trophoblast	PIEZO2	4.88	61.05	0.00049	0.017
Extravillous Trophoblast	AC002543.1	16.2	3.65	0.00049	0.017
Extravillous Trophoblast	AC091304.2	16.41	0.68	0.00049	0.017
Extravillous Trophoblast	STMND1	10.57	5.79	0.00049	0.018
Extravillous Trophoblast	AC016597.1	16.5	0.74	0.00049	0.018
Extravillous Trophoblast	AL136295.4	16.4	0.88	0.0005	0.018
Extravillous Trophoblast	LINC01847	9.92	12.87	0.0005	0.018
Extravillous Trophoblast	AOPEP	1.56	863.15	0.0005	0.018
Extravillous Trophoblast	KIAA1217	2.78	854.68	0.0005	0.018
Extravillous Trophoblast	CA9	16.13	2.47	0.0005	0.018
Extravillous Trophoblast	RASA4DP	16.31	2.55	0.0005	0.018
Extravillous Trophoblast	AC104237.1	16.3	3.34	0.00051	0.018
Extravillous Trophoblast	SLN	16.07	4.78	0.00051	0.018
Extravillous Trophoblast	TAT-AS1	16.34	0.98	0.00051	0.018
Extravillous Trophoblast	TNKS1BP1	1.56	1972.69	0.00052	0.018
Extravillous Trophoblast	AC011921.2	16.42	2	0.00052	0.018
Extravillous Trophoblast	AC008073.2	16.36	1.34	0.00052	0.018
Extravillous Trophoblast	COPDA1	16.12	1.81	0.00052	0.018
Extravillous Trophoblast	NKPD1	7.62	4.62	0.00053	0.018
Extravillous Trophoblast	EVPLL	12.28	1.98	0.00053	0.018
Extravillous Trophoblast	ANGPTL2	3.98	405.93	0.00053	0.018
Extravillous Trophoblast	STRC	16.14	3.59	0.00053	0.019
Extravillous Trophoblast	AC009120.5	8.63	5.21	0.00054	0.019
Extravillous Trophoblast	NR2F1-AS1	3.55	159.25	0.00054	0.019
Extravillous Trophoblast	AC006206.2	3.84	37.35	0.00054	0.019
Extravillous Trophoblast	AC110285.5	16.37	1.69	0.00054	0.019
Extravillous Trophoblast	SLC35F1	14.77	5.14	0.00054	0.019
Extravillous Trophoblast	HMCN2	5.45	81.21	0.00054	0.019
Extravillous Trophoblast	FUNDC2P4	16.31	2.58	0.00054	0.019
Extravillous Trophoblast	AP000894.2	13.97	7.35	0.00055	0.019
Extravillous Trophoblast	SHROOM4	3.59	665.72	0.00055	0.019
Extravillous Trophoblast	ECSCR	5.07	42.27	0.00055	0.019
Extravillous Trophoblast	AL353597.3	9.51	9.42	0.00055	0.019
Extravillous Trophoblast	AL354892.2	14.46	3.11	0.00056	0.019
Extravillous Trophoblast	BMP4	3.43	469.4	0.00056	0.019
Extravillous Trophoblast	RN7SKP294	16.16	0.81	0.00057	0.02
Extravillous Trophoblast	AC068385.1	16.29	1.82	0.00057	0.02
Extravillous Trophoblast	CLRN3	15.96	1.82	0.00057	0.02
Extravillous Trophoblast	PLPPR3	16.06	2.71	0.00058	0.02
Extravillous Trophoblast	GNG11	3.13	862.82	0.00058	0.02
Extravillous Trophoblast	LINC00868	16.04	5.11	0.00059	0.02
Extravillous Trophoblast	AL035414.1	16.09	1.72	0.00059	0.02
Extravillous Trophoblast	PPFIBP1	2.05	1453.28	0.00059	0.02
Extravillous Trophoblast	FGFR3	3.04	524.89	0.0006	0.02
Extravillous Trophoblast	LMO7DN-IT1	16.14	3.67	0.0006	0.02
Extravillous Trophoblast	KRT79	16.04	2.64	0.0006	0.02
Extravillous Trophoblast	MIR126	4.83	24.03	0.0006	0.02
Extravillous Trophoblast	AC008525.1	16.19	1.65	0.0006	0.02
Extravillous Trophoblast	AC011747.1	15.99	1.8	0.0006	0.02
Extravillous Trophoblast	MMP28	2.98	55.86	0.00061	0.02
Extravillous Trophoblast	AC034102.8	16.22	1.84	0.00061	0.02
Extravillous Trophoblast	SYT6	4.96	29.74	0.00061	0.021
Extravillous Trophoblast	JAM2	3.11	822.6	0.00061	0.021
Extravillous Trophoblast	AC013400.1	13.28	6.28	0.00062	0.021
Extravillous Trophoblast	MADD-AS1	16.23	0.44	0.00062	0.021
Extravillous Trophoblast	OR2G3	16.02	2.88	0.00062	0.021
Extravillous Trophoblast	AL049812.1	15.9	3.48	0.00062	0.021
Extravillous Trophoblast	AL512656.1	16.18	1.78	0.00063	0.021
Extravillous Trophoblast	LAPTM4A-DT	15.96	3.13	0.00063	0.021
Extravillous Trophoblast	LINC02109	3.83	32.82	0.00063	0.021
Extravillous Trophoblast	MYL2	16.18	1.02	0.00064	0.021
Extravillous Trophoblast	U91328.2	16.15	1.9	0.00064	0.021
Extravillous Trophoblast	RSPO2	4.1	214.19	0.00064	0.021
Extravillous Trophoblast	AC005722.2	16.18	1.29	0.00064	0.021
Extravillous Trophoblast	NDNF	3.93	510.58	0.00064	0.021
Extravillous Trophoblast	AC103968.1	15.94	3.42	0.00064	0.021
Extravillous Trophoblast	AC051619.4	10.98	7.85	0.00064	0.021
Extravillous Trophoblast	PRRT3-AS1	7.18	8.94	0.00065	0.021
Extravillous Trophoblast	MIR1915HG	2.6	90.51	0.00065	0.021
Extravillous Trophoblast	AC022202.1	16.13	2.61	0.00065	0.021
Extravillous Trophoblast	KIAA1671	2.32	369.09	0.00065	0.021
Extravillous Trophoblast	AC091488.1	11.58	4.12	0.00066	0.021
Extravillous Trophoblast	ANP32D	7.08	5.75	0.00066	0.021
Extravillous Trophoblast	AC018529.1	16.09	1.66	0.00066	0.021
Extravillous Trophoblast	INSC	12.38	4.62	0.00066	0.022
Extravillous Trophoblast	WFS1	1.94	372.74	0.00066	0.022
Extravillous Trophoblast	COL8A1	4.55	103.4	0.00067	0.022
Extravillous Trophoblast	SLC22A9	15.89	2.27	0.00067	0.022
Extravillous Trophoblast	AL121790.1	15.89	5.03	0.00067	0.022
Extravillous Trophoblast	PLPP7	3.63	25.52	0.00067	0.022
Extravillous Trophoblast	MEG3	3.13	34812.6	0.00068	0.022
Extravillous Trophoblast	AC092535.5	16.09	1.49	0.00068	0.022
Extravillous Trophoblast	MIR3117	15.9	1.32	0.00068	0.022
Extravillous Trophoblast	MIR4637	16.06	2.25	0.00068	0.022
Extravillous Trophoblast	SNORD114-12	5.02	243.4	0.00068	0.022
Extravillous Trophoblast	TRIM50	9.63	10.19	0.00069	0.022
Extravillous Trophoblast	OR3B1P	15.86	6.27	0.00069	0.022
Extravillous Trophoblast	ESAM	2.51	698.64	0.00069	0.022
Extravillous Trophoblast	ACMSD	15.82	6.69	0.0007	0.022
Extravillous Trophoblast	TNXB	3.08	5260.83	0.0007	0.022
Extravillous Trophoblast	TSPAN7	4.7	41.58	0.0007	0.022
Extravillous Trophoblast	MTNR1A	15.78	2.58	0.00072	0.023
Extravillous Trophoblast	SLCO2A1	3.66	236.09	0.00073	0.023
Extravillous Trophoblast	SNORD116-17	15.99	1.38	0.00073	0.023
Extravillous Trophoblast	MIR4260	15.89	2.03	0.00073	0.023
Extravillous Trophoblast	AL662907.3	15.81	1.45	0.00073	0.023
Extravillous Trophoblast	AC131888.1	15.86	1.04	0.00073	0.023
Extravillous Trophoblast	CELF6	15.83	2.24	0.00073	0.023
Extravillous Trophoblast	MTCO1P55	15.8	1.52	0.00073	0.023
Extravillous Trophoblast	NPDC1	2.08	241.09	0.00073	0.023
Extravillous Trophoblast	EIF2S2P5	15.89	0.78	0.00074	0.023
Extravillous Trophoblast	AC127024.3	15.79	3.23	0.00074	0.023
Extravillous Trophoblast	RN7SL688P	15.95	0.74	0.00074	0.023
Extravillous Trophoblast	GALNT18	3.4	258.96	0.00074	0.023
Extravillous Trophoblast	RSL24D1P11	15.68	2.25	0.00075	0.023
Extravillous Trophoblast	AFF2-IT1	15.8	1.92	0.00075	0.023
Extravillous Trophoblast	AL365181.2	12.4	2.23	0.00075	0.023
Extravillous Trophoblast	RPL6P2	15.63	1.61	0.00076	0.024
Extravillous Trophoblast	SPARCL1	3.56	2609.63	0.00076	0.024
Extravillous Trophoblast	PODN	2.97	781.24	0.00076	0.024
Extravillous Trophoblast	LRRN4	15.72	3.03	0.00076	0.024
Extravillous Trophoblast	AP001469.1	15.58	2.46	0.00076	0.024
Extravillous Trophoblast	AC241377.3	11.41	6.17	0.00077	0.024
Extravillous Trophoblast	PROM1	3.21	1275.15	0.00077	0.024
Extravillous Trophoblast	SMPX	15.91	1.11	0.00077	0.024
Extravillous Trophoblast	NCKAP5-AS2	10.44	5.07	0.00077	0.024
Extravillous Trophoblast	OR10D1P	15.91	1.51	0.00078	0.024
Extravillous Trophoblast	TPM2P1	15.73	6.54	0.00078	0.024
Extravillous Trophoblast	WDR45P1	7.98	38.33	0.00078	0.024
Extravillous Trophoblast	AL160408.1	14.28	2.3	0.00078	0.024
Extravillous Trophoblast	AL035420.3	15.85	2.47	0.00079	0.024
Extravillous Trophoblast	WASHC1	2.76	13.92	0.00079	0.024
Extravillous Trophoblast	ALX3	12.8	4.55	0.00079	0.024
Extravillous Trophoblast	PAX3	9.08	24.42	0.00079	0.024
Extravillous Trophoblast	AC110373.1	15.68	2.8	0.0008	0.024
Extravillous Trophoblast	LINC00624	6.87	10.84	0.0008	0.024
Extravillous Trophoblast	OR2F2	15.53	7.71	0.0008	0.025
Extravillous Trophoblast	AC026471.3	14.69	5.95	0.00081	0.025
Extravillous Trophoblast	NENFP2	15.87	1.14	0.00081	0.025
Extravillous Trophoblast	AL445228.1	15.69	1.56	0.00081	0.025
Extravillous Trophoblast	BTNL9	2.47	129.23	0.00081	0.025
Extravillous Trophoblast	GLIS3-AS1	15.66	1.47	0.00082	0.025
Extravillous Trophoblast	OR51F2	15.61	3.08	0.00083	0.025
Extravillous Trophoblast	AC026367.3	15.68	1.73	0.00083	0.025
Extravillous Trophoblast	CASKIN2	2.96	423.82	0.00083	0.025
Extravillous Trophoblast	DKFZP434H168	15.79	2.04	0.00083	0.025
Extravillous Trophoblast	GLRA4	15.6	4.03	0.00083	0.025
Extravillous Trophoblast	GOT2P7	7.69	9.94	0.00083	0.025
Extravillous Trophoblast	MIRLET7D	7.45	4.51	0.00084	0.025
Extravillous Trophoblast	TUBA4B	15.48	2.83	0.00084	0.025
Extravillous Trophoblast	LINC02086	9.73	8.06	0.00084	0.025
Extravillous Trophoblast	AC022031.2	3.4	39.94	0.00084	0.025
Extravillous Trophoblast	RBP1	4.16	239.1	0.00084	0.025
Extravillous Trophoblast	MMP27	15.46	3.44	0.00084	0.025
Extravillous Trophoblast	AC025040.1	15.61	2.38	0.00085	0.026
Extravillous Trophoblast	MTCO1P35	15.79	2.12	0.00085	0.026
Extravillous Trophoblast	AC110741.2	15.81	2.11	0.00086	0.026
Extravillous Trophoblast	EML6	1.99	274.6	0.00086	0.026
Extravillous Trophoblast	CRMP1	3.39	64.92	0.00086	0.026
Extravillous Trophoblast	AL445223.1	6.51	10.8	0.00086	0.026
Extravillous Trophoblast	BIRC8	15.78	0.93	0.00086	0.026
Extravillous Trophoblast	AC007349.4	15.43	2.27	0.00087	0.026
Extravillous Trophoblast	S100A16	3.1	135.71	0.00088	0.026
Extravillous Trophoblast	AEBP1	1.74	3760.07	0.00088	0.026
Extravillous Trophoblast	PRELP	2.32	192.53	0.00088	0.026
Extravillous Trophoblast	AC073573.1	15.44	1.03	0.00089	0.026
Extravillous Trophoblast	BTBD9-AS1	15.6	0.77	0.00089	0.026
Extravillous Trophoblast	AC011891.3	15.72	1.94	0.00089	0.026
Extravillous Trophoblast	BHLHA15	15.73	0.88	0.00089	0.026
Extravillous Trophoblast	CLIP3	2.15	247.89	0.0009	0.027
Extravillous Trophoblast	AC010761.3	15.53	1.67	0.0009	0.027
Extravillous Trophoblast	AC005332.7	8.24	7.34	0.00091	0.027
Extravillous Trophoblast	AC027176.2	15.72	2.18	0.00091	0.027
Extravillous Trophoblast	ITGA2B	2.25	56.63	0.00092	0.027
Extravillous Trophoblast	HTR3E	14.76	7.06	0.00092	0.027
Extravillous Trophoblast	GALNT15	3.45	396.19	0.00092	0.027
Extravillous Trophoblast	UNC5A	15.31	5.57	0.00092	0.027
Extravillous Trophoblast	AC105177.1	15.33	2.99	0.00093	0.027
Extravillous Trophoblast	CPO	10.28	7.36	0.00093	0.027
Extravillous Trophoblast	AL603750.1	4.46	25.02	0.00093	0.027
Extravillous Trophoblast	WTIP	2.01	120.01	0.00093	0.027
Extravillous Trophoblast	RNF17	3.74	97.86	0.00094	0.027
Extravillous Trophoblast	RELN	5.05	144.98	0.00094	0.027
Extravillous Trophoblast	AC244258.1	15.55	0.81	0.00094	0.027
Extravillous Trophoblast	LINC01520	15.33	5.7	0.00095	0.028
Extravillous Trophoblast	RN7SKP125	15.53	1.64	0.00095	0.028
Extravillous Trophoblast	AL109913.1	15.62	5.73	0.00095	0.028
Extravillous Trophoblast	RSPO1	4.38	34.73	0.00096	0.028
Extravillous Trophoblast	OR51R1P	9.35	6.16	0.00096	0.028
Extravillous Trophoblast	CPXM1	2.08	1042.55	0.00096	0.028
Extravillous Trophoblast	GATA6-AS1	3.89	14.1	0.00096	0.028
Extravillous Trophoblast	SPEG	2.66	984.46	0.00096	0.028
Extravillous Trophoblast	ACRP1	15.4	0.73	0.00097	0.028
Extravillous Trophoblast	JAG1	1.41	2209.98	0.00097	0.028
Extravillous Trophoblast	AL391822.1	3.38	99.17	0.00098	0.028
Extravillous Trophoblast	CSAG4	15.6	0.88	0.00099	0.029
Extravillous Trophoblast	AP002892.2	15.44	1.22	0.001	0.029
Extravillous Trophoblast	PCSK5	1.23	567.6	0.001	0.029
Extravillous Trophoblast	AC015909.3	15.36	1.59	0.001	0.029
Extravillous Trophoblast	LINC01918	15.55	2.1	0.001	0.029
Extravillous Trophoblast	PLA2G4C-AS1	15.41	0.94	0.001	0.029
Extravillous Trophoblast	ZNF716	6.97	7.64	0.001	0.029
Extravillous Trophoblast	H19	2.55	10936.9	0.001	0.029
Extravillous Trophoblast	AL356441.1	15.28	1.66	0.001	0.029
Extravillous Trophoblast	MYCT1	4.11	137.72	0.001	0.029
Extravillous Trophoblast	ADGRF5	3.77	733.77	0.001	0.029
Extravillous Trophoblast	ZNF346-IT1	6.85	10.45	0.001	0.029
Extravillous Trophoblast	LINC02347	15.36	1.11	0.001	0.029
Extravillous Trophoblast	EDN2	15.35	1.81	0.001	0.03
Extravillous Trophoblast	LINC02156	15.53	0.58	0.001	0.03
Extravillous Trophoblast	SALL4P5	15.33	1.31	0.0011	0.03
Extravillous Trophoblast	AMHR2	12.5	6.01	0.0011	0.03
Extravillous Trophoblast	ITGB1-DT	15.29	1.44	0.0011	0.03
Extravillous Trophoblast	IGLV3-16	15.48	0.58	0.0011	0.03
Extravillous Trophoblast	AC105206.1	3.23	34.37	0.0011	0.03
Extravillous Trophoblast	IGHG3	3.27	27.97	0.0011	0.03
Extravillous Trophoblast	KC877982.1	15.58	1.39	0.0011	0.03
Extravillous Trophoblast	AC108729.2	15.49	1.7	0.0011	0.03
Extravillous Trophoblast	LINC01103	15.47	2.1	0.0011	0.03
Extravillous Trophoblast	C2orf66	10.03	7.37	0.0011	0.03
Extravillous Trophoblast	NPY1R	3.39	21.6	0.0011	0.03
Extravillous Trophoblast	AC002064.3	15.45	1.67	0.0011	0.03
Extravillous Trophoblast	FRK	3.18	58.36	0.0011	0.031
Extravillous Trophoblast	LINC01003	2.74	31.5	0.0011	0.031
Extravillous Trophoblast	LAMA4	3.29	2228.53	0.0011	0.031
Extravillous Trophoblast	FZD4	2.76	444.03	0.0011	0.031
Extravillous Trophoblast	OR3D1P	15.45	1.63	0.0011	0.031
Extravillous Trophoblast	RPL7AP28	13.23	4.16	0.0011	0.031
Extravillous Trophoblast	NPR3	4.07	128.52	0.0011	0.032
Extravillous Trophoblast	PITX1	3.35	73.07	0.0011	0.032
Extravillous Trophoblast	RN7SL121P	15.39	1.02	0.0011	0.032
Extravillous Trophoblast	OR55B1P	15.36	1.57	0.0011	0.032
Extravillous Trophoblast	AC087857.1	4.68	8.31	0.0012	0.032
Extravillous Trophoblast	LINC02114	15.18	3.87	0.0012	0.032
Extravillous Trophoblast	LINC00602	15.38	1.29	0.0012	0.032
Extravillous Trophoblast	MIR1285-1	15.28	1.6	0.0012	0.032
Extravillous Trophoblast	PALLD	1.87	1814.99	0.0012	0.032
Extravillous Trophoblast	AC099398.1	15.01	3.55	0.0012	0.032
Extravillous Trophoblast	CEACAMP5	15.36	2.97	0.0012	0.032
Extravillous Trophoblast	TANC1	2.46	1069.48	0.0012	0.032
Extravillous Trophoblast	SNORD116-7	15.18	0.65	0.0012	0.033
Extravillous Trophoblast	ULK4P2	15.34	0.7	0.0012	0.033
Extravillous Trophoblast	LRCH2	3.25	181.61	0.0012	0.033
Extravillous Trophoblast	AC007370.1	15.28	2.77	0.0012	0.033
Extravillous Trophoblast	COX7CP1	15.19	0.61	0.0012	0.033
Extravillous Trophoblast	LINC01519	15.18	4.12	0.0012	0.033
Extravillous Trophoblast	RARB	3.28	172.27	0.0012	0.033
Extravillous Trophoblast	TNFSF10	1.81	675.91	0.0012	0.033
Extravillous Trophoblast	AC100791.1	15.15	1.62	0.0012	0.033
Extravillous Trophoblast	DNM1P35	5.82	8.83	0.0012	0.033
Extravillous Trophoblast	MEDAG	3.98	48.44	0.0012	0.033
Extravillous Trophoblast	SRSF12	4.21	10.13	0.0012	0.033
Extravillous Trophoblast	CYP8B1	14.17	6.26	0.0012	0.033
Extravillous Trophoblast	LINC02630	15.12	1.68	0.0012	0.033
Extravillous Trophoblast	TNFRSF17	15.28	1.12	0.0012	0.033
Extravillous Trophoblast	DPT	3.25	201.96	0.0012	0.033
Extravillous Trophoblast	PDE4DIPP7	14.98	3.78	0.0012	0.033
Extravillous Trophoblast	C1orf68	15.14	1.48	0.0012	0.033
Extravillous Trophoblast	PCDHA3	15.41	0.99	0.0012	0.033
Extravillous Trophoblast	AL353811.1	15.1	3.68	0.0012	0.033
Extravillous Trophoblast	AL157366.1	15.29	0.91	0.0012	0.033
Extravillous Trophoblast	LINC01446	3.11	46.91	0.0013	0.034
Extravillous Trophoblast	OXSM	1.69	38.28	0.0013	0.034
Extravillous Trophoblast	ACP7	10.48	4.25	0.0013	0.034
Extravillous Trophoblast	TDRP	2.83	260.49	0.0013	0.034
Extravillous Trophoblast	AC012146.2	15.12	1.67	0.0013	0.034
Extravillous Trophoblast	GJA4	3.47	280.05	0.0013	0.034
Extravillous Trophoblast	AC022364.1	2.93	19.91	0.0013	0.034
Extravillous Trophoblast	AL356421.2	15.03	3.91	0.0013	0.034
Extravillous Trophoblast	AC061975.4	15.21	0.5	0.0013	0.034
Extravillous Trophoblast	DSG2-AS1	15.05	3.15	0.0013	0.034
Extravillous Trophoblast	TREM2	5.39	65.46	0.0013	0.035
Extravillous Trophoblast	AC013402.2	15.21	2.34	0.0013	0.035
Extravillous Trophoblast	AF146191.1	15.1	1.06	0.0013	0.035
Extravillous Trophoblast	AC145423.1	12.25	3.36	0.0013	0.035
Extravillous Trophoblast	AC022001.1	15.17	1.13	0.0013	0.035
Extravillous Trophoblast	DUSP18	1.39	89.34	0.0013	0.035
Extravillous Trophoblast	SNTG2	8.6	9.72	0.0013	0.035
Extravillous Trophoblast	ZNF680P1	14.91	3.55	0.0013	0.035
Extravillous Trophoblast	PCNPP3	14.97	0.97	0.0013	0.035
Extravillous Trophoblast	PAX1	11.4	10.39	0.0013	0.035
Extravillous Trophoblast	RAPGEF5	2.62	551.53	0.0014	0.036
Extravillous Trophoblast	AC006019.2	14.96	2.88	0.0014	0.036
Extravillous Trophoblast	PROX1	3.09	98.73	0.0014	0.036
Extravillous Trophoblast	CSN1S2AP	15.17	1.83	0.0014	0.036
Extravillous Trophoblast	AC074286.1	15	2.7	0.0014	0.036
Extravillous Trophoblast	LMO3	3.65	19.64	0.0014	0.036
Extravillous Trophoblast	FTH1P20	2.77	12.1	0.0014	0.036
Extravillous Trophoblast	LARP7P3	15.16	1.25	0.0014	0.036
Extravillous Trophoblast	EFNA5	2.25	103.73	0.0014	0.036
Extravillous Trophoblast	AL606970.3	14.87	3.72	0.0014	0.036
Extravillous Trophoblast	SAGE2P	9.84	8.24	0.0014	0.036
Extravillous Trophoblast	PRDM16	3.57	66.28	0.0014	0.036
Extravillous Trophoblast	GTSF1L	14.97	1.1	0.0014	0.036
Extravillous Trophoblast	MIR4470	15.11	0.95	0.0014	0.036
Extravillous Trophoblast	C6orf47-AS1	14.03	5.53	0.0014	0.037
Extravillous Trophoblast	RN7SL684P	15.11	2.34	0.0014	0.037
Extravillous Trophoblast	RPL21P11	15.02	1.16	0.0014	0.037
Extravillous Trophoblast	C2orf78	14.92	2	0.0014	0.037
Extravillous Trophoblast	IGFBP3	3.08	23219	0.0014	0.037
Extravillous Trophoblast	AC009271.1	4	33.15	0.0014	0.037
Extravillous Trophoblast	SNORD114-20	3.08	60.66	0.0014	0.037
Extravillous Trophoblast	CIART	5.06	12.1	0.0014	0.037
Extravillous Trophoblast	RNA5SP292	14.9	2.17	0.0014	0.037
Extravillous Trophoblast	AC006581.2	11.92	5.01	0.0014	0.037
Extravillous Trophoblast	SEPTIN7P12	14.15	1.88	0.0015	0.037
Extravillous Trophoblast	AQP1	3.39	114.26	0.0015	0.038
Extravillous Trophoblast	CPA3	8.03	21.3	0.0015	0.038
Extravillous Trophoblast	SMIM21	14.73	3.6	0.0015	0.038
Extravillous Trophoblast	AL357078.2	8.55	5.55	0.0015	0.038
Extravillous Trophoblast	AL133485.2	14.78	1.3	0.0015	0.038
Extravillous Trophoblast	SCARF2	3.22	298.23	0.0015	0.038
Extravillous Trophoblast	AC006974.1	13.57	5.12	0.0015	0.038
Extravillous Trophoblast	SMOC2	3.34	281.25	0.0015	0.038
Extravillous Trophoblast	CCDC87	8.85	4.77	0.0015	0.038
Extravillous Trophoblast	HOXD8	9.56	11.49	0.0015	0.038
Extravillous Trophoblast	CD34	3.28	1981.66	0.0015	0.038
Extravillous Trophoblast	CRIP2	2.25	391.48	0.0015	0.038
Extravillous Trophoblast	VN1R40P	15.05	0.46	0.0015	0.038
Extravillous Trophoblast	ENPP1	3.16	2596.32	0.0015	0.038
Extravillous Trophoblast	AC009228.2	6.93	6.75	0.0015	0.038
Extravillous Trophoblast	SNORD114-3	3.4	389.39	0.0015	0.038
Extravillous Trophoblast	AC008438.1	8.71	6.28	0.0015	0.039
Extravillous Trophoblast	AC104394.1	14.67	5.15	0.0015	0.039
Extravillous Trophoblast	RAP1BP1	14.81	3.2	0.0015	0.039
Extravillous Trophoblast	AC016355.1	10.98	4.75	0.0015	0.039
Extravillous Trophoblast	PCDH1	3.08	1217.24	0.0015	0.039
Extravillous Trophoblast	DAB2IP	2.35	722.76	0.0015	0.039
Extravillous Trophoblast	EPHA5	2.99	80.05	0.0016	0.039
Extravillous Trophoblast	PTGDS	1.74	512.09	0.0016	0.039
Extravillous Trophoblast	AC005165.1	12.18	4.48	0.0016	0.039
Extravillous Trophoblast	AL355075.1	14.96	4.28	0.0016	0.039
Extravillous Trophoblast	LINC02817	11.22	11.15	0.0016	0.039
Extravillous Trophoblast	MUC2	10.21	14.42	0.0016	0.039
Extravillous Trophoblast	ABI3BP	3.17	886.14	0.0016	0.039
Extravillous Trophoblast	AP000787.1	2.53	43.36	0.0016	0.039
Extravillous Trophoblast	CALHM6	3.59	60.76	0.0016	0.04
Extravillous Trophoblast	AC124319.2	14.6	2.8	0.0016	0.04
Extravillous Trophoblast	LRRC36	3.56	93.87	0.0016	0.04
Extravillous Trophoblast	CRACR2B	1.88	89.47	0.0016	0.04
Extravillous Trophoblast	RNU6-1159P	14.64	1.18	0.0016	0.04
Extravillous Trophoblast	PIK3C2B	1.65	1030.43	0.0016	0.04
Extravillous Trophoblast	MIR98	14.75	2.14	0.0016	0.04
Extravillous Trophoblast	AC078962.4	14.9	2.26	0.0016	0.04
Extravillous Trophoblast	AC006557.3	14.77	2.37	0.0016	0.04
Extravillous Trophoblast	GLIS2	2.69	357.35	0.0016	0.04
Extravillous Trophoblast	SOST	14.04	4.05	0.0017	0.041
Extravillous Trophoblast	CLCA3P	11.29	6.31	0.0017	0.041
Extravillous Trophoblast	AC010157.1	14.91	0.63	0.0017	0.041
Extravillous Trophoblast	LINC02223	14.88	3.96	0.0017	0.041
Extravillous Trophoblast	NRTN	14.69	3.04	0.0017	0.041
Extravillous Trophoblast	TSPAN9	2.68	663.28	0.0017	0.041
Extravillous Trophoblast	ART4	2.93	48.38	0.0017	0.041
Extravillous Trophoblast	HYMAI	2.68	104.86	0.0017	0.041
Extravillous Trophoblast	AC023590.1	14.49	4.01	0.0017	0.041
Extravillous Trophoblast	RAMP2	3.57	324.46	0.0017	0.041
Extravillous Trophoblast	NPM1P48	14.79	1.59	0.0017	0.041
Extravillous Trophoblast	FSTL1	2.69	3624.1	0.0017	0.041
Extravillous Trophoblast	AL078581.4	14.74	0.57	0.0017	0.041
Extravillous Trophoblast	AC025430.1	14.64	1.78	0.0017	0.042
Extravillous Trophoblast	CX3CL1	4.93	62.88	0.0017	0.042
Extravillous Trophoblast	AC130456.5	14.62	2.16	0.0017	0.042
Extravillous Trophoblast	NDUFA5P9	14.52	4.77	0.0017	0.042
Extravillous Trophoblast	PCDHGA2	2.75	33.18	0.0017	0.042
Extravillous Trophoblast	SCTR-AS1	11.8	5.36	0.0017	0.042
Extravillous Trophoblast	KIAA0087	14.52	11.88	0.0017	0.042
Extravillous Trophoblast	VLDLR-AS1	6.29	14.73	0.0017	0.042
Extravillous Trophoblast	AC011753.2	7.66	10.47	0.0018	0.042
Extravillous Trophoblast	GPR34	4.23	226.23	0.0018	0.042
Extravillous Trophoblast	SNORC	5.23	9.08	0.0018	0.042
Extravillous Trophoblast	GLT8D2	2.9	53.24	0.0018	0.042
Extravillous Trophoblast	MIR6781	14.58	0.83	0.0018	0.042
Extravillous Trophoblast	AGMO	5.24	10.55	0.0018	0.042
Extravillous Trophoblast	AC009078.3	3.91	35.75	0.0018	0.043
Extravillous Trophoblast	NLRP5	11.65	8.81	0.0018	0.043
Extravillous Trophoblast	INSL3	7.69	8.59	0.0018	0.043
Extravillous Trophoblast	KCNS3	2.53	112.74	0.0018	0.043
Extravillous Trophoblast	LINC01677	10.07	8.52	0.0018	0.043
Extravillous Trophoblast	FCGR2C	2.43	503.11	0.0018	0.043
Extravillous Trophoblast	ARHGEF26	2	161.01	0.0018	0.043
Extravillous Trophoblast	LOXL2	2.03	482.11	0.0018	0.043
Extravillous Trophoblast	AC136475.7	9.26	4.62	0.0018	0.043
Extravillous Trophoblast	AC007741.1	14.74	1.63	0.0018	0.043
Extravillous Trophoblast	AL157778.1	14.57	3.96	0.0018	0.044
Extravillous Trophoblast	AC007938.3	3.38	25	0.0019	0.044
Extravillous Trophoblast	OR5B3	14.72	4.08	0.0019	0.044
Extravillous Trophoblast	RBMXP1	14.36	4.08	0.0019	0.044
Extravillous Trophoblast	PRSS23	2.18	654.38	0.0019	0.044
Extravillous Trophoblast	C10orf120	14.75	3.83	0.0019	0.044
Extravillous Trophoblast	KCNQ1OT1	1.35	4747.57	0.0019	0.044
Extravillous Trophoblast	AC084759.2	14.55	1.56	0.0019	0.044
Extravillous Trophoblast	SUCLG2P4	4.53	19.48	0.0019	0.044
Extravillous Trophoblast	PLCE1	2.83	253.85	0.0019	0.044
Extravillous Trophoblast	SNORD113-7	6.63	30.58	0.0019	0.044
Extravillous Trophoblast	CAVIN2	3.42	396.45	0.0019	0.044
Extravillous Trophoblast	PCDHB5	3.1	21.54	0.0019	0.045
Extravillous Trophoblast	FAP	3.24	255.26	0.0019	0.045
Extravillous Trophoblast	CRISP1	13.38	11.92	0.0019	0.045
Extravillous Trophoblast	APOF	14.72	4.74	0.0019	0.045
Extravillous Trophoblast	PKD2	1.29	631.46	0.0019	0.045
Extravillous Trophoblast	CDIPTOSP	14.3	3.51	0.0019	0.045
Extravillous Trophoblast	SEZ6L2	2.83	56.4	0.0019	0.045
Extravillous Trophoblast	AC022239.1	14.51	3.84	0.0019	0.045
Extravillous Trophoblast	AC090186.1	14.55	1.87	0.0019	0.045
Extravillous Trophoblast	HDAC1P1	14.29	3.56	0.0019	0.045
Extravillous Trophoblast	AC020703.1	8.35	18	0.0019	0.045
Extravillous Trophoblast	RNU6-177P	14.5	0.64	0.0019	0.045
Extravillous Trophoblast	AC087752.4	14.65	1.54	0.0019	0.045
Extravillous Trophoblast	RAPGEF3	2.42	332.57	0.002	0.045
Extravillous Trophoblast	SRGAP3-AS2	14.5	4.61	0.002	0.045
Extravillous Trophoblast	AC023128.2	14.68	2.96	0.002	0.045
Extravillous Trophoblast	TRAV34	14.46	2.26	0.002	0.045
Extravillous Trophoblast	GAS1RR	7.05	7.02	0.002	0.046
Extravillous Trophoblast	TIE1	2.74	770.9	0.002	0.046
Extravillous Trophoblast	AC079070.1	14.47	3.7	0.002	0.046
Extravillous Trophoblast	AC244453.2	14.48	1.39	0.002	0.046
Extravillous Trophoblast	PHKA1-AS1	14.69	1.26	0.002	0.046
Extravillous Trophoblast	AC092431.1	14.46	2.27	0.002	0.046
Extravillous Trophoblast	TSPAN11	3.88	33.67	0.002	0.046
Extravillous Trophoblast	AL391684.1	4.23	16.48	0.002	0.046
Extravillous Trophoblast	AC025437.6	14.46	2.15	0.002	0.046
Extravillous Trophoblast	AP001527.2	14.47	1	0.002	0.046
Extravillous Trophoblast	AC008750.7	14.67	0.65	0.002	0.046
Extravillous Trophoblast	LIFR	3.26	1351.02	0.002	0.047
Extravillous Trophoblast	AP000943.1	7.55	5.05	0.002	0.047
Extravillous Trophoblast	AP000812.2	14.41	1.69	0.002	0.047
Extravillous Trophoblast	TUBA5P	3.16	10.01	0.0021	0.047
Extravillous Trophoblast	AC061965.2	13.85	2.26	0.0021	0.047
Extravillous Trophoblast	RN7SL140P	14.59	0.61	0.0021	0.047
Extravillous Trophoblast	AC008063.1	14.36	3.53	0.0021	0.047
Extravillous Trophoblast	AC008759.2	14.28	1.82	0.0021	0.047
Extravillous Trophoblast	THSD4	3.38	513.08	0.0021	0.047
Extravillous Trophoblast	TMEM74	10.38	8.45	0.0021	0.047
Extravillous Trophoblast	LINC01719	14.35	2.3	0.0021	0.048
Extravillous Trophoblast	AC089984.1	14.58	0.51	0.0021	0.048
Extravillous Trophoblast	SETP12	12.11	3.91	0.0021	0.048
Extravillous Trophoblast	NPR2	2.78	136.72	0.0021	0.048
Extravillous Trophoblast	SLC44A4	3.06	64.66	0.0021	0.048
Extravillous Trophoblast	MTCYBP12	14.54	0.63	0.0021	0.048
Extravillous Trophoblast	SEC22B4P	14.66	1.83	0.0021	0.048
Extravillous Trophoblast	HCP5B	14.45	1.33	0.0021	0.048
Extravillous Trophoblast	SNORD114-19	14.24	3.26	0.0021	0.048
Extravillous Trophoblast	AL031663.3	13.09	2.49	0.0022	0.048
Extravillous Trophoblast	AC015871.5	9.68	10.61	0.0022	0.049
Extravillous Trophoblast	AC109454.1	14.65	0.85	0.0022	0.049
Extravillous Trophoblast	COL5A1	2.75	7875.63	0.0022	0.049
Extravillous Trophoblast	AP000781.2	14.29	2.54	0.0022	0.049
Extravillous Trophoblast	PTPRD	3.08	1069.28	0.0022	0.05
Extravillous Trophoblast	AL355102.1	11.33	4.69	0.0022	0.05
Extravillous Trophoblast	COX6CP15	14.49	0.68	0.0022	0.05
Extravillous Trophoblast	LINC01894	14.32	3.61	0.0022	0.05
Extravillous Trophoblast	RSPH10B	14.34	0.85	0.0022	0.05
Extravillous Trophoblast	AL513174.1	14.37	1.86	0.0022	0.05
Extravillous Trophoblast	MCIDAS	14.29	4.64	0.0022	0.05
Extravillous Trophoblast	EFEMP2	2.15	333.62	0.0022	0.05
Extravillous Trophoblast	AL354893.2	8.53	8.2	0.0023	0.05
Extravillous Trophoblast	AC087683.1	12.28	2.66	0.0023	0.05

## Sheet: Fibroblast
Cell Type	Gene	log2 Fold-change	Base Mean	P-value	False-discovery rate-adjusted Q-value
Fibroblast	AMIGO2	3.38	193.03	8.8e-20	6.9e-17
Fibroblast	KCNQ1OT1	3.7	4747.57	2.2e-17	1.1e-14
Fibroblast	ADARB1	2.35	787.39	3.9e-17	1.9e-14
Fibroblast	EXT1	2.05	735.84	1.9e-14	5.6e-12
Fibroblast	MAP1A	2.78	531.02	4.1e-14	1.1e-11
Fibroblast	ADRA2A	5.11	142.88	4.9e-14	1.2e-11
Fibroblast	GPSM1	3.22	311.1	1e-13	2.6e-11
Fibroblast	HSPA2	3.18	1978.8	1.7e-13	3.9e-11
Fibroblast	AC112721.1	33.93	4.19	2.5e-13	5.5e-11
Fibroblast	AEBP1	3.83	3760.07	2.8e-13	6e-11
Fibroblast	PKP1	5.49	175.12	2.8e-13	6e-11
Fibroblast	CNTFR	7.39	77.01	8.1e-13	1.6e-10
Fibroblast	LHFPL5	29.37	4.13	1.2e-12	2.3e-10
Fibroblast	LTBP4	3.45	1788.63	1.2e-12	2.4e-10
Fibroblast	CDKL1	3.79	211.33	1.4e-12	2.7e-10
Fibroblast	EML6	4.21	274.6	1.6e-12	2.9e-10
Fibroblast	FYCO1	1.94	1102.69	4.2e-12	7.5e-10
Fibroblast	CCDC144CP	4.49	237.07	4.8e-12	8.4e-10
Fibroblast	AC112206.3	31.94	2.18	6.6e-12	1.1e-09
Fibroblast	SPEG	5.49	984.46	8.9e-12	1.5e-09
Fibroblast	AC113398.2	31.94	3.28	9.5e-12	1.6e-09
Fibroblast	LMO7	4.08	1540.29	1.2e-11	1.9e-09
Fibroblast	CSF1	3.26	1247.78	1.2e-11	1.9e-09
Fibroblast	MFGE8	3.14	812.78	3.4e-11	5.1e-09
Fibroblast	PGM3	2.95	589.43	3.5e-11	5.2e-09
Fibroblast	OR5D15P	30.59	2.04	4.4e-11	6.4e-09
Fibroblast	PTGDS	3.59	512.09	5.6e-11	7.9e-09
Fibroblast	CPZ	5.66	172.73	5.9e-11	8.2e-09
Fibroblast	USP30	1.7	114.72	7.1e-11	9.6e-09
Fibroblast	MSC-AS1	3.95	214.2	8.1e-11	1.1e-08
Fibroblast	PHACTR2	3.53	9655.12	8.7e-11	1.1e-08
Fibroblast	PKD1	2.5	1355	8.8e-11	1.2e-08
Fibroblast	LINC01237	3.65	31	9.4e-11	1.2e-08
Fibroblast	AL391822.1	6.59	99.17	9.8e-11	1.3e-08
Fibroblast	GPR153	3.35	303.64	1e-10	1.3e-08
Fibroblast	AC104809.1	29.86	3.59	1.1e-10	1.4e-08
Fibroblast	ZNF761	2	370.25	1.1e-10	1.4e-08
Fibroblast	PODN	5.67	781.24	1.3e-10	1.6e-08
Fibroblast	MS4A13	29.82	3.21	1.4e-10	1.7e-08
Fibroblast	SETBP1	3.12	1875.13	1.6e-10	2e-08
Fibroblast	EBF1	2.96	898.26	1.7e-10	2e-08
Fibroblast	AC005393.1	29.63	2.71	1.9e-10	2.3e-08
Fibroblast	CEP162	1.98	185.19	2e-10	2.3e-08
Fibroblast	COL6A2	4.08	13337.7	2.2e-10	2.5e-08
Fibroblast	ADCY3	2.58	1345.23	2.2e-10	2.6e-08
Fibroblast	ZNF638	1.47	2197.59	2.2e-10	2.6e-08
Fibroblast	SPIDR	1.38	685.53	2.4e-10	2.7e-08
Fibroblast	PALLD	3.64	1814.99	2.4e-10	2.8e-08
Fibroblast	ADAMTSL5	3.95	78.24	2.4e-10	2.8e-08
Fibroblast	APOOP4	29.3	5.08	2.7e-10	3e-08
Fibroblast	RDH10	3.08	741	3.1e-10	3.4e-08
Fibroblast	AC134407.1	29.19	3.79	3.1e-10	3.4e-08
Fibroblast	IL1RL1	5.15	2831	3.5e-10	3.8e-08
Fibroblast	AC026320.2	29.56	2.79	3.8e-10	4.1e-08
Fibroblast	CARMIL1	2.62	407.89	4e-10	4.3e-08
Fibroblast	PSG8-AS1	7.08	36.14	4e-10	4.3e-08
Fibroblast	MEG3	5.75	34812.6	4.5e-10	4.8e-08
Fibroblast	LINC00370	27.12	7.45	4.7e-10	4.9e-08
Fibroblast	LINC01847	17.16	12.87	4.8e-10	5e-08
Fibroblast	SERPINE2	4.41	5000.25	4.8e-10	5e-08
Fibroblast	PAMR1	7.89	560.73	5.1e-10	5.3e-08
Fibroblast	CPXM1	3.92	1042.55	5.2e-10	5.4e-08
Fibroblast	PRELP	4.3	192.53	6e-10	6.1e-08
Fibroblast	MAP2K5	2.02	367.6	6.5e-10	6.5e-08
Fibroblast	MTND4LP3	28.93	2.02	6.6e-10	6.6e-08
Fibroblast	FAIM2	16.2	8.38	6.8e-10	6.8e-08
Fibroblast	IRS1	3.93	1419.57	7.1e-10	7e-08
Fibroblast	SMC5	1.51	1534	7.7e-10	7.6e-08
Fibroblast	PLCD3	3.1	262.76	8.1e-10	7.9e-08
Fibroblast	VTA1P2	28.52	1.85	8.2e-10	8e-08
Fibroblast	OR3A4P	28.48	3.63	8.5e-10	8.2e-08
Fibroblast	CCDC144B	3.04	281.56	9.1e-10	8.7e-08
Fibroblast	NRBP2	2.97	308.22	9.8e-10	9.3e-08
Fibroblast	PPFIBP2	1.82	623.54	1e-09	9.8e-08
Fibroblast	ADAM33	6.25	600.05	1.1e-09	1e-07
Fibroblast	TPST1	2.23	337.66	1.1e-09	1.1e-07
Fibroblast	ALDH3A1	28.17	2.6	1.3e-09	1.2e-07
Fibroblast	TRNAU1AP	1.4	166.05	1.3e-09	1.2e-07
Fibroblast	AL031770.1	28.12	1.61	1.4e-09	1.2e-07
Fibroblast	AOPEP	2.71	863.15	1.4e-09	1.2e-07
Fibroblast	ZNF716	12.17	7.64	1.4e-09	1.3e-07
Fibroblast	AC090425.2	28.37	4.27	1.4e-09	1.3e-07
Fibroblast	ABCA5	2.49	487.74	1.6e-09	1.5e-07
Fibroblast	SFRP1	3.75	163.99	1.6e-09	1.5e-07
Fibroblast	AC114786.3	28.13	1.6	1.7e-09	1.5e-07
Fibroblast	BX322650.1	6.78	20.23	1.8e-09	1.6e-07
Fibroblast	LINC00845	28.38	1.4	1.9e-09	1.6e-07
Fibroblast	CCDC146	3.34	219.14	1.9e-09	1.7e-07
Fibroblast	AC011523.1	28.16	2.36	1.9e-09	1.7e-07
Fibroblast	OR7E93P	27.88	2.42	1.9e-09	1.7e-07
Fibroblast	GATA6	3.88	287.38	2.4e-09	2.1e-07
Fibroblast	PTH1R	4.51	219.08	2.6e-09	2.2e-07
Fibroblast	MRGPRF	6.81	149.3	2.7e-09	2.3e-07
Fibroblast	CDK18	3.76	539.39	2.7e-09	2.3e-07
Fibroblast	RN7SKP168	27.61	1.32	2.8e-09	2.3e-07
Fibroblast	AC051619.4	18.73	7.85	2.9e-09	2.4e-07
Fibroblast	SLC39A13	2.2	564.98	2.9e-09	2.4e-07
Fibroblast	SPO11	27.55	3.73	3e-09	2.5e-07
Fibroblast	FBLN5	4.42	1131.29	3.2e-09	2.6e-07
Fibroblast	PLAGL1	3.76	3584.73	3.3e-09	2.7e-07
Fibroblast	AC115088.1	27.63	0.81	3.3e-09	2.7e-07
Fibroblast	AC008066.1	27.98	1.78	3.4e-09	2.8e-07
Fibroblast	SNORD114-29	16.35	6.94	3.5e-09	2.8e-07
Fibroblast	IL6ST	2.86	11361.1	3.8e-09	3e-07
Fibroblast	LINC02708	7.22	56.81	4e-09	3.1e-07
Fibroblast	NUMBL	1.51	293.05	4.1e-09	3.2e-07
Fibroblast	AP001767.2	27.55	0.68	4.4e-09	3.4e-07
Fibroblast	AL049748.1	27.54	1.87	4.4e-09	3.4e-07
Fibroblast	DTWD1	2.94	123.64	4.4e-09	3.4e-07
Fibroblast	NISCH	1.78	1461.69	4.6e-09	3.6e-07
Fibroblast	RNF207	3.07	236.33	4.8e-09	3.7e-07
Fibroblast	MAP7D3	1.94	449.81	4.9e-09	3.8e-07
Fibroblast	EHBP1	1.88	546.7	5e-09	3.9e-07
Fibroblast	MIR217HG	27.1	1.86	5.7e-09	4.3e-07
Fibroblast	AL135786.1	27.24	2.65	6.1e-09	4.6e-07
Fibroblast	LRRC10B	13.13	11.14	6.3e-09	4.7e-07
Fibroblast	PKD2	2.4	631.46	6.4e-09	4.8e-07
Fibroblast	AC245060.5	3.51	221.04	6.5e-09	4.8e-07
Fibroblast	ACSM2B	18.1	11.3	6.5e-09	4.8e-07
Fibroblast	COL16A1	5.71	1714.99	7e-09	5.2e-07
Fibroblast	GPX8	6.84	168.82	7.2e-09	5.2e-07
Fibroblast	GPR45	27.27	2.96	7.6e-09	5.5e-07
Fibroblast	FBLN2	3.4	2743.54	7.6e-09	5.5e-07
Fibroblast	MIR4307HG	26.78	3.21	9.9e-09	7e-07
Fibroblast	ERMARD	2.03	194.97	1.1e-08	7.5e-07
Fibroblast	SPON1	4.28	832.8	1.1e-08	7.5e-07
Fibroblast	KRT8P15	7.54	22.69	1.1e-08	7.6e-07
Fibroblast	RASL12	3.51	146.04	1.1e-08	7.9e-07
Fibroblast	WTIP	3.45	120.01	1.1e-08	7.9e-07
Fibroblast	KIRREL1-IT1	5.17	23.97	1.2e-08	8.3e-07
Fibroblast	LTN1	1.69	902.9	1.3e-08	8.9e-07
Fibroblast	IGFBP3	5.48	23219	1.4e-08	9.5e-07
Fibroblast	SH3PXD2A	2.09	2172.72	1.4e-08	9.5e-07
Fibroblast	TCF7L2	2.38	1202.92	1.4e-08	9.5e-07
Fibroblast	AC021231.1	12.04	8.1	1.4e-08	9.7e-07
Fibroblast	JPH2	4.42	111.35	1.4e-08	9.7e-07
Fibroblast	HECTD4	1.4	2040.04	1.6e-08	1.1e-06
Fibroblast	HUNK	4.96	160.24	1.8e-08	1.2e-06
Fibroblast	FST	6.35	225.99	2e-08	1.3e-06
Fibroblast	TNXB	5.1	5260.83	2.1e-08	1.3e-06
Fibroblast	BMP1	3.28	2814.41	2.1e-08	1.3e-06
Fibroblast	AL512652.2	25.94	5.1	2.1e-08	1.3e-06
Fibroblast	AL034548.1	26.32	1.51	2.1e-08	1.4e-06
Fibroblast	HOXC8	6.49	25.61	2.2e-08	1.4e-06
Fibroblast	COL1A1	4.54	25318.2	2.2e-08	1.4e-06
Fibroblast	ZNF618	2.57	396.55	2.3e-08	1.5e-06
Fibroblast	GABBR1	2.73	491.63	2.3e-08	1.5e-06
Fibroblast	STMND1	16.45	5.79	2.4e-08	1.5e-06
Fibroblast	LIMS2	2.63	419.11	2.5e-08	1.5e-06
Fibroblast	ZFPM2	4.82	403.27	2.5e-08	1.5e-06
Fibroblast	LINC00882	5.01	53.12	2.5e-08	1.6e-06
Fibroblast	AL139220.1	26.23	0.49	2.6e-08	1.6e-06
Fibroblast	CASK	1.57	538.31	2.6e-08	1.6e-06
Fibroblast	VASN	3.81	1023.88	2.6e-08	1.6e-06
Fibroblast	KLF17P1	26.03	1.28	2.7e-08	1.7e-06
Fibroblast	NEXN	2.92	271.58	2.7e-08	1.7e-06
Fibroblast	BMP4	5.51	469.4	2.8e-08	1.7e-06
Fibroblast	ABCA10	4.17	88.07	2.9e-08	1.8e-06
Fibroblast	MSC	3.35	343.68	2.9e-08	1.8e-06
Fibroblast	PPFIA4	3.58	198.72	3e-08	1.8e-06
Fibroblast	DNAJC21	1.52	1218.79	3e-08	1.8e-06
Fibroblast	ANGPTL2	6.34	405.93	3.2e-08	1.9e-06
Fibroblast	ESF1	1.38	458.28	3.2e-08	1.9e-06
Fibroblast	RGS11	5.37	138.5	3.3e-08	2e-06
Fibroblast	SNAI2	6.33	256.88	3.3e-08	2e-06
Fibroblast	OR5H1	15.01	17.77	3.4e-08	2.1e-06
Fibroblast	SNED1	2.66	304.44	3.5e-08	2.1e-06
Fibroblast	PKDCC	4.64	60.47	3.5e-08	2.1e-06
Fibroblast	EPHA7	4.71	63.49	3.6e-08	2.1e-06
Fibroblast	ZNF83	1.86	1016.57	3.7e-08	2.2e-06
Fibroblast	AC137810.1	25.49	3.66	3.7e-08	2.2e-06
Fibroblast	COL5A1	4.94	7875.63	3.8e-08	2.3e-06
Fibroblast	FMO1	5.85	30.53	4.1e-08	2.4e-06
Fibroblast	AC068050.1	20.88	4.62	4.3e-08	2.5e-06
Fibroblast	PARD3	3.35	604.95	4.3e-08	2.5e-06
Fibroblast	UGT2B10	25.3	5.02	4.5e-08	2.6e-06
Fibroblast	GNA14	4.95	119.95	4.6e-08	2.7e-06
Fibroblast	CEP63	1.53	463.12	4.9e-08	2.8e-06
Fibroblast	ZNF528	2.42	186.48	5.1e-08	2.9e-06
Fibroblast	COL6A1	4.69	10267.9	5.3e-08	3e-06
Fibroblast	RSPO2	6.53	214.19	5.3e-08	3e-06
Fibroblast	OR14J1	16.44	10.37	5.5e-08	3.1e-06
Fibroblast	PKD1P6	3.42	141.45	5.5e-08	3.1e-06
Fibroblast	CRABP1	10.57	20.52	5.5e-08	3.1e-06
Fibroblast	FAP	5.66	255.26	5.8e-08	3.2e-06
Fibroblast	STAG1	1.21	1110.96	5.8e-08	3.2e-06
Fibroblast	PLAC8L1	25.6	1.07	6.1e-08	3.4e-06
Fibroblast	SOX5	3.86	721.16	6.2e-08	3.4e-06
Fibroblast	NFIX	2.22	627.84	6.3e-08	3.5e-06
Fibroblast	SWT1	1.87	224.23	6.4e-08	3.5e-06
Fibroblast	POT1	1.21	126.56	6.6e-08	3.6e-06
Fibroblast	CDON	4.41	163.08	6.8e-08	3.7e-06
Fibroblast	LINC00894	3.08	179.31	7e-08	3.8e-06
Fibroblast	AC092375.1	25.19	4.16	7e-08	3.8e-06
Fibroblast	CEACAMP5	24.95	2.97	7.4e-08	4e-06
Fibroblast	ENPP1	5.37	2596.32	7.5e-08	4e-06
Fibroblast	SCAPER	1.54	1216.97	7.5e-08	4e-06
Fibroblast	RANBP17	2.98	91.54	7.6e-08	4.1e-06
Fibroblast	PROM1	5.12	1275.15	8.2e-08	4.4e-06
Fibroblast	ADAMTS12	4.11	142.74	8.3e-08	4.4e-06
Fibroblast	NOS1AP	4.48	142.77	8.4e-08	4.4e-06
Fibroblast	C6orf47-AS1	23.11	5.53	8.5e-08	4.5e-06
Fibroblast	VIPR2	4.39	344.22	8.6e-08	4.5e-06
Fibroblast	PPFIBP1	3.2	1453.28	8.9e-08	4.7e-06
Fibroblast	BAMBI	3.55	197.12	9e-08	4.7e-06
Fibroblast	OCA2	4.47	98.86	9.1e-08	4.7e-06
Fibroblast	ROCK2	1.72	1585.88	9.1e-08	4.7e-06
Fibroblast	CHD9	1.52	1853.7	9.1e-08	4.7e-06
Fibroblast	GGT7	2.34	151.96	9.4e-08	4.9e-06
Fibroblast	FAM185BP	8.23	8.69	9.4e-08	4.9e-06
Fibroblast	PARD3B	4.16	530.38	9.5e-08	4.9e-06
Fibroblast	LINC01423	24.97	5.33	9.5e-08	4.9e-06
Fibroblast	AC110285.5	24.98	1.69	9.6e-08	5e-06
Fibroblast	CLIP3	3.45	247.89	9.7e-08	5e-06
Fibroblast	AKAP9	1.29	3740.25	9.9e-08	5.1e-06
Fibroblast	RNF17	5.93	97.86	1e-07	5.2e-06
Fibroblast	ARHGAP42	2.75	614.36	1.1e-07	5.4e-06
Fibroblast	UBE3AP2	12.24	6.71	1.1e-07	5.5e-06
Fibroblast	EFHC1	2.33	155.85	1.1e-07	5.7e-06
Fibroblast	KLHL4	11.27	27.88	1.1e-07	5.8e-06
Fibroblast	APOF	24.57	4.74	1.2e-07	5.8e-06
Fibroblast	AC104561.3	25.04	1.64	1.2e-07	5.9e-06
Fibroblast	ROBO1	3.2	644.58	1.2e-07	5.9e-06
Fibroblast	PDPN	5.22	1836.08	1.2e-07	6e-06
Fibroblast	STARD5	2.31	136.75	1.3e-07	6.3e-06
Fibroblast	CCNYL2	15.99	15.04	1.3e-07	6.3e-06
Fibroblast	MEGF6	2.36	217.62	1.3e-07	6.4e-06
Fibroblast	RRBP1	1.7	5876.9	1.3e-07	6.5e-06
Fibroblast	CCDC74BP1	24.38	2.27	1.4e-07	6.8e-06
Fibroblast	TTLL3	1.73	383.65	1.4e-07	6.8e-06
Fibroblast	C1RL	2.65	277.02	1.4e-07	6.9e-06
Fibroblast	AL627308.1	24.65	2.09	1.4e-07	6.9e-06
Fibroblast	CADM3	6.26	2367.04	1.4e-07	6.9e-06
Fibroblast	NKD2	5.43	152.33	1.5e-07	7.1e-06
Fibroblast	AC009729.1	11.26	9.6	1.5e-07	7.2e-06
Fibroblast	PLXNA4	3.02	679.05	1.6e-07	7.5e-06
Fibroblast	TRGVB	24.74	3.6	1.6e-07	7.7e-06
Fibroblast	NKD1	2.36	783.74	1.7e-07	8e-06
Fibroblast	LINC00689	4.87	97.96	1.7e-07	8.1e-06
Fibroblast	GDF6	6.3	128.66	1.7e-07	8.1e-06
Fibroblast	WDR72	5.69	25.69	1.7e-07	8.1e-06
Fibroblast	AC110048.1	6.56	23.47	1.8e-07	8.3e-06
Fibroblast	LGI1	10.43	14.48	1.8e-07	8.3e-06
Fibroblast	AC023024.2	4.85	27.73	1.8e-07	8.4e-06
Fibroblast	H1-10-AS1	3.25	51.3	1.8e-07	8.6e-06
Fibroblast	AC022748.2	24.12	3.46	1.8e-07	8.6e-06
Fibroblast	OR5B3	24.4	4.08	1.9e-07	8.6e-06
Fibroblast	PLPP7	5.52	25.52	1.9e-07	8.9e-06
Fibroblast	ME3	3.19	143.26	1.9e-07	8.9e-06
Fibroblast	ADGRB2	4.61	182.57	2e-07	9.1e-06
Fibroblast	PTK7	3.48	1045.82	2e-07	9.2e-06
Fibroblast	GRB10	2.16	458.42	2e-07	9.2e-06
Fibroblast	ADCY9	1.81	788.59	2.1e-07	9.5e-06
Fibroblast	SYTL5	5.72	275.7	2.1e-07	9.5e-06
Fibroblast	MTCO1P31	24.18	2.6	2.1e-07	9.6e-06
Fibroblast	AF165147.1	4.23	395.27	2.1e-07	9.6e-06
Fibroblast	SLC39A14	2.65	459.36	2.1e-07	9.7e-06
Fibroblast	MUC20-OT1	1.71	488.22	2.2e-07	1e-05
Fibroblast	NOD1	2.03	355.08	2.2e-07	1e-05
Fibroblast	GLYATL1P2	24.24	2.59	2.2e-07	1e-05
Fibroblast	CRYZL1	1.79	231.22	2.2e-07	1e-05
Fibroblast	LINC00917	23.96	3.65	2.3e-07	1e-05
Fibroblast	ERCC6	1.31	579.53	2.3e-07	1e-05
Fibroblast	LINC02595	5.78	50.43	2.3e-07	1e-05
Fibroblast	KSR1	1.63	1263.54	2.4e-07	1.1e-05
Fibroblast	LPIN1	1.44	1127.52	2.4e-07	1.1e-05
Fibroblast	RPSAP42	24.33	1.32	2.4e-07	1.1e-05
Fibroblast	CEACAMP9	24	2.72	2.4e-07	1.1e-05
Fibroblast	TAS1R3	4.97	27.08	2.5e-07	1.1e-05
Fibroblast	STXBP1	2.12	336.48	2.5e-07	1.1e-05
Fibroblast	TPM3P9	2.08	232.84	2.5e-07	1.1e-05
Fibroblast	LINC02234	17.74	11.43	2.6e-07	1.1e-05
Fibroblast	AC136601.2	23.83	2.14	2.6e-07	1.2e-05
Fibroblast	PHBP4	24.12	1.3	2.6e-07	1.2e-05
Fibroblast	LINC02527	24.34	2.66	2.6e-07	1.2e-05
Fibroblast	EPHA5	4.85	80.05	2.7e-07	1.2e-05
Fibroblast	TNKS1BP1	2.31	1972.69	2.8e-07	1.2e-05
Fibroblast	GLIPR1L1	24.28	1	2.8e-07	1.2e-05
Fibroblast	ACAP3	1.51	695.71	2.8e-07	1.2e-05
Fibroblast	AC116667.2	24.01	2.07	2.9e-07	1.3e-05
Fibroblast	PCOLCE	3.35	372.96	2.9e-07	1.3e-05
Fibroblast	PWWP3A	2.09	445.08	3e-07	1.3e-05
Fibroblast	PTPRK	2.56	665.23	3e-07	1.3e-05
Fibroblast	HMGB1P25	23.68	4.44	3e-07	1.3e-05
Fibroblast	AC010425.1	23.95	2.35	3.1e-07	1.3e-05
Fibroblast	WNT10A	4.29	104.41	3.1e-07	1.3e-05
Fibroblast	HOXC6	4.4	119.14	3.3e-07	1.4e-05
Fibroblast	AC025580.1	23.72	2.63	3.3e-07	1.4e-05
Fibroblast	ZNF532	2.41	682.6	3.3e-07	1.4e-05
Fibroblast	MSMB	23.9	2.27	3.4e-07	1.4e-05
Fibroblast	CARMN	4.67	667.66	3.4e-07	1.4e-05
Fibroblast	VN1R2	24.11	2.44	3.5e-07	1.4e-05
Fibroblast	ZRANB2	1.42	917.52	3.5e-07	1.4e-05
Fibroblast	AL136298.2	23.86	2.37	3.5e-07	1.4e-05
Fibroblast	TMCC1P1	23.87	1.31	3.5e-07	1.5e-05
Fibroblast	ZNF462	2.84	596.19	3.6e-07	1.5e-05
Fibroblast	TNNT2	5.2	323.32	3.6e-07	1.5e-05
Fibroblast	CPLANE1	2.05	791.17	3.7e-07	1.5e-05
Fibroblast	PDIA2	6.35	34.29	3.7e-07	1.5e-05
Fibroblast	SMOC2	5.34	281.25	3.7e-07	1.5e-05
Fibroblast	PNMA5	13.33	10.41	3.8e-07	1.6e-05
Fibroblast	MEIS2	5.41	270.09	3.8e-07	1.6e-05
Fibroblast	ASB4	6.51	35.33	4e-07	1.6e-05
Fibroblast	CYP1D1P	23.53	4.33	4e-07	1.6e-05
Fibroblast	IMPA1P1	23.77	0.99	4e-07	1.6e-05
Fibroblast	HYMAI	4.32	104.86	4.1e-07	1.7e-05
Fibroblast	AC126177.5	23.45	2.97	4.1e-07	1.7e-05
Fibroblast	KCNS3	4.08	112.74	4.2e-07	1.7e-05
Fibroblast	ADAMTS15	5.42	544.16	4.3e-07	1.7e-05
Fibroblast	CLIP4	1.94	981.86	4.3e-07	1.7e-05
Fibroblast	VSTM4	4.31	352.65	4.4e-07	1.8e-05
Fibroblast	GFPT2	2.71	163.39	4.5e-07	1.8e-05
Fibroblast	LINC00602	23.63	1.29	4.5e-07	1.8e-05
Fibroblast	TBX18-AS1	21.17	5.19	4.7e-07	1.9e-05
Fibroblast	IFT122	1.96	348.17	4.7e-07	1.9e-05
Fibroblast	AC009271.1	6.29	33.15	4.7e-07	1.9e-05
Fibroblast	PDGFRA	5.01	2818.18	4.7e-07	1.9e-05
Fibroblast	FAXC	6.02	34.3	4.9e-07	1.9e-05
Fibroblast	PHYKPL	1.26	746.5	5e-07	2e-05
Fibroblast	ADAMTS1	4.75	6429.65	5.1e-07	2e-05
Fibroblast	MAST2	1.64	426.15	5.1e-07	2e-05
Fibroblast	ECHDC2	2.76	364.21	5.2e-07	2e-05
Fibroblast	PCDHGA2	4.37	33.18	5.2e-07	2e-05
Fibroblast	AC112206.4	23.71	1.48	5.2e-07	2e-05
Fibroblast	UBE2V1P1	8.71	9.11	5.4e-07	2.1e-05
Fibroblast	LINC02276	23.45	2.34	5.5e-07	2.1e-05
Fibroblast	ABI2	1.54	599.3	5.6e-07	2.2e-05
Fibroblast	AC064853.1	5.99	78.58	5.6e-07	2.2e-05
Fibroblast	GNAI1	3.41	892.48	5.6e-07	2.2e-05
Fibroblast	DPY19L2P4	23.21	1.26	5.6e-07	2.2e-05
Fibroblast	TMED11P	23.42	2.99	5.6e-07	2.2e-05
Fibroblast	TFAP2D	23.16	4.02	5.7e-07	2.2e-05
Fibroblast	PHLDB1	2.53	3127.7	5.7e-07	2.2e-05
Fibroblast	AC105101.1	9.98	15.28	5.9e-07	2.3e-05
Fibroblast	BX088651.4	23.46	0.66	6e-07	2.3e-05
Fibroblast	NFASC	5.82	2520.54	6e-07	2.3e-05
Fibroblast	PITX1	5.12	73.07	6e-07	2.3e-05
Fibroblast	VCL	1.41	2388.89	6.1e-07	2.3e-05
Fibroblast	AL512770.1	14.31	3.41	6.2e-07	2.3e-05
Fibroblast	AC018809.1	8.41	7.42	6.2e-07	2.3e-05
Fibroblast	AC099542.1	11.84	10.3	6.2e-07	2.3e-05
Fibroblast	AL590560.3	4.8	144.76	6.2e-07	2.4e-05
Fibroblast	DKK3	3.82	536	6.3e-07	2.4e-05
Fibroblast	FGF7	5.4	331.82	6.3e-07	2.4e-05
Fibroblast	LRRC66	23.06	6.69	6.4e-07	2.4e-05
Fibroblast	AP001922.1	23.27	2.54	6.6e-07	2.5e-05
Fibroblast	AL022315.1	23.5	3.12	6.7e-07	2.5e-05
Fibroblast	PTPRT	5.25	217.46	6.9e-07	2.6e-05
Fibroblast	AC055855.2	22.99	5.23	7e-07	2.6e-05
Fibroblast	VTN	5.36	170.24	7.1e-07	2.6e-05
Fibroblast	PLEKHA4	4.47	246.3	7.2e-07	2.7e-05
Fibroblast	PPL	5.61	1423.93	7.3e-07	2.7e-05
Fibroblast	CLVS2	10.35	10.52	7.3e-07	2.7e-05
Fibroblast	ADAMTS7	5.13	174.02	7.3e-07	2.7e-05
Fibroblast	KLF15	3.51	73.91	7.4e-07	2.7e-05
Fibroblast	AC044839.3	23.39	5.61	7.5e-07	2.8e-05
Fibroblast	SBSPON	5.33	244.33	7.7e-07	2.8e-05
Fibroblast	AACS	1.72	388.29	8e-07	2.9e-05
Fibroblast	PXK	1.71	608.85	8.1e-07	3e-05
Fibroblast	TRPC1	3.82	80.13	8.3e-07	3e-05
Fibroblast	FHL1	4.35	774.56	8.3e-07	3e-05
Fibroblast	COL6A3	3.61	11789.3	8.3e-07	3e-05
Fibroblast	BEND2	22.89	3.68	8.3e-07	3e-05
Fibroblast	CXCL14	4.84	1351.79	8.3e-07	3e-05
Fibroblast	NAV2	3.88	1581.13	8.4e-07	3e-05
Fibroblast	PRRT2	4.49	82.32	8.5e-07	3.1e-05
Fibroblast	AL512656.1	23.09	1.78	8.6e-07	3.1e-05
Fibroblast	GGCX	2.06	530.06	8.7e-07	3.1e-05
Fibroblast	ANKRD50	2.76	846.97	8.8e-07	3.1e-05
Fibroblast	DENND2B	3.65	901.3	8.8e-07	3.1e-05
Fibroblast	OR10G7	23.11	0.76	9e-07	3.2e-05
Fibroblast	GALK2	1.38	225.06	9.1e-07	3.2e-05
Fibroblast	RERE	1.42	2998.34	9.1e-07	3.2e-05
Fibroblast	NCKAP5L	1.56	964.18	9.1e-07	3.2e-05
Fibroblast	RPL36AP10	22.99	0.98	9.2e-07	3.2e-05
Fibroblast	FOXP1-AS1	23	1.18	9.4e-07	3.3e-05
Fibroblast	COL11A1	5.64	1375.44	9.4e-07	3.3e-05
Fibroblast	HMGN1P4	22.95	3.18	9.6e-07	3.4e-05
Fibroblast	AL133412.1	23.08	3.92	9.7e-07	3.4e-05
Fibroblast	MYH13	6.02	207.01	9.9e-07	3.5e-05
Fibroblast	LINC01768	22.63	6.44	1e-06	3.5e-05
Fibroblast	AC109635.2	9.35	20.84	1e-06	3.5e-05
Fibroblast	NF1P12	22.89	3.9	1e-06	3.5e-05
Fibroblast	PLXNA3	2.03	1052.52	1e-06	3.5e-05
Fibroblast	DNM3OS	4.15	46.18	1e-06	3.6e-05
Fibroblast	AC078785.2	22.68	1.77	1e-06	3.6e-05
Fibroblast	PTPRS	3	673.85	1e-06	3.6e-05
Fibroblast	DDR2	3.36	502.06	1.1e-06	3.6e-05
Fibroblast	PNISR	1.27	2512.16	1.1e-06	3.7e-05
Fibroblast	IGHV1OR15-2	22.86	1.22	1.1e-06	3.7e-05
Fibroblast	APOL1	2.39	777.73	1.1e-06	3.7e-05
Fibroblast	AC008743.1	22.81	2.11	1.1e-06	3.7e-05
Fibroblast	SRPX	5.14	616.12	1.1e-06	3.8e-05
Fibroblast	ACSS3	4.85	108.42	1.1e-06	3.8e-05
Fibroblast	DYNC2H1	2.82	365.41	1.1e-06	3.8e-05
Fibroblast	AL445471.1	22.78	2.02	1.1e-06	3.9e-05
Fibroblast	SOCS2-AS1	3.17	68.88	1.1e-06	3.9e-05
Fibroblast	AC006023.1	22.78	2.44	1.2e-06	3.9e-05
Fibroblast	TVP23CP2	8.8	5.55	1.2e-06	3.9e-05
Fibroblast	AL359510.2	12.58	6.82	1.2e-06	4e-05
Fibroblast	GXYLT2	5.31	99.21	1.2e-06	4e-05
Fibroblast	PAX7	15.28	10.88	1.2e-06	4e-05
Fibroblast	CEP112	4	407.25	1.2e-06	4e-05
Fibroblast	RBMS1	1.27	1694.56	1.2e-06	4e-05
Fibroblast	OSR1	4.98	148.65	1.2e-06	4e-05
Fibroblast	AL590396.2	22.51	1.45	1.2e-06	4e-05
Fibroblast	PCDHB12	5.44	20.52	1.2e-06	4e-05
Fibroblast	ST8SIA6-AS1	3.97	45.25	1.2e-06	4e-05
Fibroblast	MEG9	5.45	69.76	1.2e-06	4e-05
Fibroblast	LINC00523	5.47	59.14	1.2e-06	4e-05
Fibroblast	ASPA	3.63	54.62	1.2e-06	4e-05
Fibroblast	CYGB	3.86	130.63	1.2e-06	4.1e-05
Fibroblast	AC104126.1	22.95	2.29	1.2e-06	4.1e-05
Fibroblast	WNT2	5.99	1107.75	1.2e-06	4.2e-05
Fibroblast	PROSER2	3.38	121.84	1.2e-06	4.2e-05
Fibroblast	TTC28	2.91	1159.89	1.3e-06	4.2e-05
Fibroblast	SELENOM	2.93	256.48	1.3e-06	4.2e-05
Fibroblast	CALD1	4.34	9276.95	1.3e-06	4.3e-05
Fibroblast	MBOAT4	22.67	2.09	1.3e-06	4.3e-05
Fibroblast	PTPRD	4.86	1069.28	1.3e-06	4.4e-05
Fibroblast	NR2F1	4.36	1608.88	1.3e-06	4.4e-05
Fibroblast	SCMH1	1.84	254.33	1.3e-06	4.4e-05
Fibroblast	AC092828.1	3.24	74.82	1.4e-06	4.5e-05
Fibroblast	LMO7DN-IT1	22.36	3.67	1.4e-06	4.6e-05
Fibroblast	AC073283.3	22.59	1.62	1.4e-06	4.6e-05
Fibroblast	ABCA8	4.69	764.37	1.4e-06	4.6e-05
Fibroblast	CCNG2	2.21	466.13	1.4e-06	4.6e-05
Fibroblast	SNORD114-20	4.57	60.66	1.4e-06	4.6e-05
Fibroblast	AHSA2P	1.54	805.67	1.4e-06	4.7e-05
Fibroblast	MEG8	5.45	976.43	1.5e-06	4.7e-05
Fibroblast	LINC02043	22.33	1.09	1.5e-06	4.8e-05
Fibroblast	KNDC1	4.48	108.26	1.5e-06	4.9e-05
Fibroblast	AC079841.1	22.53	0.87	1.5e-06	5e-05
Fibroblast	DPT	4.83	201.96	1.5e-06	5e-05
Fibroblast	DIO3OS	4.42	268.81	1.6e-06	5e-05
Fibroblast	PCSK6	4.58	582.37	1.6e-06	5e-05
Fibroblast	C7	5.52	10745.9	1.6e-06	5.1e-05
Fibroblast	TTLL9	11.01	12.7	1.6e-06	5.1e-05
Fibroblast	NRSN2	2.91	120.93	1.6e-06	5.1e-05
Fibroblast	NFATC4	3.91	426.11	1.6e-06	5.1e-05
Fibroblast	AC025260.1	22.46	1.86	1.6e-06	5.1e-05
Fibroblast	AL355581.1	10.22	13.37	1.6e-06	5.2e-05
Fibroblast	TXN2P1	16.4	3.65	1.6e-06	5.2e-05
Fibroblast	PLEKHH2	4.72	435.86	1.6e-06	5.2e-05
Fibroblast	LMOD1	5.05	817.44	1.6e-06	5.2e-05
Fibroblast	COL27A1	4.04	897.46	1.7e-06	5.3e-05
Fibroblast	AKR1B1	2.03	740.72	1.7e-06	5.5e-05
Fibroblast	AC068205.2	6.84	12.45	1.7e-06	5.5e-05
Fibroblast	LINC02634	22.19	2.28	1.7e-06	5.5e-05
Fibroblast	BMP5	5.73	2004.33	1.7e-06	5.5e-05
Fibroblast	TAGLN	2.3	974.26	1.7e-06	5.5e-05
Fibroblast	CUL7	1.52	482.74	1.7e-06	5.5e-05
Fibroblast	IFT140	2.33	235.2	1.7e-06	5.5e-05
Fibroblast	YJEFN3	2.53	181.95	1.8e-06	5.5e-05
Fibroblast	PP7080	22.4	0.75	1.8e-06	5.5e-05
Fibroblast	SCUBE2	3.98	485.06	1.8e-06	5.5e-05
Fibroblast	AC068448.1	22.39	0.78	1.8e-06	5.6e-05
Fibroblast	PLXNB1	2.92	495.14	1.8e-06	5.6e-05
Fibroblast	SYNPO2	4.18	1469.57	1.8e-06	5.6e-05
Fibroblast	ADAMTS9-AS2	4.98	153.3	1.8e-06	5.6e-05
Fibroblast	TTN-AS1	1.31	353.84	1.8e-06	5.6e-05
Fibroblast	TTC9B	22.13	4.71	1.8e-06	5.6e-05
Fibroblast	LINC01726	22.34	2.21	1.8e-06	5.7e-05
Fibroblast	MMP23B	6.97	27.72	1.8e-06	5.7e-05
Fibroblast	AL096800.1	22.09	3.07	1.9e-06	5.8e-05
Fibroblast	TCP10L2	22.55	1.43	1.9e-06	5.8e-05
Fibroblast	ZMYM4	1.26	896.65	1.9e-06	5.8e-05
Fibroblast	AL162431.3	22.2	1.77	1.9e-06	5.8e-05
Fibroblast	LINC02260	22.15	3.67	1.9e-06	5.8e-05
Fibroblast	MIR2278	15.2	4.45	1.9e-06	5.8e-05
Fibroblast	AC109361.2	22.32	0.95	1.9e-06	5.9e-05
Fibroblast	LRRC37A9P	11.1	9.43	1.9e-06	5.9e-05
Fibroblast	MIR634	22.3	1.66	2e-06	6e-05
Fibroblast	EVC	3.31	466.37	2e-06	6.2e-05
Fibroblast	SERPINF1	3.99	2391.79	2e-06	6.2e-05
Fibroblast	CACNA2D4	3.04	164.17	2.1e-06	6.3e-05
Fibroblast	SCARF2	4.81	298.23	2.2e-06	6.5e-05
Fibroblast	LINC00462	21.97	1.94	2.2e-06	6.5e-05
Fibroblast	CROCCP3	2.95	187.06	2.2e-06	6.5e-05
Fibroblast	AL354893.2	12.82	8.2	2.2e-06	6.6e-05
Fibroblast	PABPC4L	5.64	213.36	2.2e-06	6.6e-05
Fibroblast	DBF4B	2.2	65.76	2.2e-06	6.7e-05
Fibroblast	TYRO3	3.4	247.42	2.3e-06	6.7e-05
Fibroblast	ZNF641	1.4	420.61	2.3e-06	6.7e-05
Fibroblast	EMILIN3	21.56	7.84	2.3e-06	6.7e-05
Fibroblast	POMT2	2.04	208.18	2.3e-06	6.9e-05
Fibroblast	KCNQ1-AS1	22.11	2.05	2.4e-06	7e-05
Fibroblast	SHPRH	1.74	642.49	2.4e-06	7e-05
Fibroblast	KCNK1	5.03	59.27	2.4e-06	7.1e-05
Fibroblast	AC010201.2	9.57	7.22	2.4e-06	7.1e-05
Fibroblast	CSNK1G2-AS1	22.1	1.04	2.4e-06	7.1e-05
Fibroblast	ADGRA2	3.14	2367.32	2.4e-06	7.1e-05
Fibroblast	ENOX1	5.27	139.73	2.4e-06	7.2e-05
Fibroblast	DST	3.12	6518.01	2.4e-06	7.2e-05
Fibroblast	MATN2	5.29	2912.49	2.5e-06	7.2e-05
Fibroblast	CCDC18-AS1	1.59	269.53	2.5e-06	7.3e-05
Fibroblast	LAMA2	4.47	7320.51	2.5e-06	7.4e-05
Fibroblast	LINC00283	21.8	5.42	2.6e-06	7.4e-05
Fibroblast	RBP1	5.85	239.1	2.6e-06	7.6e-05
Fibroblast	SYNE3	1.82	1391.04	2.7e-06	7.7e-05
Fibroblast	AC002460.1	21.98	0.9	2.7e-06	7.9e-05
Fibroblast	ATXN2	1.5	1367.93	2.7e-06	7.9e-05
Fibroblast	NRAP	14.12	12.05	2.7e-06	7.9e-05
Fibroblast	AC023824.3	21.69	3.21	2.7e-06	7.9e-05
Fibroblast	FGFR4	3.37	101.51	2.7e-06	7.9e-05
Fibroblast	SEC22B4P	21.76	1.83	2.8e-06	7.9e-05
Fibroblast	FREM1	4.96	259.43	2.8e-06	8e-05
Fibroblast	CRTC1	1.57	311.96	2.8e-06	8e-05
Fibroblast	AC022034.1	15.73	6.23	2.8e-06	8e-05
Fibroblast	SLIT2	5.09	1787.99	2.8e-06	8.1e-05
Fibroblast	ZNF577	1.82	198.71	2.8e-06	8.1e-05
Fibroblast	NBPF15	2.36	115.93	2.8e-06	8.1e-05
Fibroblast	FOLR3	15.6	12.31	2.8e-06	8.1e-05
Fibroblast	ERLNC1	19.11	5.94	2.9e-06	8.2e-05
Fibroblast	POLR3D	1.5	481.09	2.9e-06	8.2e-05
Fibroblast	PDE4DIPP2	2.26	199.82	2.9e-06	8.2e-05
Fibroblast	TPM2	2.42	1278.25	2.9e-06	8.3e-05
Fibroblast	RARB	4.73	172.27	3e-06	8.4e-05
Fibroblast	AC007728.1	21.92	1.21	3e-06	8.5e-05
Fibroblast	MIR335	16.73	5.25	3e-06	8.5e-05
Fibroblast	PROK1	5.8	342.17	3e-06	8.6e-05
Fibroblast	BAHCC1	2.5	446.53	3.1e-06	8.6e-05
Fibroblast	BRD9P2	22	1.05	3.1e-06	8.7e-05
Fibroblast	LUC7L3	1.96	2954.84	3.1e-06	8.7e-05
Fibroblast	AKAP8L	1.32	1011.65	3.1e-06	8.8e-05
Fibroblast	BBS4	2.28	133.29	3.2e-06	8.9e-05
Fibroblast	RPS24P16	21.87	0.73	3.2e-06	8.9e-05
Fibroblast	CALCOCO1	1.22	1476.99	3.2e-06	9e-05
Fibroblast	NALCN	4.98	261.07	3.2e-06	9e-05
Fibroblast	AC110741.2	21.61	2.11	3.2e-06	9e-05
Fibroblast	AC009102.3	12.43	6.13	3.3e-06	9.1e-05
Fibroblast	AL161729.1	9.95	12.86	3.3e-06	9.3e-05
Fibroblast	TRMT44	2.23	291.82	3.3e-06	9.3e-05
Fibroblast	MIR1915HG	3.54	90.51	3.4e-06	9.4e-05
Fibroblast	LINC02105	21.6	1.22	3.4e-06	9.4e-05
Fibroblast	HEMK1	2.04	306.5	3.4e-06	9.5e-05
Fibroblast	CGB2	21.76	1.54	3.5e-06	9.6e-05
Fibroblast	TSC1	1.21	916.6	3.5e-06	9.7e-05
Fibroblast	ZNF606	2.12	119.47	3.6e-06	9.9e-05
Fibroblast	C1orf198	2.69	638.16	3.6e-06	9.9e-05
Fibroblast	AC091151.1	21.69	1.62	3.7e-06	0.0001
Fibroblast	TRAJ6	22.12	2.32	3.7e-06	0.0001
Fibroblast	ZNF514	1.71	208.65	3.7e-06	0.0001
Fibroblast	DNAH8	3.9	241.67	3.8e-06	0.0001
Fibroblast	PRRT3-AS1	9.63	8.94	3.8e-06	0.0001
Fibroblast	LINC01363	21.39	3.19	3.9e-06	0.00011
Fibroblast	HMX3	21.65	1.1	3.9e-06	0.00011
Fibroblast	OLFML2A	4.32	332.03	3.9e-06	0.00011
Fibroblast	SGCB	2.51	365.79	3.9e-06	0.00011
Fibroblast	EYA4	9	25.85	3.9e-06	0.00011
Fibroblast	ANP32D	9.5	5.75	3.9e-06	0.00011
Fibroblast	KIAA1328	2.19	234.98	4e-06	0.00011
Fibroblast	DDX39BP2	21.59	1.98	4e-06	0.00011
Fibroblast	COL5A3	4.08	1529.91	4e-06	0.00011
Fibroblast	LINC01446	4.42	46.91	4e-06	0.00011
Fibroblast	GAS1RR	10.28	7.02	4.1e-06	0.00011
Fibroblast	POLI	1.51	241.73	4.1e-06	0.00011
Fibroblast	COL3A1	4.82	26582.2	4.1e-06	0.00011
Fibroblast	SLC19A3	5.26	1022.22	4.3e-06	0.00011
Fibroblast	C1QTNF1	3.54	472.73	4.3e-06	0.00011
Fibroblast	EFNA5	3.22	103.73	4.3e-06	0.00012
Fibroblast	AC015802.3	21.33	1.47	4.4e-06	0.00012
Fibroblast	TUB	3.64	202.73	4.4e-06	0.00012
Fibroblast	LINC01095	13.02	13.72	4.6e-06	0.00012
Fibroblast	AC006213.6	21.25	1.92	4.6e-06	0.00012
Fibroblast	FIP1L1	1.74	613.15	4.7e-06	0.00012
Fibroblast	PKNOX2	4.71	260.29	4.7e-06	0.00012
Fibroblast	EMILIN1	3.79	730.6	4.7e-06	0.00012
Fibroblast	SNORD114-11	5.44	17.66	4.7e-06	0.00012
Fibroblast	LINC01349	21.37	3.91	4.7e-06	0.00012
Fibroblast	ATN1	1.64	2488.35	4.7e-06	0.00012
Fibroblast	GSG1L	5.35	21.04	4.7e-06	0.00012
Fibroblast	PCDHGB2	4.74	53.25	4.8e-06	0.00012
Fibroblast	KC877982.1	21.25	1.39	4.8e-06	0.00012
Fibroblast	OR10H3	21.29	2.29	4.8e-06	0.00013
Fibroblast	GJA10	21.19	2.9	4.9e-06	0.00013
Fibroblast	AC080038.1	20.9	6.26	4.9e-06	0.00013
Fibroblast	AC104076.1	21.39	2.17	4.9e-06	0.00013
Fibroblast	AC079210.1	21.38	1.07	4.9e-06	0.00013
Fibroblast	LAMC1	3.68	11005.1	5e-06	0.00013
Fibroblast	C11orf80	3.25	67.06	5e-06	0.00013
Fibroblast	AC092924.1	21.36	2.01	5.1e-06	0.00013
Fibroblast	TP73-AS1	1.43	287.56	5.1e-06	0.00013
Fibroblast	DEPDC1-AS1	21.34	3.78	5.1e-06	0.00013
Fibroblast	APOA4	21.6	1.41	5.1e-06	0.00013
Fibroblast	AC009567.2	21.34	3.8	5.1e-06	0.00013
Fibroblast	CYP24A1	4.59	78.81	5.2e-06	0.00013
Fibroblast	AC027176.2	21.13	2.18	5.2e-06	0.00013
Fibroblast	FBXO40	11.74	11.92	5.5e-06	0.00014
Fibroblast	ANK3-DT	16.4	5.07	5.5e-06	0.00014
Fibroblast	ADCY5	3.59	151.37	5.6e-06	0.00014
Fibroblast	AC126118.1	10.88	7.71	5.6e-06	0.00014
Fibroblast	MAGEA11	8.05	44.19	5.6e-06	0.00014
Fibroblast	KIAA0513	1.91	582.47	5.6e-06	0.00014
Fibroblast	ITGA11	5.17	100.63	5.7e-06	0.00014
Fibroblast	OR51F5P	21.23	5.64	5.7e-06	0.00014
Fibroblast	COL21A1	4.91	435.82	5.7e-06	0.00014
Fibroblast	LTBP3	2.16	1689.89	5.7e-06	0.00014
Fibroblast	DMPK	2.82	418.07	5.7e-06	0.00014
Fibroblast	PDZRN4	4.82	202.36	5.7e-06	0.00014
Fibroblast	LZTR1	1.34	199.69	5.7e-06	0.00014
Fibroblast	EGFEM1P	4.23	118.77	5.8e-06	0.00015
Fibroblast	VEGFD	18.68	5.08	5.8e-06	0.00015
Fibroblast	PCDH10	5.18	1280.79	5.9e-06	0.00015
Fibroblast	MYH10	3.88	3566.89	6e-06	0.00015
Fibroblast	PLCE1	4.12	253.85	6e-06	0.00015
Fibroblast	ASPG	5.51	70.63	6e-06	0.00015
Fibroblast	CREB3L1	5.63	943.58	6.1e-06	0.00015
Fibroblast	APBB2	2.79	914.51	6.1e-06	0.00015
Fibroblast	ASAP3	4.03	306.08	6.4e-06	0.00016
Fibroblast	AC092718.4	20.95	1.73	6.4e-06	0.00016
Fibroblast	ERC1	1.21	2250.61	6.4e-06	0.00016
Fibroblast	FGF10	5.38	203.86	6.4e-06	0.00016
Fibroblast	AL356475.1	20.94	3.5	6.5e-06	0.00016
Fibroblast	ANGPTL1	5.29	859.67	6.5e-06	0.00016
Fibroblast	STX2	1.66	336.65	6.6e-06	0.00016
Fibroblast	SLC35C1	2.09	313.66	6.7e-06	0.00016
Fibroblast	DNASE1	1.46	336.16	6.8e-06	0.00017
Fibroblast	CRISPLD2	2.98	3601.42	6.8e-06	0.00017
Fibroblast	LINC01153	20.87	1.61	6.8e-06	0.00017
Fibroblast	NDN	5.23	379.1	6.8e-06	0.00017
Fibroblast	NINL	3.1	162.47	6.8e-06	0.00017
Fibroblast	IP6K3	5.03	132.04	6.8e-06	0.00017
Fibroblast	CDKN1C	2.58	1378.06	6.9e-06	0.00017
Fibroblast	BASP1-AS1	3.77	19.85	6.9e-06	0.00017
Fibroblast	EMX2OS	7.58	41.84	6.9e-06	0.00017
Fibroblast	ADAMTSL2	4.8	98.34	6.9e-06	0.00017
Fibroblast	BEND6	3.64	49.35	7e-06	0.00017
Fibroblast	SNORD114-30	20.86	2.3	7.1e-06	0.00017
Fibroblast	ZNF585B	2.13	98.8	7.1e-06	0.00017
Fibroblast	BMS1P8	4.92	31.24	7.2e-06	0.00017
Fibroblast	RBMS3	3.66	529.64	7.2e-06	0.00017
Fibroblast	C6	5.57	54.08	7.2e-06	0.00018
Fibroblast	MTCYBP12	21.07	0.63	7.2e-06	0.00018
Fibroblast	PTPN13	2.3	238.48	7.2e-06	0.00018
Fibroblast	EP400P1	1.94	359.25	7.3e-06	0.00018
Fibroblast	SPEF2	2.92	317.6	7.4e-06	0.00018
Fibroblast	NR2F1-AS1	4.59	159.25	7.5e-06	0.00018
Fibroblast	BNC2	2.66	445.82	7.5e-06	0.00018
Fibroblast	F3	4.08	2552.93	7.6e-06	0.00018
Fibroblast	WDR86	3.01	127.29	7.7e-06	0.00018
Fibroblast	FER	1.48	539.18	7.9e-06	0.00019
Fibroblast	TRIP6	2.04	238.58	7.9e-06	0.00019
Fibroblast	WNT9A	3.6	94.35	7.9e-06	0.00019
Fibroblast	ALMS1	1.62	1107.75	7.9e-06	0.00019
Fibroblast	PHYHD1	3.42	62.68	8e-06	0.00019
Fibroblast	AFAP1L2	3.31	514.88	8.1e-06	0.00019
Fibroblast	EPPIN	10.23	16.89	8.1e-06	0.00019
Fibroblast	IGDCC4	5.54	629.19	8.1e-06	0.00019
Fibroblast	ADGRD1	3.43	1177.12	8.1e-06	0.00019
Fibroblast	GOLGA2	1.3	1486.03	8.1e-06	0.00019
Fibroblast	AL136116.2	20.89	2.33	8.2e-06	0.00019
Fibroblast	SLC22A3	4.99	455.24	8.2e-06	0.0002
Fibroblast	SNAP47	2.58	343.85	8.3e-06	0.0002
Fibroblast	HOXC10	6.52	16.56	8.3e-06	0.0002
Fibroblast	MYO9A	1.41	1322.38	8.3e-06	0.0002
Fibroblast	AL512649.2	20.87	1.07	8.4e-06	0.0002
Fibroblast	LRCH2	4.47	181.61	8.4e-06	0.0002
Fibroblast	ADH1B	3.67	74.18	8.6e-06	0.0002
Fibroblast	HDAC8	1.4	198.09	8.6e-06	0.0002
Fibroblast	IGF2	4.07	41395.1	8.6e-06	0.0002
Fibroblast	SORBS3	2.24	1286.36	8.6e-06	0.0002
Fibroblast	XYLT2	1.94	299.56	8.7e-06	0.0002
Fibroblast	FUNDC2P4	20.64	2.58	8.7e-06	0.0002
Fibroblast	COL9A1	8.31	22.72	8.7e-06	0.0002
Fibroblast	CYP2W1	6.07	30.75	8.8e-06	0.00021
Fibroblast	SCRN1	1.92	559.08	8.8e-06	0.00021
Fibroblast	EPB41L5	2.37	300.98	8.9e-06	0.00021
Fibroblast	AC090114.3	1.71	114.09	8.9e-06	0.00021
Fibroblast	RAB5CP1	20.98	1.82	8.9e-06	0.00021
Fibroblast	AL117190.1	4.95	88.44	9e-06	0.00021
Fibroblast	AL606760.4	20.82	0.97	9e-06	0.00021
Fibroblast	FTX	1.76	1181.18	9.1e-06	0.00021
Fibroblast	CNTN5	5.12	180.64	9.2e-06	0.00021
Fibroblast	TRUB1	1.48	118.58	9.2e-06	0.00021
Fibroblast	TWIST2	4.94	88.39	9.2e-06	0.00021
Fibroblast	STK36	1.65	140.01	9.2e-06	0.00021
Fibroblast	INTS11	1.36	845.33	9.3e-06	0.00022
Fibroblast	TCEA3	2.58	188.19	9.4e-06	0.00022
Fibroblast	KAT6B	1.56	1684.48	9.4e-06	0.00022
Fibroblast	PAPLN	4.06	396.36	9.4e-06	0.00022
Fibroblast	SNORD114-28	7.86	65.35	9.5e-06	0.00022
Fibroblast	SSTR1	5.79	104.34	9.8e-06	0.00022
Fibroblast	SPINK13	20.67	4.98	9.8e-06	0.00022
Fibroblast	FBXL8	3.81	29.83	9.9e-06	0.00023
Fibroblast	PCDHB11	4.36	36.51	1e-05	0.00023
Fibroblast	SORBS2	4.73	1519.14	1e-05	0.00023
Fibroblast	SCUBE1	3.95	190.49	1e-05	0.00023
Fibroblast	CEP290	1.82	483.91	1e-05	0.00024
Fibroblast	GATA4	7.44	305.26	1e-05	0.00024
Fibroblast	AL132780.2	4.66	27.98	1e-05	0.00024
Fibroblast	LINC02217	16.81	6.28	1e-05	0.00024
Fibroblast	LINC00893	1.93	93.07	1.1e-05	0.00024
Fibroblast	AC112493.1	4.89	18.19	1.1e-05	0.00024
Fibroblast	GLIS2	3.76	357.35	1.1e-05	0.00024
Fibroblast	CCDC102B	3.87	516.54	1.1e-05	0.00025
Fibroblast	CTHRC1	5.07	477.05	1.1e-05	0.00025
Fibroblast	LINC02555	20.77	1.18	1.1e-05	0.00025
Fibroblast	GNG12-AS1	10.63	9.97	1.1e-05	0.00025
Fibroblast	PHYHIP	4.3	66.49	1.1e-05	0.00025
Fibroblast	ISM1	4.33	507.1	1.1e-05	0.00025
Fibroblast	RPSAP49	20.48	2.16	1.1e-05	0.00025
Fibroblast	CCDC8	5.3	318.58	1.1e-05	0.00026
Fibroblast	PRIMA1	4.91	77.59	1.1e-05	0.00026
Fibroblast	LINC02853	20.49	3.68	1.1e-05	0.00026
Fibroblast	KIZ	2.19	223.67	1.2e-05	0.00026
Fibroblast	AC018442.1	2.83	29.5	1.2e-05	0.00026
Fibroblast	ASPN	6.98	13.76	1.2e-05	0.00026
Fibroblast	AP002498.1	20.53	2	1.2e-05	0.00026
Fibroblast	MIR409	20.33	1.54	1.2e-05	0.00026
Fibroblast	BCO2	4.31	165.87	1.2e-05	0.00026
Fibroblast	NRXN2	2.56	87.02	1.2e-05	0.00026
Fibroblast	EIF4A1P9	20.52	2.32	1.2e-05	0.00027
Fibroblast	CROCC	1.48	666.89	1.2e-05	0.00027
Fibroblast	AC022031.2	4.44	39.94	1.2e-05	0.00027
Fibroblast	LINC01924	20.43	1.93	1.2e-05	0.00027
Fibroblast	PCOLCE2	4.74	397.41	1.2e-05	0.00027
Fibroblast	TMEM106B	1.78	781.01	1.2e-05	0.00028
Fibroblast	PLA2G2A	4.77	1091.89	1.3e-05	0.00028
Fibroblast	RAET1E	11.51	6.98	1.3e-05	0.00028
Fibroblast	UGDH	1.58	328.57	1.3e-05	0.00028
Fibroblast	AC129807.1	18.25	4.32	1.3e-05	0.00028
Fibroblast	CHRNA4	17.27	7.49	1.3e-05	0.00028
Fibroblast	SYCE1	5.13	228.69	1.3e-05	0.00028
Fibroblast	GABRE	4.63	1748.14	1.3e-05	0.00029
Fibroblast	NOL3	3.61	130.45	1.3e-05	0.00029
Fibroblast	ARSJ	4.68	141.94	1.3e-05	0.00029
Fibroblast	DES	4.33	781.91	1.3e-05	0.00029
Fibroblast	RTL1	6.4	103.32	1.3e-05	0.00029
Fibroblast	CCDC9B	3	100.32	1.3e-05	0.00029
Fibroblast	PRKD1	4.47	129.91	1.3e-05	0.00029
Fibroblast	AC008703.1	20.31	7.27	1.3e-05	0.00029
Fibroblast	AC117489.1	5.93	17.52	1.4e-05	0.00029
Fibroblast	GPHB5	20.46	1.96	1.4e-05	0.0003
Fibroblast	ACOT11	3.35	131.67	1.4e-05	0.0003
Fibroblast	AC024589.3	20.39	0.7	1.4e-05	0.0003
Fibroblast	TMC3-AS1	3.94	47.95	1.4e-05	0.0003
Fibroblast	AP001528.1	5.86	30.02	1.4e-05	0.0003
Fibroblast	TRAF3IP2-AS1	2.02	86.03	1.4e-05	0.0003
Fibroblast	PCDHGA7	4.55	56.73	1.4e-05	0.0003
Fibroblast	B3GNT9	3.22	164.76	1.4e-05	0.0003
Fibroblast	AC015911.6	20.54	2.18	1.4e-05	0.0003
Fibroblast	AC008073.2	20.15	1.34	1.4e-05	0.00031
Fibroblast	FLYWCH1P1	20.15	2.53	1.4e-05	0.00031
Fibroblast	DMD	3.62	440.97	1.5e-05	0.00031
Fibroblast	OR4X1	20.25	1.58	1.5e-05	0.00031
Fibroblast	LINC00951	20.52	1.32	1.5e-05	0.00031
Fibroblast	HAPLN1	4.85	551.12	1.5e-05	0.00031
Fibroblast	LINC02620	20.14	2.28	1.5e-05	0.00031
Fibroblast	AC004890.1	15.57	2.21	1.5e-05	0.00032
Fibroblast	AC005537.1	8.82	7.72	1.5e-05	0.00032
Fibroblast	ADAM5	18.47	5.01	1.5e-05	0.00032
Fibroblast	OTOR	12.76	9.47	1.5e-05	0.00032
Fibroblast	SNTG2	11.39	9.72	1.5e-05	0.00032
Fibroblast	AC007992.1	20.25	1.65	1.5e-05	0.00032
Fibroblast	AP006285.1	15.08	6.2	1.5e-05	0.00032
Fibroblast	MTND1P11	4.41	24.84	1.5e-05	0.00032
Fibroblast	LINC02614	3.63	62.74	1.5e-05	0.00033
Fibroblast	TRAM2	2.03	1103.68	1.5e-05	0.00033
Fibroblast	LYPD6	4.96	295.14	1.6e-05	0.00033
Fibroblast	HGF	4.46	4955.68	1.6e-05	0.00033
Fibroblast	PIEZO1	1.24	3258.56	1.6e-05	0.00033
Fibroblast	AC073324.1	11.33	8.79	1.6e-05	0.00033
Fibroblast	ENAH	3.91	1066.15	1.6e-05	0.00033
Fibroblast	LINC02223	20.17	3.96	1.6e-05	0.00033
Fibroblast	MBNL2	1.57	1029.1	1.6e-05	0.00033
Fibroblast	DBN1	1.87	388.48	1.6e-05	0.00033
Fibroblast	PCDHA3	20.05	0.99	1.6e-05	0.00034
Fibroblast	VN1R46P	20.14	2.72	1.6e-05	0.00034
Fibroblast	PRKCA	1.58	617.7	1.6e-05	0.00034
Fibroblast	GALNS	1.35	348.09	1.6e-05	0.00034
Fibroblast	AP005119.2	6.59	34.48	1.6e-05	0.00034
Fibroblast	SLC9A9-AS2	16.88	4.17	1.6e-05	0.00034
Fibroblast	COL1A2	4.14	11123.2	1.7e-05	0.00035
Fibroblast	LINC01695	4.52	102.18	1.7e-05	0.00035
Fibroblast	VSTM2A	15.11	10.5	1.7e-05	0.00035
Fibroblast	AC025165.4	19.93	3.75	1.7e-05	0.00035
Fibroblast	SRD5A2P1	20.17	1.2	1.7e-05	0.00035
Fibroblast	RPS20P20	20.11	3.36	1.7e-05	0.00035
Fibroblast	LINC02109	4.82	32.82	1.7e-05	0.00035
Fibroblast	LAMC3	4.29	3209.92	1.7e-05	0.00035
Fibroblast	TEX15	9.39	27.1	1.7e-05	0.00035
Fibroblast	MIR4257	16.66	2.89	1.7e-05	0.00035
Fibroblast	MAGI3	2.75	640.99	1.7e-05	0.00035
Fibroblast	TFAP4	1.47	96.54	1.7e-05	0.00035
Fibroblast	AC135178.5	20.09	3.61	1.7e-05	0.00036
Fibroblast	AL355103.1	20.06	5.59	1.7e-05	0.00036
Fibroblast	C1R	4.61	1210.07	1.8e-05	0.00036
Fibroblast	AHI1	1.72	496.34	1.8e-05	0.00036
Fibroblast	EGFL6	4.93	5759.82	1.8e-05	0.00037
Fibroblast	ZNF451-AS1	9.3	7.17	1.8e-05	0.00037
Fibroblast	GARNL3	3.06	92.51	1.8e-05	0.00037
Fibroblast	MYO18A	1.37	2046.61	1.8e-05	0.00037
Fibroblast	MIR1193	14.24	7.03	1.8e-05	0.00037
Fibroblast	ZNF471	3.27	137.06	1.8e-05	0.00037
Fibroblast	SNORD114-12	6.32	243.4	1.8e-05	0.00037
Fibroblast	AC019118.2	20.05	3.41	1.8e-05	0.00038
Fibroblast	ROR2	4.52	237.88	1.8e-05	0.00038
Fibroblast	CDH11	5.04	3734.01	1.9e-05	0.00038
Fibroblast	TUBB8B	15.56	4.77	1.9e-05	0.00038
Fibroblast	CIBAR1	3.8	86.49	1.9e-05	0.00039
Fibroblast	TSHR	3.51	20.47	1.9e-05	0.00039
Fibroblast	AC044839.1	19.77	6.03	1.9e-05	0.00039
Fibroblast	TCEAL4	2.15	679.37	1.9e-05	0.00039
Fibroblast	AL132640.1	20.08	1.03	1.9e-05	0.00039
Fibroblast	KRT18P8	19.86	1.12	1.9e-05	0.00039
Fibroblast	HSPB2	10.27	5.56	1.9e-05	0.00039
Fibroblast	ABI3BP	4.28	886.14	1.9e-05	0.00039
Fibroblast	SLC6A15	4.66	61.28	1.9e-05	0.00039
Fibroblast	ZNF84	1.54	331.27	1.9e-05	0.0004
Fibroblast	AC027348.1	19.81	1.85	2e-05	0.0004
Fibroblast	ASCL5	20.02	0.93	2e-05	0.0004
Fibroblast	PITX2	4.9	859.35	2e-05	0.0004
Fibroblast	PDZRN3	5.17	986.02	2e-05	0.0004
Fibroblast	TCF21	5.18	2328.47	2e-05	0.0004
Fibroblast	AC117482.1	19.95	5.89	2e-05	0.0004
Fibroblast	SMTN	2.25	681.97	2e-05	0.0004
Fibroblast	AC092865.1	19.96	2.69	2e-05	0.00041
Fibroblast	CACNA1C	4.01	501.8	2e-05	0.00041
Fibroblast	PRICKLE1	2.52	289.35	2e-05	0.00041
Fibroblast	ROBO2	4.44	263.12	2e-05	0.00041
Fibroblast	HOATZ	19.76	7.05	2.1e-05	0.00042
Fibroblast	DNM1P34	19.9	0.97	2.1e-05	0.00043
Fibroblast	ARSI	3.99	80.88	2.1e-05	0.00043
Fibroblast	LOXL1	4.12	376.33	2.1e-05	0.00043
Fibroblast	MBNL3	2.29	2798.05	2.2e-05	0.00044
Fibroblast	TMEM184A	4.25	99.76	2.2e-05	0.00044
Fibroblast	TRIP10	2.77	1273.86	2.2e-05	0.00044
Fibroblast	AC009336.2	20.07	4.08	2.2e-05	0.00044
Fibroblast	OR9Q1	19.8	7.11	2.2e-05	0.00044
Fibroblast	AMOTL1	3.49	1629.59	2.2e-05	0.00044
Fibroblast	VCAM1	3.86	1171.36	2.2e-05	0.00044
Fibroblast	AC007906.2	5.01	18.72	2.2e-05	0.00045
Fibroblast	HMGCLL1	5.3	72.39	2.3e-05	0.00045
Fibroblast	AC090283.1	19.91	1.76	2.3e-05	0.00045
Fibroblast	STC2	4.14	246.74	2.3e-05	0.00045
Fibroblast	INVS	1.27	284.34	2.3e-05	0.00045
Fibroblast	ZFYVE9	2.97	219.23	2.3e-05	0.00045
Fibroblast	AC017048.3	19.86	0.81	2.3e-05	0.00045
Fibroblast	RPL22P24	20.03	0.88	2.3e-05	0.00046
Fibroblast	RPA2P2	20.01	3.78	2.3e-05	0.00046
Fibroblast	RADX	5.6	50.49	2.3e-05	0.00046
Fibroblast	SDHAP1	1.77	205.89	2.3e-05	0.00046
Fibroblast	TRGJP1	19.77	1.38	2.4e-05	0.00047
Fibroblast	PCMTD2	1.37	665.98	2.4e-05	0.00047
Fibroblast	TMEM161BP1	19.71	2.96	2.4e-05	0.00047
Fibroblast	UGT3A2	19.58	3.25	2.4e-05	0.00047
Fibroblast	HERC2P10	2.77	76.27	2.4e-05	0.00048
Fibroblast	BHMT2	9.1	6.63	2.4e-05	0.00048
Fibroblast	ARHGEF6	1.58	1716.87	2.5e-05	0.00048
Fibroblast	PEAR1	3	350.55	2.5e-05	0.00049
Fibroblast	LINC01248	19.73	1.67	2.5e-05	0.00049
Fibroblast	AIF1L	3.2	284.55	2.5e-05	0.00049
Fibroblast	SLC44A3-AS1	4.58	54.46	2.5e-05	0.0005
Fibroblast	FGFR1	1.74	1843.62	2.6e-05	0.0005
Fibroblast	SNORD114-3	4.51	389.39	2.6e-05	0.0005
Fibroblast	MYO10	3.54	2274.52	2.6e-05	0.00051
Fibroblast	RBFOX2	2.95	792.34	2.6e-05	0.00051
Fibroblast	AC016877.2	19.63	4.06	2.6e-05	0.00051
Fibroblast	AC145676.1	19.44	4.4	2.6e-05	0.00051
Fibroblast	OPTN	1.46	1329.36	2.6e-05	0.00051
Fibroblast	ARL5AP3	19.65	3.77	2.6e-05	0.00051
Fibroblast	NFAT5	1.3	5808.71	2.6e-05	0.00051
Fibroblast	COL15A1	4.57	8123.67	2.6e-05	0.00051
Fibroblast	AC004012.1	19.7	0.87	2.7e-05	0.00051
Fibroblast	AL596442.2	19.66	2.63	2.7e-05	0.00052
Fibroblast	ZNF720P1	19.69	1.16	2.7e-05	0.00052
Fibroblast	DSEL	3.88	316.32	2.7e-05	0.00052
Fibroblast	PLEKHA5	2.13	708.75	2.7e-05	0.00052
Fibroblast	FRZB	3.89	295.72	2.7e-05	0.00053
Fibroblast	LINC02621	19.62	1.38	2.7e-05	0.00053
Fibroblast	LINC02086	12.16	8.06	2.7e-05	0.00053
Fibroblast	AC090510.1	10.7	5.28	2.8e-05	0.00053
Fibroblast	SPACA1	19.58	5.02	2.8e-05	0.00053
Fibroblast	RPL21P30	19.66	0.78	2.8e-05	0.00054
Fibroblast	MTMR9LP	3.67	120.4	2.8e-05	0.00054
Fibroblast	CFL2	2.94	225.76	2.8e-05	0.00054
Fibroblast	CSGALNACT1	1.73	948.71	2.8e-05	0.00054
Fibroblast	LINC01477	19.4	4.84	2.8e-05	0.00054
Fibroblast	AL135878.1	9.35	7.89	2.9e-05	0.00055
Fibroblast	AL731567.1	19.58	3.64	2.9e-05	0.00055
Fibroblast	AC000093.1	19.58	2.12	2.9e-05	0.00055
Fibroblast	SLC44A3	6.16	20.28	2.9e-05	0.00055
Fibroblast	AC145423.1	15.77	3.36	2.9e-05	0.00055
Fibroblast	MRC2	2.98	560.06	2.9e-05	0.00055
Fibroblast	LINC02251	19.64	0.67	2.9e-05	0.00055
Fibroblast	PTS	1.3	136.66	2.9e-05	0.00056
Fibroblast	RUNX1T1	4.06	559.02	3e-05	0.00056
Fibroblast	DUXAP1	19.79	2.62	3e-05	0.00056
Fibroblast	AC087633.2	3.36	26.22	3e-05	0.00056
Fibroblast	AC108673.1	19.54	1.92	3e-05	0.00057
Fibroblast	LAMA4	4.21	2228.53	3e-05	0.00057
Fibroblast	HOXC4	4.39	98.33	3e-05	0.00057
Fibroblast	PHKA1-AS1	19.56	1.26	3.1e-05	0.00057
Fibroblast	ZNF705A	19.4	1	3.1e-05	0.00058
Fibroblast	ZNF454	4.22	26.01	3.1e-05	0.00058
Fibroblast	AP005131.5	19.55	1.28	3.1e-05	0.00058
Fibroblast	MIR329-2	19.42	0.58	3.1e-05	0.00058
Fibroblast	AC107952.2	19.44	0.75	3.1e-05	0.00059
Fibroblast	NBPF3	2.69	181.45	3.1e-05	0.00059
Fibroblast	AP002892.2	19.32	1.22	3.1e-05	0.00059
Fibroblast	CSNK1A1P1	4.62	140.47	3.1e-05	0.00059
Fibroblast	HERC5	1.22	190.66	3.1e-05	0.00059
Fibroblast	SERPINH1	2.59	1556.17	3.2e-05	0.00059
Fibroblast	IGHV1-17	19.69	5.16	3.2e-05	0.00059
Fibroblast	HSPG2	2.87	5106.7	3.2e-05	0.00059
Fibroblast	PCDHB5	4.13	21.54	3.2e-05	0.00059
Fibroblast	TRAF3IP1	1.45	295.64	3.2e-05	0.00059
Fibroblast	AC004816.2	19.43	4.27	3.2e-05	0.00059
Fibroblast	FZD2	4.62	62.63	3.2e-05	0.0006
Fibroblast	AL390334.1	5.16	32.25	3.2e-05	0.0006
Fibroblast	AL365255.1	15.19	5.75	3.2e-05	0.0006
Fibroblast	SPARC	3.57	14701.2	3.3e-05	0.0006
Fibroblast	FIBIN	4.72	102.02	3.3e-05	0.00061
Fibroblast	LINC00648	4.15	34.76	3.3e-05	0.00061
Fibroblast	ODF1	19.23	2.52	3.3e-05	0.00061
Fibroblast	ANKRD1	6.29	67.63	3.3e-05	0.00061
Fibroblast	LINC01532	19.51	1.27	3.3e-05	0.00061
Fibroblast	AL021392.1	18.4	5.31	3.3e-05	0.00061
Fibroblast	AC074140.1	19.24	2.61	3.3e-05	0.00061
Fibroblast	AP000857.2	19.39	2.77	3.3e-05	0.00061
Fibroblast	MTCO1P28	19.27	4.83	3.3e-05	0.00061
Fibroblast	LRRC7	4.25	49.64	3.3e-05	0.00061
Fibroblast	ARPC3P2	14.14	3.26	3.4e-05	0.00061
Fibroblast	DLG3-AS1	19.46	0.49	3.4e-05	0.00061
Fibroblast	RCOR3	1.21	452.83	3.4e-05	0.00061
Fibroblast	MC2R	19.36	5.06	3.4e-05	0.00062
Fibroblast	MIR574	19.44	1.35	3.4e-05	0.00062
Fibroblast	AC096576.1	19.21	4.22	3.4e-05	0.00062
Fibroblast	PGM5P4	19.36	1.22	3.4e-05	0.00063
Fibroblast	C10orf120	19.58	3.83	3.5e-05	0.00063
Fibroblast	AC010967.3	19.34	3.8	3.5e-05	0.00063
Fibroblast	AL161912.2	17.41	4.46	3.5e-05	0.00064
Fibroblast	POU6F2	4.38	136.52	3.5e-05	0.00064
Fibroblast	COL5A2	3.98	2999.61	3.5e-05	0.00064
Fibroblast	AC091305.1	19.37	1.24	3.5e-05	0.00064
Fibroblast	TULP3	1.97	198.54	3.6e-05	0.00065
Fibroblast	AC018742.1	19.37	0.86	3.6e-05	0.00065
Fibroblast	RHOBTB2	1.85	351.11	3.6e-05	0.00066
Fibroblast	AC007563.2	4.46	32.81	3.6e-05	0.00066
Fibroblast	AL355482.2	19.28	4.07	3.6e-05	0.00066
Fibroblast	MFAP4	4.03	1085.85	3.6e-05	0.00066
Fibroblast	SIN3B	1.24	1633.57	3.7e-05	0.00066
Fibroblast	SLC25A16	1.21	188.95	3.7e-05	0.00066
Fibroblast	TGFB3	2.88	428.96	3.7e-05	0.00066
Fibroblast	MTERF2	2.34	97.02	3.7e-05	0.00066
Fibroblast	SYPL2	4.48	45.4	3.7e-05	0.00067
Fibroblast	ARMC9	3.21	153.83	3.7e-05	0.00067
Fibroblast	ARHGEF17	3.06	1117.03	3.7e-05	0.00067
Fibroblast	SAMD5	4.83	735	3.8e-05	0.00068
Fibroblast	ELF5	10.51	10.57	3.8e-05	0.00068
Fibroblast	AC027228.2	19.24	6.57	3.8e-05	0.00068
Fibroblast	SOD3	4.77	755.84	3.8e-05	0.00068
Fibroblast	AL355314.1	19.26	2.45	3.8e-05	0.00069
Fibroblast	ARHGEF10	4.05	48.98	3.8e-05	0.00069
Fibroblast	LINC02180	19.05	3.65	3.8e-05	0.00069
Fibroblast	RNA5SP169	19.29	2.26	3.8e-05	0.00069
Fibroblast	NKX2-3	19.48	1.07	3.9e-05	0.00069
Fibroblast	CKB	2.77	101.95	3.9e-05	0.0007
Fibroblast	AC022001.1	19.14	1.13	3.9e-05	0.0007
Fibroblast	ANGPT1	4.31	305.28	3.9e-05	0.0007
Fibroblast	ARHGAP28	4.43	427.29	3.9e-05	0.0007
Fibroblast	HYAL4	4.03	51.81	3.9e-05	0.0007
Fibroblast	C1QTNF7	4.14	139.16	3.9e-05	0.0007
Fibroblast	TBX2	3.93	1794.36	3.9e-05	0.0007
Fibroblast	KIF7	3.66	196.07	4e-05	0.0007
Fibroblast	TBC1D32	2.1	175.93	4e-05	0.00071
Fibroblast	NREP	1.69	264.37	4e-05	0.00071
Fibroblast	ACKR1	5.74	137.57	4e-05	0.00071
Fibroblast	CT55	19.23	2.01	4e-05	0.00071
Fibroblast	PDLIM3	3.63	149.22	4e-05	0.00071
Fibroblast	DPYSL3	4	436.36	4e-05	0.00071
Fibroblast	AL592437.1	19.16	1.32	4e-05	0.00071
Fibroblast	KAZN	3.31	244.61	4e-05	0.00071
Fibroblast	MYO1E	2.48	1448.57	4e-05	0.00071
Fibroblast	TRIM63	4.56	26.26	4e-05	0.00071
Fibroblast	DAAM1	1.35	832.07	4e-05	0.00071
Fibroblast	EEF1A1P21	18.99	4.54	4e-05	0.00071
Fibroblast	APOD	5.69	1964.75	4e-05	0.00072
Fibroblast	AP003396.2	19.22	1.99	4e-05	0.00072
Fibroblast	LINC00624	8.35	10.84	4.1e-05	0.00072
Fibroblast	SRSF1P1	19.2	2.25	4.1e-05	0.00072
Fibroblast	WDR19	1.92	151.17	4.1e-05	0.00072
Fibroblast	GLYCTK-AS1	19.2	2.87	4.1e-05	0.00072
Fibroblast	HSF4	3.04	100.68	4.1e-05	0.00072
Fibroblast	AL390023.1	19.16	1.8	4.2e-05	0.00073
Fibroblast	AC108136.1	19.17	4.22	4.2e-05	0.00073
Fibroblast	GSTM3	2.68	103.16	4.2e-05	0.00073
Fibroblast	AP000936.2	19.22	0.73	4.2e-05	0.00074
Fibroblast	ARHGEF25	3.94	116.24	4.2e-05	0.00074
Fibroblast	GLULP3	19.02	1.55	4.2e-05	0.00074
Fibroblast	AP002518.1	19.02	6.96	4.2e-05	0.00074
Fibroblast	AC008738.3	19	1.89	4.2e-05	0.00074
Fibroblast	TUBB8P3	19.12	3.69	4.2e-05	0.00074
Fibroblast	C19orf44	3.57	67.39	4.2e-05	0.00074
Fibroblast	AL353133.2	19.37	2.03	4.2e-05	0.00074
Fibroblast	AL031963.1	17.83	4.64	4.3e-05	0.00074
Fibroblast	AL359851.1	12.61	7.26	4.3e-05	0.00074
Fibroblast	OR4K15	19.15	2.48	4.3e-05	0.00075
Fibroblast	CTIF	2.13	466.27	4.3e-05	0.00075
Fibroblast	AC108868.2	19.11	2.33	4.3e-05	0.00075
Fibroblast	RHBDL2	4.27	17.96	4.3e-05	0.00075
Fibroblast	MTCO1P35	19.21	2.12	4.3e-05	0.00075
Fibroblast	GPX3	3.13	2692.79	4.3e-05	0.00075
Fibroblast	ADAMTS13	3.28	40.17	4.3e-05	0.00075
Fibroblast	PDGFRB	3.06	2815.3	4.3e-05	0.00075
Fibroblast	AC064859.1	19.12	2.51	4.4e-05	0.00075
Fibroblast	TP53BP1	1.34	1137.6	4.4e-05	0.00076
Fibroblast	NEBL	4.32	1646.63	4.4e-05	0.00076
Fibroblast	ZNF568	1.8	141.29	4.4e-05	0.00076
Fibroblast	WDR86-AS1	3.2	35.5	4.4e-05	0.00076
Fibroblast	C2orf83	5.34	52.16	4.4e-05	0.00076
Fibroblast	PRSS3	16.95	5.41	4.4e-05	0.00076
Fibroblast	IRX1P1	19.09	1.36	4.5e-05	0.00078
Fibroblast	AC104237.1	19.08	3.34	4.5e-05	0.00078
Fibroblast	AL357315.1	18.94	3.62	4.5e-05	0.00078
Fibroblast	OR2F2	18.83	7.71	4.6e-05	0.00079
Fibroblast	RAD1	1.75	241.22	4.6e-05	0.00079
Fibroblast	AC104041.1	6.23	8.72	4.6e-05	0.00079
Fibroblast	AP000692.1	2.05	34.46	4.7e-05	0.0008
Fibroblast	AC007349.1	19.08	0.6	4.7e-05	0.0008
Fibroblast	SYDE2	4.19	220.89	4.7e-05	0.0008
Fibroblast	AC023813.3	19.04	0.87	4.7e-05	0.0008
Fibroblast	GPC1	3.09	571.27	4.7e-05	0.0008
Fibroblast	RPS3AP8	18.87	2.46	4.7e-05	0.00081
Fibroblast	INMT	4.57	373.96	4.7e-05	0.00081
Fibroblast	DIPK2A	1.67	623.43	4.7e-05	0.00081
Fibroblast	SNRPEP10	19.02	1.6	4.7e-05	0.00081
Fibroblast	ZNF395	1.67	381.84	4.8e-05	0.00082
Fibroblast	ANKRD33B	1.8	286.63	4.8e-05	0.00082
Fibroblast	AL157815.1	18.98	3.17	4.9e-05	0.00082
Fibroblast	CPS1	3.14	101.34	4.9e-05	0.00082
Fibroblast	AC008568.2	19	3.08	4.9e-05	0.00083
Fibroblast	SEPTIN8	2.11	849.62	4.9e-05	0.00083
Fibroblast	ANKRD26	1.39	365.91	4.9e-05	0.00083
Fibroblast	AC138749.1	19	1.06	4.9e-05	0.00083
Fibroblast	IKZF4	2.03	167.92	5e-05	0.00084
Fibroblast	FBN1	3.2	5458.87	5e-05	0.00084
Fibroblast	C5orf66	4.09	20.57	5e-05	0.00084
Fibroblast	COL14A1	4.52	4166.6	5e-05	0.00084
Fibroblast	CFAP44-AS1	17.47	9.44	5e-05	0.00084
Fibroblast	TMTC3	1.9	314.93	5e-05	0.00084
Fibroblast	CFAP70	2.22	64.3	5e-05	0.00084
Fibroblast	AP001476.1	6.26	16.92	5e-05	0.00085
Fibroblast	C1S	4.02	732.98	5.1e-05	0.00085
Fibroblast	AL138930.1	18.89	0.84	5.1e-05	0.00085
Fibroblast	LINC00205	1.74	188.28	5.1e-05	0.00086
Fibroblast	AL589994.2	18.91	3.1	5.1e-05	0.00086
Fibroblast	AC027243.2	18.95	3.49	5.2e-05	0.00086
Fibroblast	GOT2P7	9.28	9.94	5.2e-05	0.00087
Fibroblast	AL136097.1	18.93	1.54	5.2e-05	0.00087
Fibroblast	ARHGAP21	1.81	1003.24	5.2e-05	0.00087
Fibroblast	AL137779.1	18.99	0.65	5.2e-05	0.00088
Fibroblast	CCDC80	4.56	681.99	5.3e-05	0.00088
Fibroblast	NENFP2	18.96	1.14	5.3e-05	0.00088
Fibroblast	HAUS7	3.25	54.54	5.3e-05	0.00088
Fibroblast	TTR	18.92	1.78	5.3e-05	0.00088
Fibroblast	AC091516.1	18.74	2.91	5.3e-05	0.00088
Fibroblast	IL25	18.87	2.39	5.4e-05	0.00089
Fibroblast	GPC6	4.45	32.98	5.4e-05	0.00089
Fibroblast	SNORD114-13	6.65	18.12	5.4e-05	0.00089
Fibroblast	AC016355.1	13.9	4.75	5.4e-05	0.00089
Fibroblast	TEAD3	3.63	727	5.4e-05	0.00089
Fibroblast	C1RL-AS1	2.44	173.38	5.5e-05	0.0009
Fibroblast	HAND2-AS1	4.58	474.13	5.5e-05	0.00091
Fibroblast	ABCC9	4.77	132.77	5.5e-05	0.00091
Fibroblast	MEIS1	3.93	531.72	5.6e-05	0.00092
Fibroblast	LINC00634	18.83	2.71	5.6e-05	0.00092
Fibroblast	AL592430.1	16.79	5.34	5.6e-05	0.00092
Fibroblast	NMD3P1	18.83	1.97	5.6e-05	0.00092
Fibroblast	PEG3	3.92	5202.16	5.6e-05	0.00092
Fibroblast	RYR2	4.02	513.51	5.6e-05	0.00092
Fibroblast	ZNF208	3.45	32.44	5.6e-05	0.00092
Fibroblast	LRRC6P1	18.85	2.68	5.6e-05	0.00093
Fibroblast	GLT8D2	3.72	53.24	5.7e-05	0.00093
Fibroblast	AC090502.1	18.87	2.33	5.7e-05	0.00093
Fibroblast	AC133065.2	18.62	5.72	5.7e-05	0.00093
Fibroblast	OR3D1P	18.86	1.63	5.7e-05	0.00093
Fibroblast	MIR4422HG	9.77	9.06	5.7e-05	0.00094
Fibroblast	KRT25	19.02	3.27	5.8e-05	0.00094
Fibroblast	NPM1P10	18.81	1.69	5.8e-05	0.00094
Fibroblast	H6PD	1.6	1423.07	5.8e-05	0.00094
Fibroblast	DLK1	4.09	16327.6	5.8e-05	0.00094
Fibroblast	SRCIN1	3.92	116.37	5.8e-05	0.00095
Fibroblast	LINC01771	15.81	4.64	5.8e-05	0.00095
Fibroblast	AC087235.1	18.77	4.45	5.9e-05	0.00095
Fibroblast	LINC02632	18.76	4.23	5.9e-05	0.00095
Fibroblast	PTPRG	3.36	854.91	5.9e-05	0.00095
Fibroblast	RN7SL369P	19	3.13	5.9e-05	0.00096
Fibroblast	STRA6	4.31	876.99	5.9e-05	0.00096
Fibroblast	RPL30P11	18.96	1.56	5.9e-05	0.00096
Fibroblast	PPP1R9A	2.35	270.26	6e-05	0.00096
Fibroblast	LRRC2	3.63	43.6	6e-05	0.00096
Fibroblast	GJB7	3.87	26.14	6e-05	0.00096
Fibroblast	AC007552.2	18.63	2.3	6e-05	0.00097
Fibroblast	SHROOM3	4.55	347.94	6e-05	0.00097
Fibroblast	AC007389.2	18.74	2.2	6e-05	0.00097
Fibroblast	LINC02820	4.67	16.12	6.1e-05	0.00098
Fibroblast	NNMT	2.91	321.14	6.1e-05	0.00098
Fibroblast	AC022634.1	18.74	1.6	6.1e-05	0.00099
Fibroblast	AP000695.2	18.52	4.99	6.2e-05	0.00099
Fibroblast	LINC00550	18.65	3.33	6.2e-05	0.00099
Fibroblast	AC130650.2	3.72	18.02	6.2e-05	0.00099
Fibroblast	AC104365.3	18.74	1.26	6.2e-05	0.00099
Fibroblast	FZD4	3.39	444.03	6.2e-05	0.001
Fibroblast	DAB2IP	2.97	722.76	6.3e-05	0.001
Fibroblast	ZNF224	1.63	314.32	6.3e-05	0.001
Fibroblast	SCNN1D	3.76	41.16	6.3e-05	0.001
Fibroblast	AL445223.1	7.74	10.8	6.4e-05	0.001
Fibroblast	LINC01677	12.7	8.52	6.4e-05	0.001
Fibroblast	SIMC1	2.1	211.14	6.4e-05	0.001
Fibroblast	AC068987.1	18.75	1.27	6.4e-05	0.001
Fibroblast	LINC02652	18.74	0.92	6.4e-05	0.001
Fibroblast	AC091152.4	18.5	3.08	6.4e-05	0.001
Fibroblast	THBS2	4.27	64.37	6.5e-05	0.001
Fibroblast	CCDC11P1	18.65	2.69	6.5e-05	0.001
Fibroblast	MIR4673	17.53	1.98	6.6e-05	0.001
Fibroblast	DDX39BP1	18.62	2.01	6.6e-05	0.001
Fibroblast	LINC02854	18.67	1.52	6.6e-05	0.001
Fibroblast	SP140L	1.25	402.63	6.6e-05	0.001
Fibroblast	LINC01894	18.51	3.61	6.6e-05	0.001
Fibroblast	RN7SL849P	18.65	1.91	6.6e-05	0.001
Fibroblast	AC022467.1	4.13	24.81	6.7e-05	0.0011
Fibroblast	SLC37A3	1.42	256.49	6.7e-05	0.0011
Fibroblast	PRR32	18.61	2.25	6.7e-05	0.0011
Fibroblast	TBX2-AS1	4.06	24.44	6.8e-05	0.0011
Fibroblast	C2orf81	18.68	1.52	6.8e-05	0.0011
Fibroblast	ZNF663P	18.61	1.87	6.8e-05	0.0011
Fibroblast	MTND6P19	18.42	6.88	6.8e-05	0.0011
Fibroblast	OR7E29P	18.67	0.89	6.8e-05	0.0011
Fibroblast	FBXO8	1.62	213.19	6.8e-05	0.0011
Fibroblast	LINC02123	18.64	2.43	6.8e-05	0.0011
Fibroblast	PGBD4P2	18.61	2.41	6.8e-05	0.0011
Fibroblast	CEMP1	10.98	8.82	6.8e-05	0.0011
Fibroblast	CACNA2D1	4.37	160.09	6.9e-05	0.0011
Fibroblast	AC118555.1	18.62	1.06	6.9e-05	0.0011
Fibroblast	AL132709.3	5.29	41.59	7e-05	0.0011
Fibroblast	FLJ42393	2.51	29.24	7e-05	0.0011
Fibroblast	FRK	3.87	58.36	7e-05	0.0011
Fibroblast	TCF7L1	3.14	154.41	7e-05	0.0011
Fibroblast	AL031282.2	2.38	49.8	7.1e-05	0.0011
Fibroblast	NR3C2	2.68	184.55	7.1e-05	0.0011
Fibroblast	AC099063.2	18.57	2.45	7.1e-05	0.0011
Fibroblast	AC024270.1	18.63	0.77	7.1e-05	0.0011
Fibroblast	AL096828.2	18.56	2.07	7.1e-05	0.0011
Fibroblast	HAS3	3.63	171.82	7.1e-05	0.0011
Fibroblast	SLC4A2	1.44	1029.09	7.2e-05	0.0011
Fibroblast	MTND4LP9	18.54	5.04	7.2e-05	0.0011
Fibroblast	CNN3	3.33	1907.03	7.2e-05	0.0011
Fibroblast	MBL1P	4.84	39.97	7.2e-05	0.0011
Fibroblast	MYO1C	1.77	1795.41	7.2e-05	0.0011
Fibroblast	SNORD114-9	4.81	50.56	7.2e-05	0.0011
Fibroblast	MIR3164	18.62	0.9	7.2e-05	0.0011
Fibroblast	MIR4435-2HG	1.98	263.91	7.2e-05	0.0011
Fibroblast	AP000851.1	18.54	2.19	7.3e-05	0.0011
Fibroblast	CCDC30	2.36	82.36	7.3e-05	0.0011
Fibroblast	PCDHGB3	5.16	31.8	7.3e-05	0.0011
Fibroblast	GLI3	3.43	740.24	7.3e-05	0.0011
Fibroblast	DMBT1L1	8.13	20.68	7.3e-05	0.0011
Fibroblast	AC004869.1	18.6	0.93	7.3e-05	0.0011
Fibroblast	ZNF782	1.64	133.32	7.3e-05	0.0011
Fibroblast	SLC5A12	6.66	18.21	7.4e-05	0.0011
Fibroblast	AC231532.2	18.55	1.05	7.4e-05	0.0011
Fibroblast	ACACB	1.97	311.33	7.4e-05	0.0011
Fibroblast	AC078925.1	18.72	3.54	7.4e-05	0.0011
Fibroblast	NSRP1P1	2.39	73.15	7.5e-05	0.0011
Fibroblast	CNN1	3.41	64.44	7.5e-05	0.0012
Fibroblast	AL136988.2	18.54	0.82	7.6e-05	0.0012
Fibroblast	EPB41L2	2.52	2548.04	7.6e-05	0.0012
Fibroblast	TPM1	2.19	1658.34	7.6e-05	0.0012
Fibroblast	DENND2A	4.04	321.24	7.6e-05	0.0012
Fibroblast	AP005202.1	18.63	0.45	7.6e-05	0.0012
Fibroblast	AP001324.2	18.48	2.26	7.7e-05	0.0012
Fibroblast	TPTE2P2	9.47	8.68	7.7e-05	0.0012
Fibroblast	PDLIM5	1.54	1576	7.7e-05	0.0012
Fibroblast	SLC12A4	1.73	878.82	7.7e-05	0.0012
Fibroblast	KIZ-AS1	18.34	5.26	7.7e-05	0.0012
Fibroblast	SEMA6D	3.96	859.82	7.7e-05	0.0012
Fibroblast	SLIT3	3.98	965.77	7.7e-05	0.0012
Fibroblast	HIF3A	3.99	1017.76	7.7e-05	0.0012
Fibroblast	AL138899.2	18.69	2.03	7.8e-05	0.0012
Fibroblast	AC040978.1	18.47	1.59	7.8e-05	0.0012
Fibroblast	AC011747.1	18.32	1.8	7.8e-05	0.0012
Fibroblast	H19	3.06	10936.9	7.8e-05	0.0012
Fibroblast	AC140481.1	18.48	3.17	7.8e-05	0.0012
Fibroblast	KIRREL1	3.88	1086.41	7.9e-05	0.0012
Fibroblast	DLGAP2	5.02	54.04	7.9e-05	0.0012
Fibroblast	RN7SL75P	11.72	1.82	7.9e-05	0.0012
Fibroblast	AC113355.1	18.31	2.61	7.9e-05	0.0012
Fibroblast	TIFA	2.46	188.69	7.9e-05	0.0012
Fibroblast	TMED10P2	9.74	14.3	8e-05	0.0012
Fibroblast	LINC00380	18.43	3.77	8e-05	0.0012
Fibroblast	HSPA12A	3.72	190.26	8e-05	0.0012
Fibroblast	PCDHGA4	4.97	46.73	8e-05	0.0012
Fibroblast	RAB23	3.41	319.65	8e-05	0.0012
Fibroblast	FGFR2	3.56	249.04	8e-05	0.0012
Fibroblast	AC234771.4	18.47	1.77	8e-05	0.0012
Fibroblast	TARID	4.82	253.55	8.1e-05	0.0012
Fibroblast	WDR90	1.67	194.38	8.1e-05	0.0012
Fibroblast	RAET1K	18.47	0.98	8.1e-05	0.0012
Fibroblast	PLSCR4	3.99	439.59	8.1e-05	0.0012
Fibroblast	AL499627.1	18.45	1.64	8.2e-05	0.0012
Fibroblast	AC091820.2	18.41	2.24	8.2e-05	0.0012
Fibroblast	AC006206.2	4.37	37.35	8.2e-05	0.0012
Fibroblast	LINC00400	18.5	2.31	8.2e-05	0.0012
Fibroblast	AC007527.2	18.64	1.25	8.2e-05	0.0012
Fibroblast	HAAO	3.64	178.4	8.2e-05	0.0012
Fibroblast	PIBF1	1.63	285.33	8.2e-05	0.0012
Fibroblast	ENGASE	1.2	484.46	8.3e-05	0.0012
Fibroblast	ERCC4	1.59	131.6	8.3e-05	0.0012
Fibroblast	PCDHGA5	5.3	36.58	8.3e-05	0.0012
Fibroblast	AP001652.1	18.38	2.81	8.4e-05	0.0012
Fibroblast	ASAP1	1.66	3062.53	8.4e-05	0.0013
Fibroblast	CDH15	5.42	74.43	8.5e-05	0.0013
Fibroblast	ZNF280D	2.12	147.24	8.5e-05	0.0013
Fibroblast	AC092881.1	18.22	2.41	8.5e-05	0.0013
Fibroblast	LINC02111	18.36	3.23	8.5e-05	0.0013
Fibroblast	GAPDHP27	6.06	11.17	8.5e-05	0.0013
Fibroblast	P3H3	3.8	122.25	8.6e-05	0.0013
Fibroblast	MIR4731	7.91	18.32	8.6e-05	0.0013
Fibroblast	AL136455.1	18.37	1.45	8.6e-05	0.0013
Fibroblast	CENPIP1	18.58	1.42	8.6e-05	0.0013
Fibroblast	VDAC2P1	18.58	1.42	8.6e-05	0.0013
Fibroblast	KANK4	3.47	158.41	8.7e-05	0.0013
Fibroblast	MTND4P16	6.23	12.09	8.7e-05	0.0013
Fibroblast	DYNC2I1	1.49	589.73	8.7e-05	0.0013
Fibroblast	F7	9.22	10.29	8.8e-05	0.0013
Fibroblast	SNAPC4	1.57	279.34	8.8e-05	0.0013
Fibroblast	RPL23AP31	18.34	1.6	8.8e-05	0.0013
Fibroblast	THAP12P6	18.36	5.83	8.8e-05	0.0013
Fibroblast	THEM7P	18.54	1.33	8.8e-05	0.0013
Fibroblast	EPHA3	4.49	618.67	8.9e-05	0.0013
Fibroblast	AC084876.2	18.36	1.78	8.9e-05	0.0013
Fibroblast	GOLGA6L7	18.5	3.82	8.9e-05	0.0013
Fibroblast	AC084757.4	18.39	3.04	8.9e-05	0.0013
Fibroblast	MFSD4B	2	401.4	9e-05	0.0013
Fibroblast	AL162384.1	18.29	2.79	9.1e-05	0.0013
Fibroblast	SLC6A17-AS1	18.33	0.99	9.1e-05	0.0013
Fibroblast	SELENOOLP	18.3	1.91	9.1e-05	0.0013
Fibroblast	AL645939.4	18.48	2.35	9.2e-05	0.0013
Fibroblast	OR4E2	18.27	3.03	9.2e-05	0.0013
Fibroblast	PCDHGB9P	5.87	16.87	9.2e-05	0.0013
Fibroblast	RHBDF1	3.22	446	9.2e-05	0.0014
Fibroblast	SHC2	3.45	280.58	9.2e-05	0.0014
Fibroblast	AC023983.2	18.29	1.11	9.3e-05	0.0014
Fibroblast	FENDRR	4.19	116.83	9.3e-05	0.0014
Fibroblast	AHRR	3.39	90.22	9.3e-05	0.0014
Fibroblast	RNU6-1222P	18.32	1.36	9.3e-05	0.0014
Fibroblast	AC005722.2	18.49	1.29	9.3e-05	0.0014
Fibroblast	AC106794.2	18.25	4.24	9.4e-05	0.0014
Fibroblast	FMOD	3.79	1049.01	9.4e-05	0.0014
Fibroblast	ZNF680P1	18.09	3.55	9.5e-05	0.0014
Fibroblast	AL021397.1	18.29	0.7	9.5e-05	0.0014
Fibroblast	DNALI1	3.85	36.52	9.5e-05	0.0014
Fibroblast	AC005253.1	18.19	1.98	9.6e-05	0.0014
Fibroblast	DAAM2	4.46	426.19	9.6e-05	0.0014
Fibroblast	KATNAL1	1.33	158.48	9.6e-05	0.0014
Fibroblast	AP000851.2	18.22	4.01	9.7e-05	0.0014
Fibroblast	AL353705.1	18.31	0.74	9.7e-05	0.0014
Fibroblast	ATXN3L	18.2	4.43	9.7e-05	0.0014
Fibroblast	MPDZ	3.96	1143.69	9.7e-05	0.0014
Fibroblast	PURG	4.33	16.42	9.8e-05	0.0014
Fibroblast	GRIA4	6.65	26.39	9.8e-05	0.0014
Fibroblast	ZNF70	1.89	147.36	9.8e-05	0.0014
Fibroblast	NOP56P2	18.2	3.21	9.9e-05	0.0014
Fibroblast	LRRC74B	7.85	4.15	9.9e-05	0.0014
Fibroblast	AC073517.1	18.2	2.56	9.9e-05	0.0014
Fibroblast	WFDC5	18.22	1.52	9.9e-05	0.0014
Fibroblast	SPANXA2-OT1	18.21	1.22	0.0001	0.0014
Fibroblast	DKK4	18	3.97	0.0001	0.0014
Fibroblast	GIPC1	1.4	340.17	0.0001	0.0014
Fibroblast	AC013448.1	18.18	2.03	0.0001	0.0015
Fibroblast	PCDHGB7	3.26	158.6	0.0001	0.0015
Fibroblast	SLC2A10	3.34	156.14	0.0001	0.0015
Fibroblast	ACBD3-AS1	18.2	1.42	0.0001	0.0015
Fibroblast	RNA5SP260	8.78	7.03	0.0001	0.0015
Fibroblast	BTBD8	2.48	79.46	0.0001	0.0015
Fibroblast	AC009597.1	18.18	1.35	0.0001	0.0015
Fibroblast	FLT1P1	18.36	0.72	0.0001	0.0015
Fibroblast	CLSTN2	4.15	169.49	0.0001	0.0015
Fibroblast	ABCC6	4.26	25.4	0.0001	0.0015
Fibroblast	SOX6	3.46	336.55	0.0001	0.0015
Fibroblast	AC090543.2	12.34	2.85	0.0001	0.0015
Fibroblast	AC090954.1	18.19	1	0.0001	0.0015
Fibroblast	AP003969.1	18.16	1.77	0.0001	0.0015
Fibroblast	SDHAP3	2.12	45.72	0.0001	0.0015
Fibroblast	MCC	3.38	799.51	0.0001	0.0015
Fibroblast	KCTD2	1.76	350.34	0.0001	0.0015
Fibroblast	GPM6B	4.79	27.27	0.0001	0.0015
Fibroblast	PALM	3.58	681.5	0.0001	0.0015
Fibroblast	AL133240.1	18.21	0.73	0.0001	0.0015
Fibroblast	ARGLU1	1.42	3440.77	0.0001	0.0015
Fibroblast	AC026954.3	18.1	1.77	0.00011	0.0015
Fibroblast	AC022880.1	18.15	1.64	0.00011	0.0015
Fibroblast	TSIX	1.97	127.75	0.00011	0.0015
Fibroblast	AC010547.6	18.16	0.58	0.00011	0.0015
Fibroblast	PC	2.24	203.62	0.00011	0.0015
Fibroblast	AC112492.3	18.1	2.05	0.00011	0.0015
Fibroblast	RUNDC3A	3.29	53.81	0.00011	0.0015
Fibroblast	LAMA5	2.92	3511.85	0.00011	0.0015
Fibroblast	AC120036.1	17.91	5.35	0.00011	0.0015
Fibroblast	KRTAP15-1	18.09	1.38	0.00011	0.0015
Fibroblast	AC022929.1	18.12	1.67	0.00011	0.0015
Fibroblast	CEP44	1.86	176.48	0.00011	0.0016
Fibroblast	AL109918.1	4.35	517.43	0.00011	0.0016
Fibroblast	FAM170A	18.06	7.2	0.00011	0.0016
Fibroblast	RPL21P92	18.1	1.1	0.00011	0.0016
Fibroblast	AC107027.3	2.42	22.11	0.00011	0.0016
Fibroblast	SYTL4	3.64	103.61	0.00011	0.0016
Fibroblast	COL4A2	3.27	24192.1	0.00011	0.0016
Fibroblast	SSPN	2.99	47.41	0.00011	0.0016
Fibroblast	AC021646.1	18.04	3.61	0.00011	0.0016
Fibroblast	RNA5SP404	18.07	2.84	0.00011	0.0016
Fibroblast	CDK2	1.79	473.38	0.00011	0.0016
Fibroblast	DCN	4.58	6338.25	0.00011	0.0016
Fibroblast	ACSF2	1.77	233.13	0.00012	0.0016
Fibroblast	AP1AR	1.45	237.57	0.00012	0.0016
Fibroblast	RARRES2	5.19	426.06	0.00012	0.0016
Fibroblast	STC1	4.02	264.36	0.00012	0.0016
Fibroblast	KRT18P15	4.01	22.23	0.00012	0.0016
Fibroblast	PDE1C	3.34	143.49	0.00012	0.0016
Fibroblast	DUXA	18.04	2.11	0.00012	0.0016
Fibroblast	PDCL3P4	5.97	7	0.00012	0.0016
Fibroblast	MYO1B	2.66	943.67	0.00012	0.0017
Fibroblast	AC025465.4	18.16	4.09	0.00012	0.0017
Fibroblast	CAPN5	2.54	96.56	0.00012	0.0017
Fibroblast	FSTL1	3.3	3624.1	0.00012	0.0017
Fibroblast	HTRA3	4.32	130.17	0.00012	0.0017
Fibroblast	AC091488.1	12.94	4.12	0.00012	0.0017
Fibroblast	LUM	4.58	4462.13	0.00012	0.0017
Fibroblast	NUDT19P5	17.9	1.99	0.00012	0.0017
Fibroblast	TGFB2	3.3	375.25	0.00012	0.0017
Fibroblast	PIWIL2	4.45	27.92	0.00012	0.0017
Fibroblast	SERPINE1	2.8	3857.94	0.00012	0.0017
Fibroblast	AL022069.2	17.93	2.23	0.00012	0.0017
Fibroblast	GNG10	7.98	9.65	0.00012	0.0017
Fibroblast	PNMA8A	5.12	47	0.00012	0.0017
Fibroblast	OLFML3	3.5	1165.46	0.00012	0.0017
Fibroblast	AL390760.1	17.89	2.25	0.00012	0.0017
Fibroblast	LINC00970	18.16	1.88	0.00012	0.0017
Fibroblast	MAEL	4.05	105.26	0.00012	0.0017
Fibroblast	LINC00574	10.75	8.68	0.00013	0.0017
Fibroblast	OTOL1	17.78	3.67	0.00013	0.0017
Fibroblast	AC007848.1	5.42	15.72	0.00013	0.0017
Fibroblast	AC109583.3	17.03	3.96	0.00013	0.0017
Fibroblast	RGSL1	4.11	31.48	0.00013	0.0017
Fibroblast	AC092902.4	8.21	14.86	0.00013	0.0017
Fibroblast	AC105460.2	17.86	1.27	0.00013	0.0017
Fibroblast	PBX1	3.83	431.88	0.00013	0.0017
Fibroblast	HOXC9	4.86	27.53	0.00013	0.0017
Fibroblast	AHDC1	1.73	782.58	0.00013	0.0017
Fibroblast	ADAM12	2.62	16398.9	0.00013	0.0018
Fibroblast	LINC02050	4.73	9.83	0.00013	0.0018
Fibroblast	RNU6-387P	17.94	1.14	0.00013	0.0018
Fibroblast	AC121247.2	17.84	0.92	0.00013	0.0018
Fibroblast	AL162274.1	18.1	2.21	0.00013	0.0018
Fibroblast	FOXF1	4.09	478.22	0.00013	0.0018
Fibroblast	H2AZP2	17.75	1.35	0.00013	0.0018
Fibroblast	ADAMTS3	4.34	73.97	0.00013	0.0018
Fibroblast	GTF2IP20	2.11	42.77	0.00013	0.0018
Fibroblast	TCEAL3	1.86	110.24	0.00013	0.0018
Fibroblast	AC006063.1	17.85	3.55	0.00013	0.0018
Fibroblast	ADGRL3	4	138.79	0.00013	0.0018
Fibroblast	AC007368.1	12.56	11	0.00013	0.0018
Fibroblast	CCDC74A	9.34	5.46	0.00013	0.0018
Fibroblast	AC245884.10	15.83	2.9	0.00013	0.0018
Fibroblast	OR13C1P	17.82	6.39	0.00013	0.0018
Fibroblast	STAU2-AS1	17.71	5.31	0.00013	0.0018
Fibroblast	CEACAM19	2.3	62.76	0.00013	0.0018
Fibroblast	PHGDH	2.22	120.24	0.00013	0.0018
Fibroblast	SOST	16.84	4.05	0.00013	0.0018
Fibroblast	AC004052.1	17.87	1.44	0.00013	0.0018
Fibroblast	SNORD114-1	3.6	1189.56	0.00013	0.0018
Fibroblast	EFCAB3	12.56	6.35	0.00014	0.0018
Fibroblast	OBSL1	3.52	796.04	0.00014	0.0018
Fibroblast	EFNB2	2.12	894.17	0.00014	0.0018
Fibroblast	ICA1L	3.21	137.62	0.00014	0.0018
Fibroblast	AC020908.3	17.71	1.15	0.00014	0.0018
Fibroblast	CCDC57	1.32	586.08	0.00014	0.0018
Fibroblast	TRAK2	1.38	952.62	0.00014	0.0018
Fibroblast	RABEPKP1	17.84	1.7	0.00014	0.0018
Fibroblast	AL117190.3	5.63	46.45	0.00014	0.0018
Fibroblast	IDH2-DT	17.85	1.1	0.00014	0.0018
Fibroblast	ZNF397	1.28	310.07	0.00014	0.0018
Fibroblast	MXRA8	4.08	617.94	0.00014	0.0019
Fibroblast	RN7SKP154	18.02	5.79	0.00014	0.0019
Fibroblast	AL353693.1	17.81	3.9	0.00014	0.0019
Fibroblast	NANOG	17.91	3.26	0.00014	0.0019
Fibroblast	AC079354.1	17.83	3.73	0.00014	0.0019
Fibroblast	AL162511.1	18.01	6.3	0.00014	0.0019
Fibroblast	AP006193.1	17.85	0.9	0.00014	0.0019
Fibroblast	DNAH7	4.43	49.34	0.00014	0.0019
Fibroblast	PHF14	1.21	673.95	0.00014	0.0019
Fibroblast	OR52E3P	17.96	2.21	0.00014	0.0019
Fibroblast	MAPK6P1	16.49	4	0.00014	0.0019
Fibroblast	ZNF793	2.28	73.09	0.00014	0.0019
Fibroblast	AC007253.1	18	3.86	0.00014	0.0019
Fibroblast	AXIN2	2.2	445.26	0.00014	0.0019
Fibroblast	FBLN1	3.63	7707.41	0.00014	0.0019
Fibroblast	AC122138.1	17.85	0.86	0.00014	0.0019
Fibroblast	PPP1R2B	17.86	1.35	0.00014	0.0019
Fibroblast	MACC1-AS1	17.72	2.65	0.00014	0.0019
Fibroblast	CIPC	1.45	124.86	0.00014	0.0019
Fibroblast	LINC01249	17.81	1.6	0.00014	0.0019
Fibroblast	YAP1	4.3	1252.13	0.00014	0.0019
Fibroblast	KITLG	3.76	400.44	0.00014	0.0019
Fibroblast	AC003986.2	17.86	0.47	0.00014	0.0019
Fibroblast	AC000068.3	17.79	1.85	0.00014	0.0019
Fibroblast	POTEH	17.82	4.54	0.00015	0.0019
Fibroblast	AC099791.2	17.75	1.76	0.00015	0.0019
Fibroblast	MTND5P19	17.62	1.74	0.00015	0.0019
Fibroblast	ACTA2	2.98	1560.9	0.00015	0.0019
Fibroblast	RNU7-124P	17.63	1	0.00015	0.0019
Fibroblast	AL162632.3	17.85	1.99	0.00015	0.002
Fibroblast	AC087752.3	7.82	9.16	0.00015	0.002
Fibroblast	RPL15P1	17.77	2.35	0.00015	0.002
Fibroblast	APOOP2	17.72	3.08	0.00015	0.002
Fibroblast	BRD8	1.56	766.6	0.00015	0.002
Fibroblast	AL583852.1	17.73	2.49	0.00015	0.002
Fibroblast	ARHGEF26	2.43	161.01	0.00015	0.002
Fibroblast	AC093648.1	17.89	2.14	0.00015	0.002
Fibroblast	ZNF512B	1.6	402.86	0.00015	0.002
Fibroblast	GDI2P1	10.52	8.62	0.00015	0.002
Fibroblast	UBE2L2	17.72	1.05	0.00015	0.002
Fibroblast	C14orf180	6.44	30.96	0.00015	0.002
Fibroblast	RMST	9.16	12.09	0.00015	0.002
Fibroblast	MAGI2	3.53	187.06	0.00015	0.002
Fibroblast	AC018695.2	17.91	0.82	0.00015	0.002
Fibroblast	PLA2G5	4	329.05	0.00016	0.002
Fibroblast	CHCHD6	1.4	46.16	0.00016	0.002
Fibroblast	ZNF197	1.62	173.41	0.00016	0.002
Fibroblast	AC022613.1	14.94	7.33	0.00016	0.002
Fibroblast	PCDHGB8P	5.13	24.87	0.00016	0.0021
Fibroblast	OR51G2	17.51	5.11	0.00016	0.0021
Fibroblast	AL390961.2	17.66	0.92	0.00016	0.0021
Fibroblast	OR5B1P	17.67	2.6	0.00016	0.0021
Fibroblast	SLC6A16	2.95	51.81	0.00016	0.0021
Fibroblast	CTF1	4.69	24.99	0.00016	0.0021
Fibroblast	SULT1C3	14.03	11.43	0.00016	0.0021
Fibroblast	AC104770.1	17.74	0.6	0.00016	0.0021
Fibroblast	AC025884.1	4.53	39.67	0.00016	0.0021
Fibroblast	MGP	3.91	507.94	0.00016	0.0021
Fibroblast	TMEM132C	4.91	179.57	0.00016	0.0021
Fibroblast	CCN2	4.12	3045.26	0.00016	0.0021
Fibroblast	AL035413.1	17.65	3.51	0.00016	0.0021
Fibroblast	RND2	10.52	4.15	0.00016	0.0021
Fibroblast	ZBTB7C	4.25	160.04	0.00016	0.0021
Fibroblast	AC112178.1	17.85	1.59	0.00016	0.0021
Fibroblast	HDAC1P1	17.3	3.56	0.00016	0.0021
Fibroblast	AL022332.1	17.72	0.78	0.00016	0.0021
Fibroblast	GATA6-AS1	4.43	14.1	0.00016	0.0021
Fibroblast	USP40	1.46	434.04	0.00016	0.0021
Fibroblast	MSH2-OT1	12.45	3.9	0.00016	0.0021
Fibroblast	AC010680.5	16.33	3.74	0.00016	0.0021
Fibroblast	AP001885.1	17.44	1.67	0.00016	0.0021
Fibroblast	LINC01519	17.63	4.12	0.00016	0.0021
Fibroblast	AL162171.1	17.46	3.88	0.00016	0.0021
Fibroblast	ERRFI1	1.4	810.02	0.00017	0.0021
Fibroblast	LTBP2	3.21	2064.34	0.00017	0.0021
Fibroblast	LINC02681	17.65	0.79	0.00017	0.0021
Fibroblast	SVEP1	3.86	10630.9	0.00017	0.0021
Fibroblast	C19orf73	15.89	2.68	0.00017	0.0022
Fibroblast	MIR4799	17.6	0.68	0.00017	0.0022
Fibroblast	VPREB1	17.79	1.51	0.00017	0.0022
Fibroblast	AC020907.1	17.39	7.66	0.00017	0.0022
Fibroblast	SLC5A3	1.47	1222.69	0.00017	0.0022
Fibroblast	AC087362.1	17.6	1.33	0.00017	0.0022
Fibroblast	SPATA18	3.27	36.32	0.00017	0.0022
Fibroblast	SH3D19	3.76	651.91	0.00017	0.0022
Fibroblast	AL031779.1	17.56	3.32	0.00017	0.0022
Fibroblast	ACSS1	1.78	2247.4	0.00017	0.0022
Fibroblast	ITGBL1	5.73	675.28	0.00017	0.0022
Fibroblast	AC006927.1	17.77	2.44	0.00017	0.0022
Fibroblast	RAD51AP1P1	17.55	2.02	0.00017	0.0022
Fibroblast	PCED1A	1.41	260.97	0.00017	0.0022
Fibroblast	LIMA1	2.39	897.21	0.00017	0.0022
Fibroblast	PIPSL	3.37	21.28	0.00017	0.0022
Fibroblast	AC108729.2	17.76	1.7	0.00017	0.0022
Fibroblast	CELF2-DT	17.68	0.64	0.00017	0.0022
Fibroblast	FAM66C	3.93	29.74	0.00017	0.0022
Fibroblast	ZNF302	1.98	171.83	0.00017	0.0022
Fibroblast	STRC	17.4	3.59	0.00017	0.0022
Fibroblast	NECAB3	1.99	103.23	0.00018	0.0022
Fibroblast	SPATA3-AS1	17.44	1.88	0.00018	0.0022
Fibroblast	SYT6	5.43	29.74	0.00018	0.0022
Fibroblast	EGLN3P1	17.74	1.6	0.00018	0.0022
Fibroblast	AC104445.1	17.56	1.57	0.00018	0.0023
Fibroblast	MAP1LC3C	5.43	76.3	0.00018	0.0023
Fibroblast	BMPR1A	2.84	148.85	0.00018	0.0023
Fibroblast	ZNF733P	17.76	1.07	0.00018	0.0023
Fibroblast	AL356488.1	17.62	0.52	0.00018	0.0023
Fibroblast	TLCD5	3.81	86.59	0.00018	0.0023
Fibroblast	VILL	1.21	125.94	0.00018	0.0023
Fibroblast	DIO3	4.79	130.53	0.00018	0.0023
Fibroblast	AC092580.1	17.52	1.73	0.00018	0.0023
Fibroblast	LINC02006	5.12	17.15	0.00018	0.0023
Fibroblast	LDHAL6EP	17.35	1.79	0.00018	0.0023
Fibroblast	AC106798.1	17.55	2.83	0.00018	0.0023
Fibroblast	AP003717.2	17.55	0.58	0.00018	0.0023
Fibroblast	AC009117.1	17.36	2.17	0.00018	0.0023
Fibroblast	NBPF1	1.94	257.41	0.00018	0.0023
Fibroblast	LINC00502	17.53	1.3	0.00018	0.0023
Fibroblast	ELF2P3	17.47	4.12	0.00018	0.0023
Fibroblast	CEACAMP4	17.65	2.73	0.00018	0.0023
Fibroblast	OR4C11	17.69	3.7	0.00018	0.0023
Fibroblast	CPED1	3.02	623.26	0.00018	0.0023
Fibroblast	CAVIN1	2.85	3300.52	0.00019	0.0023
Fibroblast	MYLK	3.11	1757.58	0.00019	0.0023
Fibroblast	ZNF876P	3.19	32.64	0.00019	0.0023
Fibroblast	IGFBP1	8.85	594.23	0.00019	0.0023
Fibroblast	DYNAP	17.68	1.56	0.00019	0.0024
Fibroblast	NUDT19P4	17.53	1.09	0.00019	0.0024
Fibroblast	ZNF75A	1.41	200.75	0.00019	0.0024
Fibroblast	PREX2	4.36	1426.84	0.00019	0.0024
Fibroblast	IL19	9.97	10.25	0.00019	0.0024
Fibroblast	AC100803.1	17.51	1.16	0.00019	0.0024
Fibroblast	FAM167A-AS1	17.41	6.42	0.00019	0.0024
Fibroblast	CFC1	17.48	1.71	0.00019	0.0024
Fibroblast	ANKRD30A	4.93	38.77	0.00019	0.0024
Fibroblast	PCGF3	1.43	1004.98	0.00019	0.0024
Fibroblast	MIR433	5.66	31.49	0.00019	0.0024
Fibroblast	INTU	4.32	125.89	0.00019	0.0024
Fibroblast	SRSF11	1.23	3277.88	0.0002	0.0024
Fibroblast	BEGAIN	3.63	76.32	0.0002	0.0024
Fibroblast	TANC1	2.82	1069.48	0.0002	0.0025
Fibroblast	P4HTM	1.22	219.35	0.0002	0.0025
Fibroblast	HNRNPA3P16	17.62	2.65	0.0002	0.0025
Fibroblast	LINC01359	3.97	28.76	0.0002	0.0025
Fibroblast	CYCSP5	17.59	1.53	0.0002	0.0025
Fibroblast	BNIP3P31	17.4	1.4	0.0002	0.0025
Fibroblast	PABPC1L2A	17.6	2.75	0.0002	0.0025
Fibroblast	AC130456.5	17.25	2.16	0.0002	0.0025
Fibroblast	VN2R9P	17.45	1.33	0.0002	0.0025
Fibroblast	FOCAD	1.28	308.6	0.0002	0.0025
Fibroblast	HCP5B	17.26	1.33	0.0002	0.0025
Fibroblast	AC119674.2	3.86	53.54	0.0002	0.0025
Fibroblast	ATP6AP1L	2.99	62.63	0.0002	0.0025
Fibroblast	ARMCX4	2.18	220.58	0.0002	0.0025
Fibroblast	ACVR2A	1.83	250.74	0.0002	0.0025
Fibroblast	RPL21P32	17.4	1.7	0.0002	0.0025
Fibroblast	LINC00839	5.34	45.64	0.00021	0.0025
Fibroblast	ASIC2	11.53	12.33	0.00021	0.0025
Fibroblast	SAR1AP1	17.27	1.01	0.00021	0.0025
Fibroblast	HDGFL2	1.31	558.67	0.00021	0.0025
Fibroblast	KIAA0040	2.13	1701.6	0.00021	0.0025
Fibroblast	CRABP2	2.59	132.72	0.00021	0.0025
Fibroblast	CTSK	1.95	147.9	0.00021	0.0025
Fibroblast	AC026471.3	16.26	5.95	0.00021	0.0025
Fibroblast	PDE3A	4.42	889.59	0.00021	0.0025
Fibroblast	DOK4	2.56	135.01	0.00021	0.0025
Fibroblast	AC022613.3	4.67	9.66	0.00021	0.0025
Fibroblast	KCNK16	17.39	3.28	0.00021	0.0026
Fibroblast	NPR2	3.36	136.72	0.00021	0.0026
Fibroblast	AC005355.1	17.24	1.29	0.00021	0.0026
Fibroblast	TCTN1	1.85	105.78	0.00021	0.0026
Fibroblast	AC024560.1	17.53	1.74	0.00021	0.0026
Fibroblast	FGFR3	3.28	524.89	0.00021	0.0026
Fibroblast	PLEKHG3	2.16	960.33	0.00021	0.0026
Fibroblast	MAP4K3-DT	2.74	110.81	0.00021	0.0026
Fibroblast	KRT39	17.38	1.51	0.00021	0.0026
Fibroblast	GAL3ST1	5.93	9.91	0.00021	0.0026
Fibroblast	ZNF662	2.59	177.89	0.00021	0.0026
Fibroblast	RTEL1P1	3.07	26.58	0.00021	0.0026
Fibroblast	Z94160.2	17.23	0.47	0.00021	0.0026
Fibroblast	AL022337.1	17.11	5.12	0.00021	0.0026
Fibroblast	AL035467.1	17.34	1.07	0.00021	0.0026
Fibroblast	CREB3L2	1.33	2607.44	0.00021	0.0026
Fibroblast	RAB11FIP3	1.51	759.95	0.00022	0.0026
Fibroblast	TMEM179	4.12	26.6	0.00022	0.0026
Fibroblast	FZD7	2.43	176.88	0.00022	0.0026
Fibroblast	PRSS3P3	17.35	1.08	0.00022	0.0026
Fibroblast	FAM183DP	17.39	0.43	0.00022	0.0026
Fibroblast	AL137782.1	3.96	60.44	0.00022	0.0027
Fibroblast	RNU4-78P	17.36	0.83	0.00022	0.0027
Fibroblast	PARVA	3.94	581.37	0.00022	0.0027
Fibroblast	AC020910.3	17.14	2.15	0.00022	0.0027
Fibroblast	AC011287.1	3.59	51.93	0.00022	0.0027
Fibroblast	AC009498.1	17.48	2.93	0.00022	0.0027
Fibroblast	TGFBR3	2.64	2613.13	0.00022	0.0027
Fibroblast	AL161740.1	17.29	1.06	0.00022	0.0027
Fibroblast	ETV4	3.27	51.77	0.00022	0.0027
Fibroblast	AC008687.2	13.1	3.88	0.00022	0.0027
Fibroblast	FAM171A2	4.66	32.24	0.00022	0.0027
Fibroblast	DUXAP4	17.38	1.45	0.00022	0.0027
Fibroblast	LINC00943	17.21	7.24	0.00022	0.0027
Fibroblast	FAM217A	17.13	1.47	0.00022	0.0027
Fibroblast	TMEM74	12.4	8.45	0.00023	0.0027
Fibroblast	NPIPP1	3.12	33.24	0.00023	0.0027
Fibroblast	IRX4	17.23	3.35	0.00023	0.0027
Fibroblast	AC107464.1	17.3	0.85	0.00023	0.0027
Fibroblast	CEP131	1.37	322.87	0.00023	0.0027
Fibroblast	AC091167.5	17.27	2.01	0.00023	0.0027
Fibroblast	EXD3	1.99	161.93	0.00023	0.0027
Fibroblast	AL023881.1	17.52	0.93	0.00023	0.0028
Fibroblast	AC010533.1	6.76	17.17	0.00023	0.0028
Fibroblast	PODNL1	4.46	132.54	0.00023	0.0028
Fibroblast	SLC26A7	2.65	52.84	0.00023	0.0028
Fibroblast	SMTNL2	3.79	33.04	0.00023	0.0028
Fibroblast	AC011503.2	13.43	3.02	0.00023	0.0028
Fibroblast	CCNB1IP1P1	17.23	1.39	0.00023	0.0028
Fibroblast	AC005261.5	17.41	4.99	0.00023	0.0028
Fibroblast	MIR497HG	5.01	25.29	0.00023	0.0028
Fibroblast	CCDC122	3.16	53.84	0.00023	0.0028
Fibroblast	C4orf54	7.03	7.61	0.00023	0.0028
Fibroblast	HS3ST6	5.65	46.83	0.00023	0.0028
Fibroblast	AC006296.2	17.3	2.6	0.00023	0.0028
Fibroblast	AC055811.4	1.99	83.26	0.00023	0.0028
Fibroblast	GTF2IRD1	3.7	251.92	0.00023	0.0028
Fibroblast	ZIM2-AS1	12.44	6.91	0.00024	0.0028
Fibroblast	MYCNOS	17.21	1.1	0.00024	0.0028
Fibroblast	AL133325.3	16.98	5.3	0.00024	0.0028
Fibroblast	CHST4	17.37	4.27	0.00024	0.0028
Fibroblast	LINC02422	17.17	0.97	0.00024	0.0029
Fibroblast	AC025430.1	17.03	1.78	0.00024	0.0029
Fibroblast	CCN1	3.85	3911.18	0.00024	0.0029
Fibroblast	HSPE1P25	11.01	5.77	0.00024	0.0029
Fibroblast	CLU	3.28	814.35	0.00024	0.0029
Fibroblast	AC005702.2	5.05	7.41	0.00025	0.0029
Fibroblast	AC097173.2	17.14	3.47	0.00025	0.0029
Fibroblast	TRIML1	15.68	4.67	0.00025	0.0029
Fibroblast	CLCN5	2.53	651.44	0.00025	0.0029
Fibroblast	SELENOV	17.19	0.95	0.00025	0.0029
Fibroblast	AC006041.1	17.13	1.7	0.00025	0.0029
Fibroblast	AC013652.2	10.64	4	0.00025	0.0029
Fibroblast	ARHGEF2-AS1	17.28	0.46	0.00025	0.003
Fibroblast	AC093582.1	17.14	2.29	0.00025	0.003
Fibroblast	ARAFP1	17.33	1.8	0.00025	0.003
Fibroblast	AL354890.1	9.96	2.84	0.00025	0.003
Fibroblast	AL049870.3	17.19	1.48	0.00025	0.003
Fibroblast	FKBP10	4.12	687.23	0.00026	0.003
Fibroblast	MAMDC2-AS1	4.65	19.55	0.00026	0.003
Fibroblast	TJP1	2.71	2866.98	0.00026	0.003
Fibroblast	LINC01485	11.48	5.41	0.00026	0.003
Fibroblast	EFNB3	5.04	14.68	0.00026	0.003
Fibroblast	AC062037.2	17.42	1.96	0.00026	0.0031
Fibroblast	PSEN2	1.52	146.26	0.00026	0.0031
Fibroblast	GPC3	4.02	3767.56	0.00026	0.0031
Fibroblast	OR5H6	16.9	3.09	0.00026	0.0031
Fibroblast	GTF2IP7	17.05	4.59	0.00026	0.0031
Fibroblast	EBF4	3.74	191.29	0.00026	0.0031
Fibroblast	PRR13P7	16.99	1.24	0.00026	0.0031
Fibroblast	PCDH18	3.08	905.9	0.00026	0.0031
Fibroblast	AC113608.1	17.14	0.48	0.00026	0.0031
Fibroblast	TPRX2P	17.13	1.78	0.00026	0.0031
Fibroblast	AC002398.2	4.38	41.76	0.00026	0.0031
Fibroblast	AC083806.2	17.02	5.82	0.00026	0.0031
Fibroblast	PTGIS	5.27	42.9	0.00026	0.0031
Fibroblast	FAM189A2	4.38	71.97	0.00026	0.0031
Fibroblast	PCDHGA11	4.2	64.62	0.00026	0.0031
Fibroblast	AC013727.2	16.96	2.39	0.00026	0.0031
Fibroblast	DPY19L4	1.83	217.69	0.00027	0.0031
Fibroblast	AC005832.2	17.14	0.81	0.00027	0.0031
Fibroblast	SRGAP3-AS2	17.04	4.61	0.00027	0.0031
Fibroblast	WDR4P2	17.08	2.96	0.00027	0.0031
Fibroblast	CNPY4	1.21	141.12	0.00027	0.0031
Fibroblast	RNF214	1.49	391.23	0.00027	0.0031
Fibroblast	AC010493.1	17.04	2.42	0.00027	0.0031
Fibroblast	ZNF155	2.08	59.81	0.00027	0.0031
Fibroblast	THSD4	4	513.08	0.00027	0.0031
Fibroblast	ZNF971P	17.04	3.19	0.00027	0.0031
Fibroblast	PTPRF	2.5	1664.36	0.00027	0.0031
Fibroblast	CYP2A6	17.08	3.71	0.00027	0.0031
Fibroblast	PCDHGB6	4.25	112.5	0.00027	0.0031
Fibroblast	PPIAP73	17.12	0.92	0.00027	0.0032
Fibroblast	RAF1P1	16.88	3.72	0.00027	0.0032
Fibroblast	MIR4677	16.87	3.02	0.00027	0.0032
Fibroblast	C19orf18	4.58	15.28	0.00027	0.0032
Fibroblast	MIR99AHG	4.33	49.05	0.00027	0.0032
Fibroblast	HPN-AS1	17.11	0.9	0.00027	0.0032
Fibroblast	IRX3	4.73	43.07	0.00027	0.0032
Fibroblast	AC097374.1	16.84	4.44	0.00027	0.0032
Fibroblast	AL121821.2	16.86	1.26	0.00027	0.0032
Fibroblast	AP002373.2	9.47	3.9	0.00027	0.0032
Fibroblast	LINC02843	17	2.41	0.00027	0.0032
Fibroblast	DDX43	2.84	88.73	0.00028	0.0032
Fibroblast	OR4A10P	17.13	0.73	0.00028	0.0032
Fibroblast	CADM3-AS1	4.4	54.3	0.00028	0.0032
Fibroblast	RUFY2	1.57	323.98	0.00028	0.0032
Fibroblast	MUC20	2.64	67.75	0.00028	0.0032
Fibroblast	NRCAM	4	719.65	0.00028	0.0032
Fibroblast	LINC02426	17.02	1.69	0.00028	0.0032
Fibroblast	ELOVL2	4.87	453.71	0.00028	0.0032
Fibroblast	PYGO1	4.64	75.29	0.00028	0.0032
Fibroblast	RPL7AP23	17.01	0.88	0.00028	0.0032
Fibroblast	MIRLET7D	8.08	4.51	0.00028	0.0032
Fibroblast	SLC7A4	4.31	35.48	0.00028	0.0032
Fibroblast	SNORD113-7	7.67	30.58	0.00028	0.0033
Fibroblast	LINC00892	14.02	4.86	0.00028	0.0033
Fibroblast	SIX6	17.17	0.94	0.00028	0.0033
Fibroblast	AC008592.4	15.74	4.1	0.00029	0.0033
Fibroblast	AC100836.1	16.77	4.3	0.00029	0.0033
Fibroblast	BBIP1	1.3	82.98	0.00029	0.0033
Fibroblast	DEFB115	17.19	1.6	0.00029	0.0033
Fibroblast	TRAV39	16.98	1.49	0.00029	0.0033
Fibroblast	ZNF346-IT1	7.55	10.45	0.00029	0.0033
Fibroblast	AC007378.1	14.84	2.62	0.00029	0.0033
Fibroblast	RNY4P36	17.08	0.55	0.00029	0.0033
Fibroblast	SPX	5.26	164.19	0.00029	0.0033
Fibroblast	KCNT1	4.57	47.92	0.00029	0.0033
Fibroblast	TAF1A	1.56	85.42	0.00029	0.0033
Fibroblast	AC108043.1	17.01	0.56	0.00029	0.0033
Fibroblast	AP000350.6	2.2	64.09	0.00029	0.0033
Fibroblast	AC025031.4	3.38	29.74	0.00029	0.0033
Fibroblast	FRY-AS1	16.81	2.85	0.00029	0.0033
Fibroblast	WNT5B	4.49	55.08	0.00029	0.0033
Fibroblast	P4HA2	2.88	314.44	0.00029	0.0033
Fibroblast	ST7	1.78	243.5	0.00029	0.0033
Fibroblast	CSNK2A3	4.85	12.22	0.00029	0.0033
Fibroblast	AC016954.1	16.97	2.23	0.00029	0.0033
Fibroblast	NID1	3.31	7188.42	0.00029	0.0033
Fibroblast	TNNT1	4.86	91.57	0.0003	0.0034
Fibroblast	CSPP1	1.45	826.24	0.0003	0.0034
Fibroblast	AC104394.1	16.71	5.15	0.0003	0.0034
Fibroblast	BAG2	2.23	196.12	0.0003	0.0034
Fibroblast	NDUFA9P1	4.36	18.77	0.0003	0.0034
Fibroblast	MAP4K5	1.25	619.19	0.0003	0.0034
Fibroblast	TTC12	2.01	106.52	0.0003	0.0034
Fibroblast	WDR27	1.26	263.77	0.0003	0.0034
Fibroblast	KIAA1614	3.89	172.94	0.00031	0.0035
Fibroblast	PCDHGA10	3.34	127.93	0.00031	0.0035
Fibroblast	RSPO1	4.78	34.73	0.00031	0.0035
Fibroblast	RSL24D1P11	16.75	2.25	0.00031	0.0035
Fibroblast	SNX6P1	16.73	1.69	0.00031	0.0035
Fibroblast	GPR78	3.66	451.85	0.00031	0.0035
Fibroblast	NKX3-2	16.97	0.43	0.00031	0.0035
Fibroblast	FUT6	16.42	7.49	0.00031	0.0035
Fibroblast	AC104463.1	17.07	1.14	0.00031	0.0035
Fibroblast	AJUBA	3.67	255.07	0.00031	0.0035
Fibroblast	GRIN2A	4.9	32.51	0.00031	0.0035
Fibroblast	NIF3L1	1.82	63.28	0.00031	0.0035
Fibroblast	AC093297.1	16.94	1.46	0.00032	0.0036
Fibroblast	BX293535.1	16.9	0.97	0.00032	0.0036
Fibroblast	LINC02332	16.83	1.91	0.00032	0.0036
Fibroblast	LINC02096	17.03	2.59	0.00032	0.0036
Fibroblast	HSD17B2	3.86	1715.12	0.00032	0.0036
Fibroblast	AC104561.1	17.04	1.05	0.00032	0.0036
Fibroblast	AC023824.6	16.88	1.9	0.00032	0.0036
Fibroblast	AC007620.2	4.05	9.09	0.00032	0.0036
Fibroblast	AC008799.2	17.02	2.26	0.00032	0.0036
Fibroblast	DZIP1	3.6	132.23	0.00032	0.0036
Fibroblast	SVIL-AS1	1.59	229.9	0.00032	0.0036
Fibroblast	ISLR	4.05	191.11	0.00032	0.0036
Fibroblast	NLRP9	16.76	5.73	0.00032	0.0036
Fibroblast	SMSP1	17.01	3.05	0.00032	0.0036
Fibroblast	TMEM200C	12.58	5.6	0.00032	0.0036
Fibroblast	LINC02794	16.81	2.47	0.00032	0.0036
Fibroblast	TMEM8B	1.71	205.49	0.00033	0.0036
Fibroblast	SNX21	2.76	182.88	0.00033	0.0036
Fibroblast	MAPK8IP2	2.34	32.55	0.00033	0.0036
Fibroblast	AC009630.1	17.09	0.62	0.00033	0.0037
Fibroblast	PLOD2	3.87	662.86	0.00033	0.0037
Fibroblast	GJD2	16.78	3.07	0.00033	0.0037
Fibroblast	SPICE1	1.69	225.51	0.00033	0.0037
Fibroblast	AP005119.1	16.8	1.7	0.00033	0.0037
Fibroblast	ST8SIA5	10.14	16.82	0.00034	0.0037
Fibroblast	MTND1P30	16.7	1.23	0.00034	0.0037
Fibroblast	AC087752.4	16.86	1.54	0.00034	0.0037
Fibroblast	LINC00896	14.24	3.23	0.00034	0.0037
Fibroblast	AC116903.2	16.76	3.21	0.00034	0.0037
Fibroblast	MBD5	1.23	537.38	0.00034	0.0037
Fibroblast	MYL3	5.44	31.98	0.00034	0.0038
Fibroblast	GPR151	16.87	0.93	0.00034	0.0038
Fibroblast	PSMD10P1	16.6	2.2	0.00034	0.0038
Fibroblast	IGHV3-35	16.62	1.51	0.00034	0.0038
Fibroblast	EVC2	3.31	137.63	0.00034	0.0038
Fibroblast	KRT18P59	12.18	8.92	0.00034	0.0038
Fibroblast	AC008555.6	8.21	12.13	0.00034	0.0038
Fibroblast	SGCE	2.82	340.01	0.00034	0.0038
Fibroblast	MROH2A	13.38	9.5	0.00034	0.0038
Fibroblast	STXBP5L	9.38	17.1	0.00035	0.0038
Fibroblast	GLI2	4.74	183.88	0.00035	0.0038
Fibroblast	AC103808.3	5.02	29.44	0.00035	0.0038
Fibroblast	AC005261.2	16.74	3.74	0.00035	0.0038
Fibroblast	JPX	1.33	328.34	0.00035	0.0038
Fibroblast	BPIFB9P	16.82	1.25	0.00035	0.0038
Fibroblast	PPP1R3C	3.65	52.86	0.00035	0.0038
Fibroblast	MPHOSPH8	1.2	857.11	0.00035	0.0038
Fibroblast	AL445465.1	16.57	3.46	0.00035	0.0038
Fibroblast	BDNF	4.06	98.2	0.00035	0.0039
Fibroblast	TBX5	3.85	527.21	0.00035	0.0039
Fibroblast	LINC00652	16.7	9.53	0.00036	0.0039
Fibroblast	C1QTNF7-AS1	9.61	4.65	0.00036	0.0039
Fibroblast	SOCS5P3	16.76	2.15	0.00036	0.0039
Fibroblast	PPP2R2DP1	16.53	2.68	0.00036	0.0039
Fibroblast	ACTL11P	11.25	10.8	0.00036	0.0039
Fibroblast	AC122713.2	10.92	5	0.00036	0.0039
Fibroblast	SNHG18	3.94	29.25	0.00036	0.0039
Fibroblast	SNORD114-25	4.54	48.04	0.00036	0.0039
Fibroblast	TMEM135	1.36	252.81	0.00036	0.0039
Fibroblast	MYOCD	4.71	291.77	0.00036	0.0039
Fibroblast	SPTSSB	6.62	14.97	0.00036	0.0039
Fibroblast	AC090643.1	16.82	5.81	0.00036	0.0039
Fibroblast	PROSER3	1.27	223.43	0.00036	0.0039
Fibroblast	LRRC75B	3.71	31.07	0.00036	0.004
Fibroblast	ZSCAN26	1.77	102.24	0.00036	0.004
Fibroblast	THRA	1.43	604.12	0.00036	0.004
Fibroblast	WFDC1	4.15	720.33	0.00036	0.004
Fibroblast	EIF3J-DT	1.7	80.04	0.00037	0.004
Fibroblast	GAPDHP33	3.88	27.55	0.00037	0.004
Fibroblast	ZNF664	1.28	662.63	0.00037	0.004
Fibroblast	AC073862.3	16.63	3.57	0.00037	0.004
Fibroblast	RECK	1.81	161.19	0.00037	0.004
Fibroblast	AC013400.1	13.79	6.28	0.00037	0.004
Fibroblast	B3GALT5	3.99	31.07	0.00037	0.004
Fibroblast	JAK2	1.66	964.6	0.00037	0.004
Fibroblast	MIR758	16.27	3.83	0.00037	0.004
Fibroblast	DNASE1L2	6.25	16.35	0.00037	0.004
Fibroblast	MIR503HG	3.95	302.38	0.00037	0.004
Fibroblast	ADAMTS20	4.12	25.83	0.00037	0.004
Fibroblast	FAM133A	13.16	11.02	0.00037	0.004
Fibroblast	PRR16	3.7	89.68	0.00037	0.004
Fibroblast	TAT-AS1	16.71	0.98	0.00038	0.0041
Fibroblast	RN7SL684P	16.81	2.34	0.00038	0.0041
Fibroblast	NDUFAF4P2	16.64	1.49	0.00038	0.0041
Fibroblast	GUCY1A1	3.12	569.72	0.00038	0.0041
Fibroblast	AC110048.2	4.09	144.25	0.00038	0.0041
Fibroblast	PPP4R4	4.89	13.34	0.00038	0.0041
Fibroblast	OGFOD3	1.28	200.21	0.00038	0.0041
Fibroblast	PRRX1	3.79	127.45	0.00038	0.0041
Fibroblast	SALRNA1	16.17	3.94	0.00038	0.0041
Fibroblast	AFAP1	1.73	456.33	0.00038	0.0041
Fibroblast	PRDM6	4.12	369.09	0.00039	0.0041
Fibroblast	SMCO3	14.22	3.31	0.00039	0.0042
Fibroblast	AC253576.2	10.05	3.42	0.00039	0.0042
Fibroblast	RBM4B	2.05	78.97	0.00039	0.0042
Fibroblast	OR4X7P	16.72	0.93	0.00039	0.0042
Fibroblast	ZRANB2-AS2	5.99	28.38	0.00039	0.0042
Fibroblast	ZNF441	2.13	99.44	0.00039	0.0042
Fibroblast	AL160287.1	16.79	1.44	0.00039	0.0042
Fibroblast	BX470102.1	16.46	2.44	0.00039	0.0042
Fibroblast	ABCC11	4.57	25.84	0.00039	0.0042
Fibroblast	HAND2	5.25	909.42	0.00039	0.0042
Fibroblast	SCD5	2.46	103.15	0.00039	0.0042
Fibroblast	MBLAC1	4.12	10.69	0.0004	0.0042
Fibroblast	ACP7	11.44	4.25	0.0004	0.0042
Fibroblast	LINC01881	1.67	60.05	0.0004	0.0042
Fibroblast	GPR25	16.56	2.2	0.0004	0.0042
Fibroblast	ARID5B	1.26	2806.24	0.0004	0.0042
Fibroblast	RN7SL48P	16.58	1.63	0.0004	0.0043
Fibroblast	BBS1	2.31	50.87	0.0004	0.0043
Fibroblast	ZNF117	1.63	1478.27	0.0004	0.0043
Fibroblast	SLIT3-AS1	12.45	5.52	0.00041	0.0043
Fibroblast	AL365184.1	16.39	1.7	0.00041	0.0043
Fibroblast	HTR3E	15.75	7.06	0.00041	0.0043
Fibroblast	CSMD1	3.27	129.36	0.00041	0.0044
Fibroblast	DNAJC15	1.34	217.7	0.00041	0.0044
Fibroblast	TTC26	3.07	48.82	0.00041	0.0044
Fibroblast	AC084346.1	16.72	1.93	0.00041	0.0044
Fibroblast	IL2	16.49	2.88	0.00041	0.0044
Fibroblast	ZNF248	2.59	158.25	0.00041	0.0044
Fibroblast	AL354793.1	12.15	5.28	0.00042	0.0044
Fibroblast	AC073343.1	15.05	2.73	0.00042	0.0044
Fibroblast	SLC1A5	1.23	861.77	0.00042	0.0044
Fibroblast	AC010422.1	16.51	2.59	0.00042	0.0044
Fibroblast	OR1L6	16.55	1.1	0.00042	0.0044
Fibroblast	TSHZ2	3.32	210.87	0.00042	0.0044
Fibroblast	CCDC185	16.65	1.8	0.00042	0.0045
Fibroblast	SLC18A3	5.47	19.95	0.00042	0.0045
Fibroblast	C11orf95	1.72	329.08	0.00042	0.0045
Fibroblast	ELN	4.84	1952.2	0.00042	0.0045
Fibroblast	CHAT	3.98	71.5	0.00042	0.0045
Fibroblast	SCART1	2.16	69	0.00042	0.0045
Fibroblast	RN7SKP190	16.49	2.48	0.00042	0.0045
Fibroblast	SNORD113-9	4.22	66.39	0.00042	0.0045
Fibroblast	CSN1S2AP	16.67	1.83	0.00043	0.0045
Fibroblast	COL4A6	3.22	77.53	0.00043	0.0045
Fibroblast	AC006557.2	16.67	1.56	0.00043	0.0045
Fibroblast	AC098650.1	5.12	27.95	0.00043	0.0045
Fibroblast	ATP1B4	9.95	14.88	0.00043	0.0045
Fibroblast	LINC02101	16.5	1.47	0.00043	0.0045
Fibroblast	LINC02490	16.46	2.27	0.00043	0.0045
Fibroblast	SPRY1	2.39	391.59	0.00043	0.0045
Fibroblast	PKHD1	4.66	61.39	0.00043	0.0045
Fibroblast	LINC02066	16.44	2.51	0.00043	0.0045
Fibroblast	HSD3BP5	5.51	19.36	0.00043	0.0046
Fibroblast	CBX1P2	16.29	3.41	0.00044	0.0046
Fibroblast	MYOM1	2.33	90.12	0.00044	0.0046
Fibroblast	PRKG1	5.15	804.1	0.00044	0.0046
Fibroblast	ANKS6	2.09	112.78	0.00044	0.0046
Fibroblast	SNORD3G	16.52	0.63	0.00044	0.0046
Fibroblast	AC006026.2	16.65	0.44	0.00044	0.0046
Fibroblast	CTTN	3.06	1305.49	0.00044	0.0046
Fibroblast	LCAT	2.33	97.59	0.00044	0.0046
Fibroblast	PAX3	9.5	24.42	0.00044	0.0046
Fibroblast	MRTFB	1.86	1213.47	0.00044	0.0046
Fibroblast	RAD52	2.1	130.91	0.00044	0.0046
Fibroblast	SLC4A3	3.15	100.16	0.00044	0.0046
Fibroblast	LURAP1L	4.05	118.63	0.00044	0.0046
Fibroblast	CFAP44	1.87	225.34	0.00044	0.0046
Fibroblast	SLC52A1	2.88	91.48	0.00045	0.0046
Fibroblast	LOXL4	4.36	101.62	0.00045	0.0047
Fibroblast	AC048380.2	2.7	31.89	0.00045	0.0047
Fibroblast	QRFP	16.37	5.22	0.00045	0.0047
Fibroblast	MST1R	5.52	36.4	0.00045	0.0047
Fibroblast	AC011753.2	8.53	10.47	0.00045	0.0047
Fibroblast	AL109913.1	16.58	5.73	0.00045	0.0047
Fibroblast	AL161912.3	16.45	0.93	0.00045	0.0047
Fibroblast	CERCAM	2.81	434.01	0.00045	0.0047
Fibroblast	FBXO17	3.72	67.68	0.00045	0.0047
Fibroblast	BRSK2	4.73	28.58	0.00045	0.0047
Fibroblast	AMN1	1.89	48.88	0.00045	0.0047
Fibroblast	MYL9	3.54	1010.39	0.00046	0.0047
Fibroblast	AC093014.1	16.46	0.86	0.00046	0.0047
Fibroblast	USP32P3	5.8	19.3	0.00046	0.0047
Fibroblast	KANK2	2.96	1529.71	0.00046	0.0047
Fibroblast	SUPT3H	1.53	72.96	0.00046	0.0047
Fibroblast	AC007546.1	4.51	12.36	0.00046	0.0047
Fibroblast	ARHGAP32	1.37	569.49	0.00046	0.0047
Fibroblast	AL356608.1	16.58	1.27	0.00046	0.0047
Fibroblast	MRGPRX3	16.34	2.03	0.00046	0.0047
Fibroblast	AL358781.2	7.97	4.46	0.00046	0.0047
Fibroblast	DRD4	3.28	23.28	0.00046	0.0047
Fibroblast	AC087277.1	16.37	4.78	0.00046	0.0047
Fibroblast	AL034372.1	16.4	1.35	0.00046	0.0047
Fibroblast	RPL7AP38	16.57	4.09	0.00046	0.0047
Fibroblast	PDE11A-AS1	16.62	3.23	0.00046	0.0047
Fibroblast	RTP3	16.54	0.73	0.00046	0.0048
Fibroblast	IGFBP5	3.24	11502.3	0.00046	0.0048
Fibroblast	AC078864.1	16.6	0.93	0.00046	0.0048
Fibroblast	CCDC171	2.03	150.91	0.00046	0.0048
Fibroblast	LNX1	4.06	419.99	0.00046	0.0048
Fibroblast	GLP2R	4.14	18.25	0.00046	0.0048
Fibroblast	FEN1P1	16.39	1.3	0.00047	0.0048
Fibroblast	WASF3	3.9	34.6	0.00047	0.0048
Fibroblast	SPTBN2	3.2	122.32	0.00047	0.0048
Fibroblast	AC092506.1	5.68	15.55	0.00047	0.0048
Fibroblast	AC008663.2	16.44	1.02	0.00047	0.0048
Fibroblast	AC090371.2	16.32	3.15	0.00047	0.0048
Fibroblast	HMGB1P31	3.77	12.28	0.00047	0.0049
Fibroblast	AC008555.2	8.48	12.46	0.00047	0.0049
Fibroblast	AC004257.1	16.51	3.37	0.00048	0.0049
Fibroblast	CEP97	1.59	134.68	0.00048	0.0049
Fibroblast	AC093627.6	16.37	0.75	0.00048	0.0049
Fibroblast	AC092567.1	16.25	3.69	0.00048	0.0049
Fibroblast	AC131888.1	16.37	1.04	0.00048	0.0049
Fibroblast	AL442639.1	16.28	4.53	0.00049	0.005
Fibroblast	AC010886.1	16.38	3.45	0.00049	0.005
Fibroblast	COL4A1	3.42	28131.3	0.00049	0.005
Fibroblast	ZCCHC24	1.56	604.79	0.00049	0.005
Fibroblast	FRY	1.46	630.95	0.00049	0.005
Fibroblast	RPF2P2	16.3	1.92	0.00049	0.005
Fibroblast	MMP2	3.92	3356.82	0.00049	0.005
Fibroblast	RBM12B	1.26	462.82	0.00049	0.005
Fibroblast	AC087379.1	12.05	7.39	0.00049	0.005
Fibroblast	CTNND2	3.88	72.09	0.00049	0.005
Fibroblast	AC013467.1	16.3	1.42	0.00049	0.005
Fibroblast	FKBP14	2.18	92.11	0.00049	0.005
Fibroblast	ZFP90	1.68	202.44	0.0005	0.005
Fibroblast	AC116351.1	3.94	37.24	0.0005	0.005
Fibroblast	ZNF862	1.33	196.99	0.0005	0.0051
Fibroblast	HSD17B6	3.42	41.25	0.0005	0.0051
Fibroblast	NEUROG2-AS1	16.25	2.55	0.0005	0.0051
Fibroblast	TMEM9	1.47	147.27	0.0005	0.0051
Fibroblast	IL18R1	2.27	196.79	0.0005	0.0051
Fibroblast	AC137056.2	16.24	3.72	0.0005	0.0051
Fibroblast	AC007731.3	16.46	1.35	0.00051	0.0051
Fibroblast	AC008443.2	3.92	24.97	0.00051	0.0051
Fibroblast	TATDN2P3	16.23	7.09	0.00051	0.0051
Fibroblast	AC023590.1	16.02	4.01	0.00051	0.0051
Fibroblast	AC025165.1	14.44	6.24	0.00051	0.0051
Fibroblast	TLN2	1.79	215.7	0.00051	0.0051
Fibroblast	STON1	4.42	157.46	0.00051	0.0052
Fibroblast	CCDC198	13.17	4.64	0.00051	0.0052
Fibroblast	COL6A5	3.78	51.35	0.00051	0.0052
Fibroblast	AC105345.1	3.62	48.3	0.00051	0.0052
Fibroblast	PRR30	16.21	3.87	0.00052	0.0052
Fibroblast	SHROOM2	2.94	443.11	0.00052	0.0052
Fibroblast	CLEC1B	8.29	6.92	0.00052	0.0052
Fibroblast	ZNF546	2.55	66.19	0.00052	0.0052
Fibroblast	ATP2B3	3.59	56.92	0.00052	0.0052
Fibroblast	EIF5AP2	16.32	0.86	0.00052	0.0052
Fibroblast	AC004542.2	16.45	0.58	0.00052	0.0052
Fibroblast	SYDE1	3.1	467.02	0.00052	0.0052
Fibroblast	C4B	5.64	18.69	0.00052	0.0052
Fibroblast	CLMP	4.97	960.82	0.00052	0.0052
Fibroblast	CCDC13-AS1	16.19	5.85	0.00052	0.0052
Fibroblast	CHST3	4.11	341.82	0.00052	0.0052
Fibroblast	CLCA3P	12.44	6.31	0.00052	0.0052
Fibroblast	PWRN2	16.19	3.02	0.00052	0.0053
Fibroblast	AL603840.1	4.17	32.11	0.00053	0.0053
Fibroblast	RBM43	2.33	67.14	0.00053	0.0053
Fibroblast	CST11	16.39	1.72	0.00053	0.0053
Fibroblast	ZNF780B	1.55	171.99	0.00053	0.0053
Fibroblast	PKD1L2	3.72	75.7	0.00053	0.0053
Fibroblast	MICAL3	1.58	739.61	0.00053	0.0053
Fibroblast	LINC01928	16.07	2.66	0.00053	0.0053
Fibroblast	NPHP1	3.71	45.48	0.00053	0.0053
Fibroblast	MTCL1	2.22	239.93	0.00054	0.0053
Fibroblast	LINC02731	5.5	10.32	0.00054	0.0054
Fibroblast	AC009120.2	2.77	57.23	0.00054	0.0054
Fibroblast	AL355102.1	12.66	4.69	0.00054	0.0054
Fibroblast	AC022415.1	16.23	2.82	0.00054	0.0054
Fibroblast	AL359397.2	6.34	16.45	0.00054	0.0054
Fibroblast	PRCD	3.6	31.65	0.00054	0.0054
Fibroblast	AL033504.1	6.46	15.12	0.00055	0.0054
Fibroblast	LINC01447	13.46	9.41	0.00055	0.0054
Fibroblast	AKR1C5P	15.38	4.32	0.00055	0.0054
Fibroblast	FGF2	3.68	161.32	0.00055	0.0055
Fibroblast	LINC02609	5.15	32.51	0.00055	0.0055
[truncated: 1,884 more rows]

## Sheet: Hofbauer Cell
Cell Type	Gene	log2 Fold-change	Base Mean	P-value	False-discovery rate-adjusted Q-value
Hofbauer Cell	CORO1A	3.11	1565.42	4.6e-13	4.5e-11
Hofbauer Cell	IGKV3-15	13.21	39.2	6.6e-12	4.7e-10
Hofbauer Cell	CCDC88B	2.83	1126.93	9.4e-12	6.4e-10
Hofbauer Cell	IGHJ6	27.7	5.61	2.4e-11	1.5e-09
Hofbauer Cell	AGPAT4	1.3	1085.17	5.5e-11	3e-09
Hofbauer Cell	AC068050.1	22.22	4.62	5.9e-11	3.2e-09
Hofbauer Cell	PIK3R5	3.24	2182.23	1.9e-10	8.8e-09
Hofbauer Cell	AGTPBP1	1.76	685.04	1.9e-10	9e-09
Hofbauer Cell	NBEAL2	1.95	1871.07	2.1e-10	9.8e-09
Hofbauer Cell	TNFRSF1B	2.69	7002.49	4e-10	1.7e-08
Hofbauer Cell	DOCK8	2.19	2430.07	4.6e-10	1.9e-08
Hofbauer Cell	CHD1	1.22	4340.95	7e-10	2.8e-08
Hofbauer Cell	LCP1	2.83	8664.89	1e-09	4e-08
Hofbauer Cell	MYO1G	3.79	1939.05	1.1e-09	4.2e-08
Hofbauer Cell	AC245884.11	22.53	4.95	1.4e-09	5.4e-08
Hofbauer Cell	GCH1	2.67	691.12	1.4e-09	5.4e-08
Hofbauer Cell	AC024060.2	12.58	4.97	1.5e-09	5.6e-08
Hofbauer Cell	GPR132	3.23	1481.68	1.9e-09	7.1e-08
Hofbauer Cell	TRAV5	25.03	0.89	2.3e-09	8.4e-08
Hofbauer Cell	REL	2	3361.74	2.3e-09	8.4e-08
Hofbauer Cell	RNF149	1.98	1887.71	2.4e-09	8.7e-08
Hofbauer Cell	GPCPD1	2.17	2270.43	2.5e-09	9e-08
Hofbauer Cell	PTPRC	2.8	7517.26	3e-09	1.1e-07
Hofbauer Cell	AC018755.4	17.7	10.83	3.4e-09	1.2e-07
Hofbauer Cell	TAGAP	2.89	750.75	4e-09	1.4e-07
Hofbauer Cell	FMNL1	2.18	4114.24	4.2e-09	1.4e-07
Hofbauer Cell	LRRFIP1	1.63	6573.16	4.4e-09	1.5e-07
Hofbauer Cell	CELF2	1.51	1270.07	4.5e-09	1.5e-07
Hofbauer Cell	ZNF733P	24.58	1.07	4.5e-09	1.5e-07
Hofbauer Cell	IVNS1ABP	1.69	2402.04	5.2e-09	1.8e-07
Hofbauer Cell	SORL1	2.58	3553.31	5.9e-09	1.9e-07
Hofbauer Cell	IGLC6	24.37	1.18	5.9e-09	1.9e-07
Hofbauer Cell	AL355075.1	24.35	4.28	6.7e-09	2.2e-07
Hofbauer Cell	AC013400.1	19.67	6.28	6.7e-09	2.2e-07
Hofbauer Cell	CYTH1	1.75	3600.18	8.9e-09	2.8e-07
Hofbauer Cell	PTPRE	2.66	1970.07	9.3e-09	2.9e-07
Hofbauer Cell	SRGN	2.9	8008.94	9.7e-09	3e-07
Hofbauer Cell	CD53	2.68	1487.91	9.7e-09	3e-07
Hofbauer Cell	IL4R	1.58	2241.27	1.1e-08	3.5e-07
Hofbauer Cell	GMIP	2.35	919.79	1.2e-08	3.6e-07
Hofbauer Cell	AOAH	2.95	1209.11	1.4e-08	4.1e-07
Hofbauer Cell	RAC2	3.15	1165.53	1.4e-08	4.3e-07
Hofbauer Cell	SLC7A5	2.55	4348	1.6e-08	4.6e-07
Hofbauer Cell	CCM2	1.33	378.21	1.6e-08	4.6e-07
Hofbauer Cell	FGR	3.64	2382.68	1.7e-08	5e-07
Hofbauer Cell	ATP2B1	2.6	5558.23	1.9e-08	5.5e-07
Hofbauer Cell	AL139286.1	23.59	0.63	2e-08	5.7e-07
Hofbauer Cell	LPCAT1	1.75	2551.54	2e-08	5.8e-07
Hofbauer Cell	DOCK10	2.67	1900.05	2.1e-08	6e-07
Hofbauer Cell	SASH3	2.93	583.45	2.2e-08	6.4e-07
Hofbauer Cell	PDE4B	2.32	3628.84	2.3e-08	6.6e-07
Hofbauer Cell	RN7SL684P	23.46	2.34	2.4e-08	6.7e-07
Hofbauer Cell	ADGRE5	2.24	4976.15	2.4e-08	6.7e-07
Hofbauer Cell	FOLR3	16.45	12.31	2.5e-08	7e-07
Hofbauer Cell	AC016831.1	2.75	1055.81	2.6e-08	7.2e-07
Hofbauer Cell	AL513533.1	23.25	0.71	2.7e-08	7.6e-07
Hofbauer Cell	AL109913.1	23.36	5.73	2.8e-08	7.7e-07
Hofbauer Cell	ITGB2	2.89	6055.52	2.8e-08	7.9e-07
Hofbauer Cell	PLCB2	2.69	1250.96	3e-08	8.2e-07
Hofbauer Cell	EFHD2	2.09	3202.42	3e-08	8.3e-07
Hofbauer Cell	PTK2B	2.52	1579.92	3.1e-08	8.4e-07
Hofbauer Cell	ADAM8	2.8	1523.59	3.3e-08	8.9e-07
Hofbauer Cell	TRIM38	1.25	886.82	3.5e-08	9.4e-07
Hofbauer Cell	DNTTIP2	1.76	1498.23	4e-08	1.1e-06
Hofbauer Cell	THEM7P	23.1	1.33	4.1e-08	1.1e-06
Hofbauer Cell	MIR4470	22.95	0.95	4.1e-08	1.1e-06
Hofbauer Cell	HLA-DPB2	8.74	15.84	4.1e-08	1.1e-06
Hofbauer Cell	MYO1F	3.01	1972.78	4.9e-08	1.3e-06
Hofbauer Cell	EVI2A	3.85	179.86	5e-08	1.3e-06
Hofbauer Cell	JOSD1	1.97	2180.09	5e-08	1.3e-06
Hofbauer Cell	TRIM22	1.99	1164.78	5.3e-08	1.4e-06
Hofbauer Cell	LST1	4.46	378.39	5.6e-08	1.4e-06
Hofbauer Cell	DENND4A	1.37	1791.25	5.7e-08	1.5e-06
Hofbauer Cell	AC035139.1	22.65	1.93	5.9e-08	1.5e-06
Hofbauer Cell	ATP5MGP1	22.56	1.93	6e-08	1.5e-06
Hofbauer Cell	AC002064.3	22.72	1.67	6.5e-08	1.6e-06
Hofbauer Cell	ARHGDIB	2.09	3115.75	6.8e-08	1.7e-06
Hofbauer Cell	SNORD116-17	22.64	1.38	7.5e-08	1.9e-06
Hofbauer Cell	AL354892.2	19.6	3.11	7.5e-08	1.9e-06
Hofbauer Cell	C17orf107	2.22	403.34	7.7e-08	1.9e-06
Hofbauer Cell	MIR4489	22.57	1.05	8.7e-08	2.1e-06
Hofbauer Cell	JMJD1C	1.47	5597.94	8.9e-08	2.2e-06
Hofbauer Cell	AC108729.2	22.51	1.7	9e-08	2.2e-06
Hofbauer Cell	PRKCB	2.56	1503.44	9.1e-08	2.2e-06
Hofbauer Cell	SNORD27	22.45	1.42	9.3e-08	2.3e-06
Hofbauer Cell	IL10RA	2.57	2459.76	9.8e-08	2.4e-06
Hofbauer Cell	LAPTM5	3.06	6164.3	1e-07	2.5e-06
Hofbauer Cell	STK10	1.9	4666.51	1.1e-07	2.5e-06
Hofbauer Cell	TRAJ10	22.28	2.31	1.1e-07	2.6e-06
Hofbauer Cell	AP005137.2	22.16	0.96	1.1e-07	2.6e-06
Hofbauer Cell	RN7SL806P	22.31	1.05	1.1e-07	2.6e-06
Hofbauer Cell	DENND3	1.96	1850.06	1.1e-07	2.7e-06
Hofbauer Cell	SEMA4D	2.37	1775.04	1.2e-07	2.8e-06
Hofbauer Cell	FAM102B	1.78	870.31	1.2e-07	2.8e-06
Hofbauer Cell	AC007384.1	3.43	417.08	1.2e-07	2.9e-06
Hofbauer Cell	LILRA5	4.6	292.46	1.3e-07	2.9e-06
Hofbauer Cell	ARHGAP45	2.43	2443.84	1.3e-07	3e-06
Hofbauer Cell	TRMT112P2	22.13	1.62	1.4e-07	3.2e-06
Hofbauer Cell	MEFV	4.71	408.28	1.4e-07	3.2e-06
Hofbauer Cell	METRNL	1.86	2726.62	1.4e-07	3.3e-06
Hofbauer Cell	AC011374.2	22.03	1.27	1.6e-07	3.7e-06
Hofbauer Cell	ITGAM	2.39	1459.5	1.6e-07	3.7e-06
Hofbauer Cell	VN1R64P	21.95	5.83	1.8e-07	4e-06
Hofbauer Cell	CARD8-AS1	2.77	74.23	1.8e-07	4.1e-06
Hofbauer Cell	KCNAB2	2.37	890.59	1.9e-07	4.2e-06
Hofbauer Cell	GSAP	2.4	501.18	1.9e-07	4.2e-06
Hofbauer Cell	DPYD	2.48	822.83	2e-07	4.5e-06
Hofbauer Cell	AC099541.1	16.68	8.03	2.1e-07	4.6e-06
Hofbauer Cell	CD37	2.47	1489.21	2.1e-07	4.6e-06
Hofbauer Cell	CYFIP2	2.28	1295.18	2.1e-07	4.7e-06
Hofbauer Cell	CTSS	3.64	7352.33	2.2e-07	4.8e-06
Hofbauer Cell	BAZ1A	1.49	2472.71	2.2e-07	4.9e-06
Hofbauer Cell	AGO2	1.23	3241.03	2.2e-07	4.9e-06
Hofbauer Cell	CXCR4	2.43	4250.26	2.4e-07	5.1e-06
Hofbauer Cell	IRF4	3.32	599.52	2.4e-07	5.2e-06
Hofbauer Cell	AL590240.1	21.68	1.82	2.5e-07	5.3e-06
Hofbauer Cell	THAP9-AS1	1.23	318.94	2.5e-07	5.4e-06
Hofbauer Cell	ARRB2	2.46	1226.39	2.5e-07	5.4e-06
Hofbauer Cell	NIBAN3	3.29	179.91	2.5e-07	5.4e-06
Hofbauer Cell	AC109583.3	20.3	3.96	2.6e-07	5.6e-06
Hofbauer Cell	ICAM3	2.66	576.88	2.7e-07	5.7e-06
Hofbauer Cell	CYCSP5	21.55	1.53	3e-07	6.3e-06
Hofbauer Cell	RNU105B	10.84	3.99	3e-07	6.4e-06
Hofbauer Cell	AL162511.1	21.56	6.3	3e-07	6.4e-06
Hofbauer Cell	OR5D15P	21.64	2.04	3.3e-07	6.8e-06
Hofbauer Cell	AC027290.2	1.96	2533.19	3.3e-07	6.9e-06
Hofbauer Cell	RASSF5	2.34	1983.56	3.5e-07	7.2e-06
Hofbauer Cell	AC139720.1	21.26	1.63	3.6e-07	7.4e-06
Hofbauer Cell	ICOS	4.38	148.59	3.7e-07	7.6e-06
Hofbauer Cell	TRIM36-IT1	21.49	2.15	3.9e-07	8e-06
Hofbauer Cell	TNFAIP3	2.04	11924.5	4.1e-07	8.3e-06
Hofbauer Cell	RASAL3	3.29	529.5	4.2e-07	8.6e-06
Hofbauer Cell	ZBTB43	1.91	939.76	4.2e-07	8.6e-06
Hofbauer Cell	PREX1	1.91	3602.99	4.3e-07	8.8e-06
Hofbauer Cell	INSIG1-DT	3.67	44.14	4.4e-07	8.9e-06
Hofbauer Cell	AC008740.1	21.38	1.73	4.4e-07	8.9e-06
Hofbauer Cell	AC100843.1	21.36	0.68	4.7e-07	9.4e-06
Hofbauer Cell	IGLV4-60	21.17	1.8	4.7e-07	9.4e-06
Hofbauer Cell	AL136146.2	21.34	1.31	4.8e-07	9.5e-06
Hofbauer Cell	AC004130.1	20.98	1.88	4.9e-07	9.8e-06
Hofbauer Cell	SAMSN1	3.16	2002.72	5.3e-07	1e-05
Hofbauer Cell	AC062037.2	21.1	1.96	5.3e-07	1.1e-05
Hofbauer Cell	JMJD6	1.51	919.04	5.7e-07	1.1e-05
Hofbauer Cell	LYST	1.5	1869.9	5.7e-07	1.1e-05
Hofbauer Cell	FOSL2	1.43	14735.4	5.8e-07	1.1e-05
Hofbauer Cell	NPIPB15	11.42	7.42	6e-07	1.2e-05
Hofbauer Cell	ULK4P2	21.01	0.7	6.1e-07	1.2e-05
Hofbauer Cell	RASSF2	2.67	1438.87	6.3e-07	1.2e-05
Hofbauer Cell	HK2-DT	9.46	7.03	6.3e-07	1.2e-05
Hofbauer Cell	TRAF1	2.45	1871.88	6.5e-07	1.2e-05
Hofbauer Cell	MTCO1P4	18.28	5.44	6.6e-07	1.3e-05
Hofbauer Cell	SKIL	1.49	4379.08	7e-07	1.3e-05
Hofbauer Cell	OSBPL8	1.26	1647.77	7e-07	1.3e-05
Hofbauer Cell	SBNO2	1.4	2710.65	7e-07	1.3e-05
Hofbauer Cell	HLA-DQB1	3.35	2660.17	7.2e-07	1.4e-05
Hofbauer Cell	AC089984.1	20.83	0.51	7.3e-07	1.4e-05
Hofbauer Cell	AC091133.4	20.81	1.06	7.4e-07	1.4e-05
Hofbauer Cell	AL139220.1	20.96	0.49	7.7e-07	1.5e-05
Hofbauer Cell	NFKB2	1.97	2594.22	7.7e-07	1.5e-05
Hofbauer Cell	OASL	3.2	275.15	7.7e-07	1.5e-05
Hofbauer Cell	SIPA1L1	2.12	1748.76	7.8e-07	1.5e-05
Hofbauer Cell	SNORA41B	20.6	1.75	7.8e-07	1.5e-05
Hofbauer Cell	PLEKHM1	1.3	605.03	7.9e-07	1.5e-05
Hofbauer Cell	VSTM1	8.16	24.61	8.1e-07	1.5e-05
Hofbauer Cell	SSTR4	20.87	1.2	8.5e-07	1.6e-05
Hofbauer Cell	AC005280.2	10.93	10.65	8.7e-07	1.6e-05
Hofbauer Cell	ADCY7	1.41	1393.19	8.9e-07	1.7e-05
Hofbauer Cell	FAM107B	2.13	2707.35	9.2e-07	1.7e-05
Hofbauer Cell	RARA	1.52	2241.53	9.3e-07	1.7e-05
Hofbauer Cell	SULT1C2P2	20.6	0.87	9.4e-07	1.7e-05
Hofbauer Cell	ISG20	2.33	706.21	9.5e-07	1.8e-05
Hofbauer Cell	AC010320.3	20.74	1.07	9.7e-07	1.8e-05
Hofbauer Cell	ZAP70	3.96	566.08	9.7e-07	1.8e-05
Hofbauer Cell	AC093648.1	20.66	2.14	9.8e-07	1.8e-05
Hofbauer Cell	RNU6-1214P	20.28	1.52	1e-06	1.9e-05
Hofbauer Cell	AL929472.3	20.39	2.59	1e-06	1.9e-05
Hofbauer Cell	UPP1	2.62	1214.12	1e-06	1.9e-05
Hofbauer Cell	SELL	3.16	1924.98	1.1e-06	2e-05
Hofbauer Cell	ZNF192P2	20.57	0.96	1.1e-06	2e-05
Hofbauer Cell	BTG1	1.98	6666.67	1.1e-06	2e-05
Hofbauer Cell	SEPTIN7P12	19.24	1.88	1.1e-06	2e-05
Hofbauer Cell	AC008592.3	20.34	4.3	1.1e-06	2e-05
Hofbauer Cell	TINF2	1.28	508.81	1.1e-06	2e-05
Hofbauer Cell	PDE4A	1.84	1455.13	1.1e-06	2e-05
Hofbauer Cell	LAT2	2.52	483.32	1.2e-06	2.1e-05
Hofbauer Cell	HCST	2.78	103.43	1.2e-06	2.2e-05
Hofbauer Cell	RNU6-605P	20.46	0.61	1.2e-06	2.2e-05
Hofbauer Cell	ARRDC2	1.69	1291.43	1.2e-06	2.3e-05
Hofbauer Cell	GMFG	2.09	389.03	1.2e-06	2.3e-05
Hofbauer Cell	RIN3	1.59	1941.88	1.3e-06	2.3e-05
Hofbauer Cell	RPSAP6	4.69	13.93	1.3e-06	2.4e-05
Hofbauer Cell	ITGAL	2.59	2449.98	1.3e-06	2.4e-05
Hofbauer Cell	AC023128.2	20.07	2.96	1.4e-06	2.4e-05
Hofbauer Cell	GGA2	1.35	1766.05	1.4e-06	2.4e-05
Hofbauer Cell	CYTIP	3.39	1500.13	1.4e-06	2.5e-05
Hofbauer Cell	ARHGEF1	1.46	3021.84	1.4e-06	2.6e-05
Hofbauer Cell	AP001972.2	20.27	0.9	1.4e-06	2.6e-05
Hofbauer Cell	AL365330.1	19.95	2.61	1.5e-06	2.6e-05
Hofbauer Cell	GRK6	1.6	804.76	1.5e-06	2.6e-05
Hofbauer Cell	CD52	3.61	526.88	1.5e-06	2.7e-05
Hofbauer Cell	OLIG2	12.36	5.45	1.5e-06	2.7e-05
Hofbauer Cell	LPXN	2.43	615.07	1.7e-06	2.9e-05
Hofbauer Cell	FAM209B	14.51	4.6	1.8e-06	3e-05
Hofbauer Cell	MSN	1.22	10532.2	1.8e-06	3.1e-05
Hofbauer Cell	AC004847.1	3.8	204.09	1.9e-06	3.2e-05
Hofbauer Cell	TCIRG1	1.92	1649.92	1.9e-06	3.2e-05
Hofbauer Cell	AL390760.1	19.73	2.25	1.9e-06	3.3e-05
Hofbauer Cell	BIRC3	2.23	2002.88	2e-06	3.4e-05
Hofbauer Cell	OR3A1	19.9	2.87	2.1e-06	3.6e-05
Hofbauer Cell	AC004687.1	3.35	114.27	2.1e-06	3.6e-05
Hofbauer Cell	HLA-DRB5	3.64	1613.65	2.2e-06	3.8e-05
Hofbauer Cell	SNORA70I	14.64	2.89	2.3e-06	3.9e-05
Hofbauer Cell	STK38L	1.36	661.11	2.4e-06	4e-05
Hofbauer Cell	FCER1G	3.14	1380.11	2.4e-06	4e-05
Hofbauer Cell	GRK2	1.3	2616.04	2.4e-06	4e-05
Hofbauer Cell	USP3	1.49	852.85	2.4e-06	4.1e-05
Hofbauer Cell	LINC-PINT	1.78	1913.27	2.4e-06	4.1e-05
Hofbauer Cell	CDC42SE1	1.36	2220.21	2.5e-06	4.1e-05
Hofbauer Cell	PRODH2	19.61	8.19	2.5e-06	4.1e-05
Hofbauer Cell	MIR4637	19.94	2.25	2.5e-06	4.2e-05
Hofbauer Cell	C6orf47-AS1	18.28	5.53	2.5e-06	4.2e-05
Hofbauer Cell	AL391069.2	19.8	0.46	2.5e-06	4.2e-05
Hofbauer Cell	KCTD20	1.59	1656.59	2.6e-06	4.3e-05
Hofbauer Cell	RPL30P11	19.81	1.56	2.6e-06	4.4e-05
Hofbauer Cell	FGD3	2.26	734.29	2.7e-06	4.5e-05
Hofbauer Cell	STK17B	1.84	3421.83	2.8e-06	4.6e-05
Hofbauer Cell	HCLS1	1.83	2447.13	2.8e-06	4.7e-05
Hofbauer Cell	HLA-DRB6	3.63	265.46	2.9e-06	4.8e-05
Hofbauer Cell	MXD1	2.88	3413.49	3e-06	4.9e-05
Hofbauer Cell	AC005692.1	19.63	2.84	3e-06	4.9e-05
Hofbauer Cell	PGK1	1.25	1775.64	3.1e-06	5e-05
Hofbauer Cell	LYZ	4.35	11310.2	3.1e-06	5.1e-05
Hofbauer Cell	FCN1	4.3	6372.25	3.1e-06	5.1e-05
Hofbauer Cell	PLCG2	1.85	1220.66	3.3e-06	5.3e-05
Hofbauer Cell	CYRIB	1.63	971.42	3.3e-06	5.4e-05
Hofbauer Cell	PPIAP73	19.54	0.92	3.3e-06	5.4e-05
Hofbauer Cell	MYG1-AS1	19.52	1.68	3.4e-06	5.5e-05
Hofbauer Cell	MIR4642	19.43	0.72	3.4e-06	5.6e-05
Hofbauer Cell	SH3BGRL3	2.13	1743.85	3.4e-06	5.6e-05
Hofbauer Cell	SLC2A3	2.42	8087.95	3.5e-06	5.6e-05
Hofbauer Cell	PFN1	1.3	3708.81	3.5e-06	5.6e-05
Hofbauer Cell	PELATON	4.68	259.38	3.6e-06	5.7e-05
Hofbauer Cell	OSM	3.56	778.37	3.6e-06	5.8e-05
Hofbauer Cell	DIAPH1	1.72	3935.26	3.7e-06	5.9e-05
Hofbauer Cell	MALT1	1.63	1008.72	3.8e-06	6e-05
Hofbauer Cell	GBP5	2.48	527.95	3.8e-06	6.1e-05
Hofbauer Cell	LYN	2.04	2611.92	3.8e-06	6.1e-05
Hofbauer Cell	GTPBP1	1.26	2171.33	3.9e-06	6.2e-05
Hofbauer Cell	PIK3AP1	2.35	1683.24	3.9e-06	6.3e-05
Hofbauer Cell	GBP2	1.85	1653.16	3.9e-06	6.3e-05
Hofbauer Cell	WAS	2.7	1012.1	4e-06	6.3e-05
Hofbauer Cell	INPP5D	1.88	2223.27	4e-06	6.4e-05
Hofbauer Cell	ADA2	2.98	1652.45	4e-06	6.4e-05
Hofbauer Cell	SYAP1	1.52	2226.87	4.1e-06	6.4e-05
Hofbauer Cell	AP005436.1	19.38	1.27	4.1e-06	6.4e-05
Hofbauer Cell	ARHGAP15	1.5	242.11	4.1e-06	6.4e-05
Hofbauer Cell	ANKRD44	1.74	1089.28	4.2e-06	6.6e-05
Hofbauer Cell	TRAJ29	19.39	0.83	4.2e-06	6.7e-05
Hofbauer Cell	BIRC2	1.3	1357.57	4.3e-06	6.7e-05
Hofbauer Cell	ITPRIP	1.61	2868.14	4.3e-06	6.8e-05
Hofbauer Cell	CREM	1.71	1956.26	4.3e-06	6.8e-05
Hofbauer Cell	HLA-DQA1	3.09	1214.88	4.4e-06	6.8e-05
Hofbauer Cell	PRKCQ	3.62	226.31	4.4e-06	6.9e-05
Hofbauer Cell	IFI30	3.77	261.35	4.6e-06	7.1e-05
Hofbauer Cell	CMIP	1.46	1733.7	4.7e-06	7.3e-05
Hofbauer Cell	CYLD	1.24	1660.24	4.8e-06	7.4e-05
Hofbauer Cell	COTL1	2.55	4343.45	4.8e-06	7.5e-05
Hofbauer Cell	HLA-C	1.41	9267.45	4.9e-06	7.6e-05
Hofbauer Cell	VPS37B	1.92	2819.81	4.9e-06	7.6e-05
Hofbauer Cell	IRF2BPL	1.23	1344.2	5.1e-06	7.8e-05
Hofbauer Cell	RIPK2	2.45	398.9	5.1e-06	7.8e-05
Hofbauer Cell	CD69	2.77	539.3	5.2e-06	7.9e-05
Hofbauer Cell	LCP2	2.79	4450.27	5.2e-06	8e-05
Hofbauer Cell	LCN8	16.57	7.3	5.2e-06	8e-05
Hofbauer Cell	AL390961.2	18.97	0.92	5.3e-06	8.1e-05
Hofbauer Cell	KCNA3	3.36	150.84	5.4e-06	8.2e-05
Hofbauer Cell	CD44	2	12348.8	5.4e-06	8.2e-05
Hofbauer Cell	RPS2P36	3.84	76.35	5.4e-06	8.2e-05
Hofbauer Cell	EVI2B	2.44	817.68	5.4e-06	8.2e-05
Hofbauer Cell	AL450226.2	18.95	3.79	5.5e-06	8.3e-05
Hofbauer Cell	PNP	2.66	2922.37	5.5e-06	8.3e-05
Hofbauer Cell	NIBAN1	1.77	1100.83	5.6e-06	8.4e-05
Hofbauer Cell	ARF6	1.53	2096.83	5.6e-06	8.5e-05
Hofbauer Cell	SHKBP1	1.9	800.49	5.7e-06	8.5e-05
Hofbauer Cell	BZW1	1.35	1141.42	5.7e-06	8.5e-05
Hofbauer Cell	PLK3	2.1	2427.53	5.8e-06	8.7e-05
Hofbauer Cell	C1orf162	2.93	393.73	5.9e-06	8.9e-05
Hofbauer Cell	MIR3661	18.98	1.98	6.2e-06	9.3e-05
Hofbauer Cell	CDH23	2.48	105.65	6.3e-06	9.3e-05
Hofbauer Cell	IRF7	1.87	583.48	6.3e-06	9.3e-05
Hofbauer Cell	STK25P1	18.97	1.39	6.5e-06	9.6e-05
Hofbauer Cell	RN7SKP168	19.1	1.32	6.5e-06	9.6e-05
Hofbauer Cell	BCL2A1	3.72	1769.38	6.6e-06	9.7e-05
Hofbauer Cell	HLA-B	1.46	24212	6.6e-06	9.7e-05
Hofbauer Cell	TRBC2	3.12	571.37	6.6e-06	9.7e-05
Hofbauer Cell	AC079880.2	18.88	7.45	6.6e-06	9.8e-05
Hofbauer Cell	HIGD2A	1.72	143.26	6.7e-06	9.9e-05
Hofbauer Cell	MS4A13	19.06	3.21	6.7e-06	9.9e-05
Hofbauer Cell	TUBA3GP	18.96	3.35	6.8e-06	9.9e-05
Hofbauer Cell	MX2	2.36	977.99	6.8e-06	0.0001
Hofbauer Cell	HLA-DRB1	3.23	3501.46	6.8e-06	0.0001
Hofbauer Cell	PARVG	2.68	683.96	6.8e-06	0.0001
Hofbauer Cell	AP005139.1	18.84	6.27	6.8e-06	0.0001
Hofbauer Cell	PLEKHB2	1.37	1111.41	6.9e-06	0.0001
Hofbauer Cell	KDM6B	2.18	21266.9	6.9e-06	0.0001
Hofbauer Cell	NLRC5	1.92	1103.02	7e-06	0.0001
Hofbauer Cell	CYBA	2.33	1742.83	7e-06	0.0001
Hofbauer Cell	ARHGAP4	1.45	1547.34	7e-06	0.0001
Hofbauer Cell	RPSAP49	18.88	2.16	7e-06	0.0001
Hofbauer Cell	MAP3K2	1.43	1998.1	7.2e-06	0.00011
Hofbauer Cell	TET2	1.66	2976.23	7.2e-06	0.00011
Hofbauer Cell	AC008738.3	18.63	1.89	7.4e-06	0.00011
Hofbauer Cell	STK4	1.45	2398.55	7.4e-06	0.00011
Hofbauer Cell	PSME2	1.44	450.63	7.5e-06	0.00011
Hofbauer Cell	C9orf72	2.44	762.32	7.6e-06	0.00011
Hofbauer Cell	UBE2V1P1	7.01	9.11	7.8e-06	0.00011
Hofbauer Cell	ITGAX	3.6	7284.88	7.8e-06	0.00011
Hofbauer Cell	RUNX3	3.3	2415.34	7.8e-06	0.00011
Hofbauer Cell	MAPKAPK2	1.4	1535.75	7.9e-06	0.00011
Hofbauer Cell	PHF20	1.29	1365.46	8.4e-06	0.00012
Hofbauer Cell	IGHM	3.77	1430.34	8.5e-06	0.00012
Hofbauer Cell	AC245052.7	9.2	6.12	8.5e-06	0.00012
Hofbauer Cell	HLA-DPB1	2.96	2273.64	8.6e-06	0.00012
Hofbauer Cell	MIR365B	18.55	4.69	8.6e-06	0.00012
Hofbauer Cell	AL136295.4	18.6	0.88	8.7e-06	0.00012
Hofbauer Cell	FLNA	1.3	29652.8	8.8e-06	0.00013
Hofbauer Cell	FEM1AP3	18.62	2.16	8.9e-06	0.00013
Hofbauer Cell	PDCL2	18.54	5.13	8.9e-06	0.00013
Hofbauer Cell	CD300E	3.98	3986.13	8.9e-06	0.00013
Hofbauer Cell	HIVEP2	1.22	3107.38	8.9e-06	0.00013
Hofbauer Cell	PADI6	15.2	3.95	9e-06	0.00013
Hofbauer Cell	HMGB3P4	2.6	40.68	9.1e-06	0.00013
Hofbauer Cell	ALOX5	3.37	797.55	9.2e-06	0.00013
Hofbauer Cell	MCIDAS	18.48	4.64	9.3e-06	0.00013
Hofbauer Cell	PLEK	3.06	4027.71	9.6e-06	0.00014
Hofbauer Cell	NCF2	3.62	1251.7	9.6e-06	0.00014
Hofbauer Cell	ARHGAP30	2.58	1452.25	9.6e-06	0.00014
Hofbauer Cell	AC015802.3	18.58	1.47	9.7e-06	0.00014
Hofbauer Cell	AL445489.1	18.73	2.04	9.8e-06	0.00014
Hofbauer Cell	IGHV3-21	14.21	5.21	9.9e-06	0.00014
Hofbauer Cell	CD74	2.92	22719.7	1e-05	0.00014
Hofbauer Cell	RNF19B	2.19	1381.68	1e-05	0.00014
Hofbauer Cell	PPIF	3.5	3398.42	1e-05	0.00014
Hofbauer Cell	AC022098.2	18.6	0.97	1e-05	0.00014
Hofbauer Cell	DENND4B	1.27	1058.41	1e-05	0.00015
Hofbauer Cell	AC092139.2	2.19	247.18	1e-05	0.00015
Hofbauer Cell	LILRB2	3.84	1009.27	1e-05	0.00015
Hofbauer Cell	UPK1A	18.57	0.63	1e-05	0.00015
Hofbauer Cell	GAPDHP64	18.48	1.57	1e-05	0.00015
Hofbauer Cell	AMD1P1	18.37	3.78	1e-05	0.00015
Hofbauer Cell	CASP9	1.8	293.65	1.1e-05	0.00015
Hofbauer Cell	SLAMF7	3.27	373.87	1.1e-05	0.00015
Hofbauer Cell	ATP2A3	2.13	1353.57	1.1e-05	0.00015
Hofbauer Cell	RPS16	1.27	2053.39	1.1e-05	0.00015
Hofbauer Cell	CD300H	7.12	31.82	1.1e-05	0.00016
Hofbauer Cell	LINC02712	18.43	1.35	1.1e-05	0.00016
Hofbauer Cell	LFNG	2.47	1301.22	1.2e-05	0.00016
Hofbauer Cell	PIK3CD	2.05	1030.05	1.2e-05	0.00016
Hofbauer Cell	SMAP2	1.58	2593.19	1.2e-05	0.00016
Hofbauer Cell	NAP1L4P1	2.34	201.31	1.2e-05	0.00016
Hofbauer Cell	PDE7A	2.23	1019.78	1.2e-05	0.00016
Hofbauer Cell	THEMIS2	2.69	1793.55	1.2e-05	0.00016
Hofbauer Cell	AL035420.3	18.5	2.47	1.2e-05	0.00016
Hofbauer Cell	PABPC1	1.46	14045.1	1.2e-05	0.00016
Hofbauer Cell	AC092652.2	3.4	30.05	1.2e-05	0.00016
Hofbauer Cell	AL136309.1	18.45	1.03	1.2e-05	0.00017
Hofbauer Cell	AC097634.3	18.17	4.16	1.3e-05	0.00017
Hofbauer Cell	SEPTIN6	1.47	1378.25	1.3e-05	0.00018
Hofbauer Cell	IGHV1-69	18.28	3.44	1.3e-05	0.00018
Hofbauer Cell	ITK	3.52	961.31	1.3e-05	0.00018
Hofbauer Cell	CD55	1.97	4417.1	1.3e-05	0.00018
Hofbauer Cell	PFKFB3	2.13	5536.73	1.3e-05	0.00018
Hofbauer Cell	AC002551.1	16.96	2.21	1.3e-05	0.00018
Hofbauer Cell	ZC3H12A	2.24	1634.95	1.4e-05	0.00018
Hofbauer Cell	LINC02634	18.31	2.28	1.4e-05	0.00019
Hofbauer Cell	TEX54	18.23	3.91	1.4e-05	0.00019
Hofbauer Cell	DAND5	18.29	1.17	1.4e-05	0.00019
Hofbauer Cell	AL136141.1	18.29	1.02	1.4e-05	0.00019
Hofbauer Cell	MOB3A	1.76	1543.3	1.4e-05	0.00019
Hofbauer Cell	AL133330.1	2.82	274.91	1.4e-05	0.00019
Hofbauer Cell	OXSR1	1.68	1457.8	1.4e-05	0.00019
Hofbauer Cell	RN7SKP125	18.18	1.64	1.4e-05	0.00019
Hofbauer Cell	KRTAP19-10P	18.24	0.5	1.4e-05	0.00019
Hofbauer Cell	FFAR2	4.05	90.42	1.5e-05	0.00019
Hofbauer Cell	MBP	2.44	1194.29	1.5e-05	0.0002
Hofbauer Cell	PIK3CG	2.41	606.34	1.5e-05	0.0002
Hofbauer Cell	FBXO6	3.7	33.8	1.5e-05	0.0002
Hofbauer Cell	SYTL3	2.81	860.36	1.6e-05	0.00021
Hofbauer Cell	TMPRSS11B	18.1	3.35	1.6e-05	0.00021
Hofbauer Cell	RNVU1-15	2.09	93.08	1.6e-05	0.00021
Hofbauer Cell	DAZAP2	1.74	1492.29	1.6e-05	0.00021
Hofbauer Cell	SSH2	1.64	2452.24	1.6e-05	0.00021
Hofbauer Cell	AL138899.2	18.17	2.03	1.6e-05	0.00021
Hofbauer Cell	AC104024.1	16.42	3.99	1.6e-05	0.00021
Hofbauer Cell	HLA-DRA	3.18	5608.33	1.6e-05	0.00021
Hofbauer Cell	TNIP1	2.22	4412.39	1.6e-05	0.00021
Hofbauer Cell	NGB	18.25	0.9	1.7e-05	0.00022
Hofbauer Cell	G0S2	3.53	5708.1	1.7e-05	0.00022
Hofbauer Cell	MIR4538	18.21	0.86	1.7e-05	0.00022
Hofbauer Cell	LINC00550	17.98	3.33	1.7e-05	0.00023
Hofbauer Cell	AL590428.1	9.31	7.3	1.7e-05	0.00023
Hofbauer Cell	TGFB1	1.57	6789.09	1.8e-05	0.00023
Hofbauer Cell	SPN	2.59	1061.75	1.8e-05	0.00023
Hofbauer Cell	AC145098.1	17.94	1.21	1.8e-05	0.00023
Hofbauer Cell	AC096667.1	6.74	36.01	1.8e-05	0.00023
Hofbauer Cell	HLA-H	1.42	653.67	1.8e-05	0.00023
Hofbauer Cell	TMEM151A	18.02	1.23	1.8e-05	0.00024
Hofbauer Cell	AC098868.1	17.87	4.37	1.8e-05	0.00024
Hofbauer Cell	IL21R	3	956.9	1.9e-05	0.00024
Hofbauer Cell	LINC01664	17.91	2.13	1.9e-05	0.00024
Hofbauer Cell	IGKV1-8	18.07	0.98	1.9e-05	0.00024
Hofbauer Cell	S1PR4	3.27	235.39	1.9e-05	0.00025
Hofbauer Cell	HLA-A	1.37	12466.9	1.9e-05	0.00025
Hofbauer Cell	PIM2	2.12	463.96	1.9e-05	0.00025
Hofbauer Cell	EHD1	2.41	5470.96	2e-05	0.00025
Hofbauer Cell	IKZF1	2.42	1743.35	2e-05	0.00025
Hofbauer Cell	RHEBP2	17.99	1.36	2e-05	0.00026
Hofbauer Cell	RPS29P19	17.99	0.66	2e-05	0.00026
Hofbauer Cell	CR383656.5	18.09	0.67	2e-05	0.00026
Hofbauer Cell	CD6	3.81	757.12	2e-05	0.00026
Hofbauer Cell	NCF1	4.03	100.89	2.1e-05	0.00026
Hofbauer Cell	MIR589	18.06	0.44	2.1e-05	0.00027
Hofbauer Cell	RNASET2	2	645.18	2.1e-05	0.00027
Hofbauer Cell	GNA13	1.43	3331.89	2.1e-05	0.00027
Hofbauer Cell	DNM1P35	6.76	8.83	2.1e-05	0.00027
Hofbauer Cell	INSIG1	2.64	4183.87	2.1e-05	0.00027
Hofbauer Cell	AC107032.1	11.64	3.62	2.2e-05	0.00027
Hofbauer Cell	AC011462.3	18.04	0.52	2.2e-05	0.00028
Hofbauer Cell	TAP2	1.72	211.44	2.2e-05	0.00028
Hofbauer Cell	IL12RB1	3.31	103.26	2.3e-05	0.00028
Hofbauer Cell	LINC01191	17.8	1.13	2.3e-05	0.00028
Hofbauer Cell	JAML	2.74	891.17	2.3e-05	0.00029
Hofbauer Cell	S100A8	3.69	1362.61	2.3e-05	0.00029
Hofbauer Cell	TMEM71	3.02	232.58	2.3e-05	0.00029
Hofbauer Cell	C11orf86	17.71	2.2	2.3e-05	0.00029
Hofbauer Cell	AC016831.4	1.85	425.16	2.3e-05	0.00029
Hofbauer Cell	LINC01856	17.73	3.75	2.3e-05	0.00029
Hofbauer Cell	HIVEP1	1.23	1682.63	2.3e-05	0.00029
Hofbauer Cell	AC245033.2	17.79	1.74	2.3e-05	0.00029
Hofbauer Cell	BIN2	2.35	1092.73	2.3e-05	0.00029
Hofbauer Cell	TGIF1	1.99	945.13	2.4e-05	0.0003
Hofbauer Cell	STK40	1.87	1850.03	2.4e-05	0.0003
Hofbauer Cell	LINC02620	17.76	2.28	2.4e-05	0.0003
Hofbauer Cell	ORM1	7.7	5.96	2.4e-05	0.0003
Hofbauer Cell	RN7SL111P	17.91	1.74	2.4e-05	0.0003
Hofbauer Cell	BID	2.93	643.76	2.4e-05	0.0003
Hofbauer Cell	GAPDHP37	17.77	0.76	2.4e-05	0.0003
Hofbauer Cell	AC008747.1	17.72	0.58	2.5e-05	0.00031
Hofbauer Cell	TRAJ6	17.91	2.32	2.5e-05	0.00031
Hofbauer Cell	GPSM3	1.88	673.43	2.5e-05	0.00031
Hofbauer Cell	RN7SL368P	3.91	56.81	2.5e-05	0.00031
Hofbauer Cell	EMB	2.07	642.31	2.5e-05	0.00031
Hofbauer Cell	IGLV3-1	17.46	5.28	2.5e-05	0.00031
Hofbauer Cell	RAP1GAP2	2	795.95	2.6e-05	0.00032
Hofbauer Cell	ARID5A	1.79	2058.46	2.6e-05	0.00032
Hofbauer Cell	MCL1	1.55	15312.8	2.6e-05	0.00032
Hofbauer Cell	VDAC1P9	17.59	3.03	2.7e-05	0.00033
Hofbauer Cell	STX11	2.59	1094.36	2.7e-05	0.00033
Hofbauer Cell	AC012173.1	9.44	4.33	2.8e-05	0.00034
Hofbauer Cell	SKAP1	3.26	206.6	2.8e-05	0.00034
Hofbauer Cell	CISTR	17.37	1.54	2.8e-05	0.00034
Hofbauer Cell	MIR4799	17.56	0.68	2.8e-05	0.00034
Hofbauer Cell	AL121672.3	17.46	3.02	2.8e-05	0.00035
Hofbauer Cell	EMP3	2.15	1131.98	2.9e-05	0.00035
Hofbauer Cell	AC084125.1	17.58	0.64	2.9e-05	0.00035
Hofbauer Cell	NBPF19	1.7	195.16	2.9e-05	0.00035
Hofbauer Cell	PITPNM1	1.32	700.02	2.9e-05	0.00035
Hofbauer Cell	NFKB1	1.75	5512.77	2.9e-05	0.00036
Hofbauer Cell	AC066616.1	17.28	3.76	3e-05	0.00036
Hofbauer Cell	LINC02205	17.52	2.89	3e-05	0.00036
Hofbauer Cell	SPOCK2	2.8	1981.94	3e-05	0.00036
Hofbauer Cell	AC092620.2	17.53	3.13	3e-05	0.00036
Hofbauer Cell	CSK	1.23	879.43	3e-05	0.00036
Hofbauer Cell	RPS3AP14	17.69	0.84	3e-05	0.00037
Hofbauer Cell	RBM38	2.22	1277.67	3e-05	0.00037
Hofbauer Cell	AC005191.1	17.47	1.44	3.1e-05	0.00037
Hofbauer Cell	AC008760.1	17.46	2.4	3.1e-05	0.00037
Hofbauer Cell	HPSE	3.31	426.59	3.1e-05	0.00038
Hofbauer Cell	LINC01039	16.55	4.4	3.1e-05	0.00038
Hofbauer Cell	FCGR3A	2.3	1124.37	3.1e-05	0.00038
Hofbauer Cell	IGHVII-30-21	17.61	0.69	3.1e-05	0.00038
Hofbauer Cell	VASP	1.97	2345.6	3.2e-05	0.00038
Hofbauer Cell	ARHGEF2-AS1	17.45	0.46	3.2e-05	0.00038
Hofbauer Cell	AC010761.4	17.4	0.86	3.2e-05	0.00038
Hofbauer Cell	RPSAP25	17.45	0.67	3.2e-05	0.00038
Hofbauer Cell	TRBJ1-2	17.65	1.6	3.2e-05	0.00038
Hofbauer Cell	SMCHD1	1.25	4239.46	3.3e-05	0.00039
Hofbauer Cell	NBPF10	3.3	36.81	3.3e-05	0.00039
Hofbauer Cell	NAT8	17.4	1.64	3.3e-05	0.0004
Hofbauer Cell	CIB1	1.64	316.26	3.3e-05	0.0004
Hofbauer Cell	AL356488.1	17.48	0.52	3.3e-05	0.0004
Hofbauer Cell	TP53BP2	1.22	1299.26	3.3e-05	0.0004
Hofbauer Cell	AC132219.1	17.45	0.6	3.3e-05	0.0004
Hofbauer Cell	SPOPL	1.25	312.92	3.4e-05	0.0004
Hofbauer Cell	IGKC	3.15	520.67	3.4e-05	0.0004
Hofbauer Cell	POU2F2	2.5	503.62	3.4e-05	0.0004
Hofbauer Cell	OR12D1	17.4	2.25	3.4e-05	0.0004
Hofbauer Cell	TRAF4	1.36	356.09	3.4e-05	0.0004
Hofbauer Cell	DUSP23	2.7	50.05	3.4e-05	0.00041
Hofbauer Cell	LSP1	1.51	3032.14	3.4e-05	0.00041
Hofbauer Cell	OR6C7P	17.37	1.87	3.4e-05	0.00041
Hofbauer Cell	MIR4260	17.19	2.03	3.4e-05	0.00041
Hofbauer Cell	RHOF	2.77	437.66	3.4e-05	0.00041
Hofbauer Cell	TES	1.58	1211.81	3.4e-05	0.00041
Hofbauer Cell	LILRB1	2.95	386.47	3.5e-05	0.00041
Hofbauer Cell	TRBV12-5	17.39	0.79	3.6e-05	0.00042
Hofbauer Cell	LINC01619	2.17	99.42	3.6e-05	0.00042
Hofbauer Cell	BOLA2-SMG1P6	17.22	1.65	3.6e-05	0.00042
Hofbauer Cell	BTN1A1	17.35	3.06	3.6e-05	0.00042
Hofbauer Cell	SLC43A2	2.67	3666.47	3.6e-05	0.00043
Hofbauer Cell	AC009102.1	17.13	1.97	3.6e-05	0.00043
Hofbauer Cell	AL513523.1	2.66	54.36	3.7e-05	0.00043
Hofbauer Cell	IDS	1.39	1195.83	3.7e-05	0.00043
Hofbauer Cell	AC023136.1	17.32	3.5	3.7e-05	0.00043
Hofbauer Cell	ACSL1	2.95	5744.6	3.7e-05	0.00043
Hofbauer Cell	PILRB	1.97	230.69	3.7e-05	0.00043
Hofbauer Cell	VIM-AS1	1.83	178.58	3.7e-05	0.00044
Hofbauer Cell	RASSF3	1.38	1567.03	3.8e-05	0.00044
Hofbauer Cell	TICAM1	2.28	945.24	3.8e-05	0.00044
Hofbauer Cell	BCL2L11	1.3	947.19	3.8e-05	0.00044
Hofbauer Cell	RIPOR2	2.03	968.54	3.8e-05	0.00044
Hofbauer Cell	FCRLB	9.65	5.18	3.8e-05	0.00044
Hofbauer Cell	RN7SL706P	17.27	1.08	4e-05	0.00046
Hofbauer Cell	DEF6	1.68	745.43	4e-05	0.00046
Hofbauer Cell	GNA15	3.04	655.27	4e-05	0.00046
Hofbauer Cell	AC106028.4	16.25	5.63	4e-05	0.00047
Hofbauer Cell	AC093414.1	17.22	2.52	4.1e-05	0.00047
Hofbauer Cell	TRAJ45	17.42	0.81	4.1e-05	0.00047
Hofbauer Cell	STXBP2	1.87	612.09	4.1e-05	0.00047
Hofbauer Cell	ALOX5AP	2.84	199.3	4.1e-05	0.00047
Hofbauer Cell	NLRP3	3.48	7632.21	4.1e-05	0.00047
Hofbauer Cell	HECA	1.4	1959.75	4.1e-05	0.00047
Hofbauer Cell	RNY1P11	17.38	0.57	4.2e-05	0.00048
Hofbauer Cell	POTEA	17.1	3.77	4.2e-05	0.00048
Hofbauer Cell	PDE2A-AS1	17.2	1	4.2e-05	0.00048
Hofbauer Cell	RPS24P16	17.33	0.73	4.2e-05	0.00048
Hofbauer Cell	RPL4P7	3.46	19.49	4.4e-05	0.00049
Hofbauer Cell	EREG	3.98	2710.28	4.4e-05	0.0005
Hofbauer Cell	RABEPKP1	17.14	1.7	4.4e-05	0.0005
Hofbauer Cell	PCDHA3	17.18	0.99	4.4e-05	0.0005
Hofbauer Cell	CDC42SE2	1.63	1272.64	4.4e-05	0.0005
Hofbauer Cell	HAVCR2	2.4	691.96	4.4e-05	0.0005
Hofbauer Cell	APBB1IP	1.74	703.36	4.4e-05	0.0005
Hofbauer Cell	ELF4	1.39	1174.94	4.5e-05	0.0005
Hofbauer Cell	WDFY4	2.61	850.3	4.5e-05	0.00051
Hofbauer Cell	SNORD114-29	10.44	6.94	4.5e-05	0.00051
Hofbauer Cell	MTHFS	2.31	37.83	4.5e-05	0.00051
Hofbauer Cell	MRPS33P2	17.12	0.96	4.6e-05	0.00051
Hofbauer Cell	IGLV7-46	17.29	0.63	4.6e-05	0.00051
Hofbauer Cell	ITGA5	2.01	5638.64	4.6e-05	0.00051
Hofbauer Cell	AC092135.3	2.59	97.64	4.7e-05	0.00052
Hofbauer Cell	STAT5A	1.22	788.98	4.7e-05	0.00052
Hofbauer Cell	SLC12A6	1.41	733.65	4.7e-05	0.00053
Hofbauer Cell	CHMP1B	1.63	1410.59	4.7e-05	0.00053
Hofbauer Cell	SLA	2.62	2555.58	4.8e-05	0.00053
Hofbauer Cell	OR52N3P	17.17	1.34	4.8e-05	0.00054
Hofbauer Cell	LY86	3.43	125.25	4.8e-05	0.00054
Hofbauer Cell	RHOG	1.56	534.39	4.9e-05	0.00054
Hofbauer Cell	JARID2	1.6	1985.81	4.9e-05	0.00054
Hofbauer Cell	TRAJ2	17.07	1.44	4.9e-05	0.00054
Hofbauer Cell	IL6R	2.75	2379.23	4.9e-05	0.00055
Hofbauer Cell	NABP1	1.89	1713.3	4.9e-05	0.00055
Hofbauer Cell	IRX4	17	3.35	5e-05	0.00055
Hofbauer Cell	RNF166	1.74	588.35	5e-05	0.00056
Hofbauer Cell	TP53INP2	1.75	1004.8	5e-05	0.00056
Hofbauer Cell	G6PD	1.34	574.04	5.1e-05	0.00056
Hofbauer Cell	IRAK2	3.04	1268.02	5.1e-05	0.00056
Hofbauer Cell	FGL2	2.78	2256.65	5.1e-05	0.00056
Hofbauer Cell	CCR7	3.8	1023.66	5.1e-05	0.00057
Hofbauer Cell	UBAP1	1.77	1305.21	5.1e-05	0.00057
Hofbauer Cell	AC009446.1	16.82	2.15	5.2e-05	0.00057
Hofbauer Cell	SLC11A1	3.47	3564.39	5.2e-05	0.00057
Hofbauer Cell	SIGLEC14	4.53	258.66	5.2e-05	0.00058
Hofbauer Cell	S100A9	3.6	2677.22	5.3e-05	0.00058
Hofbauer Cell	DPEP2	1.84	249.26	5.3e-05	0.00058
Hofbauer Cell	CCRL2	3.47	906.8	5.3e-05	0.00058
Hofbauer Cell	MNDA	3.38	702.96	5.3e-05	0.00058
Hofbauer Cell	PTPRJ	1.32	1419.56	5.4e-05	0.00059
Hofbauer Cell	TYROBP	2.8	2075.57	5.4e-05	0.00059
Hofbauer Cell	FFAR1	9.19	7.79	5.4e-05	0.00059
Hofbauer Cell	AC011476.3	3.07	71.82	5.4e-05	0.00059
Hofbauer Cell	UCP2	2.08	942.03	5.4e-05	0.00059
Hofbauer Cell	CD96	3.1	464.58	5.5e-05	0.00059
Hofbauer Cell	AC009951.4	2.24	626.77	5.5e-05	0.0006
Hofbauer Cell	STX1A	2.13	290.24	5.5e-05	0.0006
Hofbauer Cell	AC122718.2	1.98	146.22	5.6e-05	0.0006
Hofbauer Cell	SNX19P1	16.91	1.25	5.6e-05	0.0006
Hofbauer Cell	RAPGEF6	1.86	175.25	5.6e-05	0.00061
Hofbauer Cell	AC010619.2	11.76	8.35	5.7e-05	0.00061
Hofbauer Cell	ZNF705A	16.95	1	5.7e-05	0.00061
Hofbauer Cell	AC007458.1	17.09	0.48	5.7e-05	0.00062
Hofbauer Cell	RHBDF2	1.89	1805.4	5.7e-05	0.00062
Hofbauer Cell	AC008750.7	16.96	0.65	5.7e-05	0.00062
Hofbauer Cell	CD48	3.16	634.26	5.8e-05	0.00062
Hofbauer Cell	AKIRIN1	1.32	753.34	5.8e-05	0.00062
Hofbauer Cell	DENND1C	2.52	362.03	5.8e-05	0.00063
Hofbauer Cell	RPL18P11	16.99	0.48	5.9e-05	0.00063
Hofbauer Cell	LINC00877	3.41	164.88	5.9e-05	0.00064
Hofbauer Cell	HLA-F	1.61	1689.27	6e-05	0.00064
Hofbauer Cell	H3P37	16.94	0.53	6e-05	0.00064
Hofbauer Cell	MYD88	2.21	926.9	6.1e-05	0.00065
Hofbauer Cell	PSTPIP1	2.87	432.28	6.1e-05	0.00065
Hofbauer Cell	MIR571	16.99	0.53	6.2e-05	0.00066
Hofbauer Cell	SLC16A3	1.8	2099.65	6.2e-05	0.00066
Hofbauer Cell	IGHD	3.59	309.93	6.2e-05	0.00066
Hofbauer Cell	RPS3AP29	16.73	0.64	6.3e-05	0.00067
Hofbauer Cell	AL360181.1	16.91	1.04	6.3e-05	0.00067
Hofbauer Cell	TATDN2	1.53	334.1	6.3e-05	0.00067
Hofbauer Cell	AC009032.1	3.52	19.85	6.4e-05	0.00067
Hofbauer Cell	DUSP2	2.76	1379.19	6.4e-05	0.00067
Hofbauer Cell	CD300LF	3.98	139.14	6.4e-05	0.00067
Hofbauer Cell	LTB	3.54	177.65	6.4e-05	0.00068
Hofbauer Cell	B2M	1.28	18292.9	6.4e-05	0.00068
Hofbauer Cell	RUBCNL	2.08	394.72	6.4e-05	0.00068
Hofbauer Cell	MIR4258	16.69	0.46	6.5e-05	0.00068
Hofbauer Cell	STAT4	2.71	789.44	6.5e-05	0.00068
Hofbauer Cell	BLOC1S2P1	16.81	0.62	6.5e-05	0.00069
Hofbauer Cell	MIR9500	16.8	0.48	6.5e-05	0.00069
Hofbauer Cell	TRGVA	16.85	0.72	6.5e-05	0.00069
Hofbauer Cell	SCLT1	1.28	485.83	6.6e-05	0.00069
Hofbauer Cell	AC134043.2	16.9	1.35	6.6e-05	0.00069
Hofbauer Cell	NSFP1	16.8	2.82	6.7e-05	0.0007
Hofbauer Cell	PIM3	1.69	2294.58	6.7e-05	0.0007
Hofbauer Cell	ENPP7P10	16.69	1.05	6.7e-05	0.0007
Hofbauer Cell	HELZ2	1.31	1290.88	6.7e-05	0.0007
Hofbauer Cell	AC009313.1	16.88	1.16	6.7e-05	0.00071
Hofbauer Cell	FCRL5	3.04	78.6	6.8e-05	0.00071
Hofbauer Cell	BICDL1	2.93	507.22	6.9e-05	0.00072
Hofbauer Cell	APOOP2	16.69	3.08	6.9e-05	0.00072
Hofbauer Cell	ATG16L2	1.46	704.83	6.9e-05	0.00072
Hofbauer Cell	TKT	1.9	2161.33	6.9e-05	0.00072
Hofbauer Cell	ACTR3	1.31	2496.76	7e-05	0.00073
Hofbauer Cell	EAF1	2.22	1104.89	7e-05	0.00073
Hofbauer Cell	BCL3	1.8	1585.05	7e-05	0.00073
Hofbauer Cell	H3-3A	1.54	328.48	7e-05	0.00073
Hofbauer Cell	GPAT3	3.08	494.09	7e-05	0.00073
Hofbauer Cell	GLIPR2	2.31	496.89	7e-05	0.00073
Hofbauer Cell	AC009229.1	9.5	11.31	7.1e-05	0.00073
Hofbauer Cell	KIR2DL1	7.11	34.65	7.1e-05	0.00074
Hofbauer Cell	RPS17P13	16.7	0.57	7.2e-05	0.00074
Hofbauer Cell	MAP2K3	1.84	1934.67	7.2e-05	0.00074
Hofbauer Cell	UGT3A2	16.57	3.25	7.3e-05	0.00075
Hofbauer Cell	PRKAG2	1.88	624.31	7.3e-05	0.00076
Hofbauer Cell	LONRF3	3.43	946.54	7.3e-05	0.00076
Hofbauer Cell	AC079905.1	16.66	0.85	7.4e-05	0.00076
Hofbauer Cell	AC007493.2	16.71	0.69	7.4e-05	0.00076
Hofbauer Cell	AC020909.2	9.66	7.85	7.4e-05	0.00076
Hofbauer Cell	TLE3	1.58	3785.35	7.5e-05	0.00077
Hofbauer Cell	AF117829.2	16.81	0.46	7.5e-05	0.00077
Hofbauer Cell	TMEM127	1.37	1177.76	7.5e-05	0.00077
Hofbauer Cell	AC040914.1	16.53	0.54	7.5e-05	0.00077
Hofbauer Cell	AC110741.1	16.69	0.64	7.6e-05	0.00078
Hofbauer Cell	IL18RAP	3.96	171.91	7.6e-05	0.00078
Hofbauer Cell	SERPINA12	16.62	5.41	7.6e-05	0.00078
Hofbauer Cell	AC012653.1	16.59	1.16	7.6e-05	0.00078
Hofbauer Cell	PSTPIP2	1.98	274.82	7.7e-05	0.00078
Hofbauer Cell	IFNGR1	1.49	1246.78	7.7e-05	0.00079
Hofbauer Cell	AMPD2	1.52	991.37	7.7e-05	0.00079
Hofbauer Cell	AQP9	4.15	2460.11	7.7e-05	0.00079
Hofbauer Cell	IL2RG	2.59	489.09	7.7e-05	0.00079
Hofbauer Cell	ARPC4	1.25	312.63	7.8e-05	0.00079
Hofbauer Cell	ABCA7	1.35	606.81	7.8e-05	0.00079
Hofbauer Cell	ACAP1	2.73	381.82	7.8e-05	0.0008
Hofbauer Cell	FERMT3	2.21	1174.84	7.9e-05	0.00081
Hofbauer Cell	PLEKHO1	1.38	960.58	8e-05	0.00081
Hofbauer Cell	MEGF9	1.3	409.26	8e-05	0.00082
Hofbauer Cell	AL355377.2	12.93	4.12	8.1e-05	0.00083
Hofbauer Cell	THAP2	2.46	762.1	8.2e-05	0.00083
Hofbauer Cell	TACC3	1.31	525.48	8.2e-05	0.00083
Hofbauer Cell	YPEL5	1.41	3032.42	8.2e-05	0.00083
Hofbauer Cell	SLC9A8	1.71	487.71	8.3e-05	0.00084
Hofbauer Cell	AC078899.4	16.44	1.08	8.3e-05	0.00084
Hofbauer Cell	SNORA70E	16.72	0.46	8.3e-05	0.00084
Hofbauer Cell	TRAJ28	16.7	0.47	8.4e-05	0.00085
Hofbauer Cell	TCF7	2.28	878.29	8.4e-05	0.00085
Hofbauer Cell	SYTL1	2.99	257.97	8.5e-05	0.00086
Hofbauer Cell	STAT1	1.51	2127.12	8.6e-05	0.00086
Hofbauer Cell	TNFAIP8	1.43	714.88	8.6e-05	0.00087
Hofbauer Cell	RBBP4P3	16.44	1.32	8.6e-05	0.00087
Hofbauer Cell	ZNF385A	3.07	1119.16	8.6e-05	0.00087
Hofbauer Cell	SPIB	4.07	82.98	8.7e-05	0.00087
Hofbauer Cell	PHACTR1	2.94	1031.65	8.7e-05	0.00087
Hofbauer Cell	HLA-DPA1	2.8	2531.22	8.8e-05	0.00088
Hofbauer Cell	TRGV4	16.37	1.22	8.8e-05	0.00088
Hofbauer Cell	S100A14	14.94	5.49	8.8e-05	0.00089
Hofbauer Cell	AC104109.4	3.86	13.95	8.9e-05	0.00089
Hofbauer Cell	PSMB10	2.15	108.67	8.9e-05	0.00089
Hofbauer Cell	AL499627.1	16.48	1.64	8.9e-05	0.00089
Hofbauer Cell	AC007671.1	16.44	1.23	9e-05	0.00089
Hofbauer Cell	SERPINB1	2.26	1294.83	9e-05	0.0009
Hofbauer Cell	NAF1	1.47	325.49	9.1e-05	0.0009
Hofbauer Cell	PLEKHA2	1.42	2341.94	9.1e-05	0.0009
Hofbauer Cell	LINC02426	16.42	1.69	9.1e-05	0.00091
Hofbauer Cell	TESPA1	2.85	174.12	9.1e-05	0.00091
Hofbauer Cell	IRF8	2.05	1109.17	9.1e-05	0.00091
Hofbauer Cell	AP003717.2	16.44	0.58	9.3e-05	0.00092
Hofbauer Cell	TNFRSF13C	3.45	347.23	9.3e-05	0.00093
Hofbauer Cell	RGS19	1.57	236.5	9.3e-05	0.00093
Hofbauer Cell	ST3GAL1	1.53	2725.37	9.5e-05	0.00094
Hofbauer Cell	TIAM1	1.91	578.16	9.5e-05	0.00094
Hofbauer Cell	AP003969.1	16.38	1.77	9.6e-05	0.00094
Hofbauer Cell	KRTCAP2P1	16.42	1.61	9.6e-05	0.00095
Hofbauer Cell	AC068385.1	16.51	1.82	9.6e-05	0.00095
Hofbauer Cell	RNU4ATAC18P	16.31	1.36	9.7e-05	0.00096
Hofbauer Cell	AC087286.4	2.12	88.98	9.7e-05	0.00096
Hofbauer Cell	APOBEC3A	3.83	437.11	9.8e-05	0.00096
Hofbauer Cell	AKNA	2.04	5867.14	9.8e-05	0.00096
Hofbauer Cell	PTGES3P1	2.47	39.45	9.8e-05	0.00097
Hofbauer Cell	AP000851.2	16.33	4.01	9.9e-05	0.00097
Hofbauer Cell	MT1H	16.36	0.61	0.0001	0.00099
Hofbauer Cell	MAP2K1	1.85	1237.65	0.0001	0.001
Hofbauer Cell	DUXAP4	16.33	1.45	0.0001	0.001
Hofbauer Cell	AL035467.1	16.29	1.07	0.00011	0.001
Hofbauer Cell	GNLY	3.24	1452.71	0.00011	0.001
Hofbauer Cell	AL121584.1	16.43	1.94	0.00011	0.001
Hofbauer Cell	RGS14	2.5	133.26	0.00011	0.001
Hofbauer Cell	AC011767.1	16.27	1.21	0.00011	0.001
Hofbauer Cell	DBNL	1.25	2022.03	0.00011	0.001
Hofbauer Cell	ACTR2	1.36	2500.12	0.00011	0.0011
Hofbauer Cell	USP41	16.24	2.41	0.00011	0.0011
Hofbauer Cell	LTA4H	2.1	875.99	0.00011	0.0011
Hofbauer Cell	RGS2	2.05	1079.4	0.00011	0.0011
Hofbauer Cell	AC073517.1	16.2	2.56	0.00011	0.0011
Hofbauer Cell	MIR548K	16.24	1.51	0.00011	0.0011
Hofbauer Cell	C5AR1	3.28	4079.69	0.00011	0.0011
Hofbauer Cell	SMPD5	7.42	8.12	0.00011	0.0011
Hofbauer Cell	IL1B	3.62	18037	0.00011	0.0011
Hofbauer Cell	SLC2A6	2.83	355.77	0.00011	0.0011
Hofbauer Cell	NUDT19P5	16.18	1.99	0.00011	0.0011
Hofbauer Cell	S100A4	2.2	518.67	0.00011	0.0011
Hofbauer Cell	AC135279.3	6.61	21.19	0.00012	0.0011
Hofbauer Cell	AC009228.2	7.47	6.75	0.00012	0.0011
Hofbauer Cell	AC113403.1	16.3	0.73	0.00012	0.0011
Hofbauer Cell	SERPINB9	1.95	3776.73	0.00012	0.0011
Hofbauer Cell	LINC02773	16.13	0.72	0.00012	0.0011
Hofbauer Cell	LIMD2	2.22	729.28	0.00012	0.0011
Hofbauer Cell	GPAT4	1.37	1111.1	0.00012	0.0011
Hofbauer Cell	SLC6A6	1.86	1796.73	0.00012	0.0011
Hofbauer Cell	MTCO1P31	16.26	2.6	0.00012	0.0011
Hofbauer Cell	HSPD1P2	16.2	0.63	0.00012	0.0012
Hofbauer Cell	RBM22P1	16.2	0.55	0.00012	0.0012
Hofbauer Cell	STARD4	1.43	477.55	0.00012	0.0012
Hofbauer Cell	AL358335.2	16.25	0.99	0.00012	0.0012
Hofbauer Cell	AIF1	3.02	1016.12	0.00012	0.0012
Hofbauer Cell	AC092567.1	16.04	3.69	0.00012	0.0012
Hofbauer Cell	HK3	3.44	826.35	0.00013	0.0012
Hofbauer Cell	AC103591.3	2.96	50.31	0.00013	0.0012
Hofbauer Cell	APOBEC3B-AS1	16.24	2.69	0.00013	0.0012
Hofbauer Cell	DENND6A-DT	15.82	3.64	0.00013	0.0012
Hofbauer Cell	RNF103-CHMP3	13.61	6.55	0.00013	0.0012
Hofbauer Cell	CFP	3.61	575.02	0.00013	0.0012
Hofbauer Cell	AL121583.1	16.06	0.51	0.00013	0.0012
Hofbauer Cell	PHLDA1	2.77	6979.95	0.00013	0.0012
Hofbauer Cell	LDLR	1.52	2064.37	0.00013	0.0012
Hofbauer Cell	S100A12	4.39	170.17	0.00013	0.0012
Hofbauer Cell	KYNU	3.18	1437.74	0.00013	0.0012
Hofbauer Cell	RILPL2	2.05	1294.06	0.00013	0.0012
Hofbauer Cell	VAV1	2.28	1051.52	0.00013	0.0012
Hofbauer Cell	TPM3	1.21	3561.2	0.00013	0.0012
Hofbauer Cell	AC022400.5	5.59	9.64	0.00013	0.0012
Hofbauer Cell	PLAUR	3.07	10054.6	0.00013	0.0013
Hofbauer Cell	IKZF3	3.06	617.77	0.00013	0.0013
Hofbauer Cell	SPAG4	2.96	69.89	0.00013	0.0013
Hofbauer Cell	UBXN11	1.97	465.12	0.00013	0.0013
Hofbauer Cell	TRIM25	1.39	1767.9	0.00013	0.0013
Hofbauer Cell	AC092723.4	15.91	3.14	0.00013	0.0013
Hofbauer Cell	IGKV4-1	6.29	19.23	0.00013	0.0013
Hofbauer Cell	SLFN11	1.44	640.64	0.00013	0.0013
Hofbauer Cell	TUT7	1.32	2374.72	0.00014	0.0013
Hofbauer Cell	AC005632.3	2.37	39.85	0.00014	0.0013
Hofbauer Cell	AC104117.1	16.01	1.87	0.00014	0.0013
Hofbauer Cell	ADGRE2	3.05	872.81	0.00014	0.0013
Hofbauer Cell	TRAF3IP3	2.26	293.44	0.00014	0.0013
Hofbauer Cell	AC006127.1	16.12	0.57	0.00014	0.0013
Hofbauer Cell	CCDC18	1.7	189.71	0.00014	0.0013
Hofbauer Cell	FCMR	2.27	537.63	0.00014	0.0013
Hofbauer Cell	TRDJ1	16.18	1.01	0.00014	0.0013
Hofbauer Cell	JMY	1.36	1276.02	0.00014	0.0013
Hofbauer Cell	RPS21	1.21	1055.16	0.00014	0.0013
Hofbauer Cell	AC098827.1	15.97	1.98	0.00014	0.0013
Hofbauer Cell	SLC35E4	2.57	229.97	0.00014	0.0013
Hofbauer Cell	AL358113.1	5.44	14.86	0.00015	0.0013
Hofbauer Cell	MYO9B	1.57	6682.79	0.00015	0.0013
Hofbauer Cell	C3orf22	15.96	2.32	0.00015	0.0014
Hofbauer Cell	GLTP	1.31	343.49	0.00015	0.0014
Hofbauer Cell	BTBD19	1.78	819.99	0.00015	0.0014
Hofbauer Cell	ARHGAP9	2.52	1329.18	0.00015	0.0014
Hofbauer Cell	AC245140.1	4.22	11.47	0.00015	0.0014
Hofbauer Cell	MIR3936	14.3	3.03	0.00015	0.0014
Hofbauer Cell	AC004890.1	12.28	2.21	0.00016	0.0014
Hofbauer Cell	GLIPR1	2.33	795.9	0.00016	0.0014
Hofbauer Cell	AC087752.4	15.93	1.54	0.00016	0.0014
Hofbauer Cell	ZNF124	1.49	172.96	0.00016	0.0014
Hofbauer Cell	AC087565.2	15.9	2.9	0.00016	0.0014
Hofbauer Cell	AC015871.5	10.63	10.61	0.00016	0.0014
Hofbauer Cell	SNX20	2.97	299.05	0.00016	0.0014
Hofbauer Cell	ATG2A	1.33	1151.62	0.00016	0.0015
Hofbauer Cell	LITAF	1.59	2958.41	0.00016	0.0015
Hofbauer Cell	ATP6V1B2	1.96	1513.73	0.00016	0.0015
Hofbauer Cell	PRAM1	2.94	261.41	0.00016	0.0015
Hofbauer Cell	AC107463.1	15.73	2.83	0.00016	0.0015
Hofbauer Cell	AC137810.1	15.82	3.66	0.00017	0.0015
Hofbauer Cell	RNU6-1262P	15.77	0.64	0.00017	0.0015
Hofbauer Cell	DOCK11	1.21	1310.17	0.00017	0.0015
Hofbauer Cell	AC068724.3	15.85	1.88	0.00017	0.0015
Hofbauer Cell	SRARP	15.85	2.32	0.00017	0.0015
Hofbauer Cell	AL353751.1	15.8	2.62	0.00017	0.0015
Hofbauer Cell	INE1	1.57	64.41	0.00017	0.0015
Hofbauer Cell	LRRK2	2.61	679.64	0.00017	0.0015
Hofbauer Cell	SATB1	1.79	2140.87	0.00017	0.0015
Hofbauer Cell	NCR3LG1	2.03	355.1	0.00017	0.0016
Hofbauer Cell	FCRL1	3.8	120.67	0.00017	0.0016
Hofbauer Cell	TTC7A	1.52	1112.88	0.00018	0.0016
Hofbauer Cell	SNAP47-AS1	15.9	1.14	0.00018	0.0016
Hofbauer Cell	ADA	1.74	244.08	0.00018	0.0016
Hofbauer Cell	CYRIA	1.93	997.64	0.00018	0.0016
Hofbauer Cell	BRD7P3	15.78	0.57	0.00018	0.0016
Hofbauer Cell	POLB	1.27	174.29	0.00018	0.0016
Hofbauer Cell	TRAF3	1.63	812.1	0.00018	0.0016
Hofbauer Cell	SLA2	3.47	479.95	0.00018	0.0016
Hofbauer Cell	FYB1	2.05	2761.81	0.00018	0.0016
Hofbauer Cell	SLC7A7	2.9	548.69	0.00018	0.0016
Hofbauer Cell	ARAP1	1.38	3732.35	0.00018	0.0016
Hofbauer Cell	AC015911.6	15.77	2.18	0.00019	0.0017
Hofbauer Cell	RETN	4.44	60.8	0.00019	0.0017
Hofbauer Cell	OSCAR	4.15	196.55	0.00019	0.0017
Hofbauer Cell	HCK	3.29	1364.85	0.00019	0.0017
Hofbauer Cell	RN7SL328P	2.45	54.23	0.00019	0.0017
Hofbauer Cell	LGALS2	5.06	111.92	0.00019	0.0017
Hofbauer Cell	PITPNC1	1.49	822.93	0.00019	0.0017
Hofbauer Cell	AC245128.3	4.72	128.68	0.00019	0.0017
Hofbauer Cell	AL451007.3	15.81	0.95	0.00019	0.0017
Hofbauer Cell	TMC8	2.17	723.9	0.00019	0.0017
Hofbauer Cell	FTH1	1.96	19324.2	0.00019	0.0017
Hofbauer Cell	AL359962.2	4.51	56.9	0.00019	0.0017
Hofbauer Cell	AC012640.4	8.74	5.36	0.00019	0.0017
Hofbauer Cell	TEDC1	1.87	191.99	0.00019	0.0017
Hofbauer Cell	NUP210	2.34	1449.02	0.00019	0.0017
Hofbauer Cell	GPRIN3	2.03	922.94	0.00019	0.0017
Hofbauer Cell	IL7R	2.99	2484.79	0.00019	0.0017
Hofbauer Cell	SLC39A8	1.34	671.64	0.0002	0.0017
Hofbauer Cell	PABPC4-AS1	15.57	1.19	0.0002	0.0017
Hofbauer Cell	TRBV12-3	15.61	2.14	0.0002	0.0017
Hofbauer Cell	CCDC88C	2.01	1469	0.0002	0.0017
Hofbauer Cell	CHST11	1.23	1060.87	0.0002	0.0017
Hofbauer Cell	PMEPA1	1.76	545.32	0.0002	0.0017
Hofbauer Cell	AP001767.3	15.53	2.21	0.0002	0.0017
Hofbauer Cell	Z97205.2	15.66	1.06	0.0002	0.0017
Hofbauer Cell	CALHM6	3.83	60.76	0.0002	0.0017
Hofbauer Cell	TREM1	3.58	1351.24	0.0002	0.0018
Hofbauer Cell	IFNK	15.6	2.55	0.0002	0.0018
Hofbauer Cell	DOK3	2.9	758.28	0.0002	0.0018
Hofbauer Cell	PILRA	2.76	508.24	0.0002	0.0018
Hofbauer Cell	AC100757.1	15.69	0.65	0.0002	0.0018
Hofbauer Cell	DOCK2	2.35	2694.35	0.0002	0.0018
Hofbauer Cell	RPL7AP23	15.62	0.88	0.0002	0.0018
Hofbauer Cell	MPEG1	3.18	2761.44	0.0002	0.0018
Hofbauer Cell	RASGEF1B	2.08	3137.94	0.0002	0.0018
Hofbauer Cell	RELB	1.64	723.9	0.0002	0.0018
Hofbauer Cell	NRIP1	1.95	2704.92	0.0002	0.0018
Hofbauer Cell	CXCL8	3.48	13578	0.0002	0.0018
Hofbauer Cell	AC130448.2	4.61	16.77	0.0002	0.0018
Hofbauer Cell	FCER2	3.91	77.8	0.0002	0.0018
Hofbauer Cell	SELPLG	2.38	1258.64	0.0002	0.0018
Hofbauer Cell	AC010547.6	15.79	0.58	0.00021	0.0018
Hofbauer Cell	CCL20	4	886.07	0.00021	0.0018
Hofbauer Cell	CNOT7P1	15.64	1.14	0.00021	0.0018
Hofbauer Cell	AC018755.3	15.48	3.2	0.00021	0.0018
Hofbauer Cell	KRT8P28	15.55	2.52	0.00021	0.0018
Hofbauer Cell	RPS4XP9	15.7	1.26	0.00021	0.0018
Hofbauer Cell	TBK1	1.32	571.54	0.00021	0.0018
Hofbauer Cell	RNU6-422P	15.76	0.51	0.00021	0.0018
Hofbauer Cell	CLEC12A	3.75	186.93	0.00021	0.0018
Hofbauer Cell	RNA5SP393	15.64	1.23	0.00021	0.0018
Hofbauer Cell	AC079944.1	15.63	0.99	0.00021	0.0019
Hofbauer Cell	AL663070.1	4.42	62.62	0.00021	0.0019
Hofbauer Cell	NLRP12	3.65	128.23	0.00022	0.0019
Hofbauer Cell	LY9	2.35	352	0.00022	0.0019
Hofbauer Cell	AC010618.2	15.68	0.46	0.00022	0.0019
Hofbauer Cell	AC066616.2	5.65	68.25	0.00022	0.0019
Hofbauer Cell	ERN1	1.37	1417.25	0.00022	0.0019
Hofbauer Cell	DDX18P4	15.55	0.57	0.00022	0.0019
Hofbauer Cell	AC007568.1	15.64	1.63	0.00022	0.0019
Hofbauer Cell	PTGS2	3.23	1757.66	0.00022	0.0019
Hofbauer Cell	MTMR14	1.22	700.82	0.00022	0.0019
Hofbauer Cell	AC008759.3	15.63	3.03	0.00022	0.0019
Hofbauer Cell	ELL2	1.46	2176.55	0.00023	0.0019
Hofbauer Cell	AC015849.2	15.66	1.31	0.00023	0.002
Hofbauer Cell	AC022447.2	15.54	1.81	0.00023	0.002
Hofbauer Cell	AL157778.1	15.4	3.96	0.00023	0.002
Hofbauer Cell	LINC01737	15.37	1.71	0.00023	0.002
Hofbauer Cell	IRAK1	1.63	1693.19	0.00023	0.002
Hofbauer Cell	GBP1	1.68	729.13	0.00023	0.002
Hofbauer Cell	ARHGEF2	1.52	2618.41	0.00023	0.002
Hofbauer Cell	HUS1B	3.13	20.62	0.00023	0.002
Hofbauer Cell	LINC00700	15.47	1.33	0.00023	0.002
Hofbauer Cell	AL365258.2	15.45	4.54	0.00024	0.002
Hofbauer Cell	RNU5E-4P	3.5	13.1	0.00024	0.002
Hofbauer Cell	ARHGAP26	1.29	3175.31	0.00024	0.002
Hofbauer Cell	NRIP3	2.96	399.83	0.00024	0.002
Hofbauer Cell	AC063965.2	2.4	28.92	0.00024	0.002
Hofbauer Cell	RPL22P24	15.56	0.88	0.00024	0.002
Hofbauer Cell	SERPINA1	3.41	3394.61	0.00024	0.0021
Hofbauer Cell	B4GALT5	1.64	1163.31	0.00024	0.0021
Hofbauer Cell	BLK	3.37	98.11	0.00024	0.0021
Hofbauer Cell	OR1L6	15.44	1.1	0.00024	0.0021
Hofbauer Cell	MADD-AS1	15.58	0.44	0.00024	0.0021
Hofbauer Cell	AP003096.1	15.47	0.87	0.00025	0.0021
Hofbauer Cell	PTGER4	1.56	907.83	0.00025	0.0021
Hofbauer Cell	SYNJ2	1.79	520.9	0.00025	0.0021
Hofbauer Cell	AC079313.1	15.33	1.92	0.00025	0.0021
Hofbauer Cell	AC009093.2	2.98	27.3	0.00025	0.0021
Hofbauer Cell	GNG2	2.08	1511.85	0.00025	0.0021
Hofbauer Cell	CARD11	2.84	869.44	0.00025	0.0021
Hofbauer Cell	CD38	2.95	306.11	0.00025	0.0022
Hofbauer Cell	AL133445.2	4	9.73	0.00026	0.0022
Hofbauer Cell	RGS1	2.1	1018.13	0.00026	0.0022
Hofbauer Cell	UBASH3A	3.5	109.14	0.00026	0.0022
Hofbauer Cell	CSGALNACT2	1.39	1746.06	0.00026	0.0022
Hofbauer Cell	APOA4	15.52	1.41	0.00026	0.0022
Hofbauer Cell	ZSWIM6	1.38	1288.37	0.00026	0.0022
Hofbauer Cell	AC006529.1	15.37	1.13	0.00026	0.0022
Hofbauer Cell	AC020908.3	15.3	1.15	0.00026	0.0022
Hofbauer Cell	DENND5A	1.97	3250.76	0.00026	0.0022
Hofbauer Cell	FBP1	3.29	163.9	0.00026	0.0022
Hofbauer Cell	SNTG2	8.8	9.72	0.00026	0.0022
Hofbauer Cell	RNU6-1025P	15.29	1.04	0.00026	0.0022
Hofbauer Cell	EHD4	1.85	1300.26	0.00027	0.0022
Hofbauer Cell	RN7SL121P	15.41	1.02	0.00027	0.0022
Hofbauer Cell	KIR3DL2	5.31	28.83	0.00027	0.0022
Hofbauer Cell	WNT10B	5.66	7.98	0.00027	0.0022
Hofbauer Cell	AL590135.1	15.32	0.78	0.00027	0.0022
Hofbauer Cell	AL354760.1	13.13	3.38	0.00027	0.0022
Hofbauer Cell	ENO1	1.2	3170.74	0.00027	0.0022
Hofbauer Cell	AC006026.2	15.51	0.44	0.00027	0.0023
Hofbauer Cell	KLF3P1	4.1	25.35	0.00027	0.0023
Hofbauer Cell	DEDD2	1.53	347.13	0.00027	0.0023
Hofbauer Cell	AL589684.1	15.29	0.46	0.00027	0.0023
Hofbauer Cell	YBX2P2	15.38	1.2	0.00027	0.0023
Hofbauer Cell	PELI1	1.5	1339.58	0.00027	0.0023
Hofbauer Cell	AC079210.1	15.43	1.07	0.00027	0.0023
Hofbauer Cell	GAPDH	1.37	6075.46	0.00028	0.0023
Hofbauer Cell	EDEM1	1.48	1331.17	0.00028	0.0023
Hofbauer Cell	SUSD3	3.28	24.9	0.00028	0.0023
Hofbauer Cell	FBXO34	1.31	825.54	0.00028	0.0024
Hofbauer Cell	TFF1	15.31	1.66	0.00029	0.0024
Hofbauer Cell	KCNN4	2.9	371.89	0.00029	0.0024
Hofbauer Cell	DUSP6	2.7	2965.32	0.00029	0.0024
Hofbauer Cell	ZBTB8OSP1	15.23	1.88	0.00029	0.0024
Hofbauer Cell	ITGA4	1.81	1846.9	0.00029	0.0024
Hofbauer Cell	PARP15	2.12	288.87	0.00029	0.0024
Hofbauer Cell	MIR1203	15.18	0.44	0.00029	0.0024
Hofbauer Cell	DYNLT1	1.36	166.94	0.00029	0.0024
Hofbauer Cell	B3GNT5	3.1	1753.03	0.00029	0.0024
Hofbauer Cell	PTPN6	1.8	820.32	0.00029	0.0024
Hofbauer Cell	FAM238A	6.45	7.82	0.00029	0.0024
Hofbauer Cell	CDKN1A	2.22	4718.6	0.00029	0.0024
Hofbauer Cell	CLEC2B	1.37	295.98	0.00029	0.0024
Hofbauer Cell	RELT	1.64	1211.54	0.0003	0.0025
Hofbauer Cell	AL008729.2	3.83	40.73	0.0003	0.0025
Hofbauer Cell	RNU11	15.2	3.1	0.0003	0.0025
Hofbauer Cell	BANK1	2.31	212.5	0.0003	0.0025
Hofbauer Cell	LINC01423	15.31	5.33	0.0003	0.0025
Hofbauer Cell	CXCL2	3.4	3864.05	0.0003	0.0025
Hofbauer Cell	AC012435.2	15.12	0.73	0.0003	0.0025
Hofbauer Cell	CD207	15.01	2.48	0.00031	0.0025
Hofbauer Cell	IFNWP2	15.27	1.24	0.00031	0.0025
Hofbauer Cell	PKM	1.65	3827.3	0.00031	0.0025
Hofbauer Cell	PADI4	3.69	154.92	0.00031	0.0025
Hofbauer Cell	COX6CP1	2.93	36.12	0.00031	0.0026
Hofbauer Cell	PABPC1L	1.46	163.86	0.00031	0.0026
Hofbauer Cell	CD247	2.9	873.12	0.00031	0.0026
Hofbauer Cell	AL096701.1	6.95	9.24	0.00031	0.0026
Hofbauer Cell	RPL21P123	4.22	22.28	0.00031	0.0026
Hofbauer Cell	CCR4	4.36	148.83	0.00032	0.0026
Hofbauer Cell	CXCR5	3.25	146.01	0.00032	0.0026
Hofbauer Cell	RPL7P26	15.03	0.72	0.00032	0.0026
Hofbauer Cell	IL4I1	2.92	201.8	0.00032	0.0026
Hofbauer Cell	GABRA5	14.25	4.28	0.00032	0.0026
Hofbauer Cell	PPP1R16B	2.35	1621.97	0.00032	0.0026
Hofbauer Cell	SLC4A7	1.3	579.98	0.00032	0.0026
Hofbauer Cell	AC093330.2	3.14	60.92	0.00032	0.0026
Hofbauer Cell	MIR339	15.19	1.8	0.00032	0.0026
Hofbauer Cell	SOD2	2.57	11741.3	0.00032	0.0026
Hofbauer Cell	AC090192.1	15.24	0.48	0.00032	0.0027
Hofbauer Cell	PLAGL2	1.26	395.05	0.00033	0.0027
Hofbauer Cell	SNN	2.35	772.75	0.00033	0.0027
Hofbauer Cell	AC092135.1	2.89	70.47	0.00033	0.0027
Hofbauer Cell	SERPINB8	2.56	423.32	0.00033	0.0027
Hofbauer Cell	AL354890.1	8.9	2.84	0.00033	0.0027
Hofbauer Cell	PMAIP1	1.9	367.79	0.00033	0.0027
Hofbauer Cell	PRKX	1.85	749.19	0.00033	0.0027
Hofbauer Cell	AP002799.1	15.16	1.02	0.00033	0.0027
Hofbauer Cell	RHOT1P3	15.09	0.54	0.00033	0.0027
Hofbauer Cell	CIITA	2.4	860.82	0.00034	0.0027
Hofbauer Cell	LINC01588	2.1	142.65	0.00034	0.0028
Hofbauer Cell	B4GALT1	1.46	4403.4	0.00034	0.0028
Hofbauer Cell	AC010280.2	13.95	5.34	0.00034	0.0028
Hofbauer Cell	SERP1	1.27	1339.57	0.00035	0.0028
Hofbauer Cell	PNPLA8	1.65	1155.82	0.00035	0.0028
Hofbauer Cell	BORCS5	1.39	525.97	0.00035	0.0028
Hofbauer Cell	TAMALIN	1.23	2145.83	0.00035	0.0028
Hofbauer Cell	SCML4	2.77	298.87	0.00035	0.0028
Hofbauer Cell	HEIH	2.29	308.47	0.00035	0.0028
Hofbauer Cell	AC244258.1	15.04	0.81	0.00035	0.0028
Hofbauer Cell	CD58	2.2	274.01	0.00035	0.0028
Hofbauer Cell	PTPN22	2.97	437.56	0.00035	0.0028
Hofbauer Cell	MIR591	15.02	0.74	0.00035	0.0028
Hofbauer Cell	ETV3	1.43	1940.83	0.00035	0.0028
Hofbauer Cell	AC004542.2	15.16	0.58	0.00035	0.0028
Hofbauer Cell	SPNS3	6.39	11.93	0.00036	0.0029
Hofbauer Cell	MACROH2A1	1.21	2717.81	0.00036	0.0029
Hofbauer Cell	AC096649.1	14.82	2.19	0.00036	0.0029
Hofbauer Cell	DUSP28	1.88	87.61	0.00036	0.0029
Hofbauer Cell	ZSCAN5DP	14.9	3.09	0.00036	0.0029
Hofbauer Cell	CDCA4	1.88	227.94	0.00036	0.0029
Hofbauer Cell	MTHFD2	1.38	463.76	0.00036	0.0029
Hofbauer Cell	MIR4518	15.08	3.57	0.00037	0.0029
Hofbauer Cell	AL034417.1	14.96	1.02	0.00037	0.0029
Hofbauer Cell	B3GAT3P1	14.99	1.01	0.00037	0.003
Hofbauer Cell	MAPK7	1.78	858.2	0.00037	0.003
Hofbauer Cell	MARCO	4.87	181.59	0.00037	0.003
Hofbauer Cell	IGKJ5	15.13	1.33	0.00037	0.003
Hofbauer Cell	OR7E7P	12.29	2.21	0.00037	0.003
Hofbauer Cell	VMP1	1.5	1650.41	0.00037	0.003
Hofbauer Cell	YBX1P4	2.71	38.32	0.00038	0.003
Hofbauer Cell	BACH2	1.24	712.89	0.00038	0.003
Hofbauer Cell	AC007773.1	6.3	12.29	0.00038	0.003
Hofbauer Cell	AF131215.3	14.97	1.75	0.00038	0.003
Hofbauer Cell	PHBP4	15.06	1.3	0.00038	0.003
Hofbauer Cell	TYMP	2.43	2220.31	0.00038	0.003
Hofbauer Cell	WDR1	1.21	3179.04	0.00039	0.0031
Hofbauer Cell	AC009779.1	15.04	0.43	0.00039	0.0031
Hofbauer Cell	VNN2	3	255.07	0.00039	0.0031
Hofbauer Cell	MTND2P25	14.9	2.26	0.00039	0.0031
Hofbauer Cell	UGT2B10	14.98	5.02	0.00039	0.0031
Hofbauer Cell	SPATA2L	1.73	156.51	0.00039	0.0031
Hofbauer Cell	TRAJ20	13.74	4.07	0.0004	0.0031
Hofbauer Cell	RIT1	1.62	905.05	0.0004	0.0032
Hofbauer Cell	CLEC19A	14.86	1.24	0.0004	0.0032
Hofbauer Cell	SCNM1	1.25	146.13	0.0004	0.0032
Hofbauer Cell	AC004381.4	14.67	2.88	0.00041	0.0032
Hofbauer Cell	MBOAT4	14.89	2.09	0.00041	0.0032
Hofbauer Cell	RPL36AP10	14.97	0.98	0.00041	0.0032
Hofbauer Cell	MIR3164	14.97	0.9	0.00041	0.0032
Hofbauer Cell	HMX3	14.88	1.1	0.00042	0.0033
Hofbauer Cell	AC106052.1	14.93	1.99	0.00042	0.0033
Hofbauer Cell	HBEGF	2.19	1643.4	0.00042	0.0033
Hofbauer Cell	MAP1S	1.34	676.01	0.00042	0.0033
Hofbauer Cell	TAF4B	1.87	388.74	0.00042	0.0033
Hofbauer Cell	FAM155B	14.67	5.55	0.00042	0.0033
Hofbauer Cell	BCL11A	1.79	335.99	0.00042	0.0033
Hofbauer Cell	GNAT1	14.63	3	0.00043	0.0033
Hofbauer Cell	AC073896.5	14.88	0.88	0.00043	0.0033
Hofbauer Cell	RPL17P12	14.79	0.7	0.00043	0.0033
Hofbauer Cell	ZEB2	1.24	10016.2	0.00043	0.0034
Hofbauer Cell	CLEC2D	2.07	589.81	0.00043	0.0034
Hofbauer Cell	TOR4A	2.53	414.22	0.00043	0.0034
Hofbauer Cell	FPR2	3.69	374.62	0.00043	0.0034
Hofbauer Cell	LAIR1	2.42	1068.73	0.00043	0.0034
Hofbauer Cell	RPL36AP15	4.42	13.94	0.00044	0.0034
Hofbauer Cell	LMNB1	1.59	763.36	0.00044	0.0034
Hofbauer Cell	FPR1	3.4	1012.57	0.00044	0.0034
Hofbauer Cell	AC233280.1	14.89	0.8	0.00045	0.0035
Hofbauer Cell	AL451065.1	12.09	4.87	0.00045	0.0035
Hofbauer Cell	ACSL4	1.68	1262.5	0.00045	0.0035
Hofbauer Cell	AC026956.1	14.83	0.93	0.00045	0.0035
Hofbauer Cell	SEPTIN9-DT	14.7	1.51	0.00045	0.0035
Hofbauer Cell	IL27RA	2.57	280.49	0.00045	0.0035
Hofbauer Cell	RPS27AP6	14.87	1.17	0.00045	0.0035
Hofbauer Cell	RNU6-181P	14.91	0.71	0.00046	0.0035
Hofbauer Cell	SLED1	3.85	102.56	0.00046	0.0035
Hofbauer Cell	PRR13	1.3	196.52	0.00046	0.0035
Hofbauer Cell	MIR6754	14.88	0.43	0.00046	0.0036
Hofbauer Cell	MIR222HG	1.98	384.76	0.00047	0.0036
Hofbauer Cell	DOK2	2.13	315.64	0.00047	0.0036
Hofbauer Cell	RNU6-466P	13.61	4.62	0.00047	0.0036
Hofbauer Cell	RPL9P15	14.8	1.29	0.00047	0.0036
Hofbauer Cell	AL162425.1	14.52	2.47	0.00047	0.0037
Hofbauer Cell	DOT1L	1.58	2249.63	0.00048	0.0037
Hofbauer Cell	AC147651.1	14.53	6.32	0.00048	0.0037
Hofbauer Cell	AC005224.3	1.98	103.97	0.00048	0.0037
Hofbauer Cell	IRAG2	1.96	294.7	0.00048	0.0037
Hofbauer Cell	TNFSF8	3.2	225.46	0.00049	0.0037
Hofbauer Cell	CRIP1	2.86	99.13	0.0005	0.0038
Hofbauer Cell	UBE2D1	1.82	303.59	0.0005	0.0038
Hofbauer Cell	RASA3-IT1	2.63	47.01	0.0005	0.0038
Hofbauer Cell	FCAR	3.64	846.87	0.0005	0.0038
Hofbauer Cell	TNFRSF9	3.34	190.66	0.00051	0.0039
Hofbauer Cell	KCNG4	14.56	2.82	0.00051	0.0039
Hofbauer Cell	SCARNA21	1.69	2308.34	0.00051	0.0039
Hofbauer Cell	ARMH1	2.49	43.38	0.00052	0.0039
Hofbauer Cell	RASGRP1	2.6	497.81	0.00052	0.0039
Hofbauer Cell	FCRL6	4.58	115.56	0.00052	0.0039
Hofbauer Cell	BCL11B	2.94	871.01	0.00052	0.0039
Hofbauer Cell	SPI1	2.75	1744.45	0.00052	0.0039
Hofbauer Cell	ZNF971P	14.59	3.19	0.00052	0.0039
Hofbauer Cell	CCNH	1.21	1073.21	0.00052	0.0039
Hofbauer Cell	LAT	3.45	14.63	0.00052	0.0039
Hofbauer Cell	KCNH3	3.95	23.18	0.00052	0.004
Hofbauer Cell	FXYD5	1.27	1037.72	0.00052	0.004
Hofbauer Cell	TNIP3	3.45	84.16	0.00052	0.004
Hofbauer Cell	RNU6-407P	8.95	3.69	0.00052	0.004
Hofbauer Cell	AC130448.1	3.65	13.33	0.00052	0.004
Hofbauer Cell	RHOH	2.85	460.78	0.00053	0.004
Hofbauer Cell	AF235103.1	14.59	0.92	0.00053	0.004
Hofbauer Cell	AF127577.6	14.67	1.29	0.00053	0.004
Hofbauer Cell	SH3BP2	1.4	2528.27	0.00054	0.004
Hofbauer Cell	RN7SL105P	3.08	24.18	0.00054	0.0041
Hofbauer Cell	TMCC3	1.64	765.48	0.00054	0.0041
Hofbauer Cell	MIR762	14.69	0.48	0.00054	0.0041
Hofbauer Cell	AP001056.1	11.23	5.98	0.00054	0.0041
Hofbauer Cell	ACTRT1P1	14.52	0.85	0.00054	0.0041
Hofbauer Cell	PSMB8	1.25	465.28	0.00054	0.0041
Hofbauer Cell	TMSB4X	1.5	2464.82	0.00055	0.0041
Hofbauer Cell	AC016831.6	2.08	592.19	0.00055	0.0041
Hofbauer Cell	AL139099.2	12.84	3.78	0.00055	0.0042
Hofbauer Cell	AL356441.1	14.42	1.66	0.00055	0.0042
Hofbauer Cell	ZNF837	7.3	7.57	0.00055	0.0042
Hofbauer Cell	RN7SL444P	3.71	6.68	0.00056	0.0042
Hofbauer Cell	AC016597.2	14.63	1.97	0.00056	0.0042
Hofbauer Cell	AL162591.2	14.34	4.4	0.00056	0.0042
Hofbauer Cell	TRAJ4	14.66	2.12	0.00056	0.0042
Hofbauer Cell	HOXA-AS3	14.35	6.04	0.00056	0.0042
Hofbauer Cell	GPR183	2.25	1010.08	0.00056	0.0042
Hofbauer Cell	PSMA6	1.34	129.92	0.00057	0.0043
Hofbauer Cell	BTBD11	2.16	466.87	0.00057	0.0043
Hofbauer Cell	MIR1299	14.52	0.7	0.00058	0.0043
Hofbauer Cell	IGLV2-8	14.56	2.6	0.00058	0.0043
Hofbauer Cell	AC126118.1	7.65	7.71	0.00058	0.0043
Hofbauer Cell	MAFB	2.99	5726.69	0.00058	0.0043
Hofbauer Cell	LCK	3.1	270.08	0.00058	0.0043
Hofbauer Cell	ZNF710	1.38	370.28	0.00059	0.0044
Hofbauer Cell	AC010493.1	14.45	2.42	0.00059	0.0044
Hofbauer Cell	AC034199.1	4.48	81.33	0.00059	0.0044
Hofbauer Cell	CCR5	2.97	273.35	0.00059	0.0044
Hofbauer Cell	CCR1	3.08	1416.28	0.0006	0.0044
Hofbauer Cell	TMEM156	3.46	68.05	0.0006	0.0044
Hofbauer Cell	CTNNB1	1.39	4922.34	0.0006	0.0044
Hofbauer Cell	TRABD	1.33	679.82	0.0006	0.0045
Hofbauer Cell	ZNF720P1	14.47	1.16	0.00061	0.0045
Hofbauer Cell	VENTX	4.24	85.6	0.00061	0.0045
Hofbauer Cell	RXRA	1.46	1209	0.00061	0.0045
Hofbauer Cell	ATP6V0E1P1	14.52	1.28	0.00061	0.0045
Hofbauer Cell	RUNX1	1.87	2520.73	0.00061	0.0045
Hofbauer Cell	MCEMP1	4.06	141.59	0.00062	0.0045
Hofbauer Cell	CLEC7A	3.21	473.21	0.00062	0.0046
Hofbauer Cell	AC009093.7	3.94	9.82	0.00062	0.0046
Hofbauer Cell	AC015849.6	14.48	2.28	0.00063	0.0046
Hofbauer Cell	NKG7	3.43	1088.22	0.00063	0.0047
Hofbauer Cell	RBKS	1.96	147.93	0.00063	0.0047
Hofbauer Cell	APOBR	2.47	502.4	0.00063	0.0047
Hofbauer Cell	ERMN	3.2	38.96	0.00064	0.0047
Hofbauer Cell	PASK	1.73	252.8	0.00064	0.0047
Hofbauer Cell	DHRS9	4.21	76.03	0.00064	0.0047
Hofbauer Cell	PRF1	3	2143.09	0.00064	0.0047
Hofbauer Cell	ACAA1	1.38	495.89	0.00064	0.0047
Hofbauer Cell	AL137127.1	2.08	53.5	0.00064	0.0047
Hofbauer Cell	AC037459.2	1.5	57.37	0.00064	0.0047
Hofbauer Cell	AL133485.2	14.26	1.3	0.00064	0.0047
Hofbauer Cell	AL139353.1	14.41	0.43	0.00064	0.0047
Hofbauer Cell	AC018607.1	2.86	89.8	0.00065	0.0047
Hofbauer Cell	MAPKAPK3	1.59	480.67	0.00065	0.0048
Hofbauer Cell	MTF1	1.67	686.37	0.00065	0.0048
Hofbauer Cell	UQCRBP1	12.27	1.41	0.00065	0.0048
Hofbauer Cell	TMEM154	2.25	271.17	0.00066	0.0048
Hofbauer Cell	AP001437.1	7.34	9.89	0.00066	0.0048
Hofbauer Cell	RPS7P15	14.31	2.18	0.00066	0.0048
Hofbauer Cell	KLRC4	7.8	5.55	0.00066	0.0048
Hofbauer Cell	KRT18P8	14.51	1.12	0.00066	0.0048
Hofbauer Cell	ADAM19	1.59	1122.91	0.00066	0.0048
Hofbauer Cell	PELI2	1.45	334.97	0.00067	0.0049
Hofbauer Cell	LRRC6P1	14.39	2.68	0.00067	0.0049
Hofbauer Cell	EIF4A2P3	3.99	7.73	0.00067	0.0049
Hofbauer Cell	ITGB7	2.62	302.03	0.00068	0.0049
Hofbauer Cell	AP003469.1	14.44	0.75	0.00068	0.005
Hofbauer Cell	GRB2	1.41	1930.86	0.00069	0.005
Hofbauer Cell	NAMPTP1	3.11	151.61	0.00069	0.005
Hofbauer Cell	HCP5	1.84	308.68	0.00069	0.005
Hofbauer Cell	AL591721.1	14.24	1.54	0.0007	0.0051
Hofbauer Cell	NPM1P48	14.29	1.59	0.0007	0.0051
Hofbauer Cell	SEC24A	1.36	1145.42	0.00071	0.0051
Hofbauer Cell	IL17RA	1.37	719.8	0.00071	0.0051
Hofbauer Cell	AC007686.1	14.26	2.55	0.00071	0.0051
Hofbauer Cell	ZNF267	1.86	1522.31	0.00071	0.0051
Hofbauer Cell	BRD9P2	14.36	1.05	0.00071	0.0051
Hofbauer Cell	MAP3K5-AS1	14.33	1.43	0.00072	0.0052
Hofbauer Cell	LINC00917	14.32	3.65	0.00072	0.0052
Hofbauer Cell	CDC42EP3	1.72	1261.53	0.00072	0.0052
Hofbauer Cell	ATP5MFP4	14.34	0.74	0.00072	0.0052
Hofbauer Cell	AC121247.2	14.31	0.92	0.00072	0.0052
Hofbauer Cell	CNPY3	1.54	935.32	0.00073	0.0053
Hofbauer Cell	PLAAT4	1.88	204.39	0.00074	0.0053
Hofbauer Cell	VN1R21P	14.15	4.85	0.00074	0.0053
Hofbauer Cell	AKIRIN2	1.55	877.94	0.00074	0.0053
Hofbauer Cell	AP001324.1	3.1	20.98	0.00074	0.0053
Hofbauer Cell	CTSW	2.74	847.87	0.00075	0.0054
Hofbauer Cell	CLEC10A	4.5	75.19	0.00075	0.0054
Hofbauer Cell	AC005798.1	14.27	0.58	0.00076	0.0054
Hofbauer Cell	GZMM	4.88	108.71	0.00076	0.0054
Hofbauer Cell	SAT1	2.07	10803.8	0.00076	0.0054
Hofbauer Cell	LILRB3	3.17	490.33	0.00078	0.0055
Hofbauer Cell	HIF1A	1.82	4795.11	0.00078	0.0056
Hofbauer Cell	CCR8	14.08	2.4	0.00078	0.0056
Hofbauer Cell	AMPD3	2.18	594.6	0.00078	0.0056
Hofbauer Cell	SUN2	1.26	2756.18	0.00079	0.0056
Hofbauer Cell	POU5F1P4	14.16	0.42	0.00079	0.0056
Hofbauer Cell	VDR	2.26	553.29	0.0008	0.0057
Hofbauer Cell	TMEM244	14.03	2.65	0.0008	0.0057
Hofbauer Cell	RPS6KA1	1.83	292.13	0.0008	0.0057
Hofbauer Cell	AC011825.4	14.08	1.77	0.0008	0.0057
Hofbauer Cell	UMODL1-AS1	14.15	1.15	0.00081	0.0057
Hofbauer Cell	WTAP	1.53	1871.22	0.00081	0.0057
Hofbauer Cell	SLC24A4	2.59	266.69	0.00081	0.0057
Hofbauer Cell	CST7	3.49	494.9	0.00081	0.0057
Hofbauer Cell	PAK1	1.8	772.51	0.00081	0.0058
Hofbauer Cell	CCL5	2.34	1069.24	0.00082	0.0058
Hofbauer Cell	NFAM1	3.03	557.89	0.00083	0.0058
Hofbauer Cell	AP1S2	1.94	545.41	0.00083	0.0058
Hofbauer Cell	AC109326.1	1.59	940.21	0.00083	0.0059
Hofbauer Cell	AC241377.3	10.13	6.17	0.00083	0.0059
Hofbauer Cell	LINC01877	10.04	8.18	0.00084	0.0059
Hofbauer Cell	RNF125	2.44	635.67	0.00084	0.0059
Hofbauer Cell	PEDS1	1.45	571.03	0.00084	0.0059
Hofbauer Cell	MIR606	14.17	0.42	0.00084	0.0059
Hofbauer Cell	AC025580.2	3.86	179.94	0.00084	0.0059
Hofbauer Cell	AL590385.2	13.87	1.97	0.00084	0.0059
Hofbauer Cell	TMEM102	2.44	48.64	0.00084	0.0059
Hofbauer Cell	TIMP1	2.6	5610.65	0.00085	0.006
Hofbauer Cell	RPL29P14	2.39	37.58	0.00085	0.006
Hofbauer Cell	AC009303.3	13.97	1.61	0.00085	0.006
Hofbauer Cell	NAMPT	2.07	5950.7	0.00086	0.006
Hofbauer Cell	IGHV4-34	3.96	10.39	0.00087	0.0061
Hofbauer Cell	USP36	1.24	4475.94	0.00087	0.0061
Hofbauer Cell	KLHL6	1.62	526.92	0.00087	0.0061
Hofbauer Cell	AC099689.1	2.93	12.69	0.00087	0.0061
Hofbauer Cell	BACH1	1.36	2538.84	0.00088	0.0061
Hofbauer Cell	IL27	6.86	10.86	0.00088	0.0061
Hofbauer Cell	EIF2AK3	1.28	1264.68	0.00088	0.0062
Hofbauer Cell	DDX60L	1.71	2038.35	0.00088	0.0062
Hofbauer Cell	CD80	3.83	42.47	0.00089	0.0062
Hofbauer Cell	IQSEC1	1.27	3330	0.0009	0.0063
Hofbauer Cell	KBTBD11	2.33	96.17	0.0009	0.0063
Hofbauer Cell	CHRNE	2.59	151.96	0.0009	0.0063
Hofbauer Cell	CD3D	3.82	100.24	0.0009	0.0063
Hofbauer Cell	AC008750.1	4.78	12.11	0.0009	0.0063
Hofbauer Cell	ARL4C	1.53	2709.36	0.0009	0.0063
Hofbauer Cell	RNU6-1079P	14.03	2.46	0.0009	0.0063
Hofbauer Cell	AL356512.1	2.68	12.88	0.00091	0.0063
Hofbauer Cell	AC079766.1	13.92	1.74	0.00092	0.0064
Hofbauer Cell	P2RX5	3.75	60.3	0.00093	0.0064
Hofbauer Cell	CDA	4.12	72	0.00093	0.0064
Hofbauer Cell	NINJ1	2.27	2329.7	0.00094	0.0065
Hofbauer Cell	PRNP	1.44	1756.46	0.00094	0.0065
Hofbauer Cell	CDYL-AS1	13.77	3.11	0.00095	0.0066
Hofbauer Cell	UBE2FP1	3.25	18	0.00096	0.0066
Hofbauer Cell	AC091167.6	13.92	0.47	0.00097	0.0067
Hofbauer Cell	ATP2B1-AS1	2.89	211.87	0.00097	0.0067
Hofbauer Cell	AC007556.1	13.97	0.55	0.00098	0.0067
Hofbauer Cell	IFITM3P8	13.99	0.45	0.00098	0.0067
Hofbauer Cell	TLNRD1	1.48	1263.76	0.00098	0.0068
Hofbauer Cell	MIR1910	13.9	1.42	0.00098	0.0068
Hofbauer Cell	SIGLEC7	1.97	90.02	0.00099	0.0068
Hofbauer Cell	AC095057.3	3.03	17.78	0.00099	0.0068
Hofbauer Cell	AC073082.1	13.92	0.52	0.00099	0.0068
Hofbauer Cell	ZYX	1.63	2516.46	0.001	0.0069
Hofbauer Cell	TNFSF14	2.8	599.76	0.001	0.0069
Hofbauer Cell	AC005220.1	13.87	3.27	0.001	0.0069
Hofbauer Cell	CD27	3.71	40.24	0.001	0.0069
Hofbauer Cell	RNA5SP260	6.74	7.03	0.001	0.007
Hofbauer Cell	NRROS	1.8	333.49	0.001	0.007
Hofbauer Cell	RASA4DP	13.82	2.55	0.001	0.007
Hofbauer Cell	AC092123.1	13.8	0.52	0.001	0.0071
Hofbauer Cell	TNF	2.97	528.29	0.001	0.0071
Hofbauer Cell	MIR4635	13.93	1.1	0.001	0.0071
Hofbauer Cell	HCAR3	3.44	101.58	0.001	0.0071
Hofbauer Cell	PCED1B-AS1	2.14	163.4	0.001	0.0071
Hofbauer Cell	TMIGD2	4.04	31.87	0.0011	0.0072
Hofbauer Cell	AC020763.2	4.44	9.6	0.0011	0.0072
Hofbauer Cell	TBC1D10C	2.45	198.82	0.0011	0.0072
Hofbauer Cell	SP140	1.73	327.82	0.0011	0.0072
Hofbauer Cell	AC018797.1	13.84	0.68	0.0011	0.0072
Hofbauer Cell	GPR18	2.45	70.23	0.0011	0.0072
Hofbauer Cell	LINC01629	8.97	6.91	0.0011	0.0073
Hofbauer Cell	ETV6	1.38	826.88	0.0011	0.0073
Hofbauer Cell	SLBP-DT	7.57	3.9	0.0011	0.0073
Hofbauer Cell	AP003557.1	4.15	24.43	0.0011	0.0073
Hofbauer Cell	AL590648.1	13.68	4.38	0.0011	0.0073
Hofbauer Cell	AC008115.4	13.85	2.78	0.0011	0.0074
Hofbauer Cell	HOTAIRM1	3.44	19.22	0.0011	0.0074
Hofbauer Cell	SLC22A13	3.9	30.54	0.0011	0.0074
Hofbauer Cell	C19orf38	2.87	232.62	0.0011	0.0075
Hofbauer Cell	AC112721.1	13.83	4.19	0.0011	0.0075
Hofbauer Cell	MIR155HG	3.44	50.41	0.0011	0.0075
Hofbauer Cell	CSTA	3.76	95.52	0.0011	0.0076
Hofbauer Cell	TMEM238L	13.84	0.62	0.0011	0.0076
Hofbauer Cell	APOOP4	13.82	5.08	0.0011	0.0076
Hofbauer Cell	TLR2	2.86	1063.84	0.0011	0.0076
Hofbauer Cell	AC093583.1	4.8	52.36	0.0011	0.0076
Hofbauer Cell	AKT3-IT1	3.91	18.6	0.0011	0.0076
Hofbauer Cell	PSEN1	1.27	2005.61	0.0011	0.0076
Hofbauer Cell	TSPAN32	2.52	125.08	0.0011	0.0077
Hofbauer Cell	AL031663.3	12.41	2.49	0.0011	0.0077
Hofbauer Cell	AVPI1	1.77	183.11	0.0012	0.0078
Hofbauer Cell	UBALD2	1.23	1030.42	0.0012	0.0078
Hofbauer Cell	RCC2-AS1	13.63	1.4	0.0012	0.0078
Hofbauer Cell	AC083798.1	13.79	2.72	0.0012	0.0078
Hofbauer Cell	RNU6-750P	13.63	0.96	0.0012	0.0078
Hofbauer Cell	AC244453.3	13.56	3.17	0.0012	0.0078
Hofbauer Cell	AC027176.2	13.72	2.18	0.0012	0.0078
Hofbauer Cell	MIRLET7D	6.56	4.51	0.0012	0.0078
Hofbauer Cell	MAP3K8	1.74	3869.08	0.0012	0.0078
Hofbauer Cell	EIF4E3	1.44	417.48	0.0012	0.0078
Hofbauer Cell	SNORA22B	13.68	0.78	0.0012	0.0078
Hofbauer Cell	LINC02180	13.68	3.65	0.0012	0.0078
Hofbauer Cell	SH2B3	1.66	2589.43	0.0012	0.0078
Hofbauer Cell	KLRC3	9.72	7.18	0.0012	0.0078
Hofbauer Cell	AC139149.1	12.07	7.57	0.0012	0.0078
Hofbauer Cell	IGLC2	4.83	74.59	0.0012	0.0079
Hofbauer Cell	NCKAP1L	2.14	1332.95	0.0012	0.0079
Hofbauer Cell	S100A10	1.52	1909.45	0.0012	0.0081
Hofbauer Cell	AC012645.3	2.87	21.62	0.0012	0.0081
Hofbauer Cell	IFITM9P	13.62	0.91	0.0012	0.0081
Hofbauer Cell	TCP11	11.96	5.53	0.0012	0.0081
Hofbauer Cell	AL121890.2	13.65	0.76	0.0012	0.0081
Hofbauer Cell	AL390719.1	3.07	56.25	0.0012	0.0081
Hofbauer Cell	TMEM105	8.79	6.2	0.0012	0.0082
Hofbauer Cell	AC092068.3	2.97	27.09	0.0012	0.0082
Hofbauer Cell	SERPINB2	3.26	1873.11	0.0012	0.0082
Hofbauer Cell	LPP-AS1	13.69	0.91	0.0012	0.0082
Hofbauer Cell	PRELID1	1.37	417.03	0.0012	0.0083
Hofbauer Cell	AMN	2.9	30.01	0.0013	0.0083
Hofbauer Cell	RPL19P13	13.66	1.91	0.0013	0.0083
Hofbauer Cell	IGHG4	6.4	11.95	0.0013	0.0083
Hofbauer Cell	CCR12P	3.82	79.14	0.0013	0.0083
Hofbauer Cell	AC078962.4	13.64	2.26	0.0013	0.0084
Hofbauer Cell	CHST15	2.28	1088.42	0.0013	0.0084
Hofbauer Cell	NAPSB	2.75	129.05	0.0013	0.0084
Hofbauer Cell	AP002498.1	13.59	2	0.0013	0.0084
Hofbauer Cell	PPP1R15B	1.32	3577.87	0.0013	0.0084
Hofbauer Cell	RASGRP2	1.59	645.34	0.0013	0.0084
Hofbauer Cell	RPL23AP46	13.59	0.48	0.0013	0.0085
Hofbauer Cell	AC078880.4	13.61	2.88	0.0013	0.0085
Hofbauer Cell	AP001160.1	3.4	9.65	0.0013	0.0085
Hofbauer Cell	CMTM6	1.42	1313.73	0.0013	0.0085
Hofbauer Cell	SNAI1	2.72	277.71	0.0013	0.0085
Hofbauer Cell	LINC00596	13.53	0.95	0.0013	0.0085
Hofbauer Cell	SAMHD1	1.28	2503.38	0.0013	0.0086
Hofbauer Cell	HK2	2.2	956.6	0.0013	0.0086
Hofbauer Cell	IGHVII-74-1	13.54	0.5	0.0013	0.0086
Hofbauer Cell	AC008610.1	7.79	2.79	0.0013	0.0086
Hofbauer Cell	SLC16A6	3.47	208.37	0.0013	0.0087
Hofbauer Cell	P2RX7	1.87	265.09	0.0013	0.0087
Hofbauer Cell	CD7	2.11	859.81	0.0013	0.0087
Hofbauer Cell	STRC	13.45	3.59	0.0013	0.0088
Hofbauer Cell	MIR4677	13.33	3.02	0.0014	0.0088
Hofbauer Cell	MFSD13A	1.72	63.43	0.0014	0.0088
Hofbauer Cell	AC008429.3	3.42	18.23	0.0014	0.0089
Hofbauer Cell	AC016957.1	13.33	1.74	0.0014	0.0089
Hofbauer Cell	LINC00469	13.58	1.25	0.0014	0.0089
Hofbauer Cell	E2F3	1.53	263.94	0.0014	0.0089
Hofbauer Cell	MIR548AT	13.57	1.3	0.0014	0.009
Hofbauer Cell	SYK	1.91	926.39	0.0014	0.009
Hofbauer Cell	TBXAS1	2.45	664.16	0.0014	0.009
Hofbauer Cell	PRDX3P2	13.44	1.21	0.0014	0.009
Hofbauer Cell	SLCO3A1	1.8	368.82	0.0014	0.0091
Hofbauer Cell	AC020659.1	4.74	26.03	0.0014	0.0091
Hofbauer Cell	PLAAT1	13.42	0.87	0.0014	0.0091
Hofbauer Cell	AC006146.1	13.42	1.87	0.0014	0.0091
Hofbauer Cell	AC009093.10	3.83	26.85	0.0014	0.0091
Hofbauer Cell	AC010627.1	3.19	21.34	0.0014	0.0093
Hofbauer Cell	AL031123.2	10.91	10.03	0.0014	0.0093
Hofbauer Cell	SPTBN5	1.95	659.96	0.0014	0.0093
Hofbauer Cell	LINGO3	10.04	3.17	0.0014	0.0093
Hofbauer Cell	MIR3190	13.45	1.32	0.0014	0.0093
Hofbauer Cell	DLGAP1-AS1	1.83	70.55	0.0014	0.0093
Hofbauer Cell	TRAV1-2	12.59	4.51	0.0014	0.0093
Hofbauer Cell	RPS3AP43	13.35	1.19	0.0014	0.0093
Hofbauer Cell	PRDM1	1.38	607.9	0.0015	0.0094
Hofbauer Cell	CCDC71L	1.93	361.79	0.0015	0.0094
Hofbauer Cell	AC124248.1	6.18	6.92	0.0015	0.0094
Hofbauer Cell	GK5	1.5	527.97	0.0015	0.0094
Hofbauer Cell	NOCT	1.87	511.04	0.0015	0.0095
Hofbauer Cell	AP001767.2	13.5	0.68	0.0015	0.0096
Hofbauer Cell	AC011753.2	7.06	10.47	0.0015	0.0096
Hofbauer Cell	IGHV2-5	13.25	2.95	0.0015	0.0096
Hofbauer Cell	TRIM50	8.2	10.19	0.0015	0.0096
Hofbauer Cell	C15orf48	3.47	115.63	0.0015	0.0096
Hofbauer Cell	CCL14	13.23	1.8	0.0015	0.0096
Hofbauer Cell	EEF1A1P21	13.25	4.54	0.0015	0.0096
Hofbauer Cell	RENBP	2.28	201.51	0.0015	0.0097
Hofbauer Cell	AC010536.3	13.45	2.37	0.0015	0.0097
Hofbauer Cell	PLEKHO2	1.75	1874.19	0.0015	0.0097
Hofbauer Cell	AC091114.1	13.22	2.93	0.0015	0.0097
Hofbauer Cell	AC144831.1	1.64	231.66	0.0015	0.0097
Hofbauer Cell	FCHO1	1.75	160.73	0.0015	0.0098
Hofbauer Cell	ADGRG5	3.53	41.46	0.0015	0.0098
Hofbauer Cell	CXCL16	2.31	1164.09	0.0015	0.0098
Hofbauer Cell	AL139288.2	13.17	3.18	0.0015	0.0099
Hofbauer Cell	CYTH4	2.01	869	0.0016	0.0099
Hofbauer Cell	FGFRL1	1.53	330.59	0.0016	0.0099
Hofbauer Cell	CCL3	2.67	1400.57	0.0016	0.0099
Hofbauer Cell	AC103706.1	3.36	29.19	0.0016	0.0099
Hofbauer Cell	HSD17B11	1.34	302.94	0.0016	0.01
Hofbauer Cell	ARL4A	1.33	274.29	0.0016	0.01
Hofbauer Cell	SIGLEC9	2.93	232.57	0.0016	0.01
Hofbauer Cell	WDR88	13.23	1.04	0.0016	0.01
Hofbauer Cell	MARCHF3	1.38	112.54	0.0016	0.01
Hofbauer Cell	NANS	1.33	543.42	0.0016	0.01
Hofbauer Cell	AC005534.1	13.26	2.28	0.0016	0.01
Hofbauer Cell	RPL32P15	13.21	1.21	0.0016	0.01
Hofbauer Cell	AL683842.1	4.19	32.93	0.0016	0.01
Hofbauer Cell	WDR45P1	6.72	38.33	0.0016	0.01
Hofbauer Cell	TRAJ22	13.36	1.56	0.0017	0.01
Hofbauer Cell	TRBV21-1	10.6	3.69	0.0017	0.01
Hofbauer Cell	AC055733.4	13.24	0.57	0.0017	0.01
Hofbauer Cell	MTND1P5	13.21	5.06	0.0017	0.01
Hofbauer Cell	SERPINA2	13.27	0.44	0.0017	0.011
Hofbauer Cell	NFKBIE	2.03	735.76	0.0017	0.011
Hofbauer Cell	AC073592.2	12.1	6.02	0.0017	0.011
Hofbauer Cell	TMEM158	3.91	39.08	0.0017	0.011
Hofbauer Cell	CD8A	3.04	580.45	0.0017	0.011
Hofbauer Cell	NFKBID	1.84	970.44	0.0017	0.011
Hofbauer Cell	RNU6-2	2.77	22.88	0.0017	0.011
Hofbauer Cell	CASP1	1.66	423.88	0.0017	0.011
Hofbauer Cell	AC109315.1	13.2	5.4	0.0017	0.011
Hofbauer Cell	PI4K2A	1.3	353.87	0.0017	0.011
Hofbauer Cell	AL356022.1	13.12	1.17	0.0017	0.011
Hofbauer Cell	DGKD	1.22	1162.78	0.0017	0.011
Hofbauer Cell	AC245297.2	13.29	0.74	0.0017	0.011
Hofbauer Cell	CD86	2.71	553.08	0.0017	0.011
Hofbauer Cell	AC012618.1	9.4	1.78	0.0017	0.011
Hofbauer Cell	ARPC1B	1.69	164.03	0.0017	0.011
Hofbauer Cell	SAMD3	2.62	242.38	0.0017	0.011
Hofbauer Cell	RNU6-549P	13.27	0.63	0.0017	0.011
Hofbauer Cell	FTH1P8	2.94	24.31	0.0018	0.011
Hofbauer Cell	OLR1	2.98	2939.56	0.0018	0.011
Hofbauer Cell	SESN2	1.51	708.46	0.0018	0.011
Hofbauer Cell	RFX2	1.72	296.31	0.0018	0.011
Hofbauer Cell	AC093799.1	11.25	3.58	0.0018	0.011
Hofbauer Cell	AC116353.6	7.25	5.08	0.0018	0.011
Hofbauer Cell	ASB11	7.28	6.92	0.0018	0.011
Hofbauer Cell	PRKCD	1.44	746.37	0.0018	0.011
Hofbauer Cell	AC244131.2	13.08	2.52	0.0018	0.011
Hofbauer Cell	GGT8P	6.13	17.91	0.0018	0.011
Hofbauer Cell	AC114689.1	13.08	4.59	0.0018	0.011
Hofbauer Cell	AL358781.2	6.52	4.46	0.0018	0.011
Hofbauer Cell	ACSL5	2.08	491.62	0.0018	0.011
Hofbauer Cell	CYB5R4	1.46	435.85	0.0018	0.011
Hofbauer Cell	DDIT4	1.28	1284.12	0.0018	0.011
Hofbauer Cell	AL365184.1	13.12	1.7	0.0018	0.011
Hofbauer Cell	AL133268.3	13.17	0.6	0.0018	0.011
Hofbauer Cell	CELA1	12.98	2.23	0.0018	0.011
Hofbauer Cell	AC114781.2	5.71	7.51	0.0019	0.011
Hofbauer Cell	AC011815.3	13.08	1.54	0.0019	0.012
Hofbauer Cell	DCUN1D3	1.29	608.07	0.0019	0.012
Hofbauer Cell	H2AW	1.69	58.06	0.0019	0.012
Hofbauer Cell	RRP12	1.75	1357.92	0.0019	0.012
Hofbauer Cell	TUBA8	7.05	5.08	0.0019	0.012
Hofbauer Cell	ELF2P3	13.05	4.12	0.0019	0.012
Hofbauer Cell	MIR648	5.18	5.19	0.0019	0.012
Hofbauer Cell	AC090739.1	2.34	26.55	0.0019	0.012
Hofbauer Cell	CYP4F29P	13.2	1.24	0.0019	0.012
Hofbauer Cell	HMGA1	1.87	1532.61	0.0019	0.012
Hofbauer Cell	AC008687.3	10.2	5.21	0.0019	0.012
Hofbauer Cell	VPS26CP1	13.03	2.33	0.0019	0.012
Hofbauer Cell	CD83	2.13	3628.97	0.0019	0.012
Hofbauer Cell	PSME2P2	6.46	2.95	0.0019	0.012
Hofbauer Cell	KRT73	5.14	63.03	0.0019	0.012
Hofbauer Cell	PSMB9	1.34	247.83	0.0019	0.012
Hofbauer Cell	CRYBG1	1.27	1948.04	0.0019	0.012
Hofbauer Cell	AC024619.3	13.06	0.69	0.002	0.012
Hofbauer Cell	PYCARD	2.44	246.97	0.002	0.012
Hofbauer Cell	LINC00504	6.38	14.02	0.002	0.012
Hofbauer Cell	CLIC1	1.3	1904.7	0.002	0.012
Hofbauer Cell	HAL	2.65	43.03	0.002	0.012
Hofbauer Cell	LTA	2.84	18.05	0.002	0.012
Hofbauer Cell	BTLA	4.23	23.32	0.002	0.012
Hofbauer Cell	DAPP1	1.6	139.68	0.002	0.012
Hofbauer Cell	AC130895.1	2.92	21.99	0.002	0.012
Hofbauer Cell	AL162431.1	5.38	7.48	0.002	0.012
Hofbauer Cell	LINC01655	12.87	4.76	0.002	0.012
Hofbauer Cell	AC010319.5	12.97	1.15	0.002	0.012
Hofbauer Cell	AL928711.1	13	0.52	0.002	0.012
Hofbauer Cell	ATP6V0D1	1.38	999.21	0.002	0.012
Hofbauer Cell	TMEM251	2.09	56.1	0.002	0.012
Hofbauer Cell	PNRC1	1.24	6551.79	0.002	0.012
Hofbauer Cell	TRAV14DV4	7.79	8.2	0.002	0.012
Hofbauer Cell	AC018529.3	2.97	61.45	0.002	0.012
Hofbauer Cell	OR51R1P	7.82	6.16	0.0021	0.013
Hofbauer Cell	AL353637.1	12.87	0.83	0.0021	0.013
Hofbauer Cell	AC005332.4	1.34	96.75	0.0021	0.013
Hofbauer Cell	CGB2	13.07	1.54	0.0021	0.013
Hofbauer Cell	KMO	2.51	347.68	0.0021	0.013
Hofbauer Cell	HLA-J	1.95	68.07	0.0021	0.013
Hofbauer Cell	ITGB2-AS1	2.3	113.46	0.0021	0.013
Hofbauer Cell	HIVEP3	1.36	976.88	0.0021	0.013
Hofbauer Cell	GPX2	12.87	3.21	0.0021	0.013
Hofbauer Cell	CPPED1	2.04	530.73	0.0021	0.013
Hofbauer Cell	AC007619.1	3.92	11.01	0.0021	0.013
Hofbauer Cell	NPLP1	12.96	0.44	0.0021	0.013
Hofbauer Cell	SC5D	1.39	544.42	0.0021	0.013
Hofbauer Cell	NFKBIA	1.77	9160.68	0.0021	0.013
Hofbauer Cell	AC124067.2	8.73	5.9	0.0022	0.013
Hofbauer Cell	AP006333.1	12.97	1.68	0.0022	0.013
Hofbauer Cell	CD244	1.95	151.57	0.0022	0.013
Hofbauer Cell	AL109806.1	4.76	7.5	0.0022	0.013
Hofbauer Cell	AC123768.2	9.46	4.6	0.0022	0.013
Hofbauer Cell	TAAR5	12.87	2.46	0.0022	0.013
Hofbauer Cell	EMBP1	2.9	14.93	0.0022	0.013
Hofbauer Cell	U47924.1	8.13	4.42	0.0022	0.013
Hofbauer Cell	IPO8P1	12.9	1.7	0.0022	0.013
Hofbauer Cell	B3GNT7	2.68	723.24	0.0022	0.013
Hofbauer Cell	RN7SL141P	2.58	35.66	0.0022	0.013
Hofbauer Cell	AP000221.1	12.87	0.92	0.0022	0.013
Hofbauer Cell	LINC01705	12.79	0.67	0.0022	0.013
Hofbauer Cell	LINC00562	7.02	7.06	0.0022	0.013
Hofbauer Cell	TAS2R43	8	3.8	0.0022	0.013
Hofbauer Cell	NCR3	4.93	46.8	0.0022	0.013
Hofbauer Cell	PTGES3P2	12.89	0.99	0.0022	0.013
Hofbauer Cell	AC064801.1	12.96	0.89	0.0022	0.013
Hofbauer Cell	DUSP10	1.69	395.82	0.0022	0.013
Hofbauer Cell	FGD2	2.36	545.95	0.0022	0.013
Hofbauer Cell	AC013451.2	12.75	1.28	0.0022	0.013
Hofbauer Cell	C1QL3	12.97	1.24	0.0022	0.013
Hofbauer Cell	AC124852.1	12.73	1.48	0.0022	0.013
Hofbauer Cell	SIGLEC17P	4.14	23.96	0.0022	0.013
Hofbauer Cell	GSTO1	1.96	485.77	0.0022	0.013
Hofbauer Cell	AC090186.1	12.9	1.87	0.0022	0.013
Hofbauer Cell	AC072039.2	12.88	0.96	0.0023	0.013
Hofbauer Cell	GNG7	1.74	86.92	0.0023	0.013
Hofbauer Cell	GPR55	2.69	19.5	0.0023	0.013
Hofbauer Cell	TXK	2.01	357.66	0.0023	0.014
Hofbauer Cell	KRT26	12.93	1.05	0.0023	0.014
Hofbauer Cell	NAMPTP3	12.69	4.4	0.0023	0.014
Hofbauer Cell	TMEM170B	2.06	267.58	0.0023	0.014
Hofbauer Cell	CA9	12.74	2.47	0.0023	0.014
Hofbauer Cell	CRTAM	3.02	184.11	0.0023	0.014
Hofbauer Cell	TREM2	4.58	65.46	0.0023	0.014
Hofbauer Cell	TSPO	1.69	260.67	0.0023	0.014
Hofbauer Cell	SLC7A3	12.7	6.46	0.0023	0.014
Hofbauer Cell	HMGN2P32	12.81	1.67	0.0023	0.014
Hofbauer Cell	CYTOR	1.45	153.16	0.0023	0.014
Hofbauer Cell	TRAJ40	12.72	2.1	0.0024	0.014
Hofbauer Cell	SLC8B1	1.43	747.1	0.0024	0.014
Hofbauer Cell	RNU6-60P	2.69	11.7	0.0024	0.014
Hofbauer Cell	GPR65	1.98	192.15	0.0024	0.014
Hofbauer Cell	AC112191.1	12.79	1.41	0.0024	0.014
Hofbauer Cell	BZW1P2	3.64	8.99	0.0024	0.014
Hofbauer Cell	GPR141	3.61	16.37	0.0024	0.014
Hofbauer Cell	AL022332.1	12.85	0.78	0.0024	0.014
Hofbauer Cell	AC006027.1	3.47	14.23	0.0024	0.014
Hofbauer Cell	AC245128.1	12.89	1.46	0.0024	0.014
Hofbauer Cell	RASGRP4	2.76	167.1	0.0024	0.014
Hofbauer Cell	AC069148.1	12.87	0.57	0.0024	0.014
Hofbauer Cell	KDM7A-DT	1.6	181.89	0.0024	0.014
Hofbauer Cell	CCDC137P	12.38	2.04	0.0024	0.014
Hofbauer Cell	ADGRE3	3.56	60.96	0.0024	0.014
Hofbauer Cell	LINC01679	2.46	57.62	0.0024	0.014
Hofbauer Cell	ADGRE1	2.64	147.47	0.0024	0.014
Hofbauer Cell	GLULP3	12.79	1.55	0.0024	0.014
Hofbauer Cell	HMGN1P4	12.85	3.18	0.0024	0.014
Hofbauer Cell	SDCBP	1.29	2878.82	0.0024	0.014
Hofbauer Cell	IGLV3-16	12.77	0.58	0.0024	0.014
Hofbauer Cell	CCT8L1P	12.67	1.44	0.0025	0.014
Hofbauer Cell	AC011523.1	12.86	2.36	0.0025	0.014
Hofbauer Cell	SH2D2A	2.86	676.82	0.0025	0.014
Hofbauer Cell	AC091180.3	10.59	4.07	0.0025	0.015
Hofbauer Cell	AC111170.2	2.64	30.38	0.0025	0.015
Hofbauer Cell	SH3BP1	1.65	176.34	0.0025	0.015
Hofbauer Cell	AL022316.1	12.67	1.32	0.0025	0.015
Hofbauer Cell	AC020604.1	12.78	0.63	0.0025	0.015
Hofbauer Cell	AC026254.2	7.63	3.19	0.0025	0.015
Hofbauer Cell	ATP6V1G1P4	2.87	16.36	0.0025	0.015
Hofbauer Cell	DNAH17	2.8	363.22	0.0026	0.015
Hofbauer Cell	AL110115.1	3.92	13.58	0.0026	0.015
Hofbauer Cell	MTATP6P19	12.82	1.47	0.0026	0.015
Hofbauer Cell	AL049840.4	1.23	90.58	0.0026	0.015
Hofbauer Cell	AP003717.1	3.34	29.64	0.0026	0.015
Hofbauer Cell	MAP4K1	1.43	278.74	0.0026	0.015
Hofbauer Cell	LRRC25	2.78	256.18	0.0026	0.015
Hofbauer Cell	FAM157C	3.38	22.94	0.0026	0.015
Hofbauer Cell	SEPTIN1	2.42	201.72	0.0026	0.015
Hofbauer Cell	BX539320.1	3.46	15.57	0.0026	0.015
Hofbauer Cell	DNAAF1	3.4	70.42	0.0026	0.015
Hofbauer Cell	LINC02280	3.8	32.33	0.0026	0.015
Hofbauer Cell	FES	1.33	674.09	0.0026	0.015
Hofbauer Cell	AL671883.2	1.36	89.46	0.0026	0.015
Hofbauer Cell	AL157902.1	7.63	7.95	0.0026	0.015
Hofbauer Cell	SLC25A38P1	12.59	0.63	0.0026	0.015
Hofbauer Cell	AC006547.3	12.73	0.95	0.0026	0.015
Hofbauer Cell	NDUFAF4P1	12.63	0.76	0.0026	0.015
Hofbauer Cell	SMIM31	12.66	2.61	0.0026	0.015
Hofbauer Cell	HSH2D	2.35	235.1	0.0026	0.015
Hofbauer Cell	CTSH	2.36	587.64	0.0026	0.015
Hofbauer Cell	BTBD10P2	3.52	13.38	0.0027	0.015
Hofbauer Cell	LINC00641	1.31	494.74	0.0027	0.015
Hofbauer Cell	EFCAB15P	4.22	11.75	0.0027	0.016
Hofbauer Cell	TNFRSF13B	3.46	28.44	0.0027	0.016
Hofbauer Cell	RN7SKP4	10.73	3.99	0.0027	0.016
Hofbauer Cell	ERVK3-1	1.4	196.02	0.0027	0.016
Hofbauer Cell	AC087664.2	12.49	2.6	0.0027	0.016
Hofbauer Cell	STK17A	1.26	966.92	0.0027	0.016
Hofbauer Cell	AC007100.1	12.51	1.36	0.0028	0.016
Hofbauer Cell	AC006130.1	12.45	3.45	0.0028	0.016
Hofbauer Cell	CYBB	2.68	3656.67	0.0028	0.016
Hofbauer Cell	CD22	2	239.51	0.0028	0.016
Hofbauer Cell	ARPC3	1.32	1120.48	0.0028	0.016
Hofbauer Cell	VIM	1.38	21738.5	0.0028	0.016
Hofbauer Cell	CLCF1	1.25	117.62	0.0028	0.016
Hofbauer Cell	SNORA30	3.44	12.43	0.0028	0.016
Hofbauer Cell	IGLV2-23	12.55	3.04	0.0028	0.016
Hofbauer Cell	IGHV3-23	4.84	20.03	0.0028	0.016
Hofbauer Cell	AL031602.1	12.51	0.48	0.0028	0.016
Hofbauer Cell	SNORD15A	12.64	0.81	0.0028	0.016
Hofbauer Cell	FAM185BP	4.42	8.69	0.0028	0.016
Hofbauer Cell	ZFY	12.59	0.46	0.0028	0.016
Hofbauer Cell	LINC02652	12.61	0.92	0.0028	0.016
Hofbauer Cell	ACOD1	3.76	343.19	0.0029	0.016
Hofbauer Cell	NPM1P49	8.83	2.49	0.0029	0.016
Hofbauer Cell	CD300A	2.24	484.73	0.0029	0.016
Hofbauer Cell	AC020656.1	4.28	82.32	0.0029	0.016
Hofbauer Cell	HMGB1P14	12.54	1.66	0.0029	0.016
Hofbauer Cell	LILRA6	3.19	237.41	0.0029	0.017
Hofbauer Cell	ANTXRLP1	3.59	11.95	0.0029	0.017
Hofbauer Cell	HLA-T	12	3.55	0.0029	0.017
Hofbauer Cell	AC004494.2	12.57	1.69	0.0029	0.017
Hofbauer Cell	AC063977.4	12.6	0.54	0.003	0.017
Hofbauer Cell	C16orf54	2.34	450.94	0.003	0.017
Hofbauer Cell	AL133342.1	3.94	18.5	0.003	0.017
Hofbauer Cell	SNORD13	1.37	226.34	0.003	0.017
Hofbauer Cell	MTND5P27	12.48	1.14	0.003	0.017
Hofbauer Cell	TIGIT	3.47	119.59	0.003	0.017
Hofbauer Cell	TBC1D8	2.21	516.44	0.003	0.017
Hofbauer Cell	MRPL54	1.57	76.94	0.003	0.017
Hofbauer Cell	FAM3D	7.62	4.12	0.003	0.017
Hofbauer Cell	AC009623.2	12.44	1.76	0.003	0.017
Hofbauer Cell	PATL2	1.76	127	0.003	0.017
Hofbauer Cell	AL023881.1	12.57	0.93	0.003	0.017
Hofbauer Cell	GHRLOS	1.75	122.44	0.003	0.017
Hofbauer Cell	OXCT2	7.92	3.83	0.003	0.017
Hofbauer Cell	CRADD	1.62	153.12	0.0031	0.017
Hofbauer Cell	GALP	12.35	1.01	0.0031	0.017
Hofbauer Cell	AF146191.1	12.48	1.06	0.0031	0.017
Hofbauer Cell	SORCS2	1.93	32.5	0.0031	0.017
Hofbauer Cell	IRF5	2.1	192.63	0.0031	0.017
Hofbauer Cell	GAPDHP39	12.42	2.23	0.0031	0.017
Hofbauer Cell	LAMB3	2.64	913.08	0.0031	0.018
Hofbauer Cell	RAD17P2	12.37	2.46	0.0031	0.018
Hofbauer Cell	LIMS1	1.54	1292.05	0.0031	0.018
Hofbauer Cell	AC009729.1	5.83	9.6	0.0031	0.018
Hofbauer Cell	AP005131.3	12.31	5.01	0.0031	0.018
Hofbauer Cell	AC106798.1	12.52	2.83	0.0031	0.018
Hofbauer Cell	FAM110A	1.75	100.83	0.0032	0.018
Hofbauer Cell	CD5	3.51	448.62	0.0032	0.018
Hofbauer Cell	NDUFA5P9	12.33	4.77	0.0032	0.018
Hofbauer Cell	AC005072.1	1.66	71.47	0.0032	0.018
Hofbauer Cell	SECTM1	2.08	375.53	0.0032	0.018
Hofbauer Cell	GJB2	4.04	171.79	0.0032	0.018
Hofbauer Cell	AP000350.5	12.28	2.19	0.0032	0.018
Hofbauer Cell	KCNK7	3.37	11.11	0.0032	0.018
Hofbauer Cell	AC015909.1	12.36	1.69	0.0032	0.018
Hofbauer Cell	AC007349.1	12.48	0.6	0.0032	0.018
Hofbauer Cell	AC015911.7	3.13	36.01	0.0032	0.018
Hofbauer Cell	CCDC190	9	8.71	0.0032	0.018
Hofbauer Cell	MTMR8	2.58	33.35	0.0032	0.018
Hofbauer Cell	MICB	1.64	59.84	0.0033	0.018
Hofbauer Cell	AC006023.1	12.4	2.44	0.0033	0.018
Hofbauer Cell	CLVS2	5.73	10.52	0.0033	0.018
Hofbauer Cell	GZMH	3.68	187.78	0.0033	0.018
Hofbauer Cell	SCARNA22	1.75	42.34	0.0033	0.018
Hofbauer Cell	MIR4673	11.78	1.98	0.0033	0.018
Hofbauer Cell	LINC01672	12.31	3.43	0.0033	0.019
Hofbauer Cell	AC069431.1	12.23	3.24	0.0033	0.019
Hofbauer Cell	AC090425.2	12.45	4.27	0.0034	0.019
Hofbauer Cell	AL356752.1	12.37	1.24	0.0034	0.019
Hofbauer Cell	FUOM	1.77	51	0.0034	0.019
Hofbauer Cell	ATP1B3	1.39	2244.44	0.0034	0.019
Hofbauer Cell	KLHL21	1.3	1049.38	0.0034	0.019
Hofbauer Cell	RHCG	6.59	8.04	0.0034	0.019
Hofbauer Cell	CHST7	1.77	376.15	0.0034	0.019
Hofbauer Cell	ALOX15B	5.82	23.94	0.0034	0.019
Hofbauer Cell	CHP1	1.28	576.57	0.0034	0.019
Hofbauer Cell	CD300LB	3.21	211.82	0.0035	0.019
Hofbauer Cell	OR5W2	12.2	1.83	0.0035	0.019
Hofbauer Cell	AL353597.1	12.39	3.18	0.0035	0.019
Hofbauer Cell	AL121603.1	12.45	0.57	0.0035	0.019
Hofbauer Cell	MAPK6	1.5	879.64	0.0035	0.019
Hofbauer Cell	LINC00528	3.44	32.82	0.0035	0.019
Hofbauer Cell	ABI3	1.73	380.15	0.0035	0.019
Hofbauer Cell	AL391903.1	5.23	21.11	0.0035	0.019
Hofbauer Cell	KCNE1	3.27	88.12	0.0035	0.019
Hofbauer Cell	ARF4-AS1	1.97	16.45	0.0035	0.019
Hofbauer Cell	NR4A3	1.69	8500.08	0.0035	0.019
Hofbauer Cell	AC011611.3	4.36	41.76	0.0035	0.019
Hofbauer Cell	TVP23CP2	4.94	5.55	0.0035	0.019
Hofbauer Cell	AC087277.2	9.28	2.97	0.0035	0.02
Hofbauer Cell	ATP13A3	1.55	4336.99	0.0036	0.02
Hofbauer Cell	TMEM44-AS1	2.84	31.79	0.0036	0.02
Hofbauer Cell	GNG10	5.54	9.65	0.0036	0.02
Hofbauer Cell	TMEM38B	1.44	96.05	0.0036	0.02
Hofbauer Cell	ZEB2-AS1	1.89	121.68	0.0036	0.02
Hofbauer Cell	AP000787.2	12.13	1.27	0.0036	0.02
Hofbauer Cell	PSAP	1.98	22440.8	0.0036	0.02
Hofbauer Cell	LINC02156	12.32	0.58	0.0036	0.02
Hofbauer Cell	SNX10	1.85	290.08	0.0036	0.02
Hofbauer Cell	RPS6P25	2.02	54.87	0.0036	0.02
Hofbauer Cell	MRPL37P1	2.9	57.68	0.0036	0.02
Hofbauer Cell	CD4	1.75	1834.93	0.0036	0.02
Hofbauer Cell	LINC02626	12.27	1.56	0.0036	0.02
Hofbauer Cell	SOCS5P3	12.27	2.15	0.0037	0.02
Hofbauer Cell	MIR8066	12.16	2.1	0.0037	0.02
Hofbauer Cell	TAP1	1.25	791.73	0.0037	0.02
Hofbauer Cell	FTH1P22	12.3	3.08	0.0037	0.02
Hofbauer Cell	SPDYA	1.64	100.36	0.0037	0.02
Hofbauer Cell	HSPE1P26	2.28	42.3	0.0037	0.02
Hofbauer Cell	SLC9A7P1	3.09	68.28	0.0037	0.02
Hofbauer Cell	AC017048.1	12.06	5.52	0.0037	0.02
Hofbauer Cell	TRABD2A	2.67	125.6	0.0037	0.02
Hofbauer Cell	NAAA	1.44	321.64	0.0037	0.02
Hofbauer Cell	TRGJP	12.12	2.57	0.0037	0.02
Hofbauer Cell	TRAC	2.9	418.45	0.0037	0.02
Hofbauer Cell	MIR664A	12.32	0.63	0.0037	0.02
Hofbauer Cell	GNB5	1.46	342.22	0.0037	0.021
Hofbauer Cell	AL021707.7	3.64	9.08	0.0037	0.021
Hofbauer Cell	TNFRSF17	12.22	1.12	0.0038	0.021
Hofbauer Cell	PAEP	12.17	26.03	0.0038	0.021
Hofbauer Cell	AL136361.1	12.26	1.52	0.0038	0.021
Hofbauer Cell	AC008592.4	11.44	4.1	0.0038	0.021
Hofbauer Cell	ERLNC1	10.86	5.94	0.0038	0.021
Hofbauer Cell	AC015799.1	1.23	111.92	0.0038	0.021
Hofbauer Cell	GNG5	1.37	392.23	0.0038	0.021
Hofbauer Cell	MPP7	1.49	388.89	0.0038	0.021
Hofbauer Cell	AC215522.2	3.74	46.92	0.0038	0.021
Hofbauer Cell	ELMO2P1	12.25	0.96	0.0038	0.021
Hofbauer Cell	NIPAL4	3.11	65.79	0.0038	0.021
Hofbauer Cell	BCL10	1.32	268.81	0.0038	0.021
Hofbauer Cell	ZBP1	3.1	60.25	0.0039	0.021
Hofbauer Cell	AC010894.1	12.16	0.77	0.0039	0.021
Hofbauer Cell	LINC02743	12.05	1.73	0.0039	0.021
Hofbauer Cell	DSC1	3.04	37.95	0.0039	0.021
Hofbauer Cell	AC099494.3	2.73	33.56	0.0039	0.021
Hofbauer Cell	GK	2.72	417.96	0.0039	0.021
Hofbauer Cell	CARD16	1.32	200.67	0.0039	0.021
Hofbauer Cell	C11orf21	2.53	128.79	0.0039	0.021
Hofbauer Cell	KIF21B	1.5	1385.15	0.0039	0.021
Hofbauer Cell	RGS17P1	2.15	38.13	0.0039	0.021
Hofbauer Cell	LINC00324	1.64	42.65	0.0039	0.021
Hofbauer Cell	LGALS9B	8.85	5.43	0.0039	0.021
Hofbauer Cell	GZMB	2.71	843.28	0.004	0.021
Hofbauer Cell	AC010186.1	12.1	1.71	0.004	0.021
Hofbauer Cell	LINC02357	11.99	6.71	0.004	0.022
Hofbauer Cell	AC009303.1	2.71	24.47	0.004	0.022
Hofbauer Cell	ACOT9	1.61	638.32	0.004	0.022
Hofbauer Cell	CAPG	2.09	552.61	0.0041	0.022
Hofbauer Cell	AC093582.1	12.18	2.29	0.0041	0.022
Hofbauer Cell	AC004948.1	12.14	0.95	0.0041	0.022
Hofbauer Cell	TBC1D30	2.18	90.44	0.0041	0.022
Hofbauer Cell	AL138955.1	2.1	47.17	0.0041	0.022
Hofbauer Cell	C22orf42	12.02	4.89	0.0041	0.022
Hofbauer Cell	NLRC3	2.28	359.08	0.0041	0.022
Hofbauer Cell	APOBEC3B	3.56	59.72	0.0041	0.022
Hofbauer Cell	MIR340	12.06	1.62	0.0041	0.022
Hofbauer Cell	AL645608.8	12.08	2.26	0.0041	0.022
Hofbauer Cell	AC087222.1	2.32	29.44	0.0041	0.022
Hofbauer Cell	BRWD1-AS1	11.96	2.74	0.0041	0.022
Hofbauer Cell	AC108673.1	12.08	1.92	0.0041	0.022
Hofbauer Cell	MS4A1	2.44	241.66	0.0041	0.022
Hofbauer Cell	PGBD4P1	11.98	1.06	0.0042	0.022
Hofbauer Cell	SLCO4A1	1.53	291	0.0042	0.022
Hofbauer Cell	RPL23AP55	12.19	0.67	0.0042	0.022
Hofbauer Cell	AL390066.1	2.65	81.25	0.0042	0.022
Hofbauer Cell	CD3E	2.57	746.66	0.0042	0.023
Hofbauer Cell	GPR84	3.55	431.68	0.0042	0.023
Hofbauer Cell	INSL3	6.32	8.59	0.0042	0.023
Hofbauer Cell	OR1F2P	11.99	3.24	0.0042	0.023
Hofbauer Cell	HLA-DMA	2.24	505.29	0.0043	0.023
Hofbauer Cell	AC132872.4	2.5	179.72	0.0043	0.023
Hofbauer Cell	ARAP2	1.75	953.85	0.0043	0.023
Hofbauer Cell	DPH3P1	12.14	0.43	0.0043	0.023
Hofbauer Cell	AC026471.2	6.6	3.53	0.0043	0.023
Hofbauer Cell	AL049748.1	12.12	1.87	0.0043	0.023
Hofbauer Cell	ESPNP	12.04	0.67	0.0043	0.023
Hofbauer Cell	LINC02217	9.91	6.28	0.0043	0.023
Hofbauer Cell	LINC00299	3.19	63.74	0.0044	0.023
Hofbauer Cell	CARD19	1.36	183.12	0.0044	0.023
Hofbauer Cell	SLC43A3	1.93	305.27	0.0044	0.023
Hofbauer Cell	MTND6P11	11.88	2.6	0.0044	0.023
Hofbauer Cell	FERP1	12.13	0.94	0.0044	0.023
Hofbauer Cell	AC018767.2	12.09	1.65	0.0044	0.023
Hofbauer Cell	AL031717.1	12.07	0.71	0.0044	0.023
Hofbauer Cell	Z95114.3	3.58	11.56	0.0044	0.023
Hofbauer Cell	DTHD1	3.29	120.53	0.0044	0.023
Hofbauer Cell	AL137060.3	3.76	16.42	0.0044	0.023
Hofbauer Cell	TMEM104	1.62	447.57	0.0044	0.023
Hofbauer Cell	GPBAR1	1.94	76.08	0.0044	0.023
Hofbauer Cell	ZNF346-IT1	5.41	10.45	0.0044	0.023
Hofbauer Cell	ARL8B	1.37	1360.85	0.0044	0.023
Hofbauer Cell	ZNF296	2.18	29.98	0.0044	0.023
Hofbauer Cell	RN7SL868P	11.93	0.68	0.0045	0.024
Hofbauer Cell	PABPC3	1.78	53.8	0.0045	0.024
Hofbauer Cell	TENM1	2.45	92.81	0.0045	0.024
Hofbauer Cell	PSMD6-AS2	1.21	141.88	0.0045	0.024
Hofbauer Cell	AP001425.1	12.08	1.81	0.0045	0.024
Hofbauer Cell	AC108693.2	11.97	1.41	0.0045	0.024
Hofbauer Cell	SIGLEC10	2.71	204.43	0.0045	0.024
Hofbauer Cell	NOD2	2.65	443.6	0.0046	0.024
Hofbauer Cell	RN7SL683P	3.26	39.89	0.0046	0.024
Hofbauer Cell	THEMIS	3.58	78.52	0.0046	0.024
Hofbauer Cell	ATP6V1F	1.37	392.62	0.0046	0.024
Hofbauer Cell	RPL32P32	3.48	14.6	0.0046	0.024
Hofbauer Cell	AL117342.1	4.15	34.01	0.0046	0.024
Hofbauer Cell	SLC15A3	2.07	681.8	0.0046	0.024
Hofbauer Cell	NINJ2	2.98	14.26	0.0046	0.024
Hofbauer Cell	RNVU1-29	1.97	85.57	0.0046	0.024
Hofbauer Cell	AC062028.1	11.77	1.82	0.0046	0.024
Hofbauer Cell	AL096816.1	3.28	48.36	0.0047	0.024
Hofbauer Cell	ZNF674	1.45	47	0.0047	0.024
Hofbauer Cell	TREML3P	4.31	15.09	0.0047	0.024
Hofbauer Cell	AC093916.1	11.87	3.46	0.0047	0.024
Hofbauer Cell	AL359962.1	4.48	37.77	0.0047	0.025
Hofbauer Cell	LINC01374	11.93	3.26	0.0047	0.025
Hofbauer Cell	AC104564.5	2.39	41.13	0.0048	0.025
Hofbauer Cell	TNFRSF10B	1.45	704.32	0.0048	0.025
Hofbauer Cell	IRAK3	2.03	1526.32	0.0048	0.025
Hofbauer Cell	CPVL	2.62	1267.42	0.0048	0.025
Hofbauer Cell	AL358176.4	11.92	2.43	0.0048	0.025
Hofbauer Cell	ACSL3	1.27	1614.98	0.0048	0.025
Hofbauer Cell	LINC00926	2.23	132.71	0.0048	0.025
Hofbauer Cell	MARCKSL1	1.66	1141.43	0.0049	0.025
Hofbauer Cell	AC090198.1	1.83	25.77	0.0049	0.025
Hofbauer Cell	PLXDC2	2.3	1392.23	0.0049	0.026
Hofbauer Cell	SIGIRR	1.53	198.16	0.0049	0.026
Hofbauer Cell	AL512604.3	11.89	1.1	0.0049	0.026
Hofbauer Cell	PP7080	11.94	0.75	0.0049	0.026
Hofbauer Cell	MYL12BP2	8.86	2.83	0.0049	0.026
Hofbauer Cell	CCR6	4.13	14.06	0.005	0.026
Hofbauer Cell	TTC39C	1.64	227.18	0.005	0.026
Hofbauer Cell	CCR2	2.35	38.77	0.005	0.026
Hofbauer Cell	MELTF	2.51	464.61	0.005	0.026
Hofbauer Cell	STK39	1.45	345.47	0.005	0.026
Hofbauer Cell	GZMK	2.97	90.64	0.005	0.026
Hofbauer Cell	H2BP6	11.91	0.5	0.005	0.026
Hofbauer Cell	IGLV1-40	4.31	4.95	0.005	0.026
Hofbauer Cell	CAMKK2	1.36	766.2	0.005	0.026
Hofbauer Cell	CDKN2D	1.67	109.24	0.005	0.026
Hofbauer Cell	AL928654.3	3.68	10.87	0.0051	0.026
Hofbauer Cell	RINL	2.04	74.08	0.0051	0.026
Hofbauer Cell	TRBV28	3.67	15.11	0.0051	0.026
Hofbauer Cell	MT2A	1.23	676.18	0.0051	0.026
Hofbauer Cell	LMNTD2-AS1	5.57	9.04	0.0051	0.026
Hofbauer Cell	AC091060.1	11.66	3.01	0.0051	0.027
Hofbauer Cell	RNU6-942P	3.26	11.31	0.0052	0.027
Hofbauer Cell	C2orf66	7.66	7.37	0.0052	0.027
Hofbauer Cell	AC006435.1	3.67	5.56	0.0052	0.027
Hofbauer Cell	ASTL	2.23	137.22	0.0052	0.027
Hofbauer Cell	AC000123.2	2.81	17.66	0.0052	0.027
Hofbauer Cell	HIGD1AP14	4.17	11.42	0.0052	0.027
Hofbauer Cell	AL138930.1	11.8	0.84	0.0052	0.027
Hofbauer Cell	ADM2	4.8	10.25	0.0053	0.027
Hofbauer Cell	AC100803.2	11.76	0.91	0.0053	0.027
Hofbauer Cell	C3orf86	3.02	14.58	0.0053	0.027
Hofbauer Cell	PLXNC1	1.25	1174.6	0.0053	0.027
Hofbauer Cell	GK-IT1	5.15	10.22	0.0053	0.027
Hofbauer Cell	TOM1	1.32	1586.7	0.0053	0.027
Hofbauer Cell	TMEM131L	1.25	566.26	0.0053	0.027
Hofbauer Cell	LINC01689	11.8	1.53	0.0053	0.027
Hofbauer Cell	AC108359.1	11.82	0.65	0.0053	0.027
Hofbauer Cell	NCF1C	3.61	31.65	0.0053	0.027
Hofbauer Cell	LUCAT1	2.89	502.73	0.0054	0.027
Hofbauer Cell	C9orf116	11.72	3.87	0.0054	0.028
Hofbauer Cell	AC006927.1	11.85	2.44	0.0054	0.028
Hofbauer Cell	CD79A	2.9	407.94	0.0054	0.028
Hofbauer Cell	THBD	2.49	3966.26	0.0054	0.028
Hofbauer Cell	TNFRSF4	2.49	60.96	0.0054	0.028
Hofbauer Cell	AC022296.4	11.63	2.4	0.0055	0.028
Hofbauer Cell	LAIR2	3.47	25.57	0.0055	0.028
Hofbauer Cell	TUBA4A	1.57	633.97	0.0055	0.028
Hofbauer Cell	TRAV17	7.06	9.1	0.0055	0.028
Hofbauer Cell	NHLRC1	3.07	13.15	0.0055	0.028
Hofbauer Cell	EDN2	11.72	1.81	0.0055	0.028
Hofbauer Cell	ZNF831	2.38	321.97	0.0055	0.028
Hofbauer Cell	MIR3127	10.35	3.78	0.0055	0.028
Hofbauer Cell	AC012181.2	2.19	31.54	0.0055	0.028
Hofbauer Cell	AC087741.1	1.34	97.07	0.0055	0.028
Hofbauer Cell	ZNF467	1.92	206.44	0.0056	0.028
Hofbauer Cell	AC078925.1	11.75	3.54	0.0056	0.028
Hofbauer Cell	PYHIN1	3.89	119.54	0.0056	0.028
Hofbauer Cell	DNAJB5-DT	3.9	10.82	0.0056	0.028
Hofbauer Cell	RNF7P1	11.75	0.72	0.0056	0.028
Hofbauer Cell	AC018442.1	1.63	29.5	0.0056	0.028
Hofbauer Cell	FCRL2	3.09	38.69	0.0056	0.029
Hofbauer Cell	PDE4D	1.4	2079.39	0.0057	0.029
Hofbauer Cell	TRBJ2-2P	11.7	1.43	0.0057	0.029
Hofbauer Cell	AC234772.1	2.64	44.96	0.0057	0.029
Hofbauer Cell	RN7SL288P	2.87	18.94	0.0057	0.029
Hofbauer Cell	S100A11	1.71	1877.15	0.0057	0.029
Hofbauer Cell	RN7SL396P	1.44	162.14	0.0057	0.029
Hofbauer Cell	AL133415.1	1.44	262.3	0.0057	0.029
Hofbauer Cell	ANKRD22	5.55	18.89	0.0057	0.029
Hofbauer Cell	FRAT1	1.81	136.43	0.0057	0.029
Hofbauer Cell	AC106785.2	11.57	7.33	0.0058	0.029
Hofbauer Cell	MS4A7	2.44	1128.72	0.0058	0.029
Hofbauer Cell	AC025871.2	11.53	3.92	0.0058	0.029
Hofbauer Cell	RNU6-522P	2.81	13.16	0.0058	0.029
Hofbauer Cell	AC005726.4	11.61	0.73	0.0058	0.029
Hofbauer Cell	SMIM1	5.96	6.28	0.0058	0.029
Hofbauer Cell	AC022239.1	11.56	3.84	0.0058	0.029
Hofbauer Cell	AC073592.4	8.15	6.42	0.0059	0.029
Hofbauer Cell	AC080080.1	3.37	12.26	0.0059	0.03
Hofbauer Cell	MGAT1	1.42	3813.35	0.0059	0.03
Hofbauer Cell	AC008074.2	3.17	17.29	0.0059	0.03
Hofbauer Cell	AL139246.4	11.58	2.06	0.0059	0.03
Hofbauer Cell	AC016894.1	3.61	8.42	0.0059	0.03
Hofbauer Cell	PPEF2	6.38	5.86	0.0059	0.03
Hofbauer Cell	C3orf49	11.37	4.48	0.006	0.03
Hofbauer Cell	SPAG5	1.32	220.19	0.006	0.03
Hofbauer Cell	LINC02478	8.57	5.11	0.006	0.03
Hofbauer Cell	TRAJ24	11.65	1.57	0.0061	0.03
Hofbauer Cell	AL132989.1	3.78	6.42	0.0061	0.03
Hofbauer Cell	CD19	3.04	48.15	0.0061	0.031
Hofbauer Cell	LGALS1	1.5	482.89	0.0061	0.031
Hofbauer Cell	ZNRD2-AS1	2.15	21.6	0.0061	0.031
Hofbauer Cell	P2RX5-TAX1BP3	2.42	21.83	0.0062	0.031
Hofbauer Cell	MIR593	7.04	3.38	0.0062	0.031
Hofbauer Cell	IGLV2-14	11.62	2.76	0.0062	0.031
Hofbauer Cell	GGT1	1.99	28.36	0.0063	0.031
Hofbauer Cell	GIMAP7	1.49	449.06	0.0063	0.031
Hofbauer Cell	AC048380.2	1.93	31.89	0.0063	0.031
Hofbauer Cell	RNU6-100P	5.36	5.73	0.0063	0.031
Hofbauer Cell	IL36G	11.44	2.2	0.0063	0.031
Hofbauer Cell	RPL13AP17	7.07	4.47	0.0063	0.031
Hofbauer Cell	TDGP1	11.41	1.81	0.0063	0.031
Hofbauer Cell	CYP2C23P	11.51	0.69	0.0063	0.031
Hofbauer Cell	AC004854.2	2.12	72.17	0.0063	0.031
Hofbauer Cell	MAFG	1.32	726.33	0.0063	0.031
Hofbauer Cell	PABPC1P3	2.55	20.66	0.0063	0.031
Hofbauer Cell	PAX5	2.29	193.44	0.0063	0.031
Hofbauer Cell	FABP6	11.48	1.86	0.0063	0.031
Hofbauer Cell	ARHGAP26-IT1	2.52	16.08	0.0063	0.031
Hofbauer Cell	AC023906.4	11.55	1.49	0.0063	0.031
Hofbauer Cell	IKZF2	1.86	318.13	0.0063	0.031
Hofbauer Cell	RN7SL258P	3.83	10.12	0.0063	0.031
Hofbauer Cell	BLOC1S3	1.32	113.9	0.0063	0.031
Hofbauer Cell	CLEC4E	3.61	248.32	0.0063	0.031
Hofbauer Cell	VDAC2P5	2.27	18.96	0.0064	0.032
Hofbauer Cell	TOX	2.3	159.36	0.0064	0.032
Hofbauer Cell	LINC01136	3.13	15.6	0.0064	0.032
Hofbauer Cell	OLIG1	4.12	21.49	0.0064	0.032
Hofbauer Cell	SUMO1P1	11.27	2.53	0.0064	0.032
Hofbauer Cell	LZTS1-AS1	11.53	0.8	0.0064	0.032
Hofbauer Cell	AL390318.1	2.7	27.26	0.0064	0.032
Hofbauer Cell	AC044849.1	2.92	46.65	0.0064	0.032
Hofbauer Cell	H3C1	1.81	52.6	0.0065	0.032
Hofbauer Cell	AC074140.1	11.54	2.61	0.0065	0.032
Hofbauer Cell	CSF3R	2.18	3926.56	0.0065	0.032
Hofbauer Cell	EMILIN2	1.9	3676.36	0.0065	0.032
Hofbauer Cell	TALDO1	1.36	1045.02	0.0065	0.032
Hofbauer Cell	AC007216.3	1.89	41.29	0.0065	0.032
Hofbauer Cell	SYN1	2.46	211.27	0.0065	0.032
Hofbauer Cell	GRAP2	2.46	154.94	0.0065	0.032
Hofbauer Cell	AP001610.2	11.41	3.71	0.0065	0.032
Hofbauer Cell	AL031008.1	11.4	1.64	0.0065	0.032
Hofbauer Cell	MVD	1.22	254.26	0.0065	0.032
Hofbauer Cell	MANBA	1.26	858.88	0.0066	0.032
Hofbauer Cell	MBOAT7	1.33	454.16	0.0066	0.033
Hofbauer Cell	AL160279.1	11.42	1.45	0.0066	0.033
Hofbauer Cell	AL121753.2	1.56	48.43	0.0066	0.033
Hofbauer Cell	AC026979.3	10.13	4.48	0.0067	0.033
Hofbauer Cell	AL590682.1	11.07	0.71	0.0067	0.033
Hofbauer Cell	AP000919.3	3	111.45	0.0067	0.033
Hofbauer Cell	AC026803.1	11.32	1.68	0.0067	0.033
Hofbauer Cell	NUMB	1.38	1885.65	0.0067	0.033
Hofbauer Cell	UBTFL11	11.32	5.51	0.0067	0.033
Hofbauer Cell	SATB1-AS1	2.35	84.96	0.0068	0.033
Hofbauer Cell	FCGR3B	2.81	30.96	0.0068	0.033
Hofbauer Cell	AC020922.4	11.48	0.87	0.0068	0.033
Hofbauer Cell	TRAPPC2B	1.34	43.25	0.0068	0.033
Hofbauer Cell	AC092821.1	11.24	2.27	0.0068	0.033
Hofbauer Cell	HNRNPA1P12	7.55	4.28	0.0069	0.034
Hofbauer Cell	AC027455.1	11.31	2.73	0.0069	0.034
Hofbauer Cell	TSPOAP1	1.37	987.97	0.0069	0.034
Hofbauer Cell	JAKMIP1	2.82	30.81	0.0069	0.034
Hofbauer Cell	PRR7	2.96	68.47	0.0069	0.034
Hofbauer Cell	STAG3L5P	1.29	151.39	0.007	0.034
Hofbauer Cell	AC080023.1	4.82	15.1	0.0071	0.034
Hofbauer Cell	RNU2-17P	11.29	1.33	0.0071	0.035
Hofbauer Cell	PPT1	1.54	1221.08	0.0071	0.035
Hofbauer Cell	AF111167.1	3.03	31.99	0.0071	0.035
Hofbauer Cell	CYP4F35P	8.74	2.79	0.0071	0.035
Hofbauer Cell	AL136131.2	11.33	0.51	0.0071	0.035
Hofbauer Cell	RNU6-122P	11.31	2.26	0.0071	0.035
Hofbauer Cell	ZNF674-AS1	2.46	80.45	0.0071	0.035
Hofbauer Cell	IGKV1-27	11.35	3.27	0.0071	0.035
Hofbauer Cell	IGKV1-5	4.87	17.19	0.0072	0.035
Hofbauer Cell	LYPD3	1.63	342.99	0.0072	0.035
Hofbauer Cell	SHISAL2A	3.29	43.1	0.0072	0.035
Hofbauer Cell	TRMT6	1.43	287.36	0.0072	0.035
Hofbauer Cell	MCUB	2.12	183.33	0.0072	0.035
[truncated: 211 more rows]

## Sheet: Leukocyte
Cell Type	Gene	log2 Fold-change	Base Mean	P-value	False-discovery rate-adjusted Q-value
Leukocyte	KLRC3	20.23	7.18	1.9e-12	1.2e-09
Leukocyte	TRAJ6	27.59	2.32	3.2e-11	1.5e-08
Leukocyte	SNTG2	14.69	9.72	2.7e-10	1e-07
Leukocyte	AC134043.2	26.08	1.35	4.5e-10	1.5e-07
Leukocyte	DENND4A	1.56	1791.25	5.8e-10	1.8e-07
Leukocyte	CXCR4	2.89	4250.26	8.3e-10	2.5e-07
Leukocyte	APOA4	25.48	1.41	1.1e-09	3.1e-07
Leukocyte	NGB	25.54	0.9	1.2e-09	3.4e-07
Leukocyte	AL355581.1	11.53	13.37	1.2e-09	3.4e-07
Leukocyte	TRBJ1-2	25.05	1.6	2.3e-09	6e-07
Leukocyte	IGLV7-46	24.97	0.63	2.5e-09	6.6e-07
Leukocyte	KRT25	25.07	3.27	2.5e-09	6.6e-07
Leukocyte	IGHV2-5	24.34	2.95	2.6e-09	6.8e-07
Leukocyte	TRAJ20	22.68	4.07	2.7e-09	6.9e-07
Leukocyte	AC015849.2	24.81	1.31	3e-09	7.6e-07
Leukocyte	AC008115.4	24.6	2.78	3.1e-09	7.7e-07
Leukocyte	FNBP1	1.44	2654.13	3.2e-09	7.9e-07
Leukocyte	TRAJ4	24.75	2.12	3.2e-09	7.9e-07
Leukocyte	MIR571	24.66	0.53	3.8e-09	9.1e-07
Leukocyte	TRAJ45	24.61	0.81	4.4e-09	1e-06
Leukocyte	AC009336.2	24.7	4.08	4.7e-09	1.1e-06
Leukocyte	IGKJ5	24.43	1.33	5.2e-09	1.2e-06
Leukocyte	CORO1A	2.51	1565.42	5.2e-09	1.2e-06
Leukocyte	DENND3	2.15	1850.06	5.7e-09	1.2e-06
Leukocyte	AF117829.2	24.39	0.46	5.9e-09	1.3e-06
Leukocyte	OR10D1P	24.38	1.51	6.5e-09	1.4e-06
Leukocyte	AC068385.1	24.28	1.82	6.7e-09	1.4e-06
Leukocyte	TRDJ1	24.21	1.01	7.4e-09	1.5e-06
Leukocyte	CYFIP2	2.54	1295.18	7.7e-09	1.6e-06
Leukocyte	PABPC1L2A	24.24	2.75	7.8e-09	1.6e-06
Leukocyte	RPL7AP38	24.16	4.09	9.1e-09	1.8e-06
Leukocyte	REL	1.93	3361.74	9.1e-09	1.8e-06
Leukocyte	CELF2	1.47	1270.07	1.1e-08	2.1e-06
Leukocyte	IL4R	1.58	2241.27	1.1e-08	2.1e-06
Leukocyte	MIR589	23.93	0.44	1.2e-08	2.3e-06
Leukocyte	AC011462.3	23.93	0.52	1.2e-08	2.3e-06
Leukocyte	RNY1P11	23.91	0.57	1.2e-08	2.3e-06
Leukocyte	AC024619.1	23.91	2.8	1.3e-08	2.3e-06
Leukocyte	RPA2P2	23.98	3.78	1.3e-08	2.4e-06
Leukocyte	HNRNPA3P16	23.96	2.65	1.3e-08	2.4e-06
Leukocyte	IRF4	3.66	599.52	1.3e-08	2.4e-06
Leukocyte	PTPRC	2.68	7517.26	1.4e-08	2.5e-06
Leukocyte	TRAV1-2	22.01	4.51	1.5e-08	2.6e-06
Leukocyte	CHST4	23.83	4.27	1.5e-08	2.6e-06
Leukocyte	AC034102.8	23.76	1.84	1.6e-08	2.7e-06
Leukocyte	AC007458.1	23.71	0.48	1.6e-08	2.8e-06
Leukocyte	AC083798.1	23.45	2.72	1.6e-08	2.8e-06
Leukocyte	AL353133.2	23.8	2.03	1.7e-08	2.9e-06
Leukocyte	AC009498.1	23.79	2.93	1.7e-08	2.9e-06
Leukocyte	TRAJ28	23.57	0.47	1.9e-08	3.3e-06
Leukocyte	DYNAP	23.67	1.56	2e-08	3.4e-06
Leukocyte	LINC00970	23.66	1.88	2e-08	3.4e-06
Leukocyte	LINC-PINT	2.12	1913.27	2.1e-08	3.5e-06
Leukocyte	LINC01918	23.48	2.1	2.1e-08	3.5e-06
Leukocyte	SNORA70E	23.44	0.46	2.3e-08	3.8e-06
Leukocyte	ARHGAP15	1.81	242.11	2.5e-08	4e-06
Leukocyte	AL162274.1	23.12	2.21	2.6e-08	4.1e-06
Leukocyte	AC006499.4	23.37	2.44	2.7e-08	4.3e-06
Leukocyte	HLA-DPB2	8.84	15.84	2.8e-08	4.4e-06
Leukocyte	CENPIP1	23.4	1.42	2.9e-08	4.4e-06
Leukocyte	VDAC2P1	23.4	1.42	2.9e-08	4.4e-06
Leukocyte	NIBAN3	3.54	179.91	2.9e-08	4.4e-06
Leukocyte	AC013402.2	23.31	2.34	2.9e-08	4.4e-06
Leukocyte	AC104463.1	23.29	1.14	3.2e-08	4.8e-06
Leukocyte	LINC01103	23.22	2.1	3.3e-08	5e-06
Leukocyte	AC011891.3	23.21	1.94	3.3e-08	5e-06
Leukocyte	AC022202.1	23.18	2.61	3.5e-08	5.2e-06
Leukocyte	AC011921.2	23.17	2	3.6e-08	5.3e-06
Leukocyte	CSN1S2AP	23.13	1.83	3.8e-08	5.5e-06
Leukocyte	IGHG4	10.1	11.95	4.2e-08	6e-06
Leukocyte	AC027290.2	2.1	2533.19	4.2e-08	6e-06
Leukocyte	RNU6-422P	22.95	0.51	4.4e-08	6.2e-06
Leukocyte	CCDC88B	2.27	1126.93	4.5e-08	6.3e-06
Leukocyte	DENND6A-DT	22.18	3.64	4.6e-08	6.4e-06
Leukocyte	RNU6-181P	22.88	0.71	4.7e-08	6.4e-06
Leukocyte	AC016597.1	22.96	0.74	4.8e-08	6.5e-06
Leukocyte	CYTH1	1.66	3600.18	4.8e-08	6.5e-06
Leukocyte	RAPGEF6	2.52	175.25	5e-08	6.7e-06
Leukocyte	AC241377.3	16.21	6.17	5e-08	6.7e-06
Leukocyte	AC007731.3	22.84	1.35	5.5e-08	7.3e-06
Leukocyte	TRAJ22	22.66	1.56	5.6e-08	7.4e-06
Leukocyte	OR4C11	22.82	3.7	5.7e-08	7.5e-06
Leukocyte	MIR4635	22.63	1.1	6.1e-08	8e-06
Leukocyte	AC078925.1	22.48	3.54	6.2e-08	8.1e-06
Leukocyte	AL160287.1	22.78	1.44	6.3e-08	8.2e-06
Leukocyte	ARRDC2	1.89	1291.43	6.7e-08	8.5e-06
Leukocyte	AC006557.2	22.69	1.56	6.8e-08	8.7e-06
Leukocyte	AC005722.2	22.75	1.29	6.9e-08	8.7e-06
Leukocyte	AC078864.1	22.74	0.93	6.9e-08	8.8e-06
Leukocyte	AC016747.3	22.29	1.64	8.3e-08	1e-05
Leukocyte	C10orf120	22.53	3.83	9.2e-08	1.1e-05
Leukocyte	LARP7P3	22.39	1.25	1e-07	1.2e-05
Leukocyte	RPS3AP14	22.45	0.84	1e-07	1.2e-05
Leukocyte	AC018809.1	8	7.42	1.1e-07	1.3e-05
Leukocyte	MIR4538	22.39	0.86	1.1e-07	1.3e-05
Leukocyte	AL353597.1	22.17	3.18	1.1e-07	1.3e-05
Leukocyte	RNA5SP393	22.04	1.23	1.2e-07	1.4e-05
Leukocyte	SMPX	22.24	1.11	1.3e-07	1.4e-05
Leukocyte	AC103724.4	12.58	5.92	1.3e-07	1.5e-05
Leukocyte	IL9RP3	16.05	5.17	1.4e-07	1.5e-05
Leukocyte	LINC01532	22.15	1.27	1.4e-07	1.5e-05
Leukocyte	MIR4518	22.16	3.57	1.4e-07	1.6e-05
Leukocyte	AC004542.2	22.14	0.58	1.5e-07	1.6e-05
Leukocyte	ADGRE5	2.11	4976.15	1.5e-07	1.7e-05
Leukocyte	SEPTIN6	1.77	1378.25	1.6e-07	1.8e-05
Leukocyte	ZHX2	1.66	1005.82	1.8e-07	1.9e-05
Leukocyte	AL157366.1	21.97	0.91	1.8e-07	1.9e-05
Leukocyte	AL358781.2	10.26	4.46	1.8e-07	1.9e-05
Leukocyte	SMSP1	21.94	3.05	1.8e-07	1.9e-05
Leukocyte	AC084346.1	21.89	1.93	1.9e-07	2e-05
Leukocyte	CCL16	21.87	0.72	2e-07	2.1e-05
Leukocyte	CDC42SE2	2.07	1272.64	2.1e-07	2.1e-05
Leukocyte	AC008799.2	21.76	2.26	2.3e-07	2.3e-05
Leukocyte	TAGAP	2.54	750.75	2.4e-07	2.4e-05
Leukocyte	AC015849.6	21.72	2.28	2.4e-07	2.4e-05
Leukocyte	ARHGAP45	2.38	2443.84	2.4e-07	2.4e-05
Leukocyte	GPHB5	21.67	1.96	2.6e-07	2.6e-05
Leukocyte	AC092535.5	21.46	1.49	2.7e-07	2.6e-05
Leukocyte	SORL1	2.27	3553.31	2.7e-07	2.7e-05
Leukocyte	AC007741.1	21.61	1.63	2.8e-07	2.7e-05
Leukocyte	AC005220.1	21.29	3.27	2.8e-07	2.7e-05
Leukocyte	AL121655.1	21.54	1.4	2.9e-07	2.9e-05
Leukocyte	AL590428.1	11.05	7.3	3e-07	2.9e-05
Leukocyte	AC018767.2	21.56	1.65	3e-07	2.9e-05
Leukocyte	LINC00469	21.39	1.25	3e-07	2.9e-05
Leukocyte	VPREB1	21.57	1.51	3e-07	2.9e-05
Leukocyte	DOCK8	1.8	2430.07	3.1e-07	3e-05
Leukocyte	DOCK10	2.44	1900.05	3.1e-07	3e-05
Leukocyte	TPMTP2	21.52	0.76	3.1e-07	3e-05
Leukocyte	VSTM1	8.43	24.61	3.5e-07	3.3e-05
Leukocyte	CDC42P3	21.39	0.96	3.8e-07	3.5e-05
Leukocyte	AC010157.1	21.27	0.63	4.3e-07	3.9e-05
Leukocyte	PGAM5P1	21.2	0.58	4.8e-07	4.4e-05
Leukocyte	AC015936.1	21.12	2.29	5e-07	4.6e-05
Leukocyte	AC115088.1	21.3	0.81	5e-07	4.6e-05
Leukocyte	PCED1B-AS1	3.28	163.4	5.1e-07	4.6e-05
Leukocyte	AL592494.2	21.14	0.62	5.2e-07	4.7e-05
Leukocyte	SYTL3	3.26	860.36	5.4e-07	4.8e-05
Leukocyte	AL590133.1	21.08	1.01	5.5e-07	4.9e-05
Leukocyte	FTH1P22	20.85	3.08	5.8e-07	5.2e-05
Leukocyte	TRAJ29	20.95	0.83	6e-07	5.4e-05
Leukocyte	IGHV5-78	21.12	0.74	6.1e-07	5.4e-05
Leukocyte	GPR132	2.68	1481.68	6.1e-07	5.4e-05
Leukocyte	U91328.2	20.94	1.9	6.2e-07	5.5e-05
Leukocyte	IKZF1	2.83	1743.35	6.3e-07	5.5e-05
Leukocyte	MIR3164	20.83	0.9	6.4e-07	5.6e-05
Leukocyte	VN1R40P	20.96	0.46	6.4e-07	5.6e-05
Leukocyte	SIX6	20.96	0.94	6.4e-07	5.6e-05
Leukocyte	AC010619.2	14.51	8.35	6.5e-07	5.6e-05
Leukocyte	BIRC8	20.9	0.93	6.6e-07	5.7e-05
Leukocyte	RASAL3	3.23	529.5	6.9e-07	5.9e-05
Leukocyte	BORCS5	1.92	525.97	7.2e-07	6.1e-05
Leukocyte	AC114786.3	20.99	1.6	7.2e-07	6.1e-05
Leukocyte	TAS2R43	12.65	3.8	7.5e-07	6.4e-05
Leukocyte	USP36	1.84	4475.94	7.6e-07	6.4e-05
Leukocyte	TRBC2	3.43	571.37	7.6e-07	6.4e-05
Leukocyte	AL929472.2	20.93	1.8	7.9e-07	6.5e-05
Leukocyte	COX6CP15	20.81	0.68	7.9e-07	6.5e-05
Leukocyte	AL451007.3	20.83	0.95	7.9e-07	6.5e-05
Leukocyte	AHSG	20.72	2.7	8e-07	6.6e-05
Leukocyte	AC008759.3	20.64	3.03	8.1e-07	6.6e-05
Leukocyte	ATP5MFP4	20.74	0.74	8.3e-07	6.8e-05
Leukocyte	AC008060.4	20.62	5.46	8.5e-07	6.9e-05
Leukocyte	CST11	20.76	1.72	8.6e-07	6.9e-05
Leukocyte	PIM2	2.44	463.96	8.7e-07	7e-05
Leukocyte	DEF6	2.01	745.43	8.7e-07	7e-05
Leukocyte	ICOS	4.24	148.59	8.9e-07	7.1e-05
Leukocyte	CSAG4	20.65	0.88	8.9e-07	7.1e-05
Leukocyte	EVI2A	3.47	179.86	9e-07	7.2e-05
Leukocyte	MAP3K5-AS1	20.64	1.43	9.4e-07	7.4e-05
Leukocyte	AP005131.5	20.6	1.28	9.5e-07	7.5e-05
Leukocyte	SSTR4	20.76	1.2	9.7e-07	7.6e-05
Leukocyte	STK4	1.59	2398.55	9.8e-07	7.7e-05
Leukocyte	ALG13	1.26	823.19	9.8e-07	7.7e-05
Leukocyte	GTF3AP6	20.67	0.67	9.8e-07	7.7e-05
Leukocyte	FAM71C	20.52	4.4	9.9e-07	7.8e-05
Leukocyte	TRBV13	20.43	4.34	1e-06	7.8e-05
Leukocyte	AC007253.1	20.55	3.86	1e-06	8e-05
Leukocyte	AC016597.2	20.38	1.97	1e-06	8e-05
Leukocyte	GMIP	2.01	919.79	1e-06	8.1e-05
Leukocyte	SLC9A9-AS2	17.06	4.17	1.1e-06	8.2e-05
Leukocyte	AC009779.1	20.56	0.43	1.1e-06	8.3e-05
Leukocyte	TTC9B	20.3	4.71	1.1e-06	8.4e-05
Leukocyte	SLFN11	1.83	640.64	1.1e-06	8.6e-05
Leukocyte	MIR339	20.38	1.8	1.2e-06	8.8e-05
Leukocyte	AC004687.1	3.44	114.27	1.2e-06	8.8e-05
Leukocyte	AC016831.4	2.12	425.16	1.2e-06	8.9e-05
Leukocyte	AL121603.1	20.39	0.57	1.3e-06	9.5e-05
Leukocyte	DGKA	1.59	664.53	1.3e-06	9.5e-05
Leukocyte	AC006927.1	20.4	2.44	1.3e-06	9.7e-05
Leukocyte	AC004923.1	20.37	0.67	1.3e-06	9.7e-05
Leukocyte	LINC00544	20.15	4.06	1.3e-06	9.7e-05
Leukocyte	SLC5A7	13.16	8.55	1.3e-06	9.7e-05
Leukocyte	THAP12P6	20.3	5.83	1.3e-06	9.7e-05
Leukocyte	LINC02096	20.39	2.59	1.3e-06	9.8e-05
Leukocyte	PDE4B	2.01	3628.84	1.4e-06	0.0001
Leukocyte	CYTIP	3.4	1500.13	1.4e-06	0.0001
Leukocyte	USP3	1.52	852.85	1.4e-06	0.0001
Leukocyte	AC245297.2	20.26	0.74	1.4e-06	0.0001
Leukocyte	CRYBG1	1.97	1948.04	1.5e-06	0.00011
Leukocyte	CD69	2.92	539.3	1.6e-06	0.00011
Leukocyte	AC016831.1	2.37	1055.81	1.6e-06	0.00011
Leukocyte	PRKCQ	3.78	226.31	1.6e-06	0.00011
Leukocyte	AC013489.3	20.14	1.45	1.6e-06	0.00011
Leukocyte	RADX	5.66	50.49	1.7e-06	0.00011
Leukocyte	RN7SL121P	20.03	1.02	1.7e-06	0.00012
Leukocyte	AC244517.5	20.12	1.46	1.7e-06	0.00012
Leukocyte	DSTNP5	20.08	5.75	1.7e-06	0.00012
Leukocyte	C11orf86	19.9	2.2	1.7e-06	0.00012
Leukocyte	AC087045.3	20.05	6.87	1.7e-06	0.00012
Leukocyte	ID2-AS1	9.61	10.55	1.7e-06	0.00012
Leukocyte	CLDN10-AS1	20.16	0.44	1.8e-06	0.00012
Leukocyte	RPS4XP9	20.13	1.26	1.8e-06	0.00012
Leukocyte	IGLV2-14	19.93	2.76	1.9e-06	0.00013
Leukocyte	AL021154.1	20.05	0.5	2e-06	0.00013
Leukocyte	CREM	1.77	1956.26	2e-06	0.00013
Leukocyte	AP000844.1	19.92	5.4	2e-06	0.00013
Leukocyte	ARHGAP4	1.53	1547.34	2.1e-06	0.00014
Leukocyte	LINC01304	19.87	5.9	2.1e-06	0.00014
Leukocyte	AC098827.1	19.69	1.98	2.1e-06	0.00014
Leukocyte	HIVEP2	1.3	3107.38	2.1e-06	0.00014
Leukocyte	AL365255.1	15.4	5.75	2.2e-06	0.00014
Leukocyte	PLEKHA2	1.72	2341.94	2.2e-06	0.00014
Leukocyte	MIR606	19.95	0.42	2.2e-06	0.00014
Leukocyte	SPPL2C	19.81	3.71	2.3e-06	0.00015
Leukocyte	AL356608.1	19.94	1.27	2.3e-06	0.00015
Leukocyte	AL356475.1	19.64	3.5	2.3e-06	0.00015
Leukocyte	C1orf167-AS1	19.76	2.15	2.4e-06	0.00015
Leukocyte	FMNL1	1.75	4114.24	2.5e-06	0.00016
Leukocyte	FERP1	19.87	0.94	2.5e-06	0.00016
Leukocyte	AC078878.1	19.71	4.26	2.5e-06	0.00016
Leukocyte	AC008534.2	18.33	4.93	2.5e-06	0.00016
Leukocyte	SASH3	2.46	583.45	2.6e-06	0.00016
Leukocyte	RNF149	1.56	1887.71	2.6e-06	0.00016
Leukocyte	AC037459.2	2.05	57.37	2.6e-06	0.00016
Leukocyte	LTB	4.16	177.65	2.6e-06	0.00016
Leukocyte	AC007333.1	19.65	4.66	2.7e-06	0.00017
Leukocyte	IGHV1OR15-2	19.78	1.22	2.8e-06	0.00017
Leukocyte	AC012507.2	19.81	0.84	2.8e-06	0.00017
Leukocyte	TCF7	2.72	878.29	2.8e-06	0.00017
Leukocyte	ARHGDIB	1.81	3115.75	2.9e-06	0.00017
Leukocyte	AC005102.1	19.84	0.81	2.9e-06	0.00018
Leukocyte	LINC02223	19.63	3.96	2.9e-06	0.00018
Leukocyte	OR52E3P	19.64	2.21	3e-06	0.00018
Leukocyte	TRIM36-IT1	19.78	2.15	3e-06	0.00018
Leukocyte	VPS37B	1.96	2819.81	3.2e-06	0.00019
Leukocyte	S1PR4	3.57	235.39	3.2e-06	0.00019
Leukocyte	BICDL1	3.42	507.22	3.2e-06	0.00019
Leukocyte	PHLDB3	1.72	405.07	3.2e-06	0.00019
Leukocyte	LINC01664	19.38	2.13	3.3e-06	0.00019
Leukocyte	PTGER4	1.98	907.83	3.3e-06	0.00019
Leukocyte	TSGA13	19.47	3.69	3.4e-06	0.0002
Leukocyte	ITPKB	1.47	2126.63	3.4e-06	0.0002
Leukocyte	PHF20	1.35	1365.46	3.4e-06	0.0002
Leukocyte	AC104758.3	19.69	0.71	3.5e-06	0.0002
Leukocyte	AC112698.1	19.5	5.76	3.5e-06	0.0002
Leukocyte	VTA1P2	19.66	1.85	3.5e-06	0.0002
Leukocyte	AC079841.1	19.57	0.87	3.5e-06	0.0002
Leukocyte	AC007728.1	19.64	1.21	3.5e-06	0.0002
Leukocyte	MTND1P5	19.31	5.06	3.6e-06	0.00021
Leukocyte	INPP5D	1.88	2223.27	3.9e-06	0.00022
Leukocyte	ST6GALNAC4P1	11.78	4.2	4e-06	0.00022
Leukocyte	IGKV3-15	9.17	39.2	4e-06	0.00022
Leukocyte	BCL2	1.67	1008.44	4e-06	0.00023
Leukocyte	TNFRSF25	1.78	270.99	4e-06	0.00023
Leukocyte	AL627308.1	19.52	2.09	4.1e-06	0.00023
Leukocyte	RPL23AP11	19.37	4.16	4.2e-06	0.00023
Leukocyte	STK17B	1.81	3421.83	4.3e-06	0.00024
Leukocyte	BHLHA15	19.35	0.88	4.3e-06	0.00024
Leukocyte	BCL2L11	1.45	947.19	4.4e-06	0.00024
Leukocyte	PDE7A	2.34	1019.78	4.4e-06	0.00024
Leukocyte	AC087277.2	14.12	2.97	4.4e-06	0.00025
Leukocyte	RAC2	2.54	1165.53	4.6e-06	0.00025
Leukocyte	AC008592.3	19.17	4.3	4.6e-06	0.00025
Leukocyte	AC005537.1	8.35	7.72	4.8e-06	0.00026
Leukocyte	OR10H3	19.27	2.29	4.8e-06	0.00026
Leukocyte	FAM47B	19.15	4.69	4.9e-06	0.00026
Leukocyte	TMCC1P1	19.32	1.31	4.9e-06	0.00027
Leukocyte	FGD3	2.2	734.29	4.9e-06	0.00027
Leukocyte	AC004494.2	19.08	1.69	5e-06	0.00027
Leukocyte	ZAP70	3.69	566.08	5e-06	0.00027
Leukocyte	ARAFP1	19.22	1.8	5e-06	0.00027
Leukocyte	NKX2-1-AS1	19.12	2.37	5e-06	0.00027
Leukocyte	AC025465.4	19.21	4.09	5.1e-06	0.00027
Leukocyte	SEMA4D	2.04	1775.04	5.1e-06	0.00027
Leukocyte	STK25P1	19.16	1.39	5.2e-06	0.00027
Leukocyte	OR3D1P	19.14	1.63	5.2e-06	0.00028
Leukocyte	IMPA1P1	19.31	0.99	5.2e-06	0.00028
Leukocyte	RN7SKP4	16	3.99	5.3e-06	0.00028
Leukocyte	ANKRD44	1.72	1089.28	5.3e-06	0.00028
Leukocyte	GPRIN3	2.47	922.94	5.4e-06	0.00028
Leukocyte	TMC8	2.65	723.9	5.5e-06	0.00029
Leukocyte	AP002840.1	19.04	3.39	5.5e-06	0.00029
Leukocyte	UGT2B7	19.03	3.93	5.6e-06	0.00029
Leukocyte	MAL2-AS1	19.03	2	5.6e-06	0.00029
Leukocyte	AL139142.1	19.03	2.97	5.7e-06	0.0003
Leukocyte	GNG2	2.58	1511.85	5.7e-06	0.0003
Leukocyte	AC068448.1	19.16	0.78	5.7e-06	0.0003
Leukocyte	C1QL3	19.09	1.24	5.8e-06	0.0003
Leukocyte	RBM38	2.41	1277.67	5.8e-06	0.0003
Leukocyte	AC099489.2	18.75	2.8	5.8e-06	0.0003
Leukocyte	OR10G7	19.21	0.76	5.9e-06	0.0003
Leukocyte	KLHL4	8.85	27.88	5.9e-06	0.00031
Leukocyte	AL137027.1	18.91	1.87	6e-06	0.00031
Leukocyte	AC138517.1	19.03	1.73	6e-06	0.00031
Leukocyte	AC099521.2	11.96	9.03	6.4e-06	0.00033
Leukocyte	PRKCB	2.16	1503.44	6.5e-06	0.00033
Leukocyte	BACH2	1.58	712.89	6.5e-06	0.00033
Leukocyte	OR7E10P	18.89	3.35	6.6e-06	0.00033
Leukocyte	AKNA	2.36	5867.14	6.7e-06	0.00034
Leukocyte	LINC02276	18.94	2.34	7e-06	0.00035
Leukocyte	LINC00400	18.89	2.31	7e-06	0.00035
Leukocyte	ARL4C	2.07	2709.36	7.1e-06	0.00035
Leukocyte	AC008073.2	18.76	1.34	7.3e-06	0.00036
Leukocyte	AP001062.2	18.93	1.82	7.4e-06	0.00036
Leukocyte	NSFP1	18.86	2.82	7.4e-06	0.00036
Leukocyte	SPAG16-DT	18.78	1.72	7.4e-06	0.00037
Leukocyte	SLC7A5	2.02	4348	7.5e-06	0.00037
Leukocyte	LPGAT1-AS1	18.82	1.94	7.7e-06	0.00037
Leukocyte	APOF	18.84	4.74	7.8e-06	0.00038
Leukocyte	RUBCN	1.35	1008.08	7.8e-06	0.00038
Leukocyte	AL023881.1	18.75	0.93	7.8e-06	0.00038
Leukocyte	IGLV8-61	18.75	4.57	8e-06	0.00039
Leukocyte	RN7SKP99	18.68	5.96	8e-06	0.00039
Leukocyte	AP001021.1	18.72	6.58	8.1e-06	0.00039
Leukocyte	AP001922.1	18.8	2.54	8.1e-06	0.00039
Leukocyte	LRRFIP1	1.24	6573.16	8.1e-06	0.00039
Leukocyte	AC010536.3	18.79	2.37	8.2e-06	0.00039
Leukocyte	TRBJ2-2P	18.65	1.43	8.2e-06	0.00039
Leukocyte	SPOCK2	2.99	1981.94	8.2e-06	0.00039
Leukocyte	CD53	2.09	1487.91	8.3e-06	0.00039
Leukocyte	IGHV3-21	14.33	5.21	8.3e-06	0.00039
Leukocyte	AC068987.1	18.73	1.27	8.4e-06	0.0004
Leukocyte	AC100767.2	18.65	2.15	8.5e-06	0.0004
Leukocyte	IARS2P1	18.68	3.29	8.6e-06	0.00041
Leukocyte	FCMR	2.65	537.63	8.6e-06	0.00041
Leukocyte	RNASET2	2.09	645.18	8.7e-06	0.00041
Leukocyte	AC127024.3	18.54	3.23	8.9e-06	0.00042
Leukocyte	KCNA3	3.28	150.84	8.9e-06	0.00042
Leukocyte	RUBCNL	2.32	394.72	8.9e-06	0.00042
Leukocyte	NENFP2	18.67	1.14	9e-06	0.00042
Leukocyte	LYG2	18.59	3.38	9e-06	0.00042
Leukocyte	POLR3E	1.38	884.79	9.1e-06	0.00042
Leukocyte	MYO1G	2.76	1939.05	9.1e-06	0.00042
Leukocyte	AC032011.1	18.58	2.65	9.2e-06	0.00043
Leukocyte	TRAJ18	18.48	1.37	9.5e-06	0.00044
Leukocyte	AC131649.1	18.57	3.2	9.6e-06	0.00044
Leukocyte	KC877982.1	18.61	1.39	9.7e-06	0.00045
Leukocyte	AC012629.3	18.45	1.65	1e-05	0.00046
Leukocyte	JMY	1.58	1276.02	1e-05	0.00046
Leukocyte	HOATZ	18.48	7.05	1e-05	0.00046
Leukocyte	CHMP4AP1	18.52	2.9	1e-05	0.00046
Leukocyte	AC100858.1	18.41	2.38	1e-05	0.00046
Leukocyte	OR3A4P	18.73	3.63	1e-05	0.00047
Leukocyte	CRYBB3	18.34	2.13	1e-05	0.00047
Leukocyte	TNFAIP3	1.78	11924.5	1.1e-05	0.00048
Leukocyte	SMCHD1	1.32	4239.46	1.1e-05	0.00048
Leukocyte	PIK3R5	2.24	2182.23	1.1e-05	0.00048
Leukocyte	PRAMEF12	18.46	5.77	1.1e-05	0.00048
Leukocyte	AC073283.3	18.54	1.62	1.1e-05	0.00049
Leukocyte	OR8K3	18.41	2.2	1.1e-05	0.0005
Leukocyte	RHOXF1	18.49	0.62	1.1e-05	0.0005
Leukocyte	AC007370.1	18.44	2.77	1.2e-05	0.00051
Leukocyte	ICAM3	2.26	576.88	1.2e-05	0.00051
Leukocyte	GFY	18.38	2.15	1.2e-05	0.00052
Leukocyte	CICP12	18.39	1.28	1.2e-05	0.00052
Leukocyte	AL359751.1	18.38	1.94	1.2e-05	0.00052
Leukocyte	CASC16	18.38	3.55	1.2e-05	0.00052
Leukocyte	ZNF37CP	18.35	4.92	1.2e-05	0.00052
Leukocyte	DAND5	18.44	1.17	1.2e-05	0.00052
Leukocyte	PLCG2	1.75	1220.66	1.2e-05	0.00052
Leukocyte	AL031770.1	18.58	1.61	1.2e-05	0.00052
Leukocyte	CLEC2D	2.57	589.81	1.2e-05	0.00052
Leukocyte	GPR151	18.31	0.93	1.2e-05	0.00053
Leukocyte	GGA2	1.22	1766.05	1.2e-05	0.00053
Leukocyte	U47924.1	11.3	4.42	1.2e-05	0.00054
Leukocyte	ARHGEF1	1.32	3021.84	1.2e-05	0.00054
Leukocyte	LINC00308	18.3	1.68	1.3e-05	0.00055
Leukocyte	RFPL1	18.33	4.54	1.3e-05	0.00056
Leukocyte	AC104958.1	18.29	3.38	1.3e-05	0.00056
Leukocyte	AC073592.2	16.63	6.02	1.3e-05	0.00056
Leukocyte	PKMP2	18.27	3.59	1.3e-05	0.00056
Leukocyte	TRAV29DV5	18.19	4.36	1.3e-05	0.00056
Leukocyte	MDM4P1	18.26	1.91	1.3e-05	0.00056
Leukocyte	IFITM3P8	18.35	0.45	1.3e-05	0.00056
Leukocyte	IGHV3-72	18.36	1.1	1.3e-05	0.00057
Leukocyte	RN7SL377P	18.1	1.84	1.3e-05	0.00057
Leukocyte	ITGAL	2.33	2449.98	1.3e-05	0.00057
Leukocyte	LINC00391	18.25	3.48	1.3e-05	0.00057
Leukocyte	RN7SL269P	18.2	1.15	1.3e-05	0.00057
Leukocyte	VN2R9P	18.3	1.33	1.3e-05	0.00057
Leukocyte	AL136097.1	18.26	1.54	1.4e-05	0.00057
Leukocyte	AC126763.1	18.31	2.04	1.4e-05	0.00057
Leukocyte	PDE11A-AS1	18.36	3.23	1.4e-05	0.00058
Leukocyte	AC025366.1	18.26	1.12	1.4e-05	0.00058
Leukocyte	CELF2-DT	18.28	0.64	1.4e-05	0.00058
Leukocyte	AC084757.4	18.31	3.04	1.4e-05	0.00058
Leukocyte	SEC22B4P	18.27	1.83	1.4e-05	0.00058
Leukocyte	AL391005.1	18.19	2.44	1.4e-05	0.00058
Leukocyte	SATB1	2.07	2140.87	1.4e-05	0.00059
Leukocyte	WDR74	1.28	412.07	1.5e-05	0.0006
Leukocyte	MIR4489	18.37	1.05	1.5e-05	0.0006
Leukocyte	KLF3	1.33	2447.28	1.5e-05	0.0006
Leukocyte	IL21R	3.04	956.9	1.5e-05	0.00061
Leukocyte	SPDYA	2.45	100.36	1.5e-05	0.00061
Leukocyte	SPDYE20P	18.33	1.99	1.5e-05	0.00061
Leukocyte	RNF166	1.86	588.35	1.5e-05	0.00061
Leukocyte	AC004052.1	18.14	1.44	1.5e-05	0.00061
Leukocyte	PIK3IP1	1.87	977.32	1.5e-05	0.00062
Leukocyte	AC108868.2	18.14	2.33	1.5e-05	0.00062
Leukocyte	AL355314.1	18.15	2.45	1.5e-05	0.00062
Leukocyte	LGALS9B	13.04	5.43	1.6e-05	0.00063
Leukocyte	HMGA1P6	18.14	1.63	1.6e-05	0.00064
Leukocyte	PMEPA1	2.04	545.32	1.6e-05	0.00065
Leukocyte	AC004224.1	18.02	2.75	1.6e-05	0.00065
Leukocyte	IL10RA	2.08	2459.76	1.6e-05	0.00065
Leukocyte	AC008268.1	18.08	5.38	1.6e-05	0.00065
Leukocyte	AL360182.2	18.09	0.77	1.6e-05	0.00066
Leukocyte	OTOP3	18.1	2.13	1.7e-05	0.00066
Leukocyte	RASGRP1	3.22	497.81	1.7e-05	0.00067
Leukocyte	PLCB2	2.09	1250.96	1.7e-05	0.00067
Leukocyte	AC078962.4	18.13	2.26	1.7e-05	0.00067
Leukocyte	AC009597.1	18.02	1.35	1.7e-05	0.00068
Leukocyte	PMCHL2	18.01	1.48	1.7e-05	0.00068
Leukocyte	AC068044.1	18.03	2.73	1.7e-05	0.00068
Leukocyte	RNU6-407P	10.99	3.69	1.7e-05	0.00068
Leukocyte	AC005832.2	18.03	0.81	1.7e-05	0.00068
Leukocyte	AL589994.2	17.99	3.1	1.8e-05	0.00069
Leukocyte	AC110741.2	18.08	2.11	1.8e-05	0.00069
Leukocyte	WIPF1	1.25	2818.28	1.8e-05	0.00069
Leukocyte	MIR217HG	18.21	1.86	1.8e-05	0.0007
Leukocyte	AC064801.1	18.06	0.89	1.8e-05	0.0007
Leukocyte	C1orf94	17.99	3.12	1.8e-05	0.0007
Leukocyte	IRX1P1	18	1.36	1.8e-05	0.0007
Leukocyte	AC008740.1	18.17	1.73	1.8e-05	0.0007
Leukocyte	TOMM20P2	5.36	29.5	1.8e-05	0.0007
Leukocyte	OR4A10P	18.02	0.73	1.8e-05	0.00071
Leukocyte	AC011586.1	17.93	3.2	1.9e-05	0.00072
Leukocyte	SPINK13	17.96	4.98	1.9e-05	0.00072
Leukocyte	GPR139	17.94	3.19	1.9e-05	0.00072
Leukocyte	SPO11	18.16	3.73	1.9e-05	0.00072
Leukocyte	AC108868.1	17.98	4.26	1.9e-05	0.00072
Leukocyte	GPCPD1	1.56	2270.43	1.9e-05	0.00073
Leukocyte	STAT5A	1.29	788.98	1.9e-05	0.00073
Leukocyte	GRID1-AS1	17.92	1.52	1.9e-05	0.00073
Leukocyte	AC099568.1	17.83	1.72	1.9e-05	0.00073
Leukocyte	GLYATL1P2	18.09	2.59	1.9e-05	0.00073
Leukocyte	AC009961.2	17.93	1.22	1.9e-05	0.00073
Leukocyte	AP003400.6	17.94	1.17	2e-05	0.00074
Leukocyte	RPSAP22	18.08	1.97	2e-05	0.00074
Leukocyte	AC104365.3	17.9	1.26	2e-05	0.00075
Leukocyte	LINC00502	17.88	1.3	2e-05	0.00075
Leukocyte	DUSP2	2.94	1379.19	2e-05	0.00075
Leukocyte	C1DP5	14.22	6.28	2e-05	0.00076
Leukocyte	TRAJ24	17.94	1.57	2e-05	0.00076
Leukocyte	AL160291.1	17.88	2	2e-05	0.00076
Leukocyte	CD247	3.43	873.12	2e-05	0.00076
Leukocyte	C17orf107	1.76	403.34	2e-05	0.00076
Leukocyte	F13B	17.89	1.08	2.1e-05	0.00077
Leukocyte	MS4A13	18.03	3.21	2.1e-05	0.00077
Leukocyte	RPL5P33	17.85	1.62	2.1e-05	0.00077
Leukocyte	IGBP1P5	17.92	0.44	2.1e-05	0.00077
Leukocyte	RPL19P4	17.88	1.51	2.1e-05	0.00078
Leukocyte	AC020703.1	10.27	18	2.1e-05	0.00078
Leukocyte	AC084757.2	17.86	1	2.2e-05	0.0008
Leukocyte	PCDH9-AS3	17.8	1.75	2.2e-05	0.0008
Leukocyte	AL035413.1	17.77	3.51	2.2e-05	0.00081
Leukocyte	LPCAT1	1.32	2551.54	2.2e-05	0.00081
Leukocyte	FAM118A	1.35	481.18	2.2e-05	0.00082
Leukocyte	SLC23A3	3.68	14.49	2.2e-05	0.00082
Leukocyte	GAPDHP37	17.85	0.76	2.3e-05	0.00082
Leukocyte	AL136988.2	17.8	0.82	2.3e-05	0.00082
Leukocyte	MYOZ2	11.36	8.54	2.3e-05	0.00084
Leukocyte	AP000692.1	1.91	34.46	2.3e-05	0.00084
Leukocyte	YPEL5	1.51	3032.42	2.3e-05	0.00084
Leukocyte	AC138749.1	17.79	1.06	2.3e-05	0.00084
Leukocyte	AC092183.1	17.93	0.59	2.3e-05	0.00084
Leukocyte	ERCC8-AS1	17.78	3.33	2.3e-05	0.00084
Leukocyte	HECA	1.44	1959.75	2.4e-05	0.00085
Leukocyte	AC124067.3	17.71	1.5	2.4e-05	0.00086
Leukocyte	AL359513.1	17.36	3.28	2.4e-05	0.00086
Leukocyte	THCAT158	11.17	5.35	2.4e-05	0.00087
Leukocyte	EMB	2.07	642.31	2.4e-05	0.00087
Leukocyte	AC007384.1	2.74	417.08	2.5e-05	0.00088
Leukocyte	ITK	3.41	961.31	2.5e-05	0.00088
Leukocyte	AC091304.2	17.73	0.68	2.5e-05	0.00088
Leukocyte	AC128687.1	17.69	1.06	2.5e-05	0.00088
Leukocyte	NSG2	7.55	16.57	2.5e-05	0.00088
Leukocyte	PGK2	17.67	1.21	2.5e-05	0.00089
Leukocyte	ALOX5AP	2.92	199.3	2.5e-05	0.0009
Leukocyte	FOSL2	1.21	14735.4	2.6e-05	0.0009
Leukocyte	AC023983.2	17.66	1.11	2.6e-05	0.00091
Leukocyte	AL139095.3	17.67	1.19	2.6e-05	0.00091
Leukocyte	SYTL1	3.2	257.97	2.6e-05	0.00091
Leukocyte	TTN	1.68	2095.18	2.6e-05	0.00091
Leukocyte	AC010425.1	17.83	2.35	2.6e-05	0.00091
Leukocyte	AC006127.1	17.74	0.57	2.6e-05	0.00092
Leukocyte	OR52E2	17.65	0.89	2.6e-05	0.00092
Leukocyte	AL583852.1	17.61	2.49	2.6e-05	0.00092
Leukocyte	RGS1	2.41	1018.13	2.7e-05	0.00093
Leukocyte	AC011773.3	17.6	2.82	2.7e-05	0.00094
Leukocyte	AC005100.1	17.63	2.69	2.7e-05	0.00094
Leukocyte	GNG12-AS1	9.24	9.97	2.7e-05	0.00094
Leukocyte	RPL19P13	17.54	1.91	2.7e-05	0.00094
Leukocyte	AC099791.2	17.58	1.76	2.7e-05	0.00094
Leukocyte	AL390243.1	17.6	1.29	2.7e-05	0.00095
Leukocyte	AC008610.1	9.88	2.79	2.8e-05	0.00095
Leukocyte	AC006026.2	17.63	0.44	2.8e-05	0.00095
Leukocyte	MIR562	17.48	0.74	2.8e-05	0.00096
Leukocyte	AC012173.1	9.42	4.33	2.8e-05	0.00097
Leukocyte	LINC01619	2.2	99.42	2.9e-05	0.00097
Leukocyte	TRAV5	17.72	0.89	2.9e-05	0.00097
Leukocyte	AL138966.1	17.59	0.56	2.9e-05	0.00097
Leukocyte	AC098657.1	17.53	1.96	2.9e-05	0.00099
Leukocyte	AC024940.5	17.43	1.47	2.9e-05	0.00099
Leukocyte	CYP2AB1P	17.57	2.84	3e-05	0.001
Leukocyte	PIK3CD	1.96	1030.05	3e-05	0.001
Leukocyte	AC087762.2	17.54	2.27	3e-05	0.001
Leukocyte	RAB29	2.08	252.14	3e-05	0.001
Leukocyte	MIR938	17.43	1.95	3e-05	0.001
Leukocyte	JOSD1	1.51	2180.09	3e-05	0.001
Leukocyte	EGLN3P1	17.66	1.6	3.1e-05	0.001
Leukocyte	AC004449.1	17.48	2.18	3.1e-05	0.001
Leukocyte	RIPOR2	2.06	968.54	3.1e-05	0.001
Leukocyte	MYL2	17.55	1.02	3.1e-05	0.001
Leukocyte	LINC00634	17.46	2.71	3.1e-05	0.001
Leukocyte	PHKA1-AS1	17.59	1.26	3.1e-05	0.001
Leukocyte	LINC01248	17.52	1.67	3.1e-05	0.001
Leukocyte	PARP15	2.44	288.87	3.1e-05	0.001
Leukocyte	MIR634	17.58	1.66	3.2e-05	0.001
Leukocyte	PREX1	1.57	3602.99	3.2e-05	0.001
Leukocyte	NLRC5	1.78	1103.02	3.2e-05	0.001
Leukocyte	PPP1R16B	2.71	1621.97	3.2e-05	0.001
Leukocyte	CD6	3.72	757.12	3.3e-05	0.0011
Leukocyte	R3HDM4	1.37	525.22	3.3e-05	0.0011
Leukocyte	AC024060.2	8.9	4.97	3.3e-05	0.0011
Leukocyte	AC040978.1	17.4	1.59	3.3e-05	0.0011
Leukocyte	TMED11P	17.53	2.99	3.3e-05	0.0011
Leukocyte	ROCR	17.36	2.17	3.5e-05	0.0011
Leukocyte	AC107952.2	17.38	0.75	3.5e-05	0.0011
Leukocyte	AC231532.2	17.39	1.05	3.5e-05	0.0011
Leukocyte	GRM8-AS1	17.49	1.11	3.5e-05	0.0011
Leukocyte	AC092652.2	3.21	30.05	3.5e-05	0.0011
Leukocyte	AC011840.1	17.34	1.05	3.5e-05	0.0011
Leukocyte	SLC14A2-AS1	17.34	5.88	3.5e-05	0.0011
Leukocyte	MTCYBP28	17.34	1.75	3.6e-05	0.0011
Leukocyte	AC007568.1	17.4	1.63	3.6e-05	0.0011
Leukocyte	BIRC3	1.94	2002.88	3.6e-05	0.0011
Leukocyte	PGM5P3-AS1	17.45	0.74	3.6e-05	0.0012
Leukocyte	AL121956.1	17.36	2.7	3.7e-05	0.0012
Leukocyte	HPN-AS1	17.36	0.9	3.7e-05	0.0012
Leukocyte	PASK	2.1	252.8	3.7e-05	0.0012
Leukocyte	AC018755.4	12.57	10.83	3.7e-05	0.0012
Leukocyte	CD96	3.17	464.58	3.7e-05	0.0012
Leukocyte	AC131182.1	17.34	1	3.7e-05	0.0012
Leukocyte	PCDH8	17.33	3.37	3.8e-05	0.0012
Leukocyte	AC118555.1	17.31	1.06	3.8e-05	0.0012
Leukocyte	AC023824.6	17.28	1.9	3.8e-05	0.0012
Leukocyte	AC073321.1	17.32	0.76	3.8e-05	0.0012
Leukocyte	AC022880.1	17.29	1.64	3.8e-05	0.0012
Leukocyte	KIR2DL1	7.37	34.65	3.8e-05	0.0012
Leukocyte	AC104770.1	17.32	0.6	3.8e-05	0.0012
Leukocyte	AC013448.1	17.27	2.03	3.8e-05	0.0012
Leukocyte	CCDC148-AS1	17.3	5.45	3.9e-05	0.0012
Leukocyte	CD37	1.96	1489.21	3.9e-05	0.0012
Leukocyte	AC093330.2	3.59	60.92	3.9e-05	0.0012
Leukocyte	AC109583.3	16.41	3.96	3.9e-05	0.0012
Leukocyte	OR4K11P	17.26	2.7	3.9e-05	0.0012
Leukocyte	AC064802.1	17.26	0.91	3.9e-05	0.0012
Leukocyte	MCHR2-AS1	17.26	3.11	4e-05	0.0012
Leukocyte	AC007493.2	17.32	0.69	4e-05	0.0012
Leukocyte	NIBAN1	1.6	1100.83	4e-05	0.0012
Leukocyte	AC008750.7	17.32	0.65	4e-05	0.0012
Leukocyte	TESPA1	3	174.12	4e-05	0.0012
Leukocyte	AC004637.1	17.3	2.55	4e-05	0.0012
Leukocyte	BPIFB9P	17.24	1.25	4e-05	0.0012
Leukocyte	MFRP	17.25	1.69	4.1e-05	0.0012
Leukocyte	AC104561.1	17.27	1.05	4.1e-05	0.0012
Leukocyte	AC010531.3	17.34	0.89	4.1e-05	0.0013
Leukocyte	APOOP4	17.33	5.08	4.1e-05	0.0013
Leukocyte	MAN2A1-DT	17.17	0.97	4.1e-05	0.0013
Leukocyte	CT55	17.24	2.01	4.1e-05	0.0013
Leukocyte	SMAP2	1.48	2593.19	4.1e-05	0.0013
Leukocyte	MADD-AS1	17.31	0.44	4.2e-05	0.0013
Leukocyte	DDX11L8	17.18	2.95	4.2e-05	0.0013
Leukocyte	YWHAQP6	17.34	0.67	4.2e-05	0.0013
Leukocyte	MBP	2.31	1194.29	4.2e-05	0.0013
Leukocyte	SPANXA2-OT1	17.21	1.22	4.2e-05	0.0013
Leukocyte	CFC1	17.18	1.71	4.2e-05	0.0013
Leukocyte	SLC25A15P2	17.24	0.74	4.2e-05	0.0013
Leukocyte	NMD3P1	17.18	1.97	4.2e-05	0.0013
Leukocyte	AL096701.1	7.89	9.24	4.2e-05	0.0013
Leukocyte	AL589642.2	17.21	1.2	4.2e-05	0.0013
Leukocyte	AC018742.1	17.26	0.86	4.3e-05	0.0013
Leukocyte	AL133320.2	17.21	0.6	4.3e-05	0.0013
Leukocyte	AC035139.1	17.24	1.93	4.3e-05	0.0013
Leukocyte	AC122138.1	17.21	0.86	4.3e-05	0.0013
Leukocyte	TTR	17.2	1.78	4.3e-05	0.0013
Leukocyte	IGHJ6	17.27	5.61	4.3e-05	0.0013
Leukocyte	AL136141.1	17.24	1.02	4.3e-05	0.0013
Leukocyte	LINC00508	17.27	1.12	4.4e-05	0.0013
Leukocyte	GNLY	3.42	1452.71	4.4e-05	0.0013
Leukocyte	AL445489.1	17.32	2.04	4.4e-05	0.0013
Leukocyte	OR3B1P	17.06	6.27	4.4e-05	0.0013
Leukocyte	WNT10B	6.33	7.98	4.4e-05	0.0013
Leukocyte	AL359547.1	17.14	1.95	4.4e-05	0.0013
Leukocyte	RNU6-1079P	17.17	2.46	4.4e-05	0.0013
Leukocyte	SELL	2.64	1924.98	4.5e-05	0.0013
Leukocyte	DDX39BP1	17.16	2.01	4.5e-05	0.0013
Leukocyte	IDH2-DT	17.15	1.1	4.5e-05	0.0013
Leukocyte	OR2L3	17.16	2.8	4.5e-05	0.0013
Leukocyte	AC021739.1	17.26	1.88	4.5e-05	0.0013
Leukocyte	MIR3619	17.28	1.86	4.5e-05	0.0013
Leukocyte	MIR4799	17.15	0.68	4.5e-05	0.0013
Leukocyte	LINC02632	17.09	4.23	4.5e-05	0.0013
Leukocyte	CCL5	2.85	1069.24	4.5e-05	0.0013
Leukocyte	AC106872.7	17.16	1.15	4.5e-05	0.0013
Leukocyte	AL354798.1	17.28	0.45	4.6e-05	0.0013
Leukocyte	AL121757.2	17.14	1.26	4.6e-05	0.0013
Leukocyte	AC092139.2	2.03	247.18	4.6e-05	0.0013
Leukocyte	RNU6-396P	17.07	1.4	4.6e-05	0.0013
Leukocyte	AC010967.3	17.09	3.8	4.6e-05	0.0013
Leukocyte	DENND1C	2.55	362.03	4.6e-05	0.0013
Leukocyte	PGBD4P2	17.08	2.41	4.6e-05	0.0013
Leukocyte	DNM1P35	6.49	8.83	4.7e-05	0.0014
Leukocyte	AL592431.1	17.06	3.13	4.7e-05	0.0014
Leukocyte	AL590714.1	13.23	4.64	4.7e-05	0.0014
Leukocyte	SNRPEP10	17.11	1.6	4.8e-05	0.0014
Leukocyte	AC079944.1	17.08	0.99	4.8e-05	0.0014
Leukocyte	KRT18P8	17.08	1.12	4.8e-05	0.0014
Leukocyte	TRGV4	16.96	1.22	4.8e-05	0.0014
Leukocyte	ACAP1	2.81	381.82	4.9e-05	0.0014
Leukocyte	LINC00364	17.05	1.3	4.9e-05	0.0014
Leukocyte	KRTAP19-10P	17.12	0.5	5e-05	0.0014
Leukocyte	PITPNC1	1.61	822.93	5e-05	0.0014
Leukocyte	NDE1P2	17.03	4.57	5e-05	0.0014
Leukocyte	RNU6-35P	17	0.79	5e-05	0.0014
Leukocyte	AC021646.1	17.01	3.61	5e-05	0.0014
Leukocyte	AC063977.1	16.76	3.66	5e-05	0.0014
Leukocyte	NBEAL2	1.25	1871.07	5.1e-05	0.0014
Leukocyte	AC090510.1	9.37	5.28	5.1e-05	0.0014
Leukocyte	UCP2	2.09	942.03	5.1e-05	0.0015
Leukocyte	AL031291.1	17.05	0.51	5.2e-05	0.0015
Leukocyte	AC090164.2	17.05	0.49	5.2e-05	0.0015
Leukocyte	AC007389.2	16.98	2.2	5.2e-05	0.0015
Leukocyte	FCGR3A	2.23	1124.37	5.2e-05	0.0015
Leukocyte	LCK	3.64	270.08	5.3e-05	0.0015
Leukocyte	CCDC11P1	16.94	2.69	5.3e-05	0.0015
Leukocyte	IL2RG	2.65	489.09	5.3e-05	0.0015
Leukocyte	LINC02681	17	0.79	5.4e-05	0.0015
Leukocyte	IDI1	1.39	872.22	5.4e-05	0.0015
Leukocyte	AC008568.2	16.97	3.08	5.4e-05	0.0015
Leukocyte	CD3D	4.64	100.24	5.4e-05	0.0015
Leukocyte	AC093297.1	16.97	1.46	5.4e-05	0.0015
Leukocyte	H2ACP2	17.11	0.56	5.4e-05	0.0015
Leukocyte	IL7R	3.24	2484.79	5.5e-05	0.0015
Leukocyte	TRBV12-3	16.86	2.14	5.6e-05	0.0015
Leukocyte	HCST	2.31	103.43	5.6e-05	0.0015
Leukocyte	STK10	1.44	4666.51	5.6e-05	0.0016
Leukocyte	AL390023.1	16.94	1.8	5.6e-05	0.0016
Leukocyte	LZTS1-AS1	16.9	0.8	5.6e-05	0.0016
Leukocyte	P2RY10	2.55	122.23	5.7e-05	0.0016
Leukocyte	RASSF5	1.85	1983.56	5.7e-05	0.0016
Leukocyte	YBX1P4	3.06	38.32	5.7e-05	0.0016
Leukocyte	SLC6A17-AS1	16.92	0.99	5.7e-05	0.0016
Leukocyte	AC008525.1	16.99	1.65	5.7e-05	0.0016
Leukocyte	AP001324.2	16.88	2.26	5.7e-05	0.0016
Leukocyte	AC020718.1	17	0.73	5.8e-05	0.0016
Leukocyte	AP000857.2	16.89	2.77	5.8e-05	0.0016
Leukocyte	AC009097.3	16.93	0.43	5.8e-05	0.0016
Leukocyte	MTND4LP9	16.85	5.04	5.8e-05	0.0016
Leukocyte	AP001496.1	16.91	0.81	5.8e-05	0.0016
Leukocyte	RALGAPA1	1.41	975.59	5.8e-05	0.0016
Leukocyte	ISG20	1.91	706.21	5.8e-05	0.0016
Leukocyte	TMEM156	4.05	68.05	5.9e-05	0.0016
Leukocyte	OASL	2.6	275.15	5.9e-05	0.0016
Leukocyte	GPR34	4.89	226.23	6e-05	0.0016
Leukocyte	AL138899.2	16.9	2.03	6e-05	0.0016
Leukocyte	AL136455.1	16.86	1.45	6e-05	0.0016
Leukocyte	DOCK11	1.29	1310.17	6.1e-05	0.0016
Leukocyte	AP006193.1	16.86	0.9	6.1e-05	0.0016
Leukocyte	CXCL17	16.85	2.93	6.1e-05	0.0016
Leukocyte	RPL7L1P10	16.82	1.38	6.1e-05	0.0016
Leukocyte	NSMCE3	1.59	302.06	6.2e-05	0.0017
Leukocyte	AC117482.1	16.83	5.89	6.2e-05	0.0017
Leukocyte	RN7SKP154	16.96	5.79	6.2e-05	0.0017
Leukocyte	AC092068.3	3.68	27.09	6.3e-05	0.0017
Leukocyte	AC087672.2	16.74	2.84	6.3e-05	0.0017
Leukocyte	MIR4637	16.95	2.25	6.3e-05	0.0017
Leukocyte	UBE2L2	16.84	1.05	6.3e-05	0.0017
Leukocyte	FAM183DP	16.85	0.43	6.3e-05	0.0017
Leukocyte	G3BP2	1.34	1972.95	6.4e-05	0.0017
Leukocyte	NPM1P10	16.79	1.69	6.4e-05	0.0017
Leukocyte	AL136298.2	16.96	2.37	6.4e-05	0.0017
Leukocyte	OR14J1	11.03	10.37	6.5e-05	0.0017
Leukocyte	IGLC6	16.96	1.18	6.5e-05	0.0017
Leukocyte	AC010547.6	16.91	0.58	6.5e-05	0.0017
Leukocyte	PRF1	3.5	2143.09	6.5e-05	0.0017
Leukocyte	BRD9P2	16.94	1.05	6.6e-05	0.0017
Leukocyte	AP005597.4	16.8	0.9	6.6e-05	0.0017
Leukocyte	PARVG	2.38	683.96	6.6e-05	0.0017
Leukocyte	RPL21P92	16.78	1.1	6.6e-05	0.0017
Leukocyte	NOP53-AS1	16.87	2.21	6.7e-05	0.0017
Leukocyte	PABPC1P3	3.71	20.66	6.7e-05	0.0018
Leukocyte	MBNL1	1.21	2846.05	6.7e-05	0.0018
Leukocyte	IL3	16.76	1.24	6.7e-05	0.0018
Leukocyte	AC079193.1	16.76	1.24	6.7e-05	0.0018
Leukocyte	CLEC2B	1.51	295.98	6.7e-05	0.0018
Leukocyte	TMEM151A	16.78	1.23	6.7e-05	0.0018
Leukocyte	AC007216.3	2.76	41.29	6.7e-05	0.0018
Leukocyte	AC004816.2	16.72	4.27	6.8e-05	0.0018
Leukocyte	AF127577.6	16.8	1.29	6.8e-05	0.0018
Leukocyte	LCP1	1.84	8664.89	6.8e-05	0.0018
Leukocyte	AC022447.2	16.75	1.81	6.9e-05	0.0018
Leukocyte	AC008667.3	16.82	0.87	6.9e-05	0.0018
Leukocyte	AC007557.1	16.72	1.99	6.9e-05	0.0018
Leukocyte	MIR6835	16.81	0.69	6.9e-05	0.0018
Leukocyte	OR4X7P	16.76	0.93	7e-05	0.0018
Leukocyte	LAPTM5	2.29	6164.3	7e-05	0.0018
Leukocyte	NEK4P1	16.6	4.14	7.1e-05	0.0018
Leukocyte	PPP1R2B	16.75	1.35	7.1e-05	0.0018
Leukocyte	AL161740.1	16.68	1.06	7.1e-05	0.0018
Leukocyte	RPL9P15	16.7	1.29	7.1e-05	0.0018
Leukocyte	AP000255.1	16.65	1.3	7.1e-05	0.0018
Leukocyte	OR7E93P	16.82	2.42	7.1e-05	0.0018
Leukocyte	MUC2	11.53	14.42	7.2e-05	0.0018
Leukocyte	AC009228.2	7.69	6.75	7.3e-05	0.0019
Leukocyte	AL137077.1	9.33	3.19	7.4e-05	0.0019
Leukocyte	AC022634.1	16.66	1.6	7.4e-05	0.0019
Leukocyte	AC003070.1	16.54	2.05	7.4e-05	0.0019
Leukocyte	LIF-AS1	16.7	0.9	7.5e-05	0.0019
Leukocyte	RPL15P1	16.64	2.35	7.5e-05	0.0019
Leukocyte	PLEKHO1	1.38	960.58	7.5e-05	0.0019
Leukocyte	CCNH	1.38	1073.21	7.5e-05	0.0019
Leukocyte	RPL22P24	16.7	0.88	7.6e-05	0.0019
Leukocyte	PRR13P7	16.53	1.24	7.6e-05	0.0019
Leukocyte	AL136979.1	16.63	2.47	7.7e-05	0.0019
Leukocyte	AC024257.5	16.58	3.72	7.7e-05	0.0019
Leukocyte	AC103724.1	16.69	1.37	7.7e-05	0.002
Leukocyte	STK17A	1.66	966.92	7.8e-05	0.002
Leukocyte	MIR4422HG	8.57	9.06	7.8e-05	0.002
Leukocyte	AC018653.2	16.62	1.61	7.8e-05	0.002
Leukocyte	OR6K4P	16.69	0.98	7.8e-05	0.002
Leukocyte	KCNK16	16.61	3.28	7.9e-05	0.002
Leukocyte	FCRL1	4	120.67	7.9e-05	0.002
Leukocyte	SLC26A3	16.56	6.97	7.9e-05	0.002
Leukocyte	ANKRD61	16.55	1.88	8e-05	0.002
Leukocyte	MIR548K	16.6	1.51	8e-05	0.002
Leukocyte	RNF103-CHMP3	13.96	6.55	8e-05	0.002
Leukocyte	BPNT2P	16.6	1.3	8e-05	0.002
Leukocyte	AC024560.1	16.7	1.74	8.1e-05	0.002
Leukocyte	SLC22A31	16.53	0.84	8.1e-05	0.002
Leukocyte	CD7	2.6	859.81	8.1e-05	0.002
Leukocyte	AL391097.2	16.65	1.55	8.1e-05	0.002
Leukocyte	AP001610.2	16.34	3.71	8.1e-05	0.002
Leukocyte	AL157815.1	16.53	3.17	8.2e-05	0.002
Leukocyte	AC006480.1	16.55	1.24	8.2e-05	0.002
Leukocyte	LINC00501	16.48	3.37	8.2e-05	0.002
Leukocyte	PIK3CG	2.19	606.34	8.3e-05	0.002
Leukocyte	AC073347.1	16.63	0.83	8.3e-05	0.002
Leukocyte	LINC01904	16.48	1.03	8.4e-05	0.002
Leukocyte	AC027228.2	16.48	6.57	8.4e-05	0.0021
Leukocyte	PTGES3P2	16.46	0.99	8.4e-05	0.0021
Leukocyte	LINC02123	16.53	2.43	8.5e-05	0.0021
Leukocyte	ZNF831	3.37	321.97	8.5e-05	0.0021
Leukocyte	AC024603.1	16.62	0.42	8.5e-05	0.0021
Leukocyte	OR52L2P	16.57	1.16	8.5e-05	0.0021
Leukocyte	ITGB7	3.03	302.03	8.6e-05	0.0021
Leukocyte	AC122718.2	1.93	146.22	8.6e-05	0.0021
Leukocyte	AC008264.1	16.47	1.98	8.7e-05	0.0021
Leukocyte	SPN	2.36	1061.75	8.7e-05	0.0021
Leukocyte	AC108136.1	16.48	4.22	8.8e-05	0.0021
Leukocyte	MAGEB5	16.48	2.07	8.8e-05	0.0021
Leukocyte	MIR329-2	16.6	0.58	8.9e-05	0.0021
Leukocyte	AL355480.4	16.47	0.94	9.1e-05	0.0022
Leukocyte	GPR25	16.3	2.2	9.1e-05	0.0022
Leukocyte	MIR4673	15.45	1.98	9.1e-05	0.0022
Leukocyte	LINC01950	16.38	4.51	9.2e-05	0.0022
Leukocyte	AC099542.1	8.49	10.3	9.2e-05	0.0022
Leukocyte	EMILIN3	16.25	7.84	9.2e-05	0.0022
Leukocyte	IGHM	3.31	1430.34	9.2e-05	0.0022
Leukocyte	SELENOOLP	16.43	1.91	9.2e-05	0.0022
Leukocyte	MYG1-AS1	16.46	1.68	9.3e-05	0.0022
Leukocyte	IL12RB1	3.06	103.26	9.3e-05	0.0022
Leukocyte	ITGAM	1.78	1459.5	9.3e-05	0.0022
Leukocyte	AC107958.1	16.53	0.68	9.4e-05	0.0022
Leukocyte	Z82206.1	6.42	21.02	9.4e-05	0.0022
Leukocyte	AC083843.3	6.31	22.59	9.4e-05	0.0022
Leukocyte	P2RX5	4.42	60.3	9.5e-05	0.0023
Leukocyte	TRBV12-5	16.42	0.79	9.6e-05	0.0023
Leukocyte	FAM238A	6.94	7.82	9.6e-05	0.0023
Leukocyte	LINC02196	16.35	5	9.6e-05	0.0023
Leukocyte	AL627311.1	16.44	0.99	9.6e-05	0.0023
Leukocyte	AP003355.1	16.41	0.6	9.7e-05	0.0023
Leukocyte	AC005332.4	1.7	96.75	9.7e-05	0.0023
Leukocyte	TNFRSF1B	1.68	7002.49	9.7e-05	0.0023
Leukocyte	AC011676.5	2.52	56.11	9.7e-05	0.0023
Leukocyte	AC091820.2	16.37	2.24	9.7e-05	0.0023
Leukocyte	LRRC66	16.43	6.69	9.8e-05	0.0023
Leukocyte	MIR9500	16.42	0.48	9.9e-05	0.0023
Leukocyte	AL513478.2	16.41	0.95	9.9e-05	0.0023
Leukocyte	ZNF331	1.3	3356.09	9.9e-05	0.0023
Leukocyte	BX293535.1	16.41	0.97	0.0001	0.0023
Leukocyte	RAF1P1	16.23	3.72	0.0001	0.0023
Leukocyte	AC087286.4	2.12	88.98	0.0001	0.0023
Leukocyte	LINC02251	16.48	0.67	0.0001	0.0023
Leukocyte	ARHGAP9	2.59	1329.18	0.0001	0.0024
Leukocyte	NRROS	2.13	333.49	0.0001	0.0024
Leukocyte	B3GAT3P1	16.33	1.01	0.0001	0.0024
Leukocyte	AL356000.1	16.38	0.6	0.0001	0.0024
Leukocyte	SSH2	1.47	2452.24	0.0001	0.0024
Leukocyte	AL606760.4	16.48	0.97	0.0001	0.0024
Leukocyte	NKX3-2	16.38	0.43	0.0001	0.0024
Leukocyte	AC084876.2	16.33	1.78	0.0001	0.0024
Leukocyte	AC000093.1	16.34	2.12	0.0001	0.0024
Leukocyte	AC107032.1	10.67	3.62	0.00011	0.0024
Leukocyte	SCARNA21	1.89	2308.34	0.00011	0.0024
Leukocyte	PRSS3P3	16.29	1.08	0.00011	0.0025
Leukocyte	AL049871.1	16.31	1.56	0.00011	0.0025
Leukocyte	AC080078.1	16.25	0.8	0.00011	0.0025
Leukocyte	AC022882.1	16.28	1.03	0.00011	0.0025
Leukocyte	THEMIS3P	16.21	2.57	0.00011	0.0025
Leukocyte	TXN2P1	11.99	3.65	0.00011	0.0025
Leukocyte	LYPD4	16.19	5.91	0.00011	0.0025
Leukocyte	CDX1	16.39	0.58	0.00011	0.0025
Leukocyte	SLC12A7	1.59	962.5	0.00011	0.0026
Leukocyte	LINC02105	16.39	1.22	0.00011	0.0026
Leukocyte	TMEM82	16.18	2.58	0.00011	0.0026
Leukocyte	METRNL	1.36	2726.62	0.00011	0.0026
Leukocyte	RNU6-387P	16.25	1.14	0.00011	0.0026
Leukocyte	TRIM22	1.41	1164.78	0.00011	0.0026
Leukocyte	ZNF815P	2.84	25.78	0.00012	0.0026
Leukocyte	SOST	15.36	4.05	0.00012	0.0026
Leukocyte	HEPACAM	16.12	0.66	0.00012	0.0026
Leukocyte	AC099689.1	3.39	12.69	0.00012	0.0026
Leukocyte	ZC3HAV1	1.31	2809.67	0.00012	0.0026
Leukocyte	AL031679.1	16.02	2.01	0.00012	0.0026
Leukocyte	SELENOV	16.21	0.95	0.00012	0.0026
Leukocyte	RTP3	16.29	0.73	0.00012	0.0026
Leukocyte	LINC02854	16.22	1.52	0.00012	0.0026
Leukocyte	AC108475.1	16.25	0.97	0.00012	0.0027
Leukocyte	HNF4GP1	16.12	1.8	0.00012	0.0027
Leukocyte	HSPH1	1.53	1898.95	0.00012	0.0027
Leukocyte	AC015799.1	1.63	111.92	0.00012	0.0027
Leukocyte	AL162431.3	16.33	1.77	0.00012	0.0027
Leukocyte	AC130651.1	16.26	0.6	0.00012	0.0027
Leukocyte	CD28	2.58	558.44	0.00012	0.0027
Leukocyte	AP003789.1	16.18	1.68	0.00012	0.0027
Leukocyte	RPL21P123	4.5	22.28	0.00012	0.0027
Leukocyte	CYP2A6	16.18	3.71	0.00012	0.0027
Leukocyte	AC007953.2	16.16	1.47	0.00012	0.0027
Leukocyte	AC093627.3	16.18	1.37	0.00012	0.0027
Leukocyte	RPSAP49	16.21	2.16	0.00012	0.0027
Leukocyte	AL078590.1	16.17	0.69	0.00012	0.0027
Leukocyte	SNORD116-17	16.27	1.38	0.00012	0.0027
Leukocyte	CCR12P	4.54	79.14	0.00012	0.0027
Leukocyte	RNA5SP330	16.16	1.05	0.00013	0.0027
Leukocyte	AC092431.1	16.07	2.27	0.00013	0.0027
Leukocyte	AC104237.1	16.12	3.34	0.00013	0.0028
Leukocyte	SELPLG	2.46	1258.64	0.00013	0.0028
Leukocyte	AC000068.3	16.12	1.85	0.00013	0.0028
Leukocyte	PCDHA11	16.16	1.32	0.00013	0.0028
Leukocyte	ELOCP21	16.21	0.6	0.00013	0.0028
Leukocyte	AC006504.2	16.19	1.77	0.00013	0.0028
Leukocyte	CAMK1D	1.23	432.63	0.00013	0.0028
Leukocyte	TNFRSF13C	3.38	347.23	0.00013	0.0028
Leukocyte	RHBDF2	1.8	1805.4	0.00013	0.0028
Leukocyte	GAS2L1P1	16.15	0.47	0.00013	0.0028
Leukocyte	AP001652.1	16.08	2.81	0.00013	0.0028
Leukocyte	TREM2	5.75	65.46	0.00013	0.0028
Leukocyte	LINC01746	16.09	1.8	0.00013	0.0028
Leukocyte	AC099063.2	16.06	2.45	0.00013	0.0029
Leukocyte	ACBD3-AS1	16.1	1.42	0.00013	0.0029
Leukocyte	AC087752.3	7.06	9.16	0.00013	0.0029
Leukocyte	GRK6	1.27	804.76	0.00013	0.0029
Leukocyte	IGKV1-27	15.97	3.27	0.00013	0.0029
Leukocyte	AC100803.1	16.03	1.16	0.00013	0.0029
Leukocyte	RUNX3	2.82	2415.34	0.00013	0.0029
Leukocyte	OR51G2	15.95	5.11	0.00013	0.0029
Leukocyte	AC022929.1	16.07	1.67	0.00013	0.0029
Leukocyte	OR2G3	16.02	2.88	0.00014	0.0029
Leukocyte	NOP56P2	16.02	3.21	0.00014	0.0029
Leukocyte	AL645944.2	16.05	1.38	0.00014	0.0029
Leukocyte	SPAG4	2.96	69.89	0.00014	0.0029
Leukocyte	AL121790.1	15.96	5.03	0.00014	0.0029
Leukocyte	TRAJ2	16.03	1.44	0.00014	0.003
Leukocyte	AC106760.1	16.09	1.9	0.00014	0.003
Leukocyte	NOL4L-DT	15.91	5.18	0.00014	0.0031
Leukocyte	AGGF1P10	15.87	1.63	0.00014	0.0031
Leukocyte	AC008073.1	15.92	0.53	0.00014	0.0031
Leukocyte	CYP4F35P	12.12	2.79	0.00015	0.0031
Leukocyte	AC079905.1	16.02	0.85	0.00015	0.0031
Leukocyte	TXK	2.5	357.66	0.00015	0.0031
Leukocyte	AL008729.2	4.01	40.73	0.00015	0.0031
Leukocyte	PPP2R5C	1.53	1678.53	0.00015	0.0032
Leukocyte	LINC01030	15.97	2.6	0.00015	0.0032
Leukocyte	KU-MEL-3	16.01	0.96	0.00015	0.0032
Leukocyte	SNORA70D	16.04	1.8	0.00015	0.0032
Leukocyte	STAT4	2.57	789.44	0.00015	0.0032
Leukocyte	MIR3190	15.95	1.32	0.00015	0.0032
Leukocyte	CIB1	1.49	316.26	0.00015	0.0032
Leukocyte	OXCT2	10.01	3.83	0.00015	0.0032
Leukocyte	TAF4B	2.01	388.74	0.00015	0.0032
Leukocyte	PPIAP73	15.98	0.92	0.00015	0.0032
Leukocyte	VSX2	15.83	6.86	0.00015	0.0032
Leukocyte	ACP7	11.04	4.25	0.00015	0.0032
Leukocyte	AC095057.3	3.47	17.78	0.00016	0.0032
Leukocyte	AC026254.2	9.36	3.19	0.00016	0.0033
Leukocyte	AC096649.1	15.66	2.19	0.00016	0.0033
Leukocyte	TTC39C	2.21	227.18	0.00016	0.0033
Leukocyte	LINC00380	15.84	3.77	0.00016	0.0033
Leukocyte	AC104445.1	15.89	1.57	0.00016	0.0033
Leukocyte	RIN3	1.24	1941.88	0.00016	0.0033
Leukocyte	RPS4XP12	15.68	3.21	0.00016	0.0033
Leukocyte	SKAP1	2.93	206.6	0.00016	0.0033
Leukocyte	UBE3AP2	8.05	6.71	0.00016	0.0033
Leukocyte	CSNK1G2-AS1	15.91	1.04	0.00016	0.0033
Leukocyte	AC021231.1	7.65	8.1	0.00016	0.0033
Leukocyte	TRBV23-1	12.96	7.4	0.00016	0.0033
Leukocyte	LINC01847	9.63	12.87	0.00016	0.0034
Leukocyte	ORAI1	1.73	293.82	0.00016	0.0034
Leukocyte	IGHV2-70	15.74	0.56	0.00017	0.0034
Leukocyte	MIR8066	15.62	2.1	0.00017	0.0034
Leukocyte	DNM1P34	15.91	0.97	0.00017	0.0034
Leukocyte	AL139286.1	16.01	0.63	0.00017	0.0034
Leukocyte	TACC3	1.26	525.48	0.00017	0.0034
Leukocyte	RCAN3	2.1	409.56	0.00017	0.0035
Leukocyte	AC004869.1	15.9	0.93	0.00017	0.0035
Leukocyte	OR10AD1	15.93	2.79	0.00017	0.0035
Leukocyte	RNF125	2.74	635.67	0.00017	0.0035
Leukocyte	AC005225.1	15.88	2.29	0.00017	0.0035
Leukocyte	MGAT4A	1.57	728.28	0.00018	0.0035
Leukocyte	RNF7P1	15.68	0.72	0.00018	0.0036
Leukocyte	MTND5P9	15.7	5.62	0.00018	0.0036
Leukocyte	SNORA70I	11.76	2.89	0.00018	0.0036
Leukocyte	TFF1	15.78	1.66	0.00018	0.0036
Leukocyte	AC110285.5	15.87	1.69	0.00018	0.0036
Leukocyte	F2RL2	10.76	9.17	0.00018	0.0036
Leukocyte	TRIM50	9.63	10.19	0.00018	0.0037
Leukocyte	NKG7	3.75	1088.22	0.00018	0.0037
Leukocyte	AC002551.1	14.61	2.21	0.00018	0.0037
Leukocyte	RGCC	1.43	1324.17	0.00018	0.0037
Leukocyte	AF235103.1	15.72	0.92	0.00018	0.0037
Leukocyte	TENT5C	2.04	1656.22	0.00019	0.0037
Leukocyte	ZNF451-AS1	7.33	7.17	0.00019	0.0037
Leukocyte	LINC02104	15.68	2.13	0.00019	0.0037
Leukocyte	IGHVII-30-21	15.82	0.69	0.00019	0.0037
Leukocyte	GTF2IP7	15.55	4.59	0.00019	0.0037
Leukocyte	SP140	1.97	327.82	0.00019	0.0037
Leukocyte	RMST	8.24	12.09	0.00019	0.0037
Leukocyte	UBASH3A	3.57	109.14	0.00019	0.0038
Leukocyte	OTULIN	1.36	922.62	0.00019	0.0038
Leukocyte	TUBA4A	2.11	633.97	0.00019	0.0038
Leukocyte	AC022023.1	15.67	0.99	0.00019	0.0038
Leukocyte	AC084855.2	15.54	3.41	0.00019	0.0038
Leukocyte	CARD11	2.9	869.44	0.00019	0.0038
Leukocyte	PARP8	1.38	761.98	0.00019	0.0038
Leukocyte	AC090772.2	15.68	2.34	0.00019	0.0038
Leukocyte	AC005632.2	15.66	2.76	0.0002	0.0038
Leukocyte	HLA-T	14.93	3.55	0.0002	0.0038
Leukocyte	AL772284.1	13.16	3.66	0.0002	0.0038
Leukocyte	RPS15AP18	15.67	1.5	0.0002	0.0039
Leukocyte	SMR3A	15.68	0.68	0.0002	0.0039
Leukocyte	AC008663.2	15.67	1.02	0.0002	0.0039
Leukocyte	LINC02045	15.58	2.4	0.0002	0.0039
Leukocyte	FAM53B	1.46	572.55	0.0002	0.0039
Leukocyte	TAMALIN	1.27	2145.83	0.0002	0.004
Leukocyte	EFCAB3	11.08	6.35	0.00021	0.004
Leukocyte	AC016954.1	15.63	2.23	0.00021	0.004
Leukocyte	AL512652.2	15.67	5.1	0.00021	0.004
Leukocyte	CYLC2	15.52	3.22	0.00021	0.004
Leukocyte	RN7SL806P	15.72	1.05	0.00021	0.004
Leukocyte	FOLR3	11.16	12.31	0.00021	0.0041
Leukocyte	AL731533.1	15.55	4.77	0.00021	0.0041
Leukocyte	AL162384.1	15.59	2.79	0.00021	0.0041
Leukocyte	GZMM	5.36	108.71	0.00021	0.0041
Leukocyte	SC5D	1.68	544.42	0.00021	0.0041
Leukocyte	PP7080	15.68	0.75	0.00021	0.0041
Leukocyte	ATP2A3	1.8	1353.57	0.00021	0.0041
Leukocyte	EGLN2	1.24	311.2	0.00022	0.0042
Leukocyte	AOAH	1.92	1209.11	0.00022	0.0042
Leukocyte	PDE2A-AS1	15.59	1	0.00022	0.0042
Leukocyte	PRKX	1.91	749.19	0.00022	0.0042
Leukocyte	SIPA1	1.37	1492.99	0.00022	0.0042
Leukocyte	LFNG	2.08	1301.22	0.00022	0.0042
Leukocyte	ZNF346-IT1	6.94	10.45	0.00022	0.0042
Leukocyte	LINC01387	15.49	5.85	0.00022	0.0042
Leukocyte	RPS26P41	15.5	1.72	0.00022	0.0042
Leukocyte	NRAP	10.04	12.05	0.00022	0.0042
Leukocyte	RHOF	2.47	437.66	0.00022	0.0043
Leukocyte	OR4E2	15.5	3.03	0.00023	0.0043
Leukocyte	FCRL3	3.34	157.91	0.00023	0.0043
Leukocyte	AC020611.1	14.03	3.83	0.00023	0.0043
Leukocyte	ARHGAP30	2.15	1452.25	0.00023	0.0043
Leukocyte	LINC02111	15.5	3.23	0.00023	0.0043
Leukocyte	P2RX5-TAX1BP3	3.25	21.83	0.00023	0.0043
Leukocyte	GRK1	15.36	1.8	0.00023	0.0043
Leukocyte	KLK13	15.41	4.56	0.00023	0.0044
Leukocyte	KIF4CP	10.96	3.87	0.00023	0.0044
Leukocyte	GLIS3-AS1	15.43	1.47	0.00023	0.0044
Leukocyte	LINC02375	15.43	3.42	0.00023	0.0044
Leukocyte	AP002812.2	15.26	1.85	0.00023	0.0044
Leukocyte	OR4X1	15.51	1.58	0.00024	0.0044
Leukocyte	KIF21B	1.91	1385.15	0.00024	0.0045
Leukocyte	ABCC6P2	15.45	0.61	0.00024	0.0045
Leukocyte	KLHL41	15.28	2.17	0.00024	0.0045
Leukocyte	OR52A1	9.77	10.85	0.00024	0.0045
Leukocyte	ADAM2	10.9	5.11	0.00024	0.0045
Leukocyte	UPK1A	15.53	0.63	0.00025	0.0046
Leukocyte	ZNF192P2	15.53	0.96	0.00025	0.0046
Leukocyte	AC010469.1	15.24	1.61	0.00025	0.0046
Leukocyte	ZCRB1P1	7.77	2.7	0.00025	0.0046
Leukocyte	FBXO40	8.74	11.92	0.00025	0.0046
Leukocyte	CD207	15.22	2.48	0.00025	0.0047
Leukocyte	AL121885.1	15.35	4	0.00025	0.0047
Leukocyte	PTCD2P1	15.33	3.49	0.00025	0.0047
Leukocyte	AL512656.1	15.5	1.78	0.00025	0.0047
Leukocyte	BRD7P3	15.44	0.57	0.00025	0.0047
Leukocyte	OR6R1P	15.27	4.9	0.00026	0.0047
Leukocyte	BANK1	2.34	212.5	0.00026	0.0047
Leukocyte	GAPDHP51	15.33	1.38	0.00026	0.0047
Leukocyte	SLC13A5	15.31	5.94	0.00026	0.0047
Leukocyte	AC140481.1	15.39	3.17	0.00026	0.0048
Leukocyte	TPM2P1	15.34	6.54	0.00026	0.0048
Leukocyte	AC025048.4	15.36	1.09	0.00026	0.0048
Leukocyte	ANHX	15.3	7.24	0.00026	0.0048
Leukocyte	THEM7P	15.49	1.33	0.00026	0.0048
Leukocyte	LINGO3	11.4	3.17	0.00026	0.0048
Leukocyte	AC100757.1	15.42	0.65	0.00026	0.0048
Leukocyte	CEACAMP4	15.41	2.73	0.00027	0.0049
Leukocyte	AC010886.1	15.37	3.45	0.00027	0.0049
Leukocyte	TRAT1	2.87	90.96	0.00027	0.0049
Leukocyte	CCR7	3.42	1023.66	0.00027	0.0049
Leukocyte	AL353743.4	15.14	1.86	0.00027	0.0049
Leukocyte	MTCO1P55	15.29	1.52	0.00027	0.0049
Leukocyte	ARRB2	1.74	1226.39	0.00027	0.0049
Leukocyte	FAM169A	3.04	98.26	0.00027	0.0049
Leukocyte	MIR5585	15.36	0.6	0.00027	0.0049
Leukocyte	AC097374.1	15.15	4.44	0.00028	0.005
Leukocyte	TTLL9	7.48	12.7	0.00028	0.005
Leukocyte	ARID5A	1.55	2058.46	0.00028	0.0051
Leukocyte	TUBB4BP8	15.32	1.05	0.00028	0.0051
Leukocyte	AC009093.10	4.34	26.85	0.00029	0.0051
Leukocyte	LINC02177	11.15	10.11	0.00029	0.0052
Leukocyte	CCDC185	15.33	1.8	0.00029	0.0052
Leukocyte	RPS17P13	15.3	0.57	0.00029	0.0052
Leukocyte	AC090735.1	15.28	0.65	0.00029	0.0052
Leukocyte	IKZF2	2.47	318.13	0.00029	0.0053
Leukocyte	PTK2B	1.65	1579.92	0.00029	0.0053
Leukocyte	AC092718.5	8.03	6.69	0.0003	0.0053
Leukocyte	RBBP4P5	15.13	2.78	0.0003	0.0053
Leukocyte	MYBL1	2.89	370.93	0.0003	0.0054
Leukocyte	AL353811.1	15.15	3.68	0.0003	0.0054
Leukocyte	ST6GAL1	1.55	712.53	0.0003	0.0054
Leukocyte	RNU6-466P	14.04	4.62	0.0003	0.0054
Leukocyte	AP005899.1	15.32	0.42	0.0003	0.0054
Leukocyte	AC025260.1	15.21	1.86	0.00031	0.0055
Leukocyte	HNRNPA1P63	15.26	2.61	0.00031	0.0055
Leukocyte	DUX4L16	15.17	1.5	0.00031	0.0055
Leukocyte	AC068724.3	15.22	1.88	0.00031	0.0055
Leukocyte	IRF8	1.89	1109.17	0.00031	0.0055
Leukocyte	MATK	2.72	302.31	0.00031	0.0055
Leukocyte	BPIFC	15.12	4.95	0.00031	0.0055
Leukocyte	OR2M1P	15.13	7.9	0.00031	0.0055
Leukocyte	OR55B1P	15.21	1.57	0.00031	0.0055
Leukocyte	AC002543.1	15.09	3.65	0.00031	0.0055
Leukocyte	C3orf22	15.18	2.32	0.00031	0.0055
Leukocyte	AC117430.1	15.08	2.27	0.00031	0.0055
Leukocyte	AC006978.1	1.39	102.6	0.00031	0.0055
Leukocyte	KRTCAP2P1	15.18	1.61	0.00032	0.0056
Leukocyte	AL627422.2	7.86	4.26	0.00032	0.0056
Leukocyte	DPY19L2P4	15.25	1.26	0.00032	0.0056
Leukocyte	AC078923.1	15.1	1.3	0.00032	0.0056
Leukocyte	SLA	2.32	2555.58	0.00032	0.0056
Leukocyte	SH2D2A	3.4	676.82	0.00032	0.0056
Leukocyte	RNF138	1.71	346.82	0.00032	0.0056
Leukocyte	KLRB1	3.94	167.91	0.00032	0.0056
Leukocyte	IGKV1-8	15.26	0.98	0.00032	0.0056
Leukocyte	RAD51AP2	15.17	1.18	0.00032	0.0056
Leukocyte	POU2F2	2.17	503.62	0.00032	0.0056
Leukocyte	LINC01924	15.17	1.93	0.00032	0.0057
Leukocyte	AC018362.2	15.25	0.46	0.00032	0.0057
Leukocyte	AC006504.4	15.06	5.01	0.00033	0.0057
Leukocyte	DYNLL1P4	15	1.29	0.00033	0.0057
Leukocyte	FBXO34	1.3	825.54	0.00033	0.0057
Leukocyte	LINC02101	15.05	1.47	0.00033	0.0057
Leukocyte	PLAAT2	15	3.91	0.00033	0.0058
Leukocyte	PPIAP30	7.7	6.69	0.00033	0.0058
Leukocyte	AC091305.1	15.19	1.24	0.00033	0.0058
Leukocyte	LINC02066	15.04	2.51	0.00033	0.0058
Leukocyte	AC096656.1	15.1	0.65	0.00033	0.0058
Leukocyte	TRAJ10	15.19	2.31	0.00033	0.0058
Leukocyte	DOK2	2.18	315.64	0.00033	0.0058
Leukocyte	VN1R46P	15.1	2.72	0.00034	0.0058
Leukocyte	IDS	1.21	1195.83	0.00034	0.0058
Leukocyte	RNA5SP29	6.45	8.92	0.00034	0.0058
Leukocyte	RBM22P1	15.2	0.55	0.00034	0.0058
Leukocyte	AL049840.4	1.46	90.58	0.00034	0.0059
Leukocyte	LINC02536	15	2.17	0.00034	0.0059
Leukocyte	MACROD2-AS1	15.03	1.19	0.00034	0.0059
Leukocyte	AC018529.3	3.44	61.45	0.00035	0.0059
Leukocyte	AC093390.1	14.99	3.56	0.00035	0.0059
Leukocyte	AC093390.2	14.95	2.15	0.00035	0.006
Leukocyte	PTPN22	2.97	437.56	0.00035	0.006
Leukocyte	AC092718.4	15.03	1.73	0.00036	0.0061
Leukocyte	MYO1F	1.97	1972.78	0.00036	0.0061
Leukocyte	ITGB2	1.86	6055.52	0.00036	0.0061
Leukocyte	ABCB11	14.53	8.09	0.00036	0.0061
Leukocyte	AC090371.2	14.94	3.15	0.00036	0.0061
Leukocyte	LINC02490	14.96	2.27	0.00036	0.0062
Leukocyte	AKT3-IT1	4.28	18.6	0.00036	0.0062
Leukocyte	AL158198.1	15.12	0.59	0.00036	0.0062
Leukocyte	AL139130.1	14.94	5.27	0.00036	0.0062
Leukocyte	AC006042.3	14.93	3.03	0.00036	0.0062
Leukocyte	RPRM	14.99	1.04	0.00037	0.0062
Leukocyte	AC026688.1	14.87	1.85	0.00037	0.0062
Leukocyte	TRAV14DV4	8.99	8.2	0.00037	0.0062
Leukocyte	LINC02280	4.49	32.33	0.00037	0.0062
Leukocyte	CCDC198	12.06	4.64	0.00037	0.0062
Leukocyte	MT1H	15.1	0.61	0.00037	0.0062
Leukocyte	AC016831.6	2.14	592.19	0.00037	0.0063
Leukocyte	AC015911.6	15.03	2.18	0.00037	0.0063
Leukocyte	AC092666.2	14.96	2.52	0.00037	0.0063
Leukocyte	AC010998.3	15.05	2.89	0.00038	0.0063
Leukocyte	AC116667.2	15.07	2.07	0.00038	0.0063
Leukocyte	AC136601.2	15.03	2.14	0.00038	0.0063
Leukocyte	VAV1	2.12	1051.52	0.00038	0.0063
Leukocyte	TMEM71	2.53	232.58	0.00038	0.0064
Leukocyte	NR4A2	2.15	4669.5	0.00038	0.0064
Leukocyte	TNFRSF9	3.41	190.66	0.00038	0.0064
Leukocyte	AC087516.1	14.77	3.37	0.00038	0.0064
Leukocyte	WDFY4	2.27	850.3	0.00038	0.0064
Leukocyte	FYB1	1.94	2761.81	0.00039	0.0064
Leukocyte	MIR4762	14.85	0.57	0.00039	0.0065
Leukocyte	UBE2F	1.46	151.69	0.00039	0.0065
Leukocyte	CCDC88C	1.92	1469	0.00039	0.0065
Leukocyte	TGFB1	1.3	6789.09	0.00039	0.0065
Leukocyte	TEX43	14.9	1.47	0.00039	0.0065
Leukocyte	TMEM238L	15	0.62	0.0004	0.0066
Leukocyte	TRAV9-2	14.85	1.61	0.0004	0.0066
Leukocyte	GLYCTK-AS1	14.96	2.87	0.0004	0.0066
Leukocyte	AC022217.2	14.81	2.11	0.0004	0.0066
Leukocyte	RIMBP3	14.7	1.33	0.0004	0.0066
Leukocyte	GNG7	2.01	86.92	0.00041	0.0067
Leukocyte	KLF16	1.47	389.83	0.00041	0.0067
Leukocyte	POTEA	14.84	3.77	0.00041	0.0067
Leukocyte	PAX5	2.96	193.44	0.00041	0.0067
Leukocyte	AC090572.3	14.74	1.77	0.00041	0.0067
Leukocyte	AL033397.2	14.81	2.69	0.00041	0.0068
Leukocyte	LINC01487	14.82	2.81	0.00041	0.0068
Leukocyte	UBE2CP2	14.73	2.99	0.00041	0.0068
Leukocyte	AC113404.1	14.83	5.13	0.00041	0.0068
Leukocyte	PIP4K2A	1.25	1220.04	0.00041	0.0068
Leukocyte	CYP2D8P	3.67	12.41	0.00041	0.0068
Leukocyte	AL603832.1	8.75	1.81	0.00042	0.0068
Leukocyte	AC090857.1	14.69	2.26	0.00042	0.0068
Leukocyte	AC027243.2	14.87	3.49	0.00042	0.0069
Leukocyte	AL590135.1	14.82	0.78	0.00043	0.007
Leukocyte	AC022001.1	14.78	1.13	0.00043	0.007
Leukocyte	AL049564.1	14.71	1.15	0.00043	0.007
Leukocyte	PNMA6A	14.79	0.8	0.00043	0.007
Leukocyte	TRAJ32	14.75	3.37	0.00043	0.007
Leukocyte	AC004847.1	2.81	204.09	0.00043	0.007
Leukocyte	ENO4	14.81	2.64	0.00044	0.0071
Leukocyte	LIMD2	2.03	729.28	0.00044	0.0071
Leukocyte	LAT2	1.82	483.32	0.00044	0.0071
Leukocyte	RNY4P36	14.81	0.55	0.00044	0.0072
Leukocyte	TMEM244	14.69	2.65	0.00044	0.0072
Leukocyte	SAMD3	2.93	242.38	0.00044	0.0072
Leukocyte	AC008758.2	14.65	1.16	0.00045	0.0072
Leukocyte	CCNL2P1	4.41	40.15	0.00045	0.0072
Leukocyte	CNOT6L	1.74	2603.58	0.00045	0.0072
Leukocyte	PPP2R2DP1	14.55	2.68	0.00045	0.0073
Leukocyte	RNU6-605P	14.87	0.61	0.00045	0.0073
Leukocyte	AC104564.5	2.97	41.13	0.00046	0.0073
Leukocyte	PRDM1	1.52	607.9	0.00046	0.0073
Leukocyte	KDM4E	14.75	3.06	0.00046	0.0074
Leukocyte	EFHD2	1.32	3202.42	0.00046	0.0074
Leukocyte	F11-AS1	14.83	3.12	0.00046	0.0074
Leukocyte	GPR65	2.28	192.15	0.00046	0.0074
Leukocyte	HDAC1P1	14.47	3.56	0.00047	0.0074
Leukocyte	HSPA8P6	14.66	3.82	0.00047	0.0074
Leukocyte	SEPTIN7P12	13.95	1.88	0.00047	0.0075
Leukocyte	AC093484.2	5.03	12.69	0.00047	0.0075
Leukocyte	RPL36AP15	4.4	13.94	0.00047	0.0075
Leukocyte	AC012640.4	8.23	5.36	0.00047	0.0075
Leukocyte	GPR18	2.62	70.23	0.00047	0.0075
Leukocyte	PSMD6-AS2	1.49	141.88	0.00047	0.0075
Leukocyte	RASSF2	1.87	1438.87	0.00047	0.0075
Leukocyte	LINC02853	14.76	3.68	0.00048	0.0075
Leukocyte	AL359962.2	4.23	56.9	0.00048	0.0076
Leukocyte	RPL37P11	14.78	0.5	0.00048	0.0076
Leukocyte	RPL30P11	14.81	1.56	0.00048	0.0076
Leukocyte	LY9	2.21	352	0.00048	0.0076
Leukocyte	AL136171.1	14.8	0.58	0.00048	0.0076
Leukocyte	HMGN2P32	14.67	1.67	0.00049	0.0077
Leukocyte	AC079325.1	14.8	0.92	0.00049	0.0077
Leukocyte	EGOT	14.53	3.44	0.00049	0.0077
Leukocyte	AL354793.1	10.78	5.28	0.00049	0.0078
Leukocyte	CTSW	2.83	847.87	0.0005	0.0078
Leukocyte	PCED1B	2.02	142.6	0.0005	0.0078
Leukocyte	LRRC53	14.58	3.74	0.0005	0.0078
Leukocyte	C4BPAP1	14.63	4.13	0.0005	0.0079
Leukocyte	SUSD3	3.15	24.9	0.00051	0.0079
Leukocyte	CST7	3.62	494.9	0.00051	0.0079
Leukocyte	RPL5P34	1.67	36.23	0.00051	0.0079
Leukocyte	AL354893.2	8.72	8.2	0.00051	0.0079
Leukocyte	GJA10	14.63	2.9	0.00051	0.0079
Leukocyte	GLS2	11.45	5.84	0.00052	0.0081
Leukocyte	LINC01679	2.82	57.62	0.00052	0.0081
Leukocyte	AC087392.4	12.67	3.64	0.00052	0.0081
Leukocyte	SALL4P5	14.56	1.31	0.00052	0.0081
Leukocyte	RNVU1-15	1.68	93.08	0.00053	0.0082
Leukocyte	AP005137.2	14.68	0.96	0.00053	0.0082
Leukocyte	LINC02630	14.52	1.68	0.00053	0.0082
Leukocyte	AC007556.1	14.65	0.55	0.00053	0.0082
Leukocyte	LINC00922	14.41	7.7	0.00053	0.0082
Leukocyte	SPIB	3.59	82.98	0.00053	0.0082
Leukocyte	DEPDC1-AS1	14.64	3.78	0.00053	0.0082
Leukocyte	MIR4642	14.66	0.72	0.00054	0.0083
Leukocyte	AC010761.3	14.54	1.67	0.00054	0.0083
Leukocyte	CD3E	3.11	746.66	0.00054	0.0083
Leukocyte	SPATA2L	1.69	156.51	0.00054	0.0083
Leukocyte	LINC01920	14.5	3.97	0.00054	0.0083
Leukocyte	IKZF3	2.77	617.77	0.00054	0.0084
Leukocyte	HMGB3P2	14.53	2.39	0.00055	0.0084
Leukocyte	SPTBN5	2.11	659.96	0.00055	0.0084
Leukocyte	GFI1	2.63	72.08	0.00055	0.0084
Leukocyte	AC104574.2	14.5	3.25	0.00056	0.0085
Leukocyte	MIR124-2HG	14.46	2.7	0.00056	0.0085
Leukocyte	RN7SKP294	14.54	0.81	0.00056	0.0085
Leukocyte	AL158163.2	3.68	25.86	0.00056	0.0086
Leukocyte	AL136298.1	14.6	2.42	0.00056	0.0086
Leukocyte	ZFP36L2	1.41	4819.3	0.00057	0.0086
Leukocyte	AC130448.1	3.63	13.33	0.00057	0.0087
Leukocyte	BIN2	1.91	1092.73	0.00057	0.0087
Leukocyte	AC058823.1	12.97	3.55	0.00057	0.0087
Leukocyte	AC084035.1	9.56	7.44	0.00057	0.0087
Leukocyte	MSLNL	14.47	0.65	0.00057	0.0087
Leukocyte	SLC22A12	14.43	1.92	0.00057	0.0087
Leukocyte	AC068672.3	14.41	2.55	0.00058	0.0087
Leukocyte	AL353751.1	14.57	2.62	0.00058	0.0087
Leukocyte	GIMAP7	1.88	449.06	0.00058	0.0087
Leukocyte	AC115099.1	14.46	5.24	0.00058	0.0087
Leukocyte	IRAG2	1.94	294.7	0.00058	0.0088
Leukocyte	AC125421.2	14.42	1.99	0.00058	0.0088
Leukocyte	AC062037.2	14.61	1.96	0.00058	0.0088
Leukocyte	FUT6	14.07	7.49	0.00058	0.0088
Leukocyte	AL591503.2	14.46	2.18	0.00058	0.0088
Leukocyte	ETS1	1.78	4185.8	0.00058	0.0088
Leukocyte	AC231533.1	9.63	5.85	0.00058	0.0088
Leukocyte	NUP210	2.16	1449.02	0.00059	0.0088
Leukocyte	KCNAB2	1.56	890.59	0.00059	0.0088
Leukocyte	PCNPP3	14.42	0.97	0.00059	0.0089
Leukocyte	MTND1P30	14.44	1.23	0.00059	0.0089
Leukocyte	SERPINA2	14.47	0.44	0.00059	0.0089
Leukocyte	BCL11B	2.91	871.01	0.0006	0.0089
Leukocyte	RPL18P11	14.54	0.48	0.0006	0.0089
Leukocyte	MARCHF3	1.5	112.54	0.0006	0.0089
Leukocyte	KRTAP21-4P	14.39	7.23	0.0006	0.0089
Leukocyte	EEF1A1P21	14.27	4.54	0.0006	0.009
Leukocyte	RPP40P2	14.41	1.91	0.0006	0.009
Leukocyte	HLA-DQB1	2.32	2660.17	0.0006	0.009
Leukocyte	AL355997.1	14.41	2.7	0.0006	0.009
Leukocyte	GTSF1L	14.39	1.1	0.00061	0.0091
Leukocyte	CXCR5	3.09	146.01	0.00061	0.0091
Leukocyte	LRRC10B	7.34	11.14	0.00061	0.0091
Leukocyte	CYP2U1-AS1	14.24	8.87	0.00062	0.0092
Leukocyte	MIR664A	14.51	0.63	0.00062	0.0092
Leukocyte	SCARNA18B	14.41	1.22	0.00062	0.0092
Leukocyte	ENPP7P10	14.48	1.05	0.00063	0.0093
Leukocyte	KLF7	1.26	444.81	0.00063	0.0093
Leukocyte	AC012645.3	3.03	21.62	0.00063	0.0093
Leukocyte	PTPN5	14.31	4.36	0.00063	0.0093
Leukocyte	AC011446.1	14.39	0.5	0.00064	0.0094
Leukocyte	AL591034.1	14.39	1.17	0.00064	0.0094
Leukocyte	IGHD	3.06	309.93	0.00064	0.0094
Leukocyte	HMGB3P26	14.48	0.68	0.00064	0.0094
Leukocyte	C2orf66	9.32	7.37	0.00064	0.0094
Leukocyte	TKTL2	14.41	1.65	0.00064	0.0094
Leukocyte	AC127521.1	12.9	2.68	0.00064	0.0094
Leukocyte	TMEM131L	1.53	566.26	0.00064	0.0094
Leukocyte	CACNA1I	3.29	74.87	0.00065	0.0095
Leukocyte	AL445224.1	14.33	0.9	0.00065	0.0095
Leukocyte	CPLX4	9.3	12.02	0.00065	0.0095
Leukocyte	AL022316.1	14.22	1.32	0.00065	0.0096
Leukocyte	NCKAP5-IT1	14.31	0.65	0.00066	0.0096
Leukocyte	SRGN	1.73	8008.94	0.00066	0.0096
Leukocyte	AC004069.2	14.18	6.58	0.00066	0.0096
Leukocyte	AC136475.3	3.6	154.89	0.00066	0.0096
Leukocyte	AC016405.1	1.85	195.85	0.00066	0.0096
Leukocyte	AC015909.3	14.27	1.59	0.00066	0.0096
Leukocyte	AC107982.3	6.16	3.88	0.00066	0.0097
Leukocyte	AL358473.2	14.26	4.27	0.00067	0.0097
Leukocyte	EID3	1.25	154.87	0.00067	0.0097
Leukocyte	SUN2	1.28	2756.18	0.00067	0.0097
Leukocyte	TNIK	1.88	609.27	0.00067	0.0097
Leukocyte	SNORA41B	14.43	1.75	0.00068	0.0098
Leukocyte	CDH23	1.87	105.65	0.00068	0.0098
Leukocyte	GPC2	3.04	12.7	0.00068	0.0099
Leukocyte	NFKBID	1.99	970.44	0.00068	0.0099
Leukocyte	LINC01107	14.29	1.23	0.00069	0.0099
Leukocyte	CARD8-AS1	1.81	74.23	0.00069	0.01
Leukocyte	AC132872.4	2.96	179.72	0.00069	0.01
Leukocyte	OSTCP8	4.14	8.66	0.0007	0.01
Leukocyte	TNP1	14.33	0.67	0.0007	0.01
Leukocyte	LINC02441	14.23	1.27	0.0007	0.01
Leukocyte	KRT8P31	5.87	21.75	0.0007	0.01
Leukocyte	MRPL50P4	14.24	1.93	0.0007	0.01
Leukocyte	AC245884.11	12.91	4.95	0.0007	0.01
Leukocyte	ABCG1	1.3	638.28	0.0007	0.01
Leukocyte	AL139353.1	14.3	0.43	0.00071	0.01
Leukocyte	AC078860.1	14.22	0.83	0.00071	0.01
Leukocyte	RPS27P1	14.36	0.99	0.00071	0.01
Leukocyte	SEC14L2	1.85	93.88	0.00071	0.01
Leukocyte	HMGB3P13	14.07	6.51	0.00071	0.01
Leukocyte	AC105101.1	6.13	15.28	0.00071	0.01
Leukocyte	APBA2	2.81	295.12	0.00071	0.01
Leukocyte	SPATA31A6	14.16	6.34	0.00072	0.01
Leukocyte	AC007879.2	14.23	1.13	0.00072	0.01
Leukocyte	THAP12P2	14.17	1.43	0.00072	0.01
Leukocyte	S1PR1	1.66	898.63	0.00072	0.01
Leukocyte	LINC00926	2.68	132.71	0.00072	0.01
Leukocyte	AC068050.1	11.86	4.62	0.00073	0.01
Leukocyte	FCER2	3.56	77.8	0.00073	0.01
Leukocyte	MS4A14	3.14	246.4	0.00073	0.01
Leukocyte	CDRT15P11	14.2	1.9	0.00073	0.01
Leukocyte	AC022517.1	11.76	2.35	0.00073	0.01
Leukocyte	KLHL6	1.64	526.92	0.00073	0.01
Leukocyte	ADAM8	1.71	1523.59	0.00073	0.01
Leukocyte	AC008121.3	14.07	1.33	0.00074	0.01
Leukocyte	DDIT4	1.38	1284.12	0.00074	0.01
Leukocyte	MTCYBP42	14.15	1.78	0.00075	0.011
Leukocyte	SCML4	2.61	298.87	0.00075	0.011
Leukocyte	CD52	2.53	526.88	0.00075	0.011
Leukocyte	RPL23AP46	14.21	0.48	0.00075	0.011
Leukocyte	SLAMF6	2.46	86.27	0.00075	0.011
Leukocyte	RBBP4P3	14.27	1.32	0.00075	0.011
Leukocyte	AP000943.1	7.4	5.05	0.00075	0.011
Leukocyte	IGHVII-74-1	14.14	0.5	0.00076	0.011
Leukocyte	NFKB2	1.34	2594.22	0.00076	0.011
Leukocyte	TMEM210	14	2.2	0.00077	0.011
Leukocyte	APOBEC3G	1.79	381.26	0.00077	0.011
Leukocyte	LINC02347	14.12	1.11	0.00078	0.011
Leukocyte	AC133485.2	14.08	1.8	0.00078	0.011
Leukocyte	AC245052.7	6.99	6.12	0.00079	0.011
Leukocyte	AC109361.2	14.24	0.95	0.00079	0.011
Leukocyte	IL37	14.26	2.27	0.00079	0.011
Leukocyte	AC009567.2	14.21	3.8	0.00079	0.011
Leukocyte	NEFMP1	14.07	3.57	0.00079	0.011
Leukocyte	USP12PX	14.13	0.75	0.00079	0.011
Leukocyte	KRT18P39	14.03	4.1	0.0008	0.011
Leukocyte	AC104024.1	12.83	3.99	0.0008	0.011
Leukocyte	MIR1207	14.08	2.26	0.0008	0.011
Leukocyte	AC002460.1	14.2	0.9	0.00081	0.011
Leukocyte	AC013727.2	14.15	2.39	0.00081	0.011
Leukocyte	AC020910.3	13.99	2.15	0.00081	0.011
Leukocyte	NFKB1	1.4	5512.77	0.00082	0.011
Leukocyte	TEDC1	1.68	191.99	0.00082	0.011
Leukocyte	BTBD11	2.1	466.87	0.00082	0.011
Leukocyte	MTCYBP12	14.17	0.63	0.00083	0.011
Leukocyte	MIR4470	14.17	0.95	0.00083	0.011
Leukocyte	PWRN2	14.01	3.02	0.00083	0.012
Leukocyte	TRAV24	13.98	1.54	0.00084	0.012
Leukocyte	KRT8P50	12.12	3.09	0.00084	0.012
Leukocyte	RELB	1.47	723.9	0.00084	0.012
Leukocyte	SNORD116-7	14.1	0.65	0.00085	0.012
Leukocyte	FAM177A1	1.34	1083.07	0.00085	0.012
Leukocyte	SLC38A1	1.9	2424.22	0.00086	0.012
Leukocyte	WDR45P1	7.11	38.33	0.00086	0.012
Leukocyte	VDAC2P2	13.95	1.83	0.00086	0.012
Leukocyte	AP001885.1	13.97	1.67	0.00086	0.012
Leukocyte	CD74	2.2	22719.7	0.00086	0.012
Leukocyte	BX470102.1	14.05	2.44	0.00086	0.012
Leukocyte	C1orf68	14	1.48	0.00086	0.012
Leukocyte	LRRC37A12P	13.95	5.27	0.00086	0.012
Leukocyte	MS4A10	14.06	2.01	0.00087	0.012
Leukocyte	INSC	10.89	4.62	0.00087	0.012
Leukocyte	LINC01179	13.94	4.07	0.00087	0.012
Leukocyte	UCHL1-AS1	13.93	4.36	0.00087	0.012
Leukocyte	WFIKKN2	14.03	2.72	0.00088	0.012
Leukocyte	LINC00602	14.11	1.29	0.00088	0.012
Leukocyte	MIR548AT	14.1	1.3	0.00088	0.012
Leukocyte	TENM1	2.87	92.81	0.00089	0.012
Leukocyte	AC002094.2	13.98	0.94	0.00089	0.012
Leukocyte	AL133330.1	2.16	274.91	0.00089	0.012
Leukocyte	INSIG1-DT	2.42	44.14	0.00089	0.012
Leukocyte	C15orf32	13.92	2.37	0.00089	0.012
Leukocyte	AC121758.2	14.1	1.15	0.00089	0.012
Leukocyte	RN7SL688P	13.96	0.74	0.0009	0.012
Leukocyte	AC099811.6	13.82	2.96	0.0009	0.012
Leukocyte	AC073254.1	13.92	2.62	0.0009	0.012
Leukocyte	AC018445.3	1.73	73.29	0.0009	0.012
Leukocyte	AC007598.3	3.03	19.23	0.00091	0.012
Leukocyte	OR13C1P	13.91	6.39	0.00091	0.012
Leukocyte	APBB1IP	1.41	703.36	0.00092	0.012
Leukocyte	COX6CP17	3.91	19.14	0.00092	0.012
Leukocyte	AL138720.1	9.75	4.86	0.00092	0.012
Leukocyte	QRFP	13.88	5.22	0.00092	0.012
Leukocyte	AC018557.2	13.9	0.73	0.00092	0.012
Leukocyte	AC099494.3	3.13	33.56	0.00092	0.012
Leukocyte	ZNHIT3	1.27	82.28	0.00092	0.012
Leukocyte	DPYD-AS1	13.8	3.12	0.00092	0.012
Leukocyte	LAT	3.3	14.63	0.00092	0.012
Leukocyte	CEACAM18	13.9	3.55	0.00092	0.012
Leukocyte	PIM1	1.21	1292.58	0.00093	0.013
Leukocyte	LDHAL6EP	13.92	1.79	0.00093	0.013
Leukocyte	CD19	3.67	48.15	0.00093	0.013
Leukocyte	LBX1	13.81	1.6	0.00094	0.013
Leukocyte	AC008781.1	3.47	4.64	0.00094	0.013
Leukocyte	ARAP2	2.02	953.85	0.00094	0.013
Leukocyte	SSXP3	13.86	6.92	0.00094	0.013
Leukocyte	RNU6-177P	13.9	0.64	0.00095	0.013
Leukocyte	LINC02205	13.91	2.89	0.00095	0.013
Leukocyte	AL355103.1	13.93	5.59	0.00095	0.013
Leukocyte	AL133372.2	13.85	5.44	0.00095	0.013
Leukocyte	SLC25A51P2	13.86	4.09	0.00095	0.013
Leukocyte	CIITA	2.21	860.82	0.00096	0.013
Leukocyte	INSL3	7.28	8.59	0.00097	0.013
Leukocyte	RPL7P39	13.97	2.51	0.00097	0.013
Leukocyte	GJD2	13.87	3.07	0.00097	0.013
Leukocyte	AP001063.1	13.88	1.77	0.00097	0.013
Leukocyte	PVALB	13.83	3.43	0.00097	0.013
Leukocyte	AC051619.5	13.81	0.95	0.00097	0.013
Leukocyte	TMEM78	13.84	3.57	0.00097	0.013
Leukocyte	AL353795.3	1.3	253.1	0.00098	0.013
Leukocyte	OR2B7P	13.82	2.29	0.00098	0.013
Leukocyte	AL031659.1	13.9	0.95	0.00098	0.013
Leukocyte	AC005355.1	13.91	1.29	0.00098	0.013
Leukocyte	AL451069.2	4.54	7.25	0.00098	0.013
Leukocyte	OLIG3	13.85	3.41	0.00098	0.013
Leukocyte	AC074286.1	13.85	2.7	0.00098	0.013
Leukocyte	AC012146.2	13.88	1.67	0.00099	0.013
Leukocyte	AC011476.3	2.51	71.82	0.001	0.013
Leukocyte	AC087164.1	3.29	14.22	0.001	0.013
Leukocyte	CD55	1.49	4417.1	0.001	0.013
Leukocyte	AC090543.2	9.5	2.85	0.001	0.013
Leukocyte	AC080038.1	13.75	6.26	0.001	0.013
Leukocyte	DPH3P1	13.85	0.43	0.001	0.013
Leukocyte	AC015911.5	13.78	2.82	0.001	0.013
Leukocyte	AC105339.3	13.78	1.83	0.001	0.013
Leukocyte	ZC3H12D	3.19	133.65	0.001	0.013
Leukocyte	TMEM108-AS1	13.76	5.34	0.001	0.013
Leukocyte	HOXC-AS3	13.77	2.06	0.001	0.013
Leukocyte	TEX51	13.76	2.88	0.001	0.013
Leukocyte	GNB5	1.65	342.22	0.001	0.013
Leukocyte	ELL2	1.3	2176.55	0.001	0.014
Leukocyte	STARD6	13.66	3.75	0.001	0.014
Leukocyte	COX7A2P1	11.15	2.12	0.001	0.014
Leukocyte	POLR3GP2	13.78	0.74	0.001	0.014
Leukocyte	C16orf54	2.58	450.94	0.001	0.014
Leukocyte	LINC02369	13.77	1.25	0.001	0.014
Leukocyte	TRAC	3.27	418.45	0.001	0.014
Leukocyte	AC073913.1	13.69	4.2	0.001	0.014
Leukocyte	EDN2	13.78	1.81	0.001	0.014
Leukocyte	MEI4	13.73	3.09	0.001	0.014
Leukocyte	AL354941.1	10.44	3.25	0.001	0.014
Leukocyte	LINC01349	13.86	3.91	0.0011	0.014
Leukocyte	AC074140.1	13.83	2.61	0.0011	0.014
Leukocyte	GOLGA6A	13.63	3.11	0.0011	0.014
Leukocyte	TRBV6-6	13.54	1.96	0.0011	0.014
Leukocyte	SIGIRR	1.78	198.16	0.0011	0.014
Leukocyte	AL354977.2	10.72	3.61	0.0011	0.014
Leukocyte	AL590483.1	13.76	2.71	0.0011	0.014
Leukocyte	IL18RAP	3.27	171.91	0.0011	0.014
Leukocyte	RPS20P20	13.8	3.36	0.0011	0.014
Leukocyte	CD83	2.25	3628.97	0.0011	0.014
Leukocyte	AL445465.1	13.7	3.46	0.0011	0.014
Leukocyte	CELF6	13.76	2.24	0.0011	0.014
Leukocyte	AC007012.2	13.63	7.35	0.0011	0.014
Leukocyte	AC011933.2	2.03	96.74	0.0011	0.014
Leukocyte	NPIPB3	1.62	144.52	0.0011	0.014
Leukocyte	LINC01500	13.61	3.07	0.0011	0.014
Leukocyte	AC005064.1	13.59	6.64	0.0011	0.014
Leukocyte	SLC51B	13.69	1.33	0.0011	0.014
Leukocyte	LAPTM4A-DT	13.68	3.13	0.0011	0.014
Leukocyte	RNU6-750P	13.69	0.96	0.0011	0.014
Leukocyte	KRT18P45	13.83	2.19	0.0011	0.014
Leukocyte	MAN1A2P1	13.79	2.6	0.0011	0.014
Leukocyte	GOLGA2P11	10.77	9.33	0.0011	0.014
Leukocyte	RPSAP6	3.2	13.93	0.0011	0.014
Leukocyte	MROH7-TTC4	13.7	0.8	0.0011	0.014
Leukocyte	MTND2P5	13.56	5.59	0.0011	0.014
Leukocyte	RASGRP2	1.61	645.34	0.0011	0.014
Leukocyte	AP001266.1	13.64	2.1	0.0011	0.014
Leukocyte	PIK3AP1	1.66	1683.24	0.0011	0.014
Leukocyte	THUMPD3-AS1	1.2	193.05	0.0011	0.015
Leukocyte	TFAP2D	13.73	4.02	0.0011	0.015
Leukocyte	AL592430.1	12.26	5.34	0.0011	0.015
Leukocyte	FAM90A28P	13.7	1.15	0.0011	0.015
Leukocyte	AC096667.1	5.11	36.01	0.0012	0.015
Leukocyte	AC012354.1	13.62	3.08	0.0012	0.015
Leukocyte	MTND5P16	13.65	2.11	0.0012	0.015
Leukocyte	APBB3	1.66	251.05	0.0012	0.015
Leukocyte	AC016772.1	13.54	1.03	0.0012	0.015
Leukocyte	AC005332.7	7.24	7.34	0.0012	0.015
Leukocyte	HAVCR2	1.91	691.96	0.0012	0.015
Leukocyte	CTAGE10P	13.62	5.63	0.0012	0.015
Leukocyte	NFATC1	1.44	977.7	0.0012	0.015
Leukocyte	IGLV2-8	13.73	2.6	0.0012	0.015
Leukocyte	AC007552.2	13.68	2.3	0.0012	0.015
Leukocyte	MAPRE2	1.31	1187.68	0.0012	0.015
Leukocyte	PRXL2AP2	13.49	2.08	0.0012	0.015
Leukocyte	DKK4	13.64	3.97	0.0012	0.015
Leukocyte	MIR583HG	13.62	1.48	0.0012	0.015
Leukocyte	PRMT9	1.22	374.6	0.0012	0.015
Leukocyte	AP001284.1	13.6	3.06	0.0012	0.015
Leukocyte	AL136295.5	2.43	36.91	0.0012	0.015
Leukocyte	AC090425.3	8.18	4.76	0.0012	0.015
Leukocyte	AC008760.1	13.69	2.4	0.0012	0.015
Leukocyte	AC092135.3	2.06	97.64	0.0012	0.015
Leukocyte	FABP5P12	13.56	1.95	0.0012	0.015
Leukocyte	CHKA	1.31	468.07	0.0012	0.015
Leukocyte	GPR62	13.56	0.95	0.0012	0.016
Leukocyte	AC083900.1	13.69	0.7	0.0012	0.016
Leukocyte	RPL22P21	13.5	1.54	0.0012	0.016
Leukocyte	AC006019.2	13.53	2.88	0.0012	0.016
Leukocyte	SIAH2-AS1	7.87	3.95	0.0012	0.016
Leukocyte	HMGB1P25	13.62	4.44	0.0012	0.016
Leukocyte	LINC02128	7.58	6.49	0.0013	0.016
Leukocyte	ARPC3P2	9.94	3.26	0.0013	0.016
Leukocyte	KCNK7	3.69	11.11	0.0013	0.016
Leukocyte	AC103563.7	13.5	1.13	0.0013	0.016
Leukocyte	AC104109.4	3.19	13.95	0.0013	0.016
Leukocyte	OR51F2	13.52	3.08	0.0013	0.016
Leukocyte	THEMIS2	1.98	1793.55	0.0013	0.016
Leukocyte	AL121935.1	13.48	1.02	0.0013	0.016
Leukocyte	ADA	1.5	244.08	0.0013	0.016
Leukocyte	AC120036.1	13.52	5.35	0.0013	0.016
Leukocyte	IGKC	2.45	520.67	0.0013	0.016
Leukocyte	CD8B	3.78	52.81	0.0013	0.016
Leukocyte	CCDC74BP1	13.6	2.27	0.0013	0.016
Leukocyte	FAM185BP	4.72	8.69	0.0013	0.016
Leukocyte	AL355981.1	12.68	5.53	0.0013	0.016
Leukocyte	AC016687.3	13.46	1.4	0.0013	0.016
Leukocyte	NBPF10	2.57	36.81	0.0013	0.016
Leukocyte	AL645608.8	13.46	2.26	0.0013	0.016
Leukocyte	LINC01020	13.46	3.44	0.0013	0.016
Leukocyte	ATXN7	1.75	109.89	0.0013	0.016
Leukocyte	MIR6821	13.48	0.55	0.0013	0.016
Leukocyte	TRBV18	12.68	4.98	0.0013	0.016
Leukocyte	CD27	3.63	40.24	0.0013	0.016
Leukocyte	RNU6-238P	12.65	2.6	0.0013	0.016
Leukocyte	RNA5SP428	13.42	1.19	0.0013	0.016
Leukocyte	AC116903.2	13.41	3.21	0.0013	0.016
Leukocyte	MESTP2	13.5	1.78	0.0013	0.016
Leukocyte	RHOH	2.63	460.78	0.0013	0.016
Leukocyte	AC004884.1	13.49	0.92	0.0013	0.016
Leukocyte	RPL4P7	2.73	19.49	0.0013	0.016
Leukocyte	MIR4257	11.38	2.89	0.0013	0.016
Leukocyte	AC004801.2	3.98	13.73	0.0013	0.017
Leukocyte	AC068643.1	13.44	3.18	0.0014	0.017
Leukocyte	HCP5B	13.54	1.33	0.0014	0.017
Leukocyte	AC004944.1	13.42	2.63	0.0014	0.017
Leukocyte	SPECC1L-ADORA2A	13.54	0.52	0.0014	0.017
Leukocyte	MTHFD2	1.24	463.76	0.0014	0.017
Leukocyte	BEND2	13.46	3.68	0.0014	0.017
Leukocyte	RN7SL165P	13.46	0.74	0.0014	0.017
Leukocyte	AP000553.2	13.55	1.8	0.0014	0.017
Leukocyte	ATP6V0E1P1	13.56	1.28	0.0014	0.017
Leukocyte	DOCK2	2.03	2694.35	0.0014	0.017
Leukocyte	AC091181.1	2.15	51.72	0.0014	0.017
Leukocyte	AL442639.1	13.41	4.53	0.0014	0.017
Leukocyte	ELMO2P1	13.49	0.96	0.0014	0.017
Leukocyte	TMEM92	13.4	1.57	0.0014	0.017
Leukocyte	IGLV2-23	13.41	3.04	0.0014	0.017
Leukocyte	METTL21AP1	3.11	16.34	0.0014	0.017
Leukocyte	PWWP2AP1	11.2	4.47	0.0014	0.017
Leukocyte	TRABD2A	2.93	125.6	0.0014	0.017
Leukocyte	AP006587.5	13.39	2.71	0.0014	0.017
Leukocyte	RNU4-68P	13.38	0.5	0.0014	0.017
Leukocyte	FCRL2	3.56	38.69	0.0014	0.017
Leukocyte	AURKBP1	13.54	1.51	0.0014	0.017
Leukocyte	RCC2-AS1	13.39	1.4	0.0014	0.017
Leukocyte	AL590385.2	13.25	1.97	0.0014	0.017
Leukocyte	SLA2	2.95	479.95	0.0014	0.017
Leukocyte	LINC01374	13.37	3.26	0.0015	0.018
Leukocyte	AL138733.2	13.37	3.12	0.0015	0.018
Leukocyte	LMLN-AS1	13.51	0.52	0.0015	0.018
Leukocyte	SPATA25	6.56	22.48	0.0015	0.018
Leukocyte	SH2D1B	3.58	194.07	0.0015	0.018
Leukocyte	KRT38	13.42	1.37	0.0015	0.018
Leukocyte	MTND5P19	13.41	1.74	0.0015	0.018
Leukocyte	TAL2	13.51	1.35	0.0015	0.018
Leukocyte	SH2D1A	3	126.77	0.0015	0.018
Leukocyte	NPIPB15	7.49	7.42	0.0015	0.018
Leukocyte	ELF5	7.52	10.57	0.0015	0.018
Leukocyte	OR11I1P	13.31	1.66	0.0015	0.018
Leukocyte	AC009404.1	1.61	49.53	0.0015	0.018
Leukocyte	OR9A3P	13.38	1.97	0.0015	0.018
Leukocyte	PIP5KL1	2.32	39.4	0.0015	0.018
Leukocyte	RAI1-AS1	13.38	0.44	0.0015	0.018
Leukocyte	PSTPIP1	2.27	432.28	0.0015	0.018
Leukocyte	AL596218.1	13.4	1.26	0.0015	0.018
Leukocyte	AL139161.1	13.18	3.06	0.0015	0.018
Leukocyte	BX537318.1	8.48	5.67	0.0015	0.018
Leukocyte	MIR4648	3.77	8	0.0015	0.018
Leukocyte	GAS1RR	6.47	7.02	0.0015	0.018
Leukocyte	AC011825.4	13.31	1.77	0.0015	0.018
Leukocyte	FFAR1	7.24	7.79	0.0015	0.018
Leukocyte	AC005280.1	13.17	3.09	0.0016	0.018
Leukocyte	H3C1	2.1	52.6	0.0016	0.019
Leukocyte	PNLIPRP2	11.22	3.39	0.0016	0.019
Leukocyte	RN7SL740P	7.06	2.69	0.0016	0.019
Leukocyte	AC006065.4	13.27	2.43	0.0016	0.019
Leukocyte	LEF1	2.04	653.37	0.0016	0.019
Leukocyte	HK2-DT	6.14	7.03	0.0016	0.019
Leukocyte	EVI2B	1.69	817.68	0.0016	0.019
Leukocyte	TMED10P2	7.11	14.3	0.0016	0.019
Leukocyte	AL355472.3	13.26	1.64	0.0016	0.019
Leukocyte	AC006023.1	13.3	2.44	0.0016	0.019
Leukocyte	LINC01689	13.27	1.53	0.0016	0.019
Leukocyte	CDK5R1	2.24	107.72	0.0016	0.019
Leukocyte	AC004816.1	13.37	2.5	0.0016	0.019
Leukocyte	AL590438.1	13.2	4.59	0.0016	0.019
Leukocyte	IGLV3-1	13.15	5.28	0.0016	0.019
Leukocyte	AC006146.1	13.24	1.87	0.0016	0.019
Leukocyte	AC007992.1	13.32	1.65	0.0016	0.019
Leukocyte	AP006333.1	13.31	1.68	0.0016	0.019
Leukocyte	RNU6-1025P	13.24	1.04	0.0016	0.019
Leukocyte	MIR631	13.19	0.74	0.0016	0.019
Leukocyte	PCAT4	13.2	5.64	0.0016	0.019
Leukocyte	HLA-DQA1	2.12	1214.88	0.0016	0.019
Leukocyte	NAT8L	3.98	13.02	0.0016	0.019
Leukocyte	NLRP9	13.21	5.73	0.0016	0.019
Leukocyte	LINC01165	13.34	0.81	0.0016	0.019
Leukocyte	NT5C1B	10.87	4.22	0.0017	0.019
Leukocyte	AL589702.1	13.2	1.02	0.0017	0.019
Leukocyte	AC044839.1	13.18	6.03	0.0017	0.019
Leukocyte	ITM2BP1	13.17	4.16	0.0017	0.019
Leukocyte	TIAM1	1.54	578.16	0.0017	0.019
Leukocyte	SMIM11P1	13.23	0.76	0.0017	0.019
Leukocyte	UBE2V1P1	5.07	9.11	0.0017	0.019
Leukocyte	AMN	2.83	30.01	0.0017	0.019
Leukocyte	AC092135.1	2.53	70.47	0.0017	0.019
Leukocyte	AL132796.1	13.18	4.02	0.0017	0.019
Leukocyte	AL009181.1	13.26	1.8	0.0017	0.02
Leukocyte	AC008638.2	13.18	2.04	0.0017	0.02
Leukocyte	MIR499B	12.24	2.32	0.0017	0.02
Leukocyte	AC243772.2	5.57	7.88	0.0017	0.02
Leukocyte	ASIC2	8.85	12.33	0.0017	0.02
Leukocyte	NR4A3	1.82	8500.08	0.0017	0.02
Leukocyte	AP000439.2	7.02	13.99	0.0017	0.02
Leukocyte	SFI1	1.25	481.91	0.0017	0.02
Leukocyte	AL008726.1	5.82	53.16	0.0017	0.02
Leukocyte	AC109454.2	3.58	12.98	0.0017	0.02
Leukocyte	RN7SKP219	13.3	0.66	0.0017	0.02
Leukocyte	AC005789.1	13.11	0.98	0.0017	0.02
Leukocyte	BLK	2.88	98.11	0.0017	0.02
Leukocyte	KLRF1	4.63	106.45	0.0018	0.02
Leukocyte	AP000812.2	13.13	1.69	0.0018	0.02
Leukocyte	RC3H1-IT1	3.51	16.24	0.0018	0.02
Leukocyte	AP001425.1	13.24	1.81	0.0018	0.02
Leukocyte	C2orf78	13.12	2	0.0018	0.02
Leukocyte	CCL17	13.23	0.79	0.0018	0.02
Leukocyte	MIR5706	13.08	1.97	0.0018	0.02
Leukocyte	AL451065.1	10.77	4.87	0.0018	0.021
Leukocyte	MIR1203	13.16	0.44	0.0018	0.021
Leukocyte	LINC01169	13.09	1.5	0.0018	0.021
Leukocyte	AC011939.1	1.59	66.29	0.0018	0.021
Leukocyte	SGTB	1.38	205.45	0.0018	0.021
Leukocyte	AC139720.1	13.17	1.63	0.0018	0.021
Leukocyte	C15orf54	13.19	1.51	0.0018	0.021
Leukocyte	PTPRE	1.44	1970.07	0.0018	0.021
Leukocyte	CD48	2.45	634.26	0.0018	0.021
Leukocyte	MTCO1P28	13.09	4.83	0.0018	0.021
Leukocyte	AL356022.1	13.03	1.17	0.0019	0.021
Leukocyte	AC104695.1	13.05	3.03	0.0019	0.021
Leukocyte	AC093690.1	13.06	1.88	0.0019	0.021
Leukocyte	GRAMD4P8	13.03	2.76	0.0019	0.021
Leukocyte	AC090044.1	11.24	6.34	0.0019	0.021
Leukocyte	KLK14	8.99	2.41	0.0019	0.021
Leukocyte	GPR183	2.03	1010.08	0.0019	0.021
Leukocyte	OR4X2	13.02	2.82	0.0019	0.021
Leukocyte	AC007368.1	9.21	11	0.0019	0.021
Leukocyte	PCBP3-AS1	13.05	4	0.0019	0.021
Leukocyte	NPIPB4	1.74	92.27	0.0019	0.022
Leukocyte	AC012360.2	13.19	1.06	0.0019	0.022
Leukocyte	AC000123.2	3.12	17.66	0.0019	0.022
Leukocyte	ZMAT1	1.48	134.64	0.0019	0.022
Leukocyte	AC110921.1	3.24	15.68	0.0019	0.022
Leukocyte	PALLD-AS1	13.09	0.65	0.0019	0.022
Leukocyte	AC104027.1	13.08	0.56	0.0019	0.022
Leukocyte	OR7E117P	13.08	2.34	0.0019	0.022
Leukocyte	SLC37A1	1.31	278.31	0.0019	0.022
Leukocyte	AC010894.4	11.09	3.46	0.0019	0.022
Leukocyte	AC090004.1	4.35	8.88	0.002	0.022
Leukocyte	AC084361.1	12.9	2.34	0.002	0.022
Leukocyte	ZNF101	1.95	119	0.002	0.022
Leukocyte	EIF3KP1	13.05	1.72	0.002	0.022
Leukocyte	LINC02234	9.77	11.43	0.002	0.022
Leukocyte	OR4A15	12.97	3.58	0.002	0.022
Leukocyte	KRT39	13.12	1.51	0.002	0.022
Leukocyte	TC2N	1.72	478.06	0.002	0.022
Leukocyte	AC009313.1	13.17	1.16	0.002	0.022
Leukocyte	STAU2-AS1	12.98	5.31	0.002	0.022
Leukocyte	SAMSN1	1.95	2002.72	0.002	0.022
Leukocyte	RHOT1P3	13.05	0.54	0.002	0.022
Leukocyte	BX323845.2	13	1.6	0.002	0.022
Leukocyte	FCHO1	1.71	160.73	0.002	0.022
Leukocyte	AC124319.3	4.44	11.82	0.002	0.022
Leukocyte	PYHIN1	4.34	119.54	0.002	0.022
Leukocyte	RPS7P15	12.99	2.18	0.002	0.022
Leukocyte	FUNDC2P4	13.08	2.58	0.002	0.022
Leukocyte	MYO5BP2	12.97	5.05	0.002	0.022
Leukocyte	RBBP4P4	12.92	1.65	0.002	0.022
Leukocyte	AC137932.1	12.82	2.06	0.002	0.022
Leukocyte	AC093014.1	13.04	0.86	0.002	0.022
Leukocyte	AC113361.1	12.39	3.95	0.002	0.023
Leukocyte	LINC02773	13.07	0.72	0.002	0.023
Leukocyte	FAM78A	1.87	326.21	0.002	0.023
Leukocyte	HLA-DRB5	2.37	1613.65	0.002	0.023
Leukocyte	TOX	2.61	159.36	0.002	0.023
Leukocyte	LINC01423	13.08	5.33	0.002	0.023
Leukocyte	AP000866.5	6.6	5.7	0.0021	0.023
Leukocyte	AC109464.2	12.91	2.77	0.0021	0.023
Leukocyte	ARL14EPP1	12.94	1.3	0.0021	0.023
Leukocyte	CCNYL6	12.93	2.83	0.0021	0.023
Leukocyte	YWHAZP5	2.98	5.8	0.0021	0.023
Leukocyte	KLF12	1.82	404.68	0.0021	0.023
Leukocyte	AC137056.2	12.92	3.72	0.0021	0.023
Leukocyte	AC012181.2	2.43	31.54	0.0021	0.023
Leukocyte	AL021397.1	12.97	0.7	0.0021	0.023
Leukocyte	DENND2D	1.48	462.73	0.0021	0.023
Leukocyte	HTR3E	12.32	7.06	0.0021	0.023
Leukocyte	GPSM3	1.38	673.43	0.0021	0.023
Leukocyte	RPL7AP26	13.08	0.72	0.0021	0.023
Leukocyte	RORA	1.98	1001.13	0.0021	0.023
Leukocyte	AP003717.1	3.4	29.64	0.0021	0.023
Leukocyte	SARNP	1.89	79.16	0.0021	0.023
Leukocyte	FAR1-IT1	2.83	19.2	0.0021	0.023
Leukocyte	S1PR5	2.91	391.96	0.0021	0.023
Leukocyte	FASLG	3.42	116.25	0.0021	0.023
Leukocyte	FAM107B	1.34	2707.35	0.0021	0.023
Leukocyte	MIR574	13.01	1.35	0.0021	0.023
Leukocyte	AL136309.3	10.68	5.94	0.0021	0.023
Leukocyte	RNY3P11	12.86	1.86	0.0022	0.023
Leukocyte	CDC14A	1.48	421.64	0.0022	0.024
Leukocyte	AOAH-IT1	4.32	56.15	0.0022	0.024
Leukocyte	PRSS36	4.28	42.06	0.0022	0.024
Leukocyte	FGF8	12.79	2.7	0.0022	0.024
Leukocyte	AC022306.1	6.38	3.45	0.0022	0.024
Leukocyte	AC068831.5	12.79	2.97	0.0022	0.024
Leukocyte	POLR2KP1	12.88	1.08	0.0022	0.024
Leukocyte	PA2G4P3	12.88	0.94	0.0022	0.024
Leukocyte	TRGV7	4.11	18.86	0.0022	0.024
Leukocyte	AC104076.1	12.93	2.17	0.0022	0.024
Leukocyte	SLC22A9	12.81	2.27	0.0022	0.024
Leukocyte	AL590623.1	12.84	3.36	0.0022	0.024
Leukocyte	CRISP1	11.85	11.92	0.0022	0.024
Leukocyte	AC008676.1	3.96	8.87	0.0022	0.024
Leukocyte	LINC01928	12.86	2.66	0.0022	0.024
Leukocyte	OR2F2	12.81	7.71	0.0022	0.024
Leukocyte	AC026992.1	12.93	0.92	0.0022	0.024
Leukocyte	NAP1L4P1	1.63	201.31	0.0022	0.024
Leukocyte	AL049812.1	12.85	3.48	0.0023	0.024
Leukocyte	SELENOK	1.23	718.85	0.0023	0.024
Leukocyte	GNA15	2.26	655.27	0.0023	0.024
Leukocyte	SMYD3-AS1	12.84	2.8	0.0023	0.024
Leukocyte	GSTA10P	12.82	1.54	0.0023	0.024
Leukocyte	TSEN54	1.73	192.72	0.0023	0.024
Leukocyte	PTGES3P1	1.94	39.45	0.0023	0.024
Leukocyte	SPDYE22P	12.81	1.16	0.0023	0.024
Leukocyte	CCT8L1P	12.77	1.44	0.0023	0.024
Leukocyte	LINC02043	12.92	1.09	0.0023	0.024
Leukocyte	ZNF84-DT	12.92	2.35	0.0023	0.025
Leukocyte	AL049557.1	5.67	12.57	0.0023	0.025
Leukocyte	MYCNOS	12.89	1.1	0.0023	0.025
Leukocyte	TRERNA1	12.96	0.51	0.0023	0.025
Leukocyte	TAP2	1.23	211.44	0.0023	0.025
Leukocyte	CCDC13-AS1	12.78	5.85	0.0023	0.025
Leukocyte	AC124248.1	5.94	6.92	0.0023	0.025
Leukocyte	SOD1P1	12.85	0.55	0.0023	0.025
Leukocyte	LINC01676	12.77	6.88	0.0023	0.025
Leukocyte	BTBD10P2	3.57	13.38	0.0023	0.025
Leukocyte	IFI30	2.51	261.35	0.0023	0.025
Leukocyte	KCNQ1-AS1	12.91	2.05	0.0023	0.025
Leukocyte	FXYD7	3.41	10.24	0.0023	0.025
Leukocyte	AC124283.4	12.75	1.57	0.0023	0.025
Leukocyte	GDF10	12.84	1.83	0.0024	0.025
Leukocyte	AC131888.1	12.87	1.04	0.0024	0.025
Leukocyte	AL117336.1	3.84	19.17	0.0024	0.025
Leukocyte	GCH1	1.34	691.12	0.0024	0.025
Leukocyte	AF131215.7	11.97	5.38	0.0024	0.025
Leukocyte	AC022509.4	12.72	2.61	0.0024	0.025
Leukocyte	SEPTIN1	2.44	201.72	0.0024	0.025
Leukocyte	MYLKP1	9.09	3.13	0.0024	0.025
Leukocyte	PCSK9	12.82	2.54	0.0024	0.025
Leukocyte	CHODL-AS1	12.68	3.24	0.0024	0.025
Leukocyte	AC006116.8	12.76	2.09	0.0024	0.025
Leukocyte	AC009044.1	12.75	0.76	0.0024	0.025
Leukocyte	TRGJP	12.68	2.57	0.0024	0.025
Leukocyte	IL2	12.74	2.88	0.0024	0.026
Leukocyte	AC008066.1	12.88	1.78	0.0024	0.026
Leukocyte	RETNLB	12.73	5.64	0.0024	0.026
Leukocyte	LINC02275	6.62	6.51	0.0024	0.026
Leukocyte	AC012560.1	12.72	3.89	0.0024	0.026
Leukocyte	KLRC4	6.95	5.55	0.0024	0.026
Leukocyte	AL138709.1	12.7	2.58	0.0024	0.026
Leukocyte	AC073072.1	12.78	0.57	0.0024	0.026
Leukocyte	MTSS1	1.46	1682.34	0.0025	0.026
Leukocyte	ATP6V1G1P4	2.89	16.36	0.0025	0.026
Leukocyte	MTND5P27	12.73	1.14	0.0025	0.026
Leukocyte	AC096719.1	12.58	3.24	0.0025	0.026
Leukocyte	AC073636.1	12.62	3.78	0.0025	0.026
Leukocyte	TBC1D10C	2.26	198.82	0.0025	0.026
Leukocyte	FAM222A-AS1	12.75	1.67	0.0025	0.026
Leukocyte	C13orf42	12.7	6.13	0.0025	0.026
Leukocyte	AL117342.1	4.43	34.01	0.0025	0.026
Leukocyte	AC104117.1	12.79	1.87	0.0025	0.026
Leukocyte	AL161912.3	12.76	0.93	0.0025	0.026
Leukocyte	ALOX5	2.29	797.55	0.0025	0.026
Leukocyte	MGC15885	12.56	2.43	0.0026	0.027
Leukocyte	RBM34	2.12	21.03	0.0026	0.027
Leukocyte	CRTAM	2.99	184.11	0.0026	0.027
Leukocyte	AC012618.1	9.06	1.78	0.0026	0.027
Leukocyte	PDE4D	1.53	2079.39	0.0026	0.027
Leukocyte	TRIM14	1.33	249.63	0.0026	0.027
Leukocyte	LINC01726	12.78	2.21	0.0026	0.027
Leukocyte	RANP8	10.66	1.81	0.0026	0.027
Leukocyte	AC010761.4	12.71	0.86	0.0026	0.027
Leukocyte	FDPSP8	12.69	2.95	0.0026	0.027
Leukocyte	AL158156.1	12.66	1.61	0.0026	0.027
Leukocyte	IL2RB	2.6	2493.86	0.0026	0.027
Leukocyte	TRBV5-6	12.61	1.75	0.0026	0.027
Leukocyte	RNU11	12.68	3.1	0.0026	0.027
Leukocyte	TREML1	8.04	8.3	0.0026	0.027
Leukocyte	PRND	7.41	8.58	0.0026	0.027
Leukocyte	AC145423.1	10.42	3.36	0.0026	0.027
Leukocyte	CEMP1	7.56	8.82	0.0026	0.027
Leukocyte	MMP9	3.04	501.47	0.0026	0.027
Leukocyte	USH2A-AS1	12.53	1.65	0.0026	0.027
Leukocyte	AL357793.2	12.63	2.59	0.0026	0.027
Leukocyte	LILRB1	2.14	386.47	0.0026	0.027
Leukocyte	CD8A	2.91	580.45	0.0026	0.027
Leukocyte	ZNF296	2.31	29.98	0.0026	0.027
Leukocyte	HMGB1P31	2.95	12.28	0.0027	0.027
Leukocyte	AL929472.3	12.64	2.59	0.0027	0.027
Leukocyte	TIGIT	3.51	119.59	0.0027	0.027
Leukocyte	AL138955.1	2.2	47.17	0.0027	0.028
Leukocyte	TMIGD2	3.71	31.87	0.0027	0.028
Leukocyte	AP005209.1	12.68	1.63	0.0027	0.028
Leukocyte	AL356421.2	12.58	3.91	0.0027	0.028
Leukocyte	AL122008.3	12.5	4.1	0.0027	0.028
Leukocyte	SBK1	4	102.15	0.0027	0.028
Leukocyte	LUZP4	12.69	2.71	0.0027	0.028
Leukocyte	CASP8	1.22	351.68	0.0027	0.028
Leukocyte	SNORD15A	12.7	0.81	0.0027	0.028
Leukocyte	TRAF3	1.3	812.1	0.0027	0.028
Leukocyte	BEND7P1	12.61	1.02	0.0027	0.028
Leukocyte	AC002486.2	12.58	3.7	0.0027	0.028
Leukocyte	NECTIN1-AS1	12.66	1.01	0.0028	0.028
Leukocyte	AC008569.2	2.82	14.21	0.0028	0.028
Leukocyte	TNPO1P1	3.06	45.66	0.0028	0.028
Leukocyte	RNU6-1016P	2.6	23.02	0.0028	0.028
Leukocyte	TLE7	12.59	1.02	0.0028	0.029
Leukocyte	PDCD1	3.41	44.98	0.0028	0.029
Leukocyte	RPL6P4	3.17	10.05	0.0028	0.029
Leukocyte	AL096816.1	3.47	48.36	0.0028	0.029
Leukocyte	AC018442.1	1.76	29.5	0.0028	0.029
Leukocyte	WDR38	12.66	0.97	0.0028	0.029
Leukocyte	CD2	2.99	207.89	0.0028	0.029
Leukocyte	LINC00624	5.65	10.84	0.0028	0.029
Leukocyte	C1QL4	12.59	1.95	0.0028	0.029
Leukocyte	IRF7	1.24	583.48	0.0028	0.029
Leukocyte	TCAP	2.34	32.03	0.0028	0.029
Leukocyte	HLA-DPB1	1.98	2273.64	0.0028	0.029
Leukocyte	ZBP1	3.21	60.25	0.0028	0.029
Leukocyte	DEFB130C	12.65	1.07	0.0028	0.029
Leukocyte	AC009318.3	3.54	7.11	0.0029	0.029
Leukocyte	LAX1	2.6	126.53	0.0029	0.029
Leukocyte	RPL17	1.2	76.07	0.0029	0.029
Leukocyte	RN7SL111P	12.69	1.74	0.0029	0.029
Leukocyte	AC127455.1	12.49	0.62	0.0029	0.029
Leukocyte	LINC00562	6.84	7.06	0.0029	0.029
Leukocyte	AL365330.1	12.59	2.61	0.0029	0.029
Leukocyte	RNU6-87P	12.38	1.41	0.0029	0.029
Leukocyte	AC093072.1	12.61	1.49	0.0029	0.029
Leukocyte	CD22	1.99	239.51	0.0029	0.029
Leukocyte	AC105460.2	12.57	1.27	0.0029	0.029
Leukocyte	H2BP6	12.61	0.5	0.0029	0.029
Leukocyte	B4GALT1	1.21	4403.4	0.0029	0.029
Leukocyte	SLC22A13	3.55	30.54	0.0029	0.03
Leukocyte	LRRC8D-DT	7.75	4.32	0.0029	0.03
Leukocyte	GZMB	2.8	843.28	0.003	0.03
Leukocyte	AC092681.2	10.75	8.4	0.003	0.03
Leukocyte	ZIC4	12.43	7.14	0.003	0.03
Leukocyte	AC024270.1	12.53	0.77	0.003	0.03
Leukocyte	AC026954.3	12.58	1.77	0.003	0.03
Leukocyte	MYOC	8.5	7.2	0.003	0.03
Leukocyte	BTG1	1.2	6666.67	0.003	0.03
Leukocyte	TRGC1	4.4	44.42	0.003	0.03
Leukocyte	RNU6-490P	12.49	1.02	0.0031	0.03
Leukocyte	SLFN12L	2.84	230.71	0.0031	0.03
Leukocyte	ERMN	2.78	38.96	0.0031	0.03
Leukocyte	IGHV3-30	3.85	13.89	0.0031	0.03
Leukocyte	AL137002.2	7.17	5.51	0.0031	0.03
Leukocyte	WAS	1.73	1012.1	0.0031	0.03
Leukocyte	AC015911.7	3.15	36.01	0.0031	0.031
Leukocyte	AP000221.1	12.46	0.92	0.0031	0.031
Leukocyte	PLK3	1.37	2427.53	0.0031	0.031
Leukocyte	DPRXP1	12.43	1.44	0.0031	0.031
Leukocyte	TSSK2	12.41	1.14	0.0031	0.031
Leukocyte	AC144831.1	1.53	231.66	0.0031	0.031
Leukocyte	AC097504.2	8.29	5.21	0.0031	0.031
Leukocyte	AL445471.1	12.56	2.02	0.0031	0.031
Leukocyte	AC097634.3	12.4	4.16	0.0031	0.031
Leukocyte	FRG2KP	12.44	1.03	0.0031	0.031
Leukocyte	CAMK4	2.68	482.8	0.0031	0.031
Leukocyte	MEFV	2.64	408.28	0.0031	0.031
Leukocyte	RN7SL19P	12.31	1.01	0.0031	0.031
Leukocyte	AC079779.4	12.42	3.55	0.0031	0.031
Leukocyte	MIR4804	12.35	1.41	0.0031	0.031
Leukocyte	AC002094.5	12.48	0.7	0.0032	0.031
Leukocyte	AP003396.2	12.44	1.99	0.0032	0.031
Leukocyte	CHADL	3.29	15.69	0.0032	0.031
Leukocyte	AL133485.2	12.44	1.3	0.0032	0.031
Leukocyte	AC112191.1	12.42	1.41	0.0032	0.031
Leukocyte	HLA-DPA1	2.1	2531.22	0.0032	0.031
Leukocyte	HCG4P8	12.42	2.24	0.0032	0.031
Leukocyte	GOLGA6C	12.4	1.05	0.0032	0.031
Leukocyte	MPZL3	2.32	122.02	0.0032	0.031
Leukocyte	AC023813.3	12.46	0.87	0.0032	0.031
Leukocyte	AC096743.2	12.31	3.31	0.0032	0.031
Leukocyte	AL354890.1	7.48	2.84	0.0032	0.031
Leukocyte	SERPINB3	12.38	2.85	0.0032	0.031
Leukocyte	AC002398.1	12.42	1.27	0.0032	0.031
Leukocyte	CGREF1	12.47	1.28	0.0032	0.031
Leukocyte	BTF3L4P3	12.47	0.84	0.0032	0.031
Leukocyte	NPM1P38	12.4	0.87	0.0032	0.032
Leukocyte	CRIP1	2.42	99.13	0.0032	0.032
Leukocyte	AIRE	12.32	5.98	0.0032	0.032
Leukocyte	RETN	3.5	60.8	0.0032	0.032
Leukocyte	LINC02342	12.38	0.69	0.0032	0.032
Leukocyte	DUSP10	1.62	395.82	0.0033	0.032
Leukocyte	GCNA	1.78	112.59	0.0033	0.032
Leukocyte	AL590233.1	12.28	1.42	0.0033	0.032
Leukocyte	THEMIS	3.71	78.52	0.0033	0.032
Leukocyte	B3GNT7	2.58	723.24	0.0033	0.032
Leukocyte	AC011558.1	7.62	2.79	0.0033	0.032
Leukocyte	AC079070.1	12.35	3.7	0.0033	0.032
Leukocyte	ACMSD	12.31	6.69	0.0033	0.032
Leukocyte	PLUT	12.26	4.43	0.0033	0.032
Leukocyte	AC091153.2	12.33	2	0.0033	0.032
Leukocyte	MANBA	1.36	858.88	0.0033	0.032
Leukocyte	AC139149.1	10.92	7.57	0.0033	0.032
Leukocyte	AC091152.2	12.19	4.02	0.0033	0.032
Leukocyte	AL450226.2	12.44	3.79	0.0033	0.032
Leukocyte	GLIPR2	1.71	496.89	0.0034	0.032
Leukocyte	AC110741.1	12.45	0.64	0.0034	0.032
Leukocyte	AL358176.4	12.39	2.43	0.0034	0.032
Leukocyte	YBX2P2	12.44	1.2	0.0034	0.032
Leukocyte	AC119800.1	12.39	0.53	0.0034	0.033
Leukocyte	AC006001.2	2.31	29.28	0.0034	0.033
Leukocyte	TRGJP1	12.36	1.38	0.0034	0.033
Leukocyte	PKIA	2.29	43.68	0.0034	0.033
Leukocyte	RAP1GAP2	1.39	795.95	0.0034	0.033
Leukocyte	HELB	1.43	305.13	0.0034	0.033
Leukocyte	AC091132.5	12.33	3.22	0.0034	0.033
Leukocyte	RNA5SP372	12.44	1.04	0.0034	0.033
Leukocyte	RN7SL258P	4.11	10.12	0.0034	0.033
Leukocyte	LMNB1	1.32	763.36	0.0034	0.033
Leukocyte	PRAMEF17	12.35	2.82	0.0034	0.033
Leukocyte	DOCK8-AS1	4.2	10.36	0.0034	0.033
Leukocyte	AL133456.1	12.3	1.38	0.0034	0.033
Leukocyte	AC055855.2	12.37	5.23	0.0035	0.033
Leukocyte	AC018695.6	7.57	9	0.0035	0.033
Leukocyte	FTH1P8	2.74	24.31	0.0035	0.033
Leukocyte	UPK3B	4.98	9.2	0.0035	0.033
Leukocyte	AL136115.2	2.7	29.51	0.0035	0.033
Leukocyte	AC136475.7	7.76	4.62	0.0035	0.033
Leukocyte	IZUMO4	3.24	11.75	0.0035	0.033
Leukocyte	AC004801.3	12.33	4.32	0.0035	0.034
Leukocyte	AC126177.5	12.33	2.97	0.0035	0.034
Leukocyte	BORCS8-MEF2B	12.39	0.46	0.0035	0.034
Leukocyte	STK39	1.5	345.47	0.0035	0.034
Leukocyte	TMEM102	2.13	48.64	0.0035	0.034
Leukocyte	SLC7A5P1	2.37	105.6	0.0036	0.034
Leukocyte	TSSK5P	12.32	1.15	0.0036	0.034
Leukocyte	PRR5L	2.2	260.31	0.0036	0.034
Leukocyte	RPL23AP37	12.09	2.25	0.0036	0.034
Leukocyte	AC100827.4	2.78	23.54	0.0036	0.034
Leukocyte	CFL1P8	12.22	0.97	0.0036	0.034
Leukocyte	FCRLA	3.99	36.06	0.0036	0.034
Leukocyte	PABPC4-AS1	12.3	1.19	0.0036	0.034
Leukocyte	PRNT	11.5	5.01	0.0036	0.034
Leukocyte	AL138930.1	12.3	0.84	0.0036	0.034
Leukocyte	ACSM2B	8.39	11.3	0.0036	0.034
Leukocyte	LMNTD2-AS1	5.79	9.04	0.0036	0.034
Leukocyte	AC007066.1	9.85	1.92	0.0036	0.034
Leukocyte	SLAMF7	2.16	373.87	0.0036	0.034
Leukocyte	NWD2	6.04	18.37	0.0036	0.034
Leukocyte	AC127502.1	2.5	23.86	0.0036	0.034
Leukocyte	EIF4BP4	12.29	2.52	0.0036	0.034
Leukocyte	RPL36A	1.43	45.44	0.0037	0.035
Leukocyte	AL020994.2	11.47	2.24	0.0037	0.035
Leukocyte	LAMP5-AS1	12.27	1.46	0.0037	0.035
Leukocyte	VDAC1P7	12.19	1.84	0.0037	0.035
Leukocyte	CD72	1.98	183.25	0.0037	0.035
[truncated: 263 more rows]

## Sheet: Syncytiotrophoblast
Cell Type	Gene	log2 Fold-change	Base Mean	P-value	False-discovery rate-adjusted Q-value
Syncytiotrophoblast	RASL12	6.23	146.04	1e-15	7.7e-13
Syncytiotrophoblast	FOXF2	6.98	142.48	2.4e-14	1.4e-11
Syncytiotrophoblast	SPNS2	6.01	176.26	7.2e-14	3.9e-11
Syncytiotrophoblast	CTNNBIP1	2.73	326.73	2.7e-12	1.2e-09
Syncytiotrophoblast	AFF2	5.06	753.07	3.5e-12	1.5e-09
Syncytiotrophoblast	FCGR2B	5.79	788.21	5.1e-12	2.1e-09
Syncytiotrophoblast	FAM107A	6.97	162.7	5.8e-12	2.2e-09
Syncytiotrophoblast	RNF152	3.54	391.15	3.3e-11	9.9e-09
Syncytiotrophoblast	COX4I2	8.49	417.08	5.3e-11	1.5e-08
Syncytiotrophoblast	TCF15	9.09	64.66	4.6e-10	1.1e-07
Syncytiotrophoblast	IL33	7.07	277.4	4.7e-10	1.1e-07
Syncytiotrophoblast	PEAR1	5.65	350.55	6.2e-10	1.4e-07
Syncytiotrophoblast	OSBPL10	2.51	640.85	1e-09	2.1e-07
Syncytiotrophoblast	SOX17	7.22	147.77	1.1e-09	2.3e-07
Syncytiotrophoblast	SFRP1	4.76	163.99	1.8e-09	3.4e-07
Syncytiotrophoblast	MMRN2	6.08	1321.5	1.8e-09	3.4e-07
Syncytiotrophoblast	EGFLAM	7.12	396.09	2.3e-09	4.3e-07
Syncytiotrophoblast	BTNL9	5.67	129.23	2.4e-09	4.4e-07
Syncytiotrophoblast	TNFSF10	4.21	675.91	2.4e-09	4.4e-07
Syncytiotrophoblast	NGFR	5.01	384.41	2.8e-09	5e-07
Syncytiotrophoblast	ITM2C	2.8	622.37	5.2e-09	8.9e-07
Syncytiotrophoblast	GJC1	6.07	583.37	5.6e-09	9.4e-07
Syncytiotrophoblast	JCAD	6.34	1823.37	6.3e-09	1e-06
Syncytiotrophoblast	PTK2	2.54	1287.71	6.7e-09	1.1e-06
Syncytiotrophoblast	NT5DC2	3.46	335.3	7.3e-09	1.2e-06
Syncytiotrophoblast	JAM3	4.19	1142.96	9.8e-09	1.5e-06
Syncytiotrophoblast	LINC02817	26.07	11.15	1.2e-08	1.8e-06
Syncytiotrophoblast	ACVRL1	5.34	1417.02	1.2e-08	1.8e-06
Syncytiotrophoblast	TCIM	6.6	693.05	1.5e-08	2.2e-06
Syncytiotrophoblast	MAGED2	2.48	1147.48	1.6e-08	2.4e-06
Syncytiotrophoblast	PKIG	3.03	426.74	2.2e-08	2.9e-06
Syncytiotrophoblast	KCNK3	6.47	603.66	2.2e-08	3e-06
Syncytiotrophoblast	VWF	6.29	2787.29	2.5e-08	3.2e-06
Syncytiotrophoblast	PLCB4	5.62	211.29	2.9e-08	3.7e-06
Syncytiotrophoblast	RASIP1	6.52	214.69	3.7e-08	4.6e-06
Syncytiotrophoblast	SLC9A3R2	4.33	1050.08	3.7e-08	4.6e-06
Syncytiotrophoblast	CCM2L	6.17	102.46	4.1e-08	5e-06
Syncytiotrophoblast	ITGA1	3.76	1699.09	4.2e-08	5.1e-06
Syncytiotrophoblast	TRPC6	6.71	261	4.3e-08	5.1e-06
Syncytiotrophoblast	RAMP3	7.68	38.55	4.5e-08	5.4e-06
Syncytiotrophoblast	ACKR3	5.82	526.44	5.3e-08	6.2e-06
Syncytiotrophoblast	SLC25A25	2.26	423.78	6.5e-08	7.4e-06
Syncytiotrophoblast	RAB11A	1.46	808.96	7e-08	7.9e-06
Syncytiotrophoblast	FAM241A	2.29	211.19	7.5e-08	8.4e-06
Syncytiotrophoblast	PODXL	4.58	960.19	8.5e-08	9.2e-06
Syncytiotrophoblast	CD34	7.02	1981.66	9.1e-08	9.7e-06
Syncytiotrophoblast	NOVA2	5.52	160.03	9.7e-08	1e-05
Syncytiotrophoblast	CDH5	6.42	3703.38	1e-07	1.1e-05
Syncytiotrophoblast	PLCL1	2.26	408.36	1.1e-07	1.2e-05
Syncytiotrophoblast	TJP1	4.98	2866.98	1.2e-07	1.2e-05
Syncytiotrophoblast	MEOX2	6.95	674.98	1.3e-07	1.3e-05
Syncytiotrophoblast	ESAM	4.96	698.64	1.3e-07	1.3e-05
Syncytiotrophoblast	RPS6KA2	3.68	535	1.3e-07	1.3e-05
Syncytiotrophoblast	NOTCH4	5.35	419.26	1.3e-07	1.3e-05
Syncytiotrophoblast	AC093278.2	8.36	63.09	1.4e-07	1.4e-05
Syncytiotrophoblast	DLC1	4.09	1144.67	1.5e-07	1.5e-05
Syncytiotrophoblast	TBXA2R	3.5	91.26	1.5e-07	1.5e-05
Syncytiotrophoblast	NES	5.52	415.35	1.6e-07	1.6e-05
Syncytiotrophoblast	BMPR2	2.29	1885.37	1.6e-07	1.6e-05
Syncytiotrophoblast	AC006547.3	31.13	0.95	2e-07	1.9e-05
Syncytiotrophoblast	ARHGEF26	4.23	161.01	2.1e-07	2e-05
Syncytiotrophoblast	EBF3	6.52	89.88	2.1e-07	2e-05
Syncytiotrophoblast	ARHGAP29	5.09	640.89	2.2e-07	2e-05
Syncytiotrophoblast	SELE	8.24	77.51	2.5e-07	2.2e-05
Syncytiotrophoblast	JAM2	5.93	822.6	2.6e-07	2.3e-05
Syncytiotrophoblast	COL6A3	4.76	11789.3	2.8e-07	2.5e-05
Syncytiotrophoblast	MYO1B	4.5	943.67	2.8e-07	2.5e-05
Syncytiotrophoblast	RHOC	1.92	459.93	2.8e-07	2.5e-05
Syncytiotrophoblast	GNG11	5.92	862.82	3.1e-07	2.7e-05
Syncytiotrophoblast	RALGAPA2	1.95	1544.93	3.2e-07	2.8e-05
Syncytiotrophoblast	FAT1	5.41	1126.09	3.4e-07	2.9e-05
Syncytiotrophoblast	FLT1	2.84	3540.67	3.4e-07	2.9e-05
Syncytiotrophoblast	CCDC85C	2.34	236.03	3.6e-07	3e-05
Syncytiotrophoblast	CEACAM1	4.18	305.68	3.7e-07	3.1e-05
Syncytiotrophoblast	VAMP5	2.61	135.79	3.7e-07	3.1e-05
Syncytiotrophoblast	CD46	1.28	2673.53	3.8e-07	3.2e-05
Syncytiotrophoblast	EPAS1	3.46	11578	4.1e-07	3.4e-05
Syncytiotrophoblast	EOGT	2.31	226.44	4.2e-07	3.4e-05
Syncytiotrophoblast	NID2	5.9	1060.98	4.2e-07	3.5e-05
Syncytiotrophoblast	SOX18	6.05	233.58	4.3e-07	3.5e-05
Syncytiotrophoblast	FABP4	7.84	359.03	4.5e-07	3.7e-05
Syncytiotrophoblast	EGLN1	1.63	658.3	4.5e-07	3.7e-05
Syncytiotrophoblast	CRMP1	6.55	64.92	4.6e-07	3.7e-05
Syncytiotrophoblast	CCND1	5.09	1644.46	4.8e-07	3.9e-05
Syncytiotrophoblast	DIPK2B	7.58	819.77	5.1e-07	4e-05
Syncytiotrophoblast	SOX7	6.85	121.17	5.4e-07	4.2e-05
Syncytiotrophoblast	MCAM	3.77	1413.45	5.5e-07	4.3e-05
Syncytiotrophoblast	NT5E	2.83	335.69	5.6e-07	4.4e-05
Syncytiotrophoblast	HIGD1B	7.42	94.49	5.8e-07	4.5e-05
Syncytiotrophoblast	C17orf58	5.56	135.85	6.4e-07	4.9e-05
Syncytiotrophoblast	WWC3	1.53	951.88	6.7e-07	5.1e-05
Syncytiotrophoblast	NDUFAF4P2	29.65	1.49	7e-07	5.3e-05
Syncytiotrophoblast	CD300LG	7.23	437.28	7.3e-07	5.4e-05
Syncytiotrophoblast	HECW2-AS1	6.32	152.75	7.4e-07	5.5e-05
Syncytiotrophoblast	TRGV6	29.38	1.02	7.7e-07	5.7e-05
Syncytiotrophoblast	SEC14L1	1.57	2448.27	7.8e-07	5.7e-05
Syncytiotrophoblast	ADCY4	3.88	589.11	7.8e-07	5.7e-05
Syncytiotrophoblast	TSPAN12	6.26	129.97	8.1e-07	5.9e-05
Syncytiotrophoblast	AL049870.3	29.49	1.48	8.5e-07	6.1e-05
Syncytiotrophoblast	MIR1915HG	4.8	90.51	8.7e-07	6.2e-05
Syncytiotrophoblast	EBF1	2.89	898.26	8.7e-07	6.2e-05
Syncytiotrophoblast	CSPG4	5.29	1015.89	8.9e-07	6.3e-05
Syncytiotrophoblast	NPDC1	3.82	241.09	9.4e-07	6.7e-05
Syncytiotrophoblast	COL4A2	5.25	24192.1	9.9e-07	6.9e-05
Syncytiotrophoblast	DACH1	5.06	246.6	9.9e-07	6.9e-05
Syncytiotrophoblast	TMEM106C	3.01	171.71	1e-06	6.9e-05
Syncytiotrophoblast	GABPA	1.73	394.91	1e-06	7.2e-05
Syncytiotrophoblast	MRTFB	3.26	1213.47	1.1e-06	7.3e-05
Syncytiotrophoblast	C1orf54	3.32	70.36	1.1e-06	7.3e-05
Syncytiotrophoblast	RSL24D1P9	29.19	0.92	1.1e-06	7.4e-05
Syncytiotrophoblast	ADRA2A	4.08	142.88	1.1e-06	7.5e-05
Syncytiotrophoblast	FAM89A	3.47	249.48	1.1e-06	7.6e-05
Syncytiotrophoblast	LOXL2	4	482.11	1.1e-06	7.7e-05
Syncytiotrophoblast	GRID1	7.17	58.21	1.2e-06	8e-05
Syncytiotrophoblast	PPP1R14A	4.64	339.23	1.3e-06	8.4e-05
Syncytiotrophoblast	FADS3	2.39	755.16	1.3e-06	8.4e-05
Syncytiotrophoblast	CNPY4	2	141.12	1.3e-06	8.5e-05
Syncytiotrophoblast	MYZAP	7.02	57.17	1.3e-06	8.7e-05
Syncytiotrophoblast	RHOJ	5.97	99.37	1.4e-06	8.8e-05
Syncytiotrophoblast	AC092535.3	25.02	3.15	1.4e-06	9e-05
Syncytiotrophoblast	RCN1	2.55	376.99	1.5e-06	9.5e-05
Syncytiotrophoblast	FAM126A	1.37	675.94	1.5e-06	9.6e-05
Syncytiotrophoblast	SERPINH1	3.78	1556.17	1.6e-06	0.0001
Syncytiotrophoblast	TBX2	5.82	1794.36	1.7e-06	0.0001
Syncytiotrophoblast	LRRTM2	4.77	50.21	1.7e-06	0.0001
Syncytiotrophoblast	CYTH3	1.77	1203.67	1.8e-06	0.00011
Syncytiotrophoblast	HYAL2	3.77	310	1.8e-06	0.00011
Syncytiotrophoblast	SHROOM4	6.32	665.72	1.8e-06	0.00011
Syncytiotrophoblast	ARHGAP44	6.29	209.53	1.9e-06	0.00011
Syncytiotrophoblast	PAG1	1.85	1944.03	1.9e-06	0.00012
Syncytiotrophoblast	ARMCX2	3.89	236.94	2e-06	0.00012
Syncytiotrophoblast	PCDH18	5.09	905.9	2e-06	0.00012
Syncytiotrophoblast	KL	6.7	402.5	2e-06	0.00012
Syncytiotrophoblast	KCNS3	4.88	112.74	2.1e-06	0.00012
Syncytiotrophoblast	COL18A1	3.06	2352.78	2.1e-06	0.00012
Syncytiotrophoblast	GNA14	5.4	119.95	2.3e-06	0.00013
Syncytiotrophoblast	SEMA3A	4	173.97	2.3e-06	0.00013
Syncytiotrophoblast	TBX5	6.5	527.21	2.3e-06	0.00013
Syncytiotrophoblast	ID3	2.68	391.87	2.3e-06	0.00013
Syncytiotrophoblast	SLC2A1	3.38	5046.59	2.4e-06	0.00014
Syncytiotrophoblast	EFNB2	3.31	894.17	2.4e-06	0.00014
Syncytiotrophoblast	IGFBP5	5.52	11502.3	2.6e-06	0.00015
Syncytiotrophoblast	MTMR2	2.13	349.46	2.6e-06	0.00015
Syncytiotrophoblast	PXDN	3.69	762.96	2.7e-06	0.00015
Syncytiotrophoblast	ZNF209P	28.21	1.43	2.7e-06	0.00015
Syncytiotrophoblast	TEK	6.5	688.86	2.9e-06	0.00016
Syncytiotrophoblast	H19	4.58	10936.9	3e-06	0.00017
Syncytiotrophoblast	H2AJ	1.88	461.24	3.1e-06	0.00017
Syncytiotrophoblast	PTPRB	4.41	1238.57	3.1e-06	0.00017
Syncytiotrophoblast	JADE3	4.39	255.52	3.3e-06	0.00018
Syncytiotrophoblast	APLN	6.75	595.23	3.5e-06	0.00019
Syncytiotrophoblast	ZNF366	6.63	234.65	3.6e-06	0.0002
Syncytiotrophoblast	AL445223.1	11.4	10.8	3.6e-06	0.0002
Syncytiotrophoblast	MYH11	5.85	4134.21	3.7e-06	0.0002
Syncytiotrophoblast	SYNM	3.05	646.9	3.8e-06	0.00021
Syncytiotrophoblast	PDCL	1.47	276.41	4e-06	0.00021
Syncytiotrophoblast	PAK4	2.04	359.41	4.1e-06	0.00021
Syncytiotrophoblast	CYYR1	6.8	275.14	4.2e-06	0.00022
Syncytiotrophoblast	RAI2	4.96	85.09	4.2e-06	0.00022
Syncytiotrophoblast	SNORD114-28	10.27	65.35	4.2e-06	0.00022
Syncytiotrophoblast	PDE5A	5.04	267.65	4.2e-06	0.00022
Syncytiotrophoblast	SCARB1	4.38	1844.32	4.3e-06	0.00022
Syncytiotrophoblast	MXRA5	6.01	423.62	4.3e-06	0.00022
Syncytiotrophoblast	JAG1	2.49	2209.98	4.3e-06	0.00023
Syncytiotrophoblast	RUSC1	2.38	166.2	4.4e-06	0.00023
Syncytiotrophoblast	CACHD1	4.41	327.68	4.6e-06	0.00023
Syncytiotrophoblast	IDO1	6.5	266.3	4.8e-06	0.00024
Syncytiotrophoblast	ADGRF5	6.67	733.77	5.2e-06	0.00026
Syncytiotrophoblast	FOXD1	4.6	47.84	5.2e-06	0.00026
Syncytiotrophoblast	TNFAIP1	1.9	417.48	5.2e-06	0.00026
Syncytiotrophoblast	UNC5B	3.22	306.97	5.3e-06	0.00026
Syncytiotrophoblast	SLC35G2	7.18	20.03	5.3e-06	0.00026
Syncytiotrophoblast	PLCB1	2.43	1047.21	5.3e-06	0.00027
Syncytiotrophoblast	NOS3	4.19	455.38	5.3e-06	0.00027
Syncytiotrophoblast	ERG	5.1	448.09	5.4e-06	0.00027
Syncytiotrophoblast	TM4SF1	6.33	676.85	5.4e-06	0.00027
Syncytiotrophoblast	AFAP1L2	4.28	514.88	5.7e-06	0.00028
Syncytiotrophoblast	DFFA	1.53	366.62	5.8e-06	0.00028
Syncytiotrophoblast	ARMCX3	1.44	773.88	5.9e-06	0.00029
Syncytiotrophoblast	LINC01629	17.22	6.91	6e-06	0.00029
Syncytiotrophoblast	DIPK1B	6.33	279.73	6e-06	0.00029
Syncytiotrophoblast	NDUFA4L2	5.42	348.73	6.1e-06	0.00029
Syncytiotrophoblast	LIN28B	5.36	871.83	6.1e-06	0.00029
Syncytiotrophoblast	C1QTNF6	2.47	296.6	6.1e-06	0.0003
Syncytiotrophoblast	SNORD114-12	8.41	243.4	6.2e-06	0.0003
Syncytiotrophoblast	DEGS1	1.56	690.33	6.2e-06	0.0003
Syncytiotrophoblast	ZBTB22	1.82	101.74	6.3e-06	0.0003
Syncytiotrophoblast	VCL	1.61	2388.89	6.4e-06	0.00031
Syncytiotrophoblast	ADGRA2	3.81	2367.32	6.5e-06	0.00031
Syncytiotrophoblast	PBX2	1.33	464.01	6.9e-06	0.00032
Syncytiotrophoblast	AGTR1	6.7	638.9	7.1e-06	0.00033
Syncytiotrophoblast	AIF1L	4.34	284.55	7.2e-06	0.00034
Syncytiotrophoblast	FAM219A	2.18	237.93	7.4e-06	0.00034
Syncytiotrophoblast	SCN7A	5.49	270.44	7.4e-06	0.00034
Syncytiotrophoblast	SAE1	1.2	428.39	7.5e-06	0.00035
Syncytiotrophoblast	RAPGEF5	4.62	551.53	7.8e-06	0.00036
Syncytiotrophoblast	SNAI2	6.51	256.88	8.2e-06	0.00038
Syncytiotrophoblast	EID1	1.49	976.7	8.2e-06	0.00038
Syncytiotrophoblast	LRRC10B	12.63	11.14	8.3e-06	0.00038
Syncytiotrophoblast	LRRC36	6.34	93.87	8.4e-06	0.00038
Syncytiotrophoblast	CENPB	1.2	509.5	8.4e-06	0.00038
Syncytiotrophoblast	GPIHBP1	7.3	50.85	8.5e-06	0.00039
Syncytiotrophoblast	SEZ6L2	5.15	56.4	8.7e-06	0.00039
Syncytiotrophoblast	SSRP1	1.29	1099.94	8.8e-06	0.00039
Syncytiotrophoblast	CGNL1	5.38	2328.16	8.8e-06	0.00039
Syncytiotrophoblast	SEM1P1	26.71	0.66	9.1e-06	0.0004
Syncytiotrophoblast	TRAPPC3L	7.91	25.83	9.1e-06	0.00041
Syncytiotrophoblast	TM4SF18	6.38	84.63	9.8e-06	0.00043
Syncytiotrophoblast	AC007743.1	7.72	101.33	9.9e-06	0.00044
Syncytiotrophoblast	MYCT1	7.12	137.72	1e-05	0.00044
Syncytiotrophoblast	TMEM266	4.82	47.76	1.1e-05	0.00046
Syncytiotrophoblast	SPARC	4.8	14701.2	1.1e-05	0.00046
Syncytiotrophoblast	ARHGAP42	2.89	614.36	1.1e-05	0.00047
Syncytiotrophoblast	EMILIN1	4.62	730.6	1.1e-05	0.00047
Syncytiotrophoblast	CHURC1	1.43	400.46	1.1e-05	0.00048
Syncytiotrophoblast	LINC01165	26.16	0.81	1.1e-05	0.00048
Syncytiotrophoblast	ARL2	2.97	72.52	1.2e-05	0.00049
Syncytiotrophoblast	CCDC68	4.86	357.13	1.2e-05	0.00049
Syncytiotrophoblast	HEYL	5.7	452.38	1.2e-05	0.0005
Syncytiotrophoblast	SNORD114-3	5.91	389.39	1.2e-05	0.00052
Syncytiotrophoblast	HECW2	4.42	666.38	1.3e-05	0.00052
Syncytiotrophoblast	LRP6	3.86	1261.24	1.3e-05	0.00053
Syncytiotrophoblast	PECAM1	3.93	8786.02	1.3e-05	0.00053
Syncytiotrophoblast	CAV2	5.98	447.51	1.3e-05	0.00055
Syncytiotrophoblast	ETV4	4.94	51.77	1.3e-05	0.00055
Syncytiotrophoblast	CHST14	1.85	177.56	1.4e-05	0.00056
Syncytiotrophoblast	AC026369.2	7.38	46.93	1.4e-05	0.00056
Syncytiotrophoblast	APLNR	6.45	846.93	1.4e-05	0.00056
Syncytiotrophoblast	CAVIN1	4.19	3300.52	1.4e-05	0.00057
Syncytiotrophoblast	HIP1	2	1196.97	1.4e-05	0.00058
Syncytiotrophoblast	ASPA	4.27	54.62	1.4e-05	0.00058
Syncytiotrophoblast	LIPG	5.78	1621.96	1.5e-05	0.00059
Syncytiotrophoblast	MAPK8IP2	3.51	32.55	1.5e-05	0.0006
Syncytiotrophoblast	STOM	2.19	2568.32	1.5e-05	0.0006
Syncytiotrophoblast	DYNC1I2	1.48	738.64	1.5e-05	0.0006
Syncytiotrophoblast	CASKIN2	4.85	423.82	1.5e-05	0.00061
Syncytiotrophoblast	ADAMTSL3	6.35	351.69	1.5e-05	0.00061
Syncytiotrophoblast	CAV1	5.42	1243.17	1.6e-05	0.00062
Syncytiotrophoblast	PARM1	4.05	693.08	1.6e-05	0.00062
Syncytiotrophoblast	COL5A3	4.85	1529.91	1.6e-05	0.00062
Syncytiotrophoblast	EXOC3L1	6.32	89	1.6e-05	0.00063
Syncytiotrophoblast	GRB14	5.68	64.9	1.6e-05	0.00063
Syncytiotrophoblast	S100A16	5.12	135.71	1.7e-05	0.00066
Syncytiotrophoblast	IDO2	5.73	207.89	1.7e-05	0.00066
Syncytiotrophoblast	SHROOM2	4.64	443.11	1.7e-05	0.00066
Syncytiotrophoblast	OR51E1	6.2	77.09	1.7e-05	0.00066
Syncytiotrophoblast	GIPC1	1.96	340.17	1.7e-05	0.00067
Syncytiotrophoblast	COL4A1	5.34	28131.3	1.8e-05	0.00068
Syncytiotrophoblast	PDGFA	2.18	306.53	1.8e-05	0.00068
Syncytiotrophoblast	ID1	3.31	433.29	1.8e-05	0.00069
Syncytiotrophoblast	AC245128.1	25.19	1.46	1.8e-05	0.0007
Syncytiotrophoblast	KDR	5.68	2242.1	1.8e-05	0.0007
Syncytiotrophoblast	ADCY3	2.2	1345.23	1.8e-05	0.0007
Syncytiotrophoblast	NPR1	5.54	383.75	1.8e-05	0.00071
Syncytiotrophoblast	CCDC3	5.79	179.54	1.9e-05	0.00072
Syncytiotrophoblast	TNNT3	3.28	963.06	2.1e-05	0.00078
Syncytiotrophoblast	ENDOD1	2.07	330.17	2.1e-05	0.00078
Syncytiotrophoblast	BAD	1.88	166.78	2.1e-05	0.0008
Syncytiotrophoblast	DLK1	5.47	16327.6	2.2e-05	0.0008
Syncytiotrophoblast	RERG	5.89	216.96	2.2e-05	0.0008
Syncytiotrophoblast	RN7SKP237	25.46	1.57	2.2e-05	0.0008
Syncytiotrophoblast	CTSO	1.54	509.39	2.2e-05	0.00081
Syncytiotrophoblast	PTH1R	4.07	219.08	2.3e-05	0.00083
Syncytiotrophoblast	SHC2	4.73	280.58	2.3e-05	0.00085
Syncytiotrophoblast	TBX4	6.68	266.22	2.4e-05	0.00086
Syncytiotrophoblast	DGKH	2.12	658.4	2.4e-05	0.00087
Syncytiotrophoblast	HSPA2	2.31	1978.8	2.4e-05	0.00088
Syncytiotrophoblast	HACE1	3.57	911.7	2.5e-05	0.00091
Syncytiotrophoblast	MAPK3	1.71	454.91	2.5e-05	0.00092
Syncytiotrophoblast	MECOM	4.56	440.85	2.7e-05	0.00096
Syncytiotrophoblast	SGCB	2.89	365.79	2.7e-05	0.00096
Syncytiotrophoblast	SPARCL1	5.6	2609.63	2.8e-05	0.001
Syncytiotrophoblast	AC245033.2	24.57	1.74	2.9e-05	0.001
Syncytiotrophoblast	PCAT19	6.46	89.73	2.9e-05	0.001
Syncytiotrophoblast	FOXF1	5.69	478.22	2.9e-05	0.001
Syncytiotrophoblast	PDIA5	2.25	236.42	3e-05	0.001
Syncytiotrophoblast	YPEL2	1.98	552.1	3.1e-05	0.0011
Syncytiotrophoblast	FAIM2	13.91	8.38	3.3e-05	0.0012
Syncytiotrophoblast	PIP4K2B	1.66	615.41	3.4e-05	0.0012
Syncytiotrophoblast	PRXL2A	3.18	310.21	3.4e-05	0.0012
Syncytiotrophoblast	VANGL2	5.25	142.78	3.4e-05	0.0012
Syncytiotrophoblast	NRN1	5.35	234.58	3.4e-05	0.0012
Syncytiotrophoblast	NNAT	5.91	517.17	3.5e-05	0.0012
Syncytiotrophoblast	VPS26CP1	24.73	2.33	3.5e-05	0.0012
Syncytiotrophoblast	SNORD114-1	4.96	1189.56	3.6e-05	0.0012
Syncytiotrophoblast	DLL4	6.15	573.63	3.6e-05	0.0012
Syncytiotrophoblast	VEGFC	5.55	152.81	3.6e-05	0.0012
Syncytiotrophoblast	CCDC92	1.84	473.37	3.6e-05	0.0012
Syncytiotrophoblast	ZCCHC24	2.34	604.79	3.7e-05	0.0012
Syncytiotrophoblast	NBDY	1.56	154.18	3.7e-05	0.0012
Syncytiotrophoblast	IGFBP4	3.05	1589.39	3.7e-05	0.0012
Syncytiotrophoblast	SELENOW	1.66	306.66	3.8e-05	0.0013
Syncytiotrophoblast	PAMR1	6.66	560.73	3.8e-05	0.0013
Syncytiotrophoblast	MEST	4.46	2790.25	3.9e-05	0.0013
Syncytiotrophoblast	IGF2-AS	6.41	52.75	3.9e-05	0.0013
Syncytiotrophoblast	CLEC4GP1	12.16	9.2	3.9e-05	0.0013
Syncytiotrophoblast	FLI1	1.41	914.19	3.9e-05	0.0013
Syncytiotrophoblast	ADGRG6	5.06	1233.45	4e-05	0.0013
Syncytiotrophoblast	MRGPRF	5.93	149.3	4e-05	0.0013
Syncytiotrophoblast	BCL6B	5.89	184.5	4.1e-05	0.0014
Syncytiotrophoblast	NR2F1	4.69	1608.88	4.2e-05	0.0014
Syncytiotrophoblast	EFNB1	2.73	424.03	4.2e-05	0.0014
Syncytiotrophoblast	POSTN	5.85	598.11	4.2e-05	0.0014
Syncytiotrophoblast	PLA2G5	5.53	329.05	4.2e-05	0.0014
Syncytiotrophoblast	NOTCH3	4.3	3278.08	4.3e-05	0.0014
Syncytiotrophoblast	DOCK6	4.18	673.39	4.3e-05	0.0014
Syncytiotrophoblast	ARL6	4.95	27.65	4.3e-05	0.0014
Syncytiotrophoblast	TAT-AS1	24.07	0.98	4.3e-05	0.0014
Syncytiotrophoblast	SNORD114-14	5.68	194.15	4.3e-05	0.0014
Syncytiotrophoblast	RNU105B	12.16	3.99	4.3e-05	0.0014
Syncytiotrophoblast	KLF15	3.71	73.91	4.4e-05	0.0014
Syncytiotrophoblast	AFAP1L1	5.29	332.05	4.4e-05	0.0014
Syncytiotrophoblast	SH3BGRL2	4.74	292.47	4.5e-05	0.0015
Syncytiotrophoblast	KIAA1217	4.14	854.68	4.5e-05	0.0015
Syncytiotrophoblast	LINC00702	4.91	46.9	4.6e-05	0.0015
Syncytiotrophoblast	NEXN	2.71	271.58	4.6e-05	0.0015
Syncytiotrophoblast	DCLK3	6.76	18.13	4.7e-05	0.0015
Syncytiotrophoblast	ZP2	11.31	11.27	4.8e-05	0.0015
Syncytiotrophoblast	WWTR1	4.82	949.58	4.8e-05	0.0015
Syncytiotrophoblast	AC005618.1	5	14.3	4.8e-05	0.0015
Syncytiotrophoblast	LAMC3	5.13	3209.92	4.9e-05	0.0016
Syncytiotrophoblast	DOK6	5.4	166.9	4.9e-05	0.0016
Syncytiotrophoblast	CLEC4M	5.47	106.14	5e-05	0.0016
Syncytiotrophoblast	TNFRSF10D	2.84	279.4	5e-05	0.0016
Syncytiotrophoblast	CETP	5.03	75.55	5.1e-05	0.0016
Syncytiotrophoblast	TIE1	4.54	770.9	5.3e-05	0.0017
Syncytiotrophoblast	MICALL1	1.58	841.77	5.4e-05	0.0017
Syncytiotrophoblast	ROBO4	5.81	773.54	5.5e-05	0.0017
Syncytiotrophoblast	CLEC14A	5.47	163.63	5.5e-05	0.0017
Syncytiotrophoblast	AC064801.1	23.72	0.89	5.5e-05	0.0017
Syncytiotrophoblast	HSD17B2	5.48	1715.12	5.6e-05	0.0017
Syncytiotrophoblast	CUL7	1.62	482.74	5.6e-05	0.0017
Syncytiotrophoblast	SHANK3	5.14	1013.55	5.7e-05	0.0018
Syncytiotrophoblast	PTK7	3.41	1045.82	5.8e-05	0.0018
Syncytiotrophoblast	HSPA12B	5.27	190.54	5.8e-05	0.0018
Syncytiotrophoblast	CALHM5	5.32	157.89	5.9e-05	0.0018
Syncytiotrophoblast	BST2	2.56	1163.13	5.9e-05	0.0018
Syncytiotrophoblast	COL27A1	4.3	897.46	5.9e-05	0.0018
Syncytiotrophoblast	MDK	2.64	152.19	6.1e-05	0.0018
Syncytiotrophoblast	SNORD114-20	4.72	60.66	6.2e-05	0.0019
Syncytiotrophoblast	LRRC32	3.9	826.05	6.3e-05	0.0019
Syncytiotrophoblast	GUCY1A2	5.82	1386.74	6.7e-05	0.002
Syncytiotrophoblast	RAP2A	1.7	561.14	6.9e-05	0.002
Syncytiotrophoblast	APOLD1	4.7	919.36	6.9e-05	0.002
Syncytiotrophoblast	NDRG2	3.24	199.78	7e-05	0.0021
Syncytiotrophoblast	MVB12A	1.85	113.01	7.1e-05	0.0021
Syncytiotrophoblast	SLC16A12	5.94	76.11	7.1e-05	0.0021
Syncytiotrophoblast	ICAM2	2.09	341.7	7.1e-05	0.0021
Syncytiotrophoblast	WNT6	6.11	74.91	7.1e-05	0.0021
Syncytiotrophoblast	GPX8	5.98	168.82	7.2e-05	0.0021
Syncytiotrophoblast	EXOC6	2.13	428.3	7.4e-05	0.0022
Syncytiotrophoblast	THSD1	3.92	117.89	7.5e-05	0.0022
Syncytiotrophoblast	BEND7	4.2	64.68	7.5e-05	0.0022
Syncytiotrophoblast	DSP	3.73	3462.12	7.5e-05	0.0022
Syncytiotrophoblast	WNT3A	6.32	222.72	7.6e-05	0.0022
Syncytiotrophoblast	DCLK2	4.9	77.24	7.8e-05	0.0022
Syncytiotrophoblast	EDNRA	5.71	166.87	8e-05	0.0023
Syncytiotrophoblast	ADCY9	1.74	788.59	8.1e-05	0.0023
Syncytiotrophoblast	ADRB1	4.84	835.77	8.1e-05	0.0023
Syncytiotrophoblast	LINC02211	5.08	25.18	8.3e-05	0.0023
Syncytiotrophoblast	PLS3	4.79	525.46	8.3e-05	0.0024
Syncytiotrophoblast	INKA2-AS1	5.27	27.57	8.5e-05	0.0024
Syncytiotrophoblast	MSRB3	4.66	278.51	8.7e-05	0.0024
Syncytiotrophoblast	MYLKP1	15.95	3.13	8.7e-05	0.0024
Syncytiotrophoblast	ARHGEF15	5.78	296.69	9.1e-05	0.0025
Syncytiotrophoblast	MIR335	17.62	5.25	9.1e-05	0.0025
Syncytiotrophoblast	MYLK	4.12	1757.58	9.3e-05	0.0026
Syncytiotrophoblast	FZD4	4.2	444.03	9.4e-05	0.0026
Syncytiotrophoblast	CLIP3	3.19	247.89	9.4e-05	0.0026
Syncytiotrophoblast	SALL1	4.27	65.3	9.4e-05	0.0026
Syncytiotrophoblast	LRCH2	5	181.61	9.6e-05	0.0026
Syncytiotrophoblast	SHROOM1	3.89	296.93	9.6e-05	0.0026
Syncytiotrophoblast	SPTLC2	1.26	1094.37	9.7e-05	0.0026
Syncytiotrophoblast	AC025271.4	6.37	12.62	9.8e-05	0.0027
Syncytiotrophoblast	COL1A2	4.74	11123.2	9.8e-05	0.0027
Syncytiotrophoblast	AJUBA	5.05	255.07	9.8e-05	0.0027
Syncytiotrophoblast	LINC02767	5.31	37.1	9.9e-05	0.0027
Syncytiotrophoblast	PRX	2.8	146.92	9.9e-05	0.0027
Syncytiotrophoblast	GFOD2	1.86	317.28	0.0001	0.0027
Syncytiotrophoblast	TMEM100	5.87	241.67	0.0001	0.0027
Syncytiotrophoblast	NDNF	5.68	510.58	0.0001	0.0027
Syncytiotrophoblast	CYB5A	1.92	239.2	0.0001	0.0027
Syncytiotrophoblast	P2RY14	3.25	101.28	0.0001	0.0028
Syncytiotrophoblast	TSR3	1.23	286.61	0.00011	0.0028
Syncytiotrophoblast	DCHS1	2.5	989.81	0.00011	0.0028
Syncytiotrophoblast	ANXA3	4.36	227.18	0.00011	0.0028
Syncytiotrophoblast	NFATC4	4	426.11	0.00011	0.0028
Syncytiotrophoblast	GUCY1B1	3.67	378.02	0.00011	0.0028
Syncytiotrophoblast	MRPL43	1.37	157.23	0.00011	0.0029
Syncytiotrophoblast	BEX3	3.32	751.31	0.00011	0.0029
Syncytiotrophoblast	BMP4	4.86	469.4	0.00011	0.0029
Syncytiotrophoblast	AL590723.1	22.98	2.5	0.00011	0.0029
Syncytiotrophoblast	CYSLTR2	2.34	407.14	0.00011	0.0029
Syncytiotrophoblast	LAMA4	4.95	2228.53	0.00011	0.0029
Syncytiotrophoblast	COL6A1	4.21	10267.9	0.00011	0.003
Syncytiotrophoblast	PLSCR4	5	439.59	0.00012	0.003
Syncytiotrophoblast	SPTBN1	2.23	14691.5	0.00012	0.003
Syncytiotrophoblast	RCN1P2	3.23	144.56	0.00012	0.003
Syncytiotrophoblast	AC008738.6	22.91	3.66	0.00012	0.003
Syncytiotrophoblast	MTCO1P28	22.65	4.83	0.00012	0.0031
Syncytiotrophoblast	TMEM87B	1.45	406.61	0.00012	0.0031
Syncytiotrophoblast	EFNA1	4.4	234.49	0.00012	0.0031
Syncytiotrophoblast	AC051619.7	2.97	192.76	0.00012	0.0031
Syncytiotrophoblast	MYO1C	2.16	1795.41	0.00013	0.0032
Syncytiotrophoblast	GPR1	6.52	18.62	0.00013	0.0033
Syncytiotrophoblast	CDH6	5.3	172.26	0.00013	0.0034
Syncytiotrophoblast	TCHH	4.33	978.34	0.00014	0.0035
Syncytiotrophoblast	ERO1A	1.49	613.03	0.00014	0.0035
Syncytiotrophoblast	GNA11	2.02	539.39	0.00014	0.0035
Syncytiotrophoblast	HES1	2.93	573.63	0.00014	0.0035
Syncytiotrophoblast	CCDC102B	4.24	516.54	0.00014	0.0036
Syncytiotrophoblast	AC107419.1	8.37	17.57	0.00015	0.0037
Syncytiotrophoblast	SORBS1	2.63	793.58	0.00015	0.0037
Syncytiotrophoblast	NCK2	1.95	849.86	0.00015	0.0037
Syncytiotrophoblast	TSPAN15	5.21	159.26	0.00015	0.0037
Syncytiotrophoblast	PLK2	2.43	606.91	0.00015	0.0037
Syncytiotrophoblast	APLF	1.36	136.54	0.00015	0.0037
Syncytiotrophoblast	AC002069.2	22.6	4.35	0.00015	0.0038
Syncytiotrophoblast	HEATR4	4.94	33.01	0.00016	0.0038
Syncytiotrophoblast	EGFL7	5.09	1152.06	0.00016	0.0038
Syncytiotrophoblast	CAVIN2	5.28	396.45	0.00016	0.0039
Syncytiotrophoblast	GSTA3	3.77	50.38	0.00016	0.0039
Syncytiotrophoblast	COBLL1	2.59	3361.36	0.00016	0.0039
Syncytiotrophoblast	TBX5-AS1	5.18	138.03	0.00016	0.0039
Syncytiotrophoblast	CDC42EP5	5.09	50.34	0.00016	0.0039
Syncytiotrophoblast	RADIL	5.04	90.71	0.00017	0.004
Syncytiotrophoblast	ACTA2	3.74	1560.9	0.00017	0.004
Syncytiotrophoblast	SMAD9	5.09	230.14	0.00017	0.004
Syncytiotrophoblast	SPAAR	5.44	39.27	0.00018	0.0042
Syncytiotrophoblast	TMC7	6.29	83.41	0.00018	0.0042
Syncytiotrophoblast	PTN	4.95	188.94	0.00018	0.0042
Syncytiotrophoblast	TMEM204	4.47	96.15	0.00018	0.0042
Syncytiotrophoblast	ABLIM3	5.9	600.14	0.00018	0.0043
Syncytiotrophoblast	AC007563.2	5.02	32.81	0.00018	0.0043
Syncytiotrophoblast	PSG1	3.89	3640.3	0.00019	0.0044
Syncytiotrophoblast	PDGFRB	3.53	2815.3	0.0002	0.0045
Syncytiotrophoblast	CLEC1A	4.57	202	0.0002	0.0046
Syncytiotrophoblast	AC020912.1	10.54	15.83	0.0002	0.0046
Syncytiotrophoblast	AL161729.1	10.04	12.86	0.0002	0.0047
Syncytiotrophoblast	AF131215.3	21.8	1.75	0.00021	0.0047
Syncytiotrophoblast	NRSN2	2.85	120.93	0.00021	0.0048
Syncytiotrophoblast	APP	2.25	4712.19	0.00021	0.0048
Syncytiotrophoblast	AC025048.4	21.8	1.09	0.00021	0.0048
Syncytiotrophoblast	TRIP6	2.14	238.58	0.00021	0.0048
Syncytiotrophoblast	CALU	1.72	2380.09	0.00021	0.0048
Syncytiotrophoblast	CNTN4	5.83	107.58	0.00022	0.0049
Syncytiotrophoblast	RHOB	2.64	3758.86	0.00022	0.005
Syncytiotrophoblast	PRR16	4.89	89.68	0.00022	0.005
Syncytiotrophoblast	PCOLCE	3.05	372.96	0.00022	0.005
Syncytiotrophoblast	AC106785.2	21.94	7.33	0.00023	0.005
Syncytiotrophoblast	ZNF185	3	449.67	0.00023	0.005
Syncytiotrophoblast	LHFPL6	4.45	1107.16	0.00023	0.0051
Syncytiotrophoblast	DGKG	3.42	193.35	0.00023	0.0051
Syncytiotrophoblast	PCYT1B	5.22	29.48	0.00023	0.0052
Syncytiotrophoblast	TXNIP	1.83	4637.74	0.00023	0.0052
Syncytiotrophoblast	SEMA3G	4.53	827.59	0.00023	0.0052
Syncytiotrophoblast	MRI1	1.86	206.31	0.00024	0.0052
Syncytiotrophoblast	BMPER	5.34	141.38	0.00024	0.0052
Syncytiotrophoblast	ARHGEF12	2.4	2875.01	0.00024	0.0053
Syncytiotrophoblast	SNORD113-7	9.7	30.58	0.00024	0.0053
Syncytiotrophoblast	SLC16A2	4.71	163.31	0.00024	0.0053
Syncytiotrophoblast	FSTL1	3.99	3624.1	0.00024	0.0053
Syncytiotrophoblast	NEURL1B	4.66	106.84	0.00024	0.0053
Syncytiotrophoblast	PRKAR1B	2.1	148.83	0.00025	0.0054
Syncytiotrophoblast	FRMD3	3.61	499.28	0.00025	0.0055
Syncytiotrophoblast	SORBS3	2.33	1286.36	0.00025	0.0055
Syncytiotrophoblast	PRDX4	2.04	181.48	0.00026	0.0056
Syncytiotrophoblast	CA4	6.01	21.72	0.00026	0.0057
Syncytiotrophoblast	SPTB	4.09	743.98	0.00027	0.0057
Syncytiotrophoblast	RGN	4.88	80.55	0.00027	0.0057
Syncytiotrophoblast	PLAT	5.38	131.22	0.00027	0.0057
Syncytiotrophoblast	RBFOX2	3.24	792.34	0.00027	0.0058
Syncytiotrophoblast	RAMP2	5.25	324.46	0.00027	0.0058
Syncytiotrophoblast	EGFEM1P	4.36	118.77	0.00027	0.0058
Syncytiotrophoblast	CFH	3.61	282.03	0.00027	0.0058
Syncytiotrophoblast	CLIC5	3.8	508.33	0.00027	0.0058
Syncytiotrophoblast	HOXA13	5.3	404.46	0.00028	0.0058
Syncytiotrophoblast	COX6C	1.39	536.53	0.00028	0.0059
Syncytiotrophoblast	GJA4	4.95	280.05	0.00028	0.0059
Syncytiotrophoblast	LZTS2	2.21	508.32	0.00028	0.0059
Syncytiotrophoblast	CYP3A5	5.3	27.45	0.00028	0.0059
Syncytiotrophoblast	ROCK2	1.48	1585.88	0.00028	0.0059
Syncytiotrophoblast	OAZ2	1.77	809.2	0.00029	0.0061
Syncytiotrophoblast	COL15A1	4.99	8123.67	0.00029	0.0061
Syncytiotrophoblast	RALA	1.33	462.38	0.00029	0.0061
Syncytiotrophoblast	A4GALT	2.96	187.42	0.00029	0.0061
Syncytiotrophoblast	SH3PXD2A	1.69	2172.72	0.00029	0.0061
Syncytiotrophoblast	LINGO1	6.7	111.27	0.00029	0.0061
Syncytiotrophoblast	HSPA7	3.52	345.24	0.0003	0.0062
Syncytiotrophoblast	MATN3	5.22	56.24	0.0003	0.0062
Syncytiotrophoblast	ZADH2	1.51	395.19	0.0003	0.0062
Syncytiotrophoblast	AEBP1	2.4	3760.07	0.0003	0.0063
Syncytiotrophoblast	STOML1	2.05	77.17	0.0003	0.0063
Syncytiotrophoblast	CADM1	3.79	614.9	0.0003	0.0063
Syncytiotrophoblast	ABCA3	3.24	176.59	0.0003	0.0063
Syncytiotrophoblast	CRABP1	9	20.52	0.00031	0.0064
Syncytiotrophoblast	PLPP7	4.89	25.52	0.00031	0.0064
Syncytiotrophoblast	RN7SL3	2.01	588.99	0.00031	0.0064
Syncytiotrophoblast	GATA2	4.05	745.92	0.00031	0.0064
Syncytiotrophoblast	FAM162B	7.15	152.54	0.00031	0.0064
Syncytiotrophoblast	CDYL2	1.81	778.89	0.00032	0.0065
Syncytiotrophoblast	MSX1	4.52	93.8	0.00032	0.0065
Syncytiotrophoblast	PCDHB11	4.47	36.51	0.00032	0.0065
Syncytiotrophoblast	COL6A2	2.93	13337.7	0.00032	0.0065
Syncytiotrophoblast	AC078842.2	21.38	5.81	0.00032	0.0066
Syncytiotrophoblast	FAM174A	2.49	128.1	0.00033	0.0066
Syncytiotrophoblast	IGF2BP1	3.85	329.5	0.00033	0.0067
Syncytiotrophoblast	RBMS2	2.5	833.52	0.00033	0.0067
Syncytiotrophoblast	CALD1	4.08	9276.95	0.00033	0.0067
Syncytiotrophoblast	SNORA63D	3.32	36.99	0.00033	0.0067
Syncytiotrophoblast	EFEMP2	3.18	333.62	0.00034	0.0068
Syncytiotrophoblast	TMEM59	1.22	1341.85	0.00034	0.0069
Syncytiotrophoblast	PRELP	3.18	192.53	0.00035	0.007
Syncytiotrophoblast	PDE8B	5.21	37.97	0.00035	0.007
Syncytiotrophoblast	HID1	3.69	280.05	0.00035	0.007
Syncytiotrophoblast	PDLIM1	1.71	576.43	0.00035	0.007
Syncytiotrophoblast	CNTNAP3B	5.16	38.06	0.00035	0.007
Syncytiotrophoblast	TINAGL1	4.01	1528.56	0.00036	0.0071
Syncytiotrophoblast	SCARF2	4.61	298.23	0.00036	0.0071
[truncated: 635 more rows]
