# Supplementary material for: Placental cell type deconvolution reveals that cell proportions drive preeclampsia gene expression differences
Source: Commun Biol. 2023 Mar 13;6:264. doi: 10.1038/s42003-023-04623-6 (PMC10011423; doi:10.1038/s42003-023-04623-6)
Supplement: Supplementary file 8 — Supplementary Data 5 [file 42003_2023_4623_MOESM8_ESM.xlsx]

## Sheet: Cytotrophoblast
Cell type	Term name	Adjusted P-value	Term size	Query size	Intersection size	Term ID
Cytotrophoblast	oxidative phosphorylation	6.36073e-09	129	111	13	GO:0006119
Cytotrophoblast	aerobic electron transport chain	1.28864e-08	82	111	11	GO:0019646
Cytotrophoblast	ATP synthesis coupled electron transport	2.84674e-08	88	111	11	GO:0042773
Cytotrophoblast	mitochondrial ATP synthesis coupled electron transport	2.84674e-08	88	111	11	GO:0042775
Cytotrophoblast	respiratory electron transport chain	1.05319e-07	99	111	11	GO:0022904
Cytotrophoblast	aerobic respiration	1.16222e-07	162	111	13	GO:0009060
Cytotrophoblast	electron transport chain	2.47377e-07	107	111	11	GO:0022900
Cytotrophoblast	cellular respiration	8.49031e-07	190	111	13	GO:0045333
Cytotrophoblast	proton motive force-driven mitochondrial ATP synthesis	1.07839e-06	67	111	9	GO:0042776
Cytotrophoblast	proton motive force-driven ATP synthesis	2.67881e-06	74	111	9	GO:0015986
Cytotrophoblast	ATP biosynthetic process	1.9009e-05	92	111	9	GO:0006754
Cytotrophoblast	purine ribonucleoside triphosphate biosynthetic process	2.3011e-05	94	111	9	GO:0009206
Cytotrophoblast	purine nucleoside triphosphate biosynthetic process	2.3011e-05	94	111	9	GO:0009145
Cytotrophoblast	energy derivation by oxidation of organic compounds	2.73419e-05	253	111	13	GO:0015980
Cytotrophoblast	ribonucleoside triphosphate biosynthetic process	3.63993e-05	99	111	9	GO:0009201
Cytotrophoblast	mitochondrial electron transport, NADH to ubiquinone	3.69107e-05	46	111	7	GO:0006120
Cytotrophoblast	nucleoside triphosphate biosynthetic process	7.81468e-05	108	111	9	GO:0009142
Cytotrophoblast	energy coupled proton transmembrane transport, against electrochemical gradient	0.000679118	4	80	3	GO:0015988
Cytotrophoblast	electron transport coupled proton transport	0.000679118	4	80	3	GO:0015990
Cytotrophoblast	generation of precursor metabolites and energy	0.00292598	380	111	13	GO:0006091
Cytotrophoblast	purine ribonucleotide biosynthetic process	0.00708605	184	111	9	GO:0009152
Cytotrophoblast	ATP metabolic process	0.00708605	184	111	9	GO:0046034
Cytotrophoblast	ribonucleotide biosynthetic process	0.0104462	193	111	9	GO:0009260
Cytotrophoblast	purine ribonucleoside triphosphate metabolic process	0.0128443	198	111	9	GO:0009205
Cytotrophoblast	ribose phosphate biosynthetic process	0.0139276	200	111	9	GO:0046390
Cytotrophoblast	purine nucleotide biosynthetic process	0.0144979	201	111	9	GO:0006164
Cytotrophoblast	purine nucleoside triphosphate metabolic process	0.0144979	201	111	9	GO:0009144
Cytotrophoblast	nucleotide biosynthetic process	0.0158768	246	116	10	GO:0009165
Cytotrophoblast	ribonucleoside triphosphate metabolic process	0.0163303	204	111	9	GO:0009199
Cytotrophoblast	purine-containing compound biosynthetic process	0.0183571	207	111	9	GO:0072522
Cytotrophoblast	nucleoside phosphate biosynthetic process	0.0202642	253	116	10	GO:1901293
Cytotrophoblast	nucleoside triphosphate metabolic process	0.0287572	219	111	9	GO:0009141
Cytotrophoblast	NADH dehydrogenase complex assembly	0.0755316	59	111	5	GO:0010257
Cytotrophoblast	mitochondrial respiratory chain complex I assembly	0.0755316	59	111	5	GO:0032981
Cytotrophoblast	mitochondrial electron transport, cytochrome c to oxygen	0.214125	19	89	3	GO:0006123
Cytotrophoblast	mitochondrial respiratory chain complex assembly	0.589797	91	111	5	GO:0033108
Cytotrophoblast	positive regulation of mucus secretion	0.816741	1	9	1	GO:0070257
Cytotrophoblast	regulation of mucus secretion	0.816741	1	9	1	GO:0070255
Cytotrophoblast	neuron death	1	203	211	2	GO:0070997
Cytotrophoblast	response to parathyroid hormone	1	4	229	1	GO:0071107
Cytotrophoblast	cellular response to abiotic stimulus	1	249	156	1	GO:0071214
Cytotrophoblast	cellular response to biotic stimulus	1	165	33	1	GO:0071216
Cytotrophoblast	cellular response to molecule of bacterial origin	1	145	118	1	GO:0071219
Cytotrophoblast	cellular response to lipopolysaccharide	1	136	118	1	GO:0071222
Cytotrophoblast	cellular response to tumor cell	1	4	33	1	GO:0071228
Cytotrophoblast	cellular response to inorganic substance	1	155	97	1	GO:0071241
Cytotrophoblast	cellular response to metal ion	1	139	97	1	GO:0071248
Cytotrophoblast	cellular response to calcium ion	1	74	97	1	GO:0071277
Cytotrophoblast	bone maturation	1	17	118	1	GO:0070977
Cytotrophoblast	cellular response to organic substance	1	1734	28	1	GO:0071310
Cytotrophoblast	cellular response to interferon-gamma	1	80	69	1	GO:0071346
Cytotrophoblast	cellular response to interleukin-1	1	85	116	2	GO:0071347
Cytotrophoblast	cellular response to interleukin-6	1	29	116	1	GO:0071354
Cytotrophoblast	cellular response to tumor necrosis factor	1	162	69	1	GO:0071356
Cytotrophoblast	cellular response to growth factor stimulus	1	499	153	1	GO:0071363
Cytotrophoblast	cellular response to parathyroid hormone stimulus	1	2	229	1	GO:0071374
Cytotrophoblast	cellular response to peptide hormone stimulus	1	197	211	5	GO:0071375
Cytotrophoblast	cellular response to growth hormone stimulus	1	27	176	1	GO:0071378
Cytotrophoblast	cellular response to lipid	1	395	118	1	GO:0071396
Cytotrophoblast	cellular response to organonitrogen compound	1	413	211	5	GO:0071417
Cytotrophoblast	cellular response to cytokine stimulus	1	531	116	2	GO:0071345
Cytotrophoblast	cellular response to oxygen levels	1	110	183	2	GO:0071453
Cytotrophoblast	organelle assembly	1	814	52	1	GO:0070925
Cytotrophoblast	positive regulation of protein exit from endoplasmic reticulum	1	12	153	1	GO:0070863
Cytotrophoblast	regulation of G0 to G1 transition	1	34	126	1	GO:0070316
Cytotrophoblast	negative regulation of G0 to G1 transition	1	5	126	1	GO:0070317
Cytotrophoblast	ERK1 and ERK2 cascade	1	256	69	1	GO:0070371
Cytotrophoblast	regulation of ERK1 and ERK2 cascade	1	240	69	1	GO:0070372
Cytotrophoblast	negative regulation of ERK1 and ERK2 cascade	1	51	230	1	GO:0070373
Cytotrophoblast	positive regulation of ERK1 and ERK2 cascade	1	173	69	1	GO:0070374
Cytotrophoblast	response to oxygen levels	1	177	206	3	GO:0070482
Cytotrophoblast	platelet aggregation	1	61	177	1	GO:0070527
Cytotrophoblast	response to interleukin-1	1	102	116	2	GO:0070555
Cytotrophoblast	calcium ion transmembrane transport	1	235	236	3	GO:0070588
Cytotrophoblast	cellular response to chemical stimulus	1	2288	28	1	GO:0070887
Cytotrophoblast	regulation of protein processing	1	51	43	1	GO:0070613
Cytotrophoblast	leukocyte proliferation	1	235	230	1	GO:0070661
Cytotrophoblast	regulation of leukocyte proliferation	1	190	230	1	GO:0070663
Cytotrophoblast	positive regulation of leukocyte proliferation	1	120	230	1	GO:0070665
Cytotrophoblast	cellular macromolecule localization	1	1880	71	1	GO:0070727
Cytotrophoblast	response to interleukin-6	1	32	116	1	GO:0070741
Cytotrophoblast	heterochromatin organization	1	69	43	1	GO:0070828
Cytotrophoblast	bicellular tight junction assembly	1	61	208	3	GO:0070830
Cytotrophoblast	inclusion body assembly	1	19	153	1	GO:0070841
Cytotrophoblast	response to growth factor	1	516	153	1	GO:0070848
Cytotrophoblast	regulation of protein exit from endoplasmic reticulum	1	24	153	1	GO:0070861
Cytotrophoblast	protein modification by small protein conjugation or removal	1	819	83	1	GO:0070647
Cytotrophoblast	cellular response to hydrogen peroxide	1	57	183	1	GO:0070301
Cytotrophoblast	cellular response to hypoxia	1	95	183	2	GO:0071456
Cytotrophoblast	cellular response to radiation	1	149	156	1	GO:0071478
Cytotrophoblast	stem cell proliferation	1	46	230	2	GO:0072089
Cytotrophoblast	regulation of stem cell proliferation	1	25	230	2	GO:0072091
Cytotrophoblast	epithelial tube formation	1	56	117	1	GO:0072175
Cytotrophoblast	monocarboxylic acid catabolic process	1	107	171	1	GO:0072329
Cytotrophoblast	monocarboxylic acid biosynthetic process	1	166	9	1	GO:0072330
Cytotrophoblast	sulfur compound transport	1	40	120	1	GO:0072348
Cytotrophoblast	circulatory system development	1	729	245	6	GO:0072359
Cytotrophoblast	protein activation cascade	1	17	236	1	GO:0072376
Cytotrophoblast	blood coagulation, fibrin clot formation	1	16	236	1	GO:0072378
Cytotrophoblast	cellular divalent inorganic cation homeostasis	1	257	236	3	GO:0072503
Cytotrophoblast	inner medullary collecting duct development	1	2	180	1	GO:0072061
Cytotrophoblast	divalent inorganic cation homeostasis	1	276	236	3	GO:0072507
Cytotrophoblast	pyridine-containing compound metabolic process	1	71	116	1	GO:0072524
Cytotrophoblast	pyridine-containing compound biosynthetic process	1	25	116	1	GO:0072525
Cytotrophoblast	tumor necrosis factor (ligand) superfamily member 11 production	1	3	118	1	GO:0072535
Cytotrophoblast	reactive oxygen species metabolic process	1	170	177	1	GO:0072593
Cytotrophoblast	establishment of protein localization to organelle	1	370	153	1	GO:0072594
Cytotrophoblast	protein localization to vacuole	1	71	153	1	GO:0072665
Cytotrophoblast	establishment of protein localization to vacuole	1	53	153	1	GO:0072666
Cytotrophoblast	lymphocyte migration	1	103	69	1	GO:0072676
Cytotrophoblast	regulation of primary metabolic process	1	5079	15	1	GO:0080090
Cytotrophoblast	regulation of response to stress	1	1129	121	5	GO:0080134
Cytotrophoblast	purine-containing compound metabolic process	1	415	111	9	GO:0072521
Cytotrophoblast	cellular response to xenobiotic stimulus	1	136	64	1	GO:0071466
Cytotrophoblast	collecting duct development	1	9	180	1	GO:0072044
Cytotrophoblast	positive regulation of protein serine/threonine kinase activity	1	147	118	1	GO:0071902
Cytotrophoblast	cellular response to light stimulus	1	104	156	1	GO:0071482
Cytotrophoblast	cellular response to endogenous stimulus	1	974	176	5	GO:0071495
Cytotrophoblast	cellular response to external stimulus	1	228	28	1	GO:0071496
Cytotrophoblast	granulocyte chemotaxis	1	110	69	1	GO:0071621
Cytotrophoblast	mononuclear cell migration	1	171	69	1	GO:0071674
Cytotrophoblast	protein localization to extracellular region	1	259	97	1	GO:0071692
Cytotrophoblast	anatomical structure maturation	1	125	118	1	GO:0071695
Cytotrophoblast	organic substance transport	1	1765	4	1	GO:0071702
Cytotrophoblast	organic substance metabolic process	1	9531	4	1	GO:0071704
Cytotrophoblast	nitrogen compound transport	1	1420	4	1	GO:0071705
Cytotrophoblast	renal system development	1	153	211	2	GO:0072001
Cytotrophoblast	tumor necrosis factor superfamily cytokine production	1	131	230	3	GO:0071706
Cytotrophoblast	leukotriene transport	1	7	203	1	GO:0071716
Cytotrophoblast	response to BMP	1	128	229	2	GO:0071772
Cytotrophoblast	cellular response to BMP stimulus	1	128	229	2	GO:0071773
Cytotrophoblast	potassium ion transmembrane transport	1	185	213	1	GO:0071805
Cytotrophoblast	protein-DNA complex subunit organization	1	224	43	1	GO:0071824
Cytotrophoblast	ribonucleoprotein complex subunit organization	1	204	55	1	GO:0071826
Cytotrophoblast	cellular component organization or biogenesis	1	5539	8	1	GO:0071840
Cytotrophoblast	DNA biosynthetic process	1	158	240	2	GO:0071897
Cytotrophoblast	regulation of protein serine/threonine kinase activity	1	290	153	2	GO:0071900
Cytotrophoblast	negative regulation of protein serine/threonine kinase activity	1	93	153	1	GO:0071901
Cytotrophoblast	icosanoid transport	1	32	203	1	GO:0071715
Cytotrophoblast	renal absorption	1	20	177	1	GO:0070293
Cytotrophoblast	N-acylphosphatidylethanolamine metabolic process	1	9	134	1	GO:0070292
Cytotrophoblast	necrotic cell death	1	41	191	1	GO:0070265
Cytotrophoblast	anatomical structure homeostasis	1	205	210	2	GO:0060249
Cytotrophoblast	regulation of macromolecule metabolic process	1	5417	9	1	GO:0060255
Cytotrophoblast	cilium assembly	1	325	52	1	GO:0060271
Cytotrophoblast	regulation of cell development	1	315	153	2	GO:0060284
Cytotrophoblast	cilium-dependent cell motility	1	113	52	2	GO:0060285
Cytotrophoblast	cilium movement involved in cell motility	1	102	52	2	GO:0060294
Cytotrophoblast	head development	1	402	117	1	GO:0060322
Cytotrophoblast	cell chemotaxis	1	270	69	1	GO:0060326
Cytotrophoblast	regulation of cellular localization	1	766	97	1	GO:0060341
Cytotrophoblast	bone development	1	108	236	4	GO:0060348
Cytotrophoblast	canonical Wnt signaling pathway	1	254	229	1	GO:0060070
Cytotrophoblast	bone morphogenesis	1	40	191	2	GO:0060349
Cytotrophoblast	positive regulation of Fc receptor mediated stimulatory signaling pathway	1	4	230	1	GO:0060369
Cytotrophoblast	growth hormone receptor signaling pathway	1	27	176	1	GO:0060396
Cytotrophoblast	calcium ion transport into cytosol	1	26	210	1	GO:0060402
Cytotrophoblast	muscle tissue morphogenesis	1	47	245	1	GO:0060415
Cytotrophoblast	response to growth hormone	1	30	176	1	GO:0060416
Cytotrophoblast	lung epithelium development	1	16	117	1	GO:0060428
Cytotrophoblast	epithelium development	1	689	30	1	GO:0060429
Cytotrophoblast	lung cell differentiation	1	6	117	1	GO:0060479
Cytotrophoblast	lung epithelial cell differentiation	1	6	117	1	GO:0060487
Cytotrophoblast	muscle tissue development	1	218	245	1	GO:0060537
Cytotrophoblast	regulation of Fc receptor mediated stimulatory signaling pathway	1	8	230	1	GO:0060368
Cytotrophoblast	respiratory system development	1	61	117	1	GO:0060541
Cytotrophoblast	cardiac muscle contraction	1	111	245	1	GO:0060048
Cytotrophoblast	regulation of acrosome reaction	1	12	14	1	GO:0060046
Cytotrophoblast	regulation of attachment of spindle microtubules to kinetochore	1	18	240	1	GO:0051988
Cytotrophoblast	regulation of peptidase activity	1	297	216	5	GO:0052547
Cytotrophoblast	regulation of endopeptidase activity	1	273	216	5	GO:0052548
Cytotrophoblast	muscle cell development	1	118	245	1	GO:0055001
Cytotrophoblast	striated muscle cell development	1	59	245	1	GO:0055002
Cytotrophoblast	cardiac myofibril assembly	1	17	245	1	GO:0055003
Cytotrophoblast	cardiac cell development	1	49	245	1	GO:0055006
Cytotrophoblast	cardiac muscle cell differentiation	1	65	245	1	GO:0055007
Cytotrophoblast	cardiac muscle tissue morphogenesis	1	42	245	1	GO:0055008
Cytotrophoblast	ventricular cardiac muscle tissue morphogenesis	1	33	245	1	GO:0055010
Cytotrophoblast	heart contraction	1	187	245	1	GO:0060047
Cytotrophoblast	cardiac muscle cell development	1	44	245	1	GO:0055013
Cytotrophoblast	iron ion homeostasis	1	65	206	1	GO:0055072
Cytotrophoblast	calcium ion homeostasis	1	236	236	3	GO:0055074
Cytotrophoblast	transition metal ion homeostasis	1	113	206	1	GO:0055076
Cytotrophoblast	cation homeostasis	1	465	236	4	GO:0055080
Cytotrophoblast	cellular chemical homeostasis	1	498	236	4	GO:0055082
Cytotrophoblast	transmembrane transport	1	1060	4	1	GO:0055085
Cytotrophoblast	nucleobase-containing small molecule metabolic process	1	564	116	10	GO:0055086
Cytotrophoblast	lipid homeostasis	1	131	211	2	GO:0055088
Cytotrophoblast	phospholipid homeostasis	1	13	171	1	GO:0055091
Cytotrophoblast	sterol homeostasis	1	73	211	2	GO:0055092
Cytotrophoblast	metal ion homeostasis	1	390	236	4	GO:0055065
Cytotrophoblast	negative regulation of cell death	1	704	183	3	GO:0060548
Cytotrophoblast	epithelial tube morphogenesis	1	158	117	1	GO:0060562
Cytotrophoblast	tube closure	1	33	117	1	GO:0060606
Cytotrophoblast	regulation of small molecule metabolic process	1	237	171	1	GO:0062012
Cytotrophoblast	cellular response to chemical stress	1	247	183	1	GO:0062197
Cytotrophoblast	regulation of pattern recognition receptor signaling pathway	1	92	118	1	GO:0062207
Cytotrophoblast	positive regulation of pattern recognition receptor signaling pathway	1	44	118	1	GO:0062208
Cytotrophoblast	protein-containing complex assembly	1	1352	111	8	GO:0065003
Cytotrophoblast	biological regulation	1	10721	4	1	GO:0065007
Cytotrophoblast	regulation of biological quality	1	2937	9	2	GO:0065008
Cytotrophoblast	regulation of molecular function	1	2121	118	5	GO:0065009
Cytotrophoblast	glycosylation	1	204	142	1	GO:0070085
Cytotrophoblast	glucagon secretion	1	6	97	1	GO:0070091
Cytotrophoblast	meiosis I cell cycle process	1	106	247	1	GO:0061982
Cytotrophoblast	regulation of glucagon secretion	1	6	97	1	GO:0070092
Cytotrophoblast	enamel mineralization	1	12	132	1	GO:0070166
Cytotrophoblast	regulation of biomineral tissue development	1	82	132	3	GO:0070167
Cytotrophoblast	negative regulation of biomineral tissue development	1	23	114	1	GO:0070168
Cytotrophoblast	positive regulation of biomineral tissue development	1	48	118	1	GO:0070169
Cytotrophoblast	regulation of tooth mineralization	1	11	132	1	GO:0070170
Cytotrophoblast	regulation of enamel mineralization	1	6	132	1	GO:0070173
Cytotrophoblast	chromosome organization involved in meiotic cell cycle	1	53	247	1	GO:0070192
Cytotrophoblast	synaptonemal complex organization	1	17	247	1	GO:0070193
Cytotrophoblast	regulation of establishment of protein localization	1	405	153	2	GO:0070201
Cytotrophoblast	mucus secretion	1	4	9	1	GO:0070254
Cytotrophoblast	chemokine-mediated signaling pathway	1	67	69	1	GO:0070098
Cytotrophoblast	process utilizing autophagic mechanism	1	472	191	1	GO:0061919
Cytotrophoblast	glial cell activation	1	37	230	1	GO:0061900
Cytotrophoblast	antimicrobial humoral immune response mediated by antimicrobial peptide	1	78	118	1	GO:0061844
Cytotrophoblast	adipose tissue development	1	20	153	1	GO:0060612
Cytotrophoblast	regulation of vesicle-mediated transport	1	417	230	5	GO:0060627
Cytotrophoblast	regulation of ER to Golgi vesicle-mediated transport	1	14	153	1	GO:0060628
Cytotrophoblast	regulation of response to cytokine stimulus	1	133	230	1	GO:0060759
Cytotrophoblast	negative regulation of response to cytokine stimulus	1	66	230	1	GO:0060761
Cytotrophoblast	cell fate commitment involved in formation of primary germ layer	1	20	133	1	GO:0060795
Cytotrophoblast	regulation of canonical Wnt signaling pathway	1	211	229	1	GO:0060828
Cytotrophoblast	hepaticobiliary system development	1	43	211	1	GO:0061008
Cytotrophoblast	membrane organization	1	729	8	1	GO:0061024
Cytotrophoblast	membrane fusion	1	154	97	1	GO:0061025
Cytotrophoblast	establishment of endothelial barrier	1	40	208	1	GO:0061028
Cytotrophoblast	muscle structure development	1	407	28	1	GO:0061061
Cytotrophoblast	regulation of protein tyrosine kinase activity	1	66	230	1	GO:0061097
Cytotrophoblast	negative regulation of protein tyrosine kinase activity	1	24	230	1	GO:0061099
Cytotrophoblast	establishment of skin barrier	1	20	9	1	GO:0061436
Cytotrophoblast	connective tissue development	1	119	153	1	GO:0061448
Cytotrophoblast	reproductive system development	1	109	102	1	GO:0061458
Cytotrophoblast	protein localization to lysosome	1	48	153	1	GO:0061462
Cytotrophoblast	early endosome to recycling endosome transport	1	3	153	1	GO:0061502
Cytotrophoblast	myeloid cell development	1	37	236	3	GO:0061515
Cytotrophoblast	axon development	1	323	125	1	GO:0061564
Cytotrophoblast	actin filament bundle organization	1	136	155	1	GO:0061572
Cytotrophoblast	mitochondrion disassembly	1	78	191	1	GO:0061726
Cytotrophoblast	regulation of cellular response to stress	1	614	121	1	GO:0080135
Cytotrophoblast	positive regulation of telomerase activity	1	34	240	2	GO:0051973
Cytotrophoblast	regulation of nitric oxide metabolic process	1	44	177	2	GO:0080164
Cytotrophoblast	regulation of anatomical structure size	1	328	210	2	GO:0090066
Cytotrophoblast	cellular response to nitrogen compound	1	468	211	5	GO:1901699
Cytotrophoblast	response to oxygen-containing compound	1	1005	183	7	GO:1901700
Cytotrophoblast	cellular response to oxygen-containing compound	1	810	183	6	GO:1901701
Cytotrophoblast	regulation of cell cycle phase transition	1	373	154	1	GO:1901987
Cytotrophoblast	positive regulation of cell cycle phase transition	1	94	154	1	GO:1901989
Cytotrophoblast	regulation of amyloid-beta formation	1	34	153	1	GO:1902003
Cytotrophoblast	regulation of leukocyte differentiation	1	218	210	2	GO:1902105
Cytotrophoblast	negative regulation of leukocyte differentiation	1	72	210	2	GO:1902106
Cytotrophoblast	positive regulation of leukocyte differentiation	1	130	210	1	GO:1902107
Cytotrophoblast	negative regulation of acrosome reaction	1	1	14	1	GO:1902225
Cytotrophoblast	response to nitrogen compound	1	696	176	4	GO:1901698
Cytotrophoblast	regulation of sodium ion transmembrane transport	1	52	211	1	GO:1902305
Cytotrophoblast	negative regulation of amyloid-beta formation	1	17	153	1	GO:1902430
Cytotrophoblast	regulation of intracellular signal transduction	1	1429	9	1	GO:1902531
Cytotrophoblast	negative regulation of intracellular signal transduction	1	436	153	1	GO:1902532
Cytotrophoblast	positive regulation of intracellular signal transduction	1	824	9	1	GO:1902533
Cytotrophoblast	proton transmembrane transport	1	66	80	3	GO:1902600
Cytotrophoblast	negative regulation of RNA biosynthetic process	1	1057	43	1	GO:1902679
Cytotrophoblast	positive regulation of RNA biosynthetic process	1	1303	133	4	GO:1902680
Cytotrophoblast	positive regulation of chondrocyte proliferation	1	4	118	1	GO:1902732
Cytotrophoblast	regulation of choline O-acetyltransferase activity	1	1	153	1	GO:1902769
Cytotrophoblast	positive regulation of choline O-acetyltransferase activity	1	1	153	1	GO:1902771
Cytotrophoblast	negative regulation of sodium ion transmembrane transport	1	12	211	1	GO:1902306
Cytotrophoblast	regulation of cell cycle G1/S phase transition	1	168	154	1	GO:1902806
Cytotrophoblast	cellular response to peptide	1	241	211	5	GO:1901653
Cytotrophoblast	organic hydroxy compound biosynthetic process	1	190	171	1	GO:1901617
Cytotrophoblast	negative regulation of single-species biofilm formation	1	2	118	1	GO:1900191
Cytotrophoblast	regulation of single-species biofilm formation in or on host organism	1	2	118	1	GO:1900228
Cytotrophoblast	negative regulation of single-species biofilm formation in or on host organism	1	2	118	1	GO:1900229
Cytotrophoblast	acetate ester metabolic process	1	6	4	1	GO:1900619
Cytotrophoblast	acetate ester biosynthetic process	1	3	4	1	GO:1900620
Cytotrophoblast	carbohydrate derivative metabolic process	1	929	111	9	GO:1901135
Cytotrophoblast	carbohydrate derivative biosynthetic process	1	566	111	9	GO:1901137
Cytotrophoblast	regulation of neuron death	1	184	211	2	GO:1901214
Cytotrophoblast	negative regulation of neuron death	1	111	153	1	GO:1901215
Cytotrophoblast	positive regulation of neuron death	1	50	211	1	GO:1901216
Cytotrophoblast	response to peptide	1	291	211	5	GO:1901652
Cytotrophoblast	regulation of vasculature development	1	234	155	3	GO:1901342
Cytotrophoblast	organic cyclic compound metabolic process	1	5407	28	4	GO:1901360
Cytotrophoblast	organic cyclic compound biosynthetic process	1	3732	28	4	GO:1901362
Cytotrophoblast	organonitrogen compound metabolic process	1	5430	9	1	GO:1901564
Cytotrophoblast	organonitrogen compound catabolic process	1	1145	218	3	GO:1901565
Cytotrophoblast	organonitrogen compound biosynthetic process	1	1483	82	8	GO:1901566
Cytotrophoblast	organic substance catabolic process	1	1747	171	3	GO:1901575
Cytotrophoblast	organic substance biosynthetic process	1	5109	4	1	GO:1901576
Cytotrophoblast	alpha-amino acid metabolic process	1	165	218	1	GO:1901605
Cytotrophoblast	alpha-amino acid catabolic process	1	77	218	1	GO:1901606
Cytotrophoblast	organic hydroxy compound metabolic process	1	400	171	1	GO:1901615
Cytotrophoblast	negative regulation of vasculature development	1	92	155	2	GO:1901343
Cytotrophoblast	regulation of single-species biofilm formation	1	2	118	1	GO:1900190
Cytotrophoblast	positive regulation of cell cycle G1/S phase transition	1	48	154	1	GO:1902808
Cytotrophoblast	regulation of supramolecular fiber organization	1	311	155	1	GO:1902903
Cytotrophoblast	negative regulation of calcium ion transmembrane transport	1	39	210	1	GO:1903170
Cytotrophoblast	regulation of regulated secretory pathway	1	88	97	1	GO:1903305
Cytotrophoblast	regulation of mRNA metabolic process	1	277	55	1	GO:1903311
Cytotrophoblast	regulation of protein maturation	1	53	43	1	GO:1903317
Cytotrophoblast	positive regulation of protein maturation	1	24	43	1	GO:1903319
Cytotrophoblast	regulation of nucleic acid-templated transcription	1	3063	28	3	GO:1903506
Cytotrophoblast	negative regulation of nucleic acid-templated transcription	1	1056	43	1	GO:1903507
Cytotrophoblast	positive regulation of nucleic acid-templated transcription	1	1297	133	4	GO:1903508
Cytotrophoblast	liposaccharide metabolic process	1	95	142	1	GO:1903509
Cytotrophoblast	regulation of blood circulation	1	188	245	1	GO:1903522
Cytotrophoblast	regulation of calcium ion transmembrane transport	1	133	210	1	GO:1903169
Cytotrophoblast	regulation of secretion by cell	1	399	97	1	GO:1903530
Cytotrophoblast	negative regulation of tumor necrosis factor superfamily cytokine production	1	48	197	2	GO:1903556
Cytotrophoblast	positive regulation of tumor necrosis factor superfamily cytokine production	1	83	230	2	GO:1903557
Cytotrophoblast	regulation of protein tyrosine phosphatase activity	1	4	230	1	GO:1903613
Cytotrophoblast	positive regulation of protein tyrosine phosphatase activity	1	2	230	1	GO:1903615
Cytotrophoblast	regulation of cytoplasmic transport	1	26	153	1	GO:1903649
Cytotrophoblast	positive regulation of cytoplasmic transport	1	12	153	1	GO:1903651
Cytotrophoblast	regulation of hemopoiesis	1	296	118	1	GO:1903706
Cytotrophoblast	negative regulation of hemopoiesis	1	73	210	2	GO:1903707
Cytotrophoblast	positive regulation of hemopoiesis	1	130	210	1	GO:1903708
Cytotrophoblast	positive regulation of anion transport	1	22	171	1	GO:1903793
Cytotrophoblast	regulation of tumor necrosis factor superfamily cytokine production	1	131	230	3	GO:1903555
Cytotrophoblast	microtubule cytoskeleton organization involved in mitosis	1	148	71	1	GO:1902850
Cytotrophoblast	mononuclear cell differentiation	1	317	230	1	GO:1903131
Cytotrophoblast	mitotic cell cycle process	1	678	71	1	GO:1903047
Cytotrophoblast	positive regulation of supramolecular fiber organization	1	150	155	1	GO:1902905
Cytotrophoblast	protein localization to early endosome	1	11	153	1	GO:1902946
Cytotrophoblast	regulation of tau-protein kinase activity	1	10	153	1	GO:1902947
Cytotrophoblast	negative regulation of tau-protein kinase activity	1	3	153	1	GO:1902948
Cytotrophoblast	positive regulation of ER to Golgi vesicle-mediated transport	1	4	153	1	GO:1902953
Cytotrophoblast	regulation of early endosome to recycling endosome transport	1	2	153	1	GO:1902954
Cytotrophoblast	positive regulation of early endosome to recycling endosome transport	1	1	153	1	GO:1902955
Cytotrophoblast	regulation of aspartic-type endopeptidase activity involved in amyloid precursor protein catabolic process	1	9	153	1	GO:1902959
Cytotrophoblast	negative regulation of aspartic-type endopeptidase activity involved in amyloid precursor protein catabolic process	1	2	153	1	GO:1902960
Cytotrophoblast	regulation of metalloendopeptidase activity involved in amyloid precursor protein catabolic process	1	2	153	1	GO:1902962
Cytotrophoblast	negative regulation of centriole-centriole cohesion	1	1	240	1	GO:1903126
Cytotrophoblast	negative regulation of metalloendopeptidase activity involved in amyloid precursor protein catabolic process	1	2	153	1	GO:1902963
Cytotrophoblast	positive regulation of protein localization to early endosome	1	9	153	1	GO:1902966
Cytotrophoblast	neurofibrillary tangle assembly	1	3	153	1	GO:1902988
Cytotrophoblast	regulation of amyloid precursor protein catabolic process	1	40	153	1	GO:1902991
Cytotrophoblast	negative regulation of amyloid precursor protein catabolic process	1	19	153	1	GO:1902992
Cytotrophoblast	regulation of neurofibrillary tangle assembly	1	2	153	1	GO:1902996
Cytotrophoblast	negative regulation of neurofibrillary tangle assembly	1	1	153	1	GO:1902997
Cytotrophoblast	organelle disassembly	1	124	191	1	GO:1903008
Cytotrophoblast	regulation of leukocyte cell-cell adhesion	1	285	230	1	GO:1903037
Cytotrophoblast	positive regulation of leukocyte cell-cell adhesion	1	213	230	1	GO:1903039
Cytotrophoblast	meiotic cell cycle process	1	159	247	1	GO:1903046
Cytotrophoblast	regulation of protein localization to early endosome	1	9	153	1	GO:1902965
Cytotrophoblast	positive regulation of glial cell-derived neurotrophic factor production	1	3	153	1	GO:1900168
Cytotrophoblast	regulation of glial cell-derived neurotrophic factor production	1	3	153	1	GO:1900166
Cytotrophoblast	positive regulation of bone mineralization involved in bone maturation	1	1	118	1	GO:1900159
Cytotrophoblast	apoptotic signaling pathway	1	456	116	1	GO:0097190
Cytotrophoblast	execution phase of apoptosis	1	60	116	1	GO:0097194
Cytotrophoblast	activation of cysteine-type endopeptidase activity	1	17	216	1	GO:0097202
Cytotrophoblast	supramolecular fiber organization	1	710	155	1	GO:0097435
Cytotrophoblast	neuron projection guidance	1	169	125	1	GO:0097485
Cytotrophoblast	myeloid leukocyte migration	1	188	69	1	GO:0097529
Cytotrophoblast	granulocyte migration	1	129	69	1	GO:0097530
Cytotrophoblast	calcium ion transmembrane import into cytosol	1	146	236	3	GO:0097553
Cytotrophoblast	calcitonin family receptor signaling pathway	1	9	210	1	GO:0097646
Cytotrophoblast	amylin receptor signaling pathway	1	7	210	1	GO:0097647
Cytotrophoblast	amelogenesis	1	15	132	1	GO:0097186
Cytotrophoblast	nucleic acid-templated transcription	1	3175	28	3	GO:0097659
Cytotrophoblast	sperm motility	1	89	52	2	GO:0097722
Cytotrophoblast	blood vessel diameter maintenance	1	71	210	1	GO:0097746
Cytotrophoblast	defense response to other organism	1	869	8	1	GO:0098542
Cytotrophoblast	cell-cell adhesion	1	743	230	6	GO:0098609
Cytotrophoblast	aggregation of unicellular organisms	1	2	118	1	GO:0098630
Cytotrophoblast	cation transmembrane transport	1	656	80	3	GO:0098655
Cytotrophoblast	inorganic ion transmembrane transport	1	622	80	3	GO:0098660
Cytotrophoblast	inorganic cation transmembrane transport	1	572	80	3	GO:0098662
Cytotrophoblast	maintenance of cell number	1	99	133	1	GO:0098727
Cytotrophoblast	positive regulation of the force of heart contraction	1	5	245	1	GO:0098735
Cytotrophoblast	receptor signaling pathway via STAT	1	146	230	2	GO:0097696
Cytotrophoblast	cell-cell adhesion via plasma-membrane adhesion molecules	1	195	143	2	GO:0098742
Cytotrophoblast	regulation of plasma lipoprotein particle levels	1	63	211	1	GO:0097006
Cytotrophoblast	cellular senescence	1	81	154	1	GO:0090398
Cytotrophoblast	positive regulation of cell cycle process	1	204	154	1	GO:0090068
Cytotrophoblast	regulation of inclusion body assembly	1	13	153	1	GO:0090083
Cytotrophoblast	negative regulation of inclusion body assembly	1	10	153	1	GO:0090084
Cytotrophoblast	regulation of peptide transport	1	131	97	1	GO:0090087
Cytotrophoblast	negative regulation of canonical Wnt signaling pathway	1	118	229	1	GO:0090090
Cytotrophoblast	regulation of transmembrane receptor protein serine/threonine kinase signaling pathway	1	222	229	3	GO:0090092
Cytotrophoblast	negative regulation of transmembrane receptor protein serine/threonine kinase signaling pathway	1	119	229	3	GO:0090101
Cytotrophoblast	receptor-mediated endocytosis involved in cholesterol transport	1	6	211	1	GO:0090118
Cytotrophoblast	vesicle-mediated cholesterol transport	1	5	97	1	GO:0090119
Cytotrophoblast	tissue migration	1	267	210	3	GO:0090130
Cytotrophoblast	organophosphate biosynthetic process	1	514	116	10	GO:0090407
Cytotrophoblast	epithelium migration	1	263	210	3	GO:0090132
Cytotrophoblast	regulation of triglyceride metabolic process	1	29	153	1	GO:0090207
Cytotrophoblast	negative regulation of triglyceride metabolic process	1	6	153	1	GO:0090209
Cytotrophoblast	regulation of muscle system process	1	157	245	2	GO:0090257
Cytotrophoblast	regulation of peptide hormone secretion	1	127	97	1	GO:0090276
Cytotrophoblast	regulation of cellular response to growth factor stimulus	1	242	229	2	GO:0090287
Cytotrophoblast	negative regulation of cellular response to growth factor stimulus	1	82	229	2	GO:0090288
Cytotrophoblast	nucleic acid metabolic process	1	4558	15	1	GO:0090304
Cytotrophoblast	positive regulation of intracellular protein transport	1	132	153	1	GO:0090316
Cytotrophoblast	phagosome maturation	1	22	97	1	GO:0090382
Cytotrophoblast	phagosome-lysosome fusion	1	12	97	1	GO:0090385
Cytotrophoblast	organelle membrane fusion	1	105	97	1	GO:0090174
Cytotrophoblast	cell aggregation	1	10	118	1	GO:0098743
Cytotrophoblast	bone cell development	1	22	236	2	GO:0098751
Cytotrophoblast	inorganic ion homeostasis	1	472	236	4	GO:0098771
Cytotrophoblast	olefinic compound biosynthetic process	1	21	102	1	GO:0120255
Cytotrophoblast	meiotic nuclear division	1	145	247	1	GO:0140013
Cytotrophoblast	mitotic nuclear division	1	299	240	1	GO:0140014
Cytotrophoblast	export from cell	1	627	97	1	GO:0140352
Cytotrophoblast	integrated stress response signaling	1	38	109	1	GO:0140467
Cytotrophoblast	defense response to symbiont	1	224	230	1	GO:0140546
Cytotrophoblast	non-membrane-bounded organelle assembly	1	330	245	2	GO:0140694
Cytotrophoblast	visual system development	1	207	24	1	GO:0150063
Cytotrophoblast	neuroinflammatory response	1	53	230	1	GO:0150076
Cytotrophoblast	regulation of neuroinflammatory response	1	30	230	1	GO:0150077
Cytotrophoblast	olefinic compound metabolic process	1	123	116	3	GO:0120254
Cytotrophoblast	negative regulation of neuroinflammatory response	1	14	230	1	GO:0150079
Cytotrophoblast	regulation of cellular response to insulin stimulus	1	44	153	2	GO:1900076
Cytotrophoblast	negative regulation of cellular response to insulin stimulus	1	27	114	1	GO:1900077
Cytotrophoblast	positive regulation of cellular response to insulin stimulus	1	14	153	1	GO:1900078
Cytotrophoblast	regulation of nodal signaling pathway	1	7	180	1	GO:1900107
Cytotrophoblast	negative regulation of nodal signaling pathway	1	4	180	1	GO:1900108
Cytotrophoblast	regulation of execution phase of apoptosis	1	16	116	1	GO:1900117
Cytotrophoblast	positive regulation of execution phase of apoptosis	1	9	116	1	GO:1900119
Cytotrophoblast	regulation of receptor binding	1	15	211	1	GO:1900120
Cytotrophoblast	negative regulation of receptor binding	1	10	211	1	GO:1900121
Cytotrophoblast	regulation of bone mineralization involved in bone maturation	1	4	118	1	GO:1900157
Cytotrophoblast	cell-cell signaling by wnt	1	343	229	1	GO:0198738
Cytotrophoblast	tight junction organization	1	67	208	3	GO:0120193
Cytotrophoblast	tight junction assembly	1	65	208	3	GO:0120192
Cytotrophoblast	positive regulation of bile acid secretion	1	1	171	1	GO:0120189
Cytotrophoblast	nuclear chromosome segregation	1	281	247	2	GO:0098813
Cytotrophoblast	vesicle-mediated transport to the plasma membrane	1	128	153	1	GO:0098876
Cytotrophoblast	anterograde trans-synaptic signaling	1	495	4	1	GO:0098916
Cytotrophoblast	vesicle-mediated transport between endosomal compartments	1	41	153	1	GO:0098927
Cytotrophoblast	vesicle-mediated transport in synapse	1	121	97	1	GO:0099003
Cytotrophoblast	plasma membrane invagination	1	127	8	1	GO:0099024
Cytotrophoblast	regulation of trans-synaptic signaling	1	253	172	3	GO:0099177
Cytotrophoblast	synaptic vesicle cycle	1	114	97	1	GO:0099504
Cytotrophoblast	synaptic signaling	1	522	4	1	GO:0099536
Cytotrophoblast	trans-synaptic signaling	1	501	4	1	GO:0099537
Cytotrophoblast	signal release from synapse	1	91	97	1	GO:0099643
Cytotrophoblast	cellular response to environmental stimulus	1	249	156	1	GO:0104004
Cytotrophoblast	regulation of actomyosin structure organization	1	84	155	1	GO:0110020
Cytotrophoblast	regulation of actin filament organization	1	216	155	1	GO:0110053
Cytotrophoblast	biomineralization	1	119	132	3	GO:0110148
Cytotrophoblast	regulation of biomineralization	1	82	132	3	GO:0110149
Cytotrophoblast	negative regulation of biomineralization	1	23	114	1	GO:0110150
Cytotrophoblast	positive regulation of biomineralization	1	48	118	1	GO:0110151
Cytotrophoblast	plasma membrane bounded cell projection assembly	1	483	52	1	GO:0120031
Cytotrophoblast	plasma membrane bounded cell projection organization	1	1144	52	1	GO:0120036
Cytotrophoblast	plasma membrane bounded cell projection morphogenesis	1	455	125	1	GO:0120039
Cytotrophoblast	steroid hormone biosynthetic process	1	37	102	1	GO:0120178
Cytotrophoblast	regulation of bile acid secretion	1	2	171	1	GO:0120188
Cytotrophoblast	lytic vacuole organization	1	85	223	2	GO:0080171
Cytotrophoblast	regulation of telomerase activity	1	48	240	2	GO:0051972
Cytotrophoblast	negative regulation of nervous system development	1	85	153	1	GO:0051961
Cytotrophoblast	regulation of nervous system development	1	257	153	1	GO:0051960
Cytotrophoblast	positive regulation of ossification	1	44	118	1	GO:0045778
Cytotrophoblast	negative regulation of bone resorption	1	9	210	1	GO:0045779
Cytotrophoblast	positive regulation of cell adhesion	1	369	230	1	GO:0045785
Cytotrophoblast	negative regulation of cell cycle	1	335	126	1	GO:0045786
Cytotrophoblast	positive regulation of cell cycle	1	262	154	1	GO:0045787
Cytotrophoblast	positive regulation of cell size	1	4	155	1	GO:0045793
Cytotrophoblast	negative regulation of endocytosis	1	43	211	1	GO:0045806
Cytotrophoblast	positive regulation of endocytosis	1	76	211	1	GO:0045807
Cytotrophoblast	negative regulation of gene expression, epigenetic	1	69	43	1	GO:0045814
Cytotrophoblast	negative regulation of lipid metabolic process	1	82	153	1	GO:0045833
Cytotrophoblast	negative regulation of blood pressure	1	22	210	1	GO:0045776
Cytotrophoblast	regulation of protein kinase activity	1	504	230	4	GO:0045859
Cytotrophoblast	negative regulation of proteolysis	1	207	183	4	GO:0045861
Cytotrophoblast	positive regulation of proteolysis	1	315	43	1	GO:0045862
Cytotrophoblast	negative regulation of DNA-templated transcription	1	1051	43	1	GO:0045892
Cytotrophoblast	positive regulation of DNA-templated transcription	1	1297	133	4	GO:0045893
Cytotrophoblast	negative regulation of DNA recombination	1	38	121	1	GO:0045910
Cytotrophoblast	negative regulation of growth	1	180	245	1	GO:0045926
Cytotrophoblast	positive regulation of growth	1	166	176	2	GO:0045927
Cytotrophoblast	positive regulation of muscle contraction	1	21	172	1	GO:0045933
Cytotrophoblast	negative regulation of nucleobase-containing compound metabolic process	1	1273	43	1	GO:0045934
Cytotrophoblast	positive regulation of nucleobase-containing compound metabolic process	1	1620	133	4	GO:0045935
Cytotrophoblast	positive regulation of protein kinase activity	1	288	230	3	GO:0045860
Cytotrophoblast	negative regulation of phosphate metabolic process	1	340	230	2	GO:0045936
Cytotrophoblast	positive regulation of angiogenesis	1	123	228	2	GO:0045766
Cytotrophoblast	positive regulation of adenylate cyclase activity	1	34	210	1	GO:0045762
Cytotrophoblast	negative regulation of cell differentiation	1	439	153	5	GO:0045596
Cytotrophoblast	positive regulation of cell differentiation	1	624	154	2	GO:0045597
Cytotrophoblast	regulation of epidermal cell differentiation	1	40	117	1	GO:0045604
Cytotrophoblast	negative regulation of epidermal cell differentiation	1	8	117	1	GO:0045605
Cytotrophoblast	regulation of keratinocyte differentiation	1	29	117	1	GO:0045616
Cytotrophoblast	negative regulation of keratinocyte differentiation	1	6	117	1	GO:0045617
Cytotrophoblast	regulation of myeloid cell differentiation	1	152	210	2	GO:0045637
Cytotrophoblast	negative regulation of myeloid cell differentiation	1	66	210	2	GO:0045638
Cytotrophoblast	positive regulation of myeloid cell differentiation	1	74	210	1	GO:0045639
Cytotrophoblast	regulation of macrophage differentiation	1	16	210	1	GO:0045649
Cytotrophoblast	regulation of angiogenesis	1	232	155	3	GO:0045765
Cytotrophoblast	positive regulation of macrophage differentiation	1	11	210	1	GO:0045651
Cytotrophoblast	positive regulation of osteoblast differentiation	1	46	154	2	GO:0045669
Cytotrophoblast	regulation of osteoclast differentiation	1	43	210	2	GO:0045670
Cytotrophoblast	negative regulation of osteoclast differentiation	1	21	210	2	GO:0045671
Cytotrophoblast	regulation of epidermis development	1	44	117	1	GO:0045682
Cytotrophoblast	negative regulation of epidermis development	1	8	117	1	GO:0045683
Cytotrophoblast	positive regulation of protein catabolic process	1	190	211	2	GO:0045732
Cytotrophoblast	negative regulation of DNA repair	1	34	121	1	GO:0045738
Cytotrophoblast	negative regulation of G protein-coupled receptor signaling pathway	1	38	210	1	GO:0045744
Cytotrophoblast	positive regulation of Notch signaling pathway	1	34	154	1	GO:0045747
Cytotrophoblast	regulation of adenylate cyclase activity	1	47	210	1	GO:0045761
Cytotrophoblast	regulation of osteoblast differentiation	1	86	154	2	GO:0045667
Cytotrophoblast	regulation of cell differentiation	1	1129	28	1	GO:0045595
Cytotrophoblast	positive regulation of phosphate metabolic process	1	722	230	4	GO:0045937
Cytotrophoblast	positive regulation of natural killer cell mediated cytotoxicity	1	23	41	1	GO:0045954
Cytotrophoblast	regulation of insulin receptor signaling pathway	1	44	153	2	GO:0046626
Cytotrophoblast	negative regulation of insulin receptor signaling pathway	1	26	114	1	GO:0046627
Cytotrophoblast	positive regulation of insulin receptor signaling pathway	1	13	153	1	GO:0046628
Cytotrophoblast	lymphocyte activation	1	617	8	1	GO:0046649
Cytotrophoblast	lymphocyte proliferation	1	207	230	1	GO:0046651
Cytotrophoblast	male sex differentiation	1	58	102	1	GO:0046661
Cytotrophoblast	acid secretion	1	17	171	1	GO:0046717
Cytotrophoblast	protein autophosphorylation	1	199	240	2	GO:0046777
Cytotrophoblast	bone remodeling	1	50	210	2	GO:0046849
Cytotrophoblast	regulation of bone remodeling	1	33	210	2	GO:0046850
Cytotrophoblast	xenobiotic export from cell	1	12	171	1	GO:0046618
Cytotrophoblast	negative regulation of bone remodeling	1	11	210	1	GO:0046851
Cytotrophoblast	regulation of hormone secretion	1	163	97	1	GO:0046883
Cytotrophoblast	secretion	1	638	9	1	GO:0046903
Cytotrophoblast	intracellular transport	1	1373	23	1	GO:0046907
Cytotrophoblast	cellular transition metal ion homeostasis	1	96	206	1	GO:0046916
Cytotrophoblast	carboxylic acid transport	1	192	203	3	GO:0046942
Cytotrophoblast	phosphatidylinositol-mediated signaling	1	152	112	1	GO:0048015
Cytotrophoblast	inositol lipid-mediated signaling	1	154	112	1	GO:0048017
Cytotrophoblast	regulation of mRNA splicing, via spliceosome	1	98	55	1	GO:0048024
Cytotrophoblast	regulation of synaptic plasticity	1	122	97	1	GO:0048167
Cytotrophoblast	Golgi vesicle transport	1	291	153	1	GO:0048193
Cytotrophoblast	hormone secretion	1	183	97	1	GO:0046879
Cytotrophoblast	positive regulation of transcription by RNA polymerase II	1	952	154	5	GO:0045944
Cytotrophoblast	regulation of mitotic centrosome separation	1	9	240	1	GO:0046602
Cytotrophoblast	regulation of Ras protein signal transduction	1	139	70	1	GO:0046578
Cytotrophoblast	positive regulation of smooth muscle contraction	1	10	172	1	GO:0045987
Cytotrophoblast	pigment biosynthetic process	1	44	206	1	GO:0046148
Cytotrophoblast	nitric oxide metabolic process	1	58	177	2	GO:0046209
Cytotrophoblast	regulation of fatty acid oxidation	1	26	171	1	GO:0046320
Cytotrophoblast	phosphatidylethanolamine metabolic process	1	28	134	1	GO:0046337
Cytotrophoblast	monosaccharide catabolic process	1	31	142	1	GO:0046365
Cytotrophoblast	carboxylic acid biosynthetic process	1	251	9	1	GO:0046394
Cytotrophoblast	carboxylic acid catabolic process	1	204	218	2	GO:0046395
Cytotrophoblast	regulation of receptor signaling pathway via JAK-STAT	1	85	230	2	GO:0046425
Cytotrophoblast	positive regulation of receptor signaling pathway via JAK-STAT	1	42	176	1	GO:0046427
Cytotrophoblast	positive regulation of Ras protein signal transduction	1	56	205	2	GO:0046579
Cytotrophoblast	icosanoid biosynthetic process	1	49	116	1	GO:0046456
Cytotrophoblast	neutral lipid catabolic process	1	35	153	1	GO:0046461
Cytotrophoblast	acylglycerol catabolic process	1	35	153	1	GO:0046464
Cytotrophoblast	membrane lipid biosynthetic process	1	137	9	1	GO:0046467
Cytotrophoblast	phosphatidylcholine metabolic process	1	63	134	1	GO:0046470
Cytotrophoblast	heterocycle metabolic process	1	5186	28	4	GO:0046483
Cytotrophoblast	glycerolipid metabolic process	1	344	153	2	GO:0046486
Cytotrophoblast	nicotinamide nucleotide metabolic process	1	66	116	1	GO:0046496
Cytotrophoblast	glycerolipid catabolic process	1	60	153	1	GO:0046503
Cytotrophoblast	ceramide biosynthetic process	1	62	9	1	GO:0046513
Cytotrophoblast	development of primary male sexual characteristics	1	53	102	1	GO:0046546
Cytotrophoblast	prostanoid biosynthetic process	1	23	116	1	GO:0046457
Cytotrophoblast	bone resorption	1	34	210	1	GO:0045453
Cytotrophoblast	endothelial cell differentiation	1	81	208	1	GO:0045446
Cytotrophoblast	positive regulation of nitric oxide biosynthetic process	1	29	177	1	GO:0045429
Cytotrophoblast	regulation of blood vessel endothelial cell migration	1	80	155	1	GO:0043535
Cytotrophoblast	positive regulation of blood vessel endothelial cell migration	1	47	155	1	GO:0043536
Cytotrophoblast	endothelial cell migration	1	194	210	2	GO:0043542
Cytotrophoblast	positive regulation of GTPase activity	1	237	69	1	GO:0043547
Cytotrophoblast	regulation of kinase activity	1	599	230	4	GO:0043549
Cytotrophoblast	skin development	1	162	9	1	GO:0043588
Cytotrophoblast	cellular amide metabolic process	1	999	9	1	GO:0043603
Cytotrophoblast	amide biosynthetic process	1	732	9	1	GO:0043604
Cytotrophoblast	regulation of transcription from RNA polymerase II promoter in response to stress	1	43	100	1	GO:0043618
Cytotrophoblast	regulation of DNA-templated transcription in response to stress	1	49	100	1	GO:0043620
Cytotrophoblast	blood vessel endothelial cell migration	1	99	155	1	GO:0043534
Cytotrophoblast	dicarboxylic acid metabolic process	1	75	218	1	GO:0043648
Cytotrophoblast	regulation of phosphoprotein phosphatase activity	1	50	230	2	GO:0043666
Cytotrophoblast	regulation of biological process involved in symbiotic interaction	1	55	118	1	GO:0043903
Cytotrophoblast	ossification involved in bone maturation	1	14	118	1	GO:0043931
Cytotrophoblast	protein-containing complex organization	1	1533	62	5	GO:0043933
Cytotrophoblast	single-species biofilm formation	1	2	118	1	GO:0044010
Cytotrophoblast	regulation of DNA methylation	1	11	117	1	GO:0044030
Cytotrophoblast	regulation of system process	1	392	245	2	GO:0044057
Cytotrophoblast	regulation of anion transport	1	48	171	1	GO:0044070
Cytotrophoblast	cellular component biogenesis	1	2755	23	1	GO:0044085
Cytotrophoblast	regulation of cellular component biogenesis	1	774	155	2	GO:0044087
Cytotrophoblast	linoleic acid metabolic process	1	20	9	1	GO:0043651
Cytotrophoblast	positive regulation of cellular component biogenesis	1	416	155	1	GO:0044089
Cytotrophoblast	positive regulation of neuron apoptotic process	1	25	211	1	GO:0043525
Cytotrophoblast	regulation of RNA splicing	1	171	55	1	GO:0043484
Cytotrophoblast	negative regulation of cysteine-type endopeptidase activity involved in apoptotic process	1	52	183	1	GO:0043154
Cytotrophoblast	macromolecule metabolic process	1	8082	9	1	GO:0043170
Cytotrophoblast	response to external biotic stimulus	1	1062	11	2	GO:0043207
Cytotrophoblast	regulation of protein-containing complex assembly	1	332	229	2	GO:0043254
Cytotrophoblast	regulation of ion transport	1	458	211	5	GO:0043269
Cytotrophoblast	positive regulation of ion transport	1	199	171	1	GO:0043270
Cytotrophoblast	negative regulation of ion transport	1	111	211	2	GO:0043271
Cytotrophoblast	regulation of cysteine-type endopeptidase activity involved in apoptotic process	1	163	183	1	GO:0043281
Cytotrophoblast	apical junction assembly	1	68	208	3	GO:0043297
Cytotrophoblast	regulation of protein binding	1	143	211	2	GO:0043393
Cytotrophoblast	regulation of neuron apoptotic process	1	113	211	1	GO:0043523
Cytotrophoblast	regulation of MAP kinase activity	1	149	153	1	GO:0043405
Cytotrophoblast	regulation of MAPK cascade	1	534	9	1	GO:0043408
Cytotrophoblast	negative regulation of MAPK cascade	1	137	230	2	GO:0043409
Cytotrophoblast	positive regulation of MAPK cascade	1	376	9	1	GO:0043410
Cytotrophoblast	macromolecule modification	1	3198	9	1	GO:0043412
Cytotrophoblast	macromolecule glycosylation	1	182	142	1	GO:0043413
Cytotrophoblast	macromolecule methylation	1	273	117	1	GO:0043414
Cytotrophoblast	negative regulation of DNA-binding transcription factor activity	1	156	116	1	GO:0043433
Cytotrophoblast	response to peptide hormone	1	233	211	5	GO:0043434
Cytotrophoblast	oxoacid metabolic process	1	796	9	1	GO:0043436
Cytotrophoblast	regulation of ATP-dependent activity	1	64	118	1	GO:0043462
Cytotrophoblast	negative regulation of MAP kinase activity	1	52	153	1	GO:0043407
Cytotrophoblast	negative regulation of molecular function	1	758	230	7	GO:0044092
Cytotrophoblast	positive regulation of molecular function	1	1305	118	3	GO:0044093
Cytotrophoblast	cellular metabolic process	1	8653	4	1	GO:0044237
Cytotrophoblast	plasma membrane raft localization	1	2	230	1	GO:0044856
Cytotrophoblast	negative regulation of nitric oxide biosynthetic process	1	10	116	1	GO:0045019
Cytotrophoblast	G0 to G1 transition	1	36	126	1	GO:0045023
Cytotrophoblast	protein retention in Golgi apparatus	1	5	153	1	GO:0045053
Cytotrophoblast	regulated exocytosis	1	162	97	1	GO:0045055
Cytotrophoblast	regulation of viral genome replication	1	82	118	1	GO:0045069
Cytotrophoblast	negative regulation of viral genome replication	1	55	118	1	GO:0045071
Cytotrophoblast	innate immune response	1	641	8	1	GO:0045087
Cytotrophoblast	regulation of innate immune response	1	199	41	1	GO:0045088
Cytotrophoblast	positive regulation of innate immune response	1	122	41	1	GO:0045089
Cytotrophoblast	plasma membrane raft distribution	1	2	230	1	GO:0044855
Cytotrophoblast	regulation of bone resorption	1	26	210	1	GO:0045124
Cytotrophoblast	development of primary sexual characteristics	1	87	102	1	GO:0045137
Cytotrophoblast	homologous chromosome segregation	1	43	247	1	GO:0045143
Cytotrophoblast	cell fate commitment	1	162	245	2	GO:0045165
Cytotrophoblast	apical protein localization	1	10	71	1	GO:0045176
Cytotrophoblast	establishment of protein localization	1	1131	97	1	GO:0045184
Cytotrophoblast	maintenance of protein location	1	88	153	1	GO:0045185
Cytotrophoblast	cell-cell junction organization	1	169	208	5	GO:0045216
Cytotrophoblast	external encapsulating structure organization	1	237	17	1	GO:0045229
Cytotrophoblast	leukocyte activation	1	746	8	1	GO:0045321
Cytotrophoblast	regulation of nitric oxide biosynthetic process	1	42	177	2	GO:0045428
Cytotrophoblast	meiotic chromosome segregation	1	70	247	1	GO:0045132
Cytotrophoblast	cell cycle G1/S phase transition	1	227	154	1	GO:0044843
Cytotrophoblast	late nucleophagy	1	8	191	1	GO:0044805
Cytotrophoblast	autophagy of nucleus	1	17	191	1	GO:0044804
Cytotrophoblast	primary metabolic process	1	8957	9	1	GO:0044238
Cytotrophoblast	cellular lipid catabolic process	1	193	171	2	GO:0044242
Cytotrophoblast	cellular catabolic process	1	1811	218	6	GO:0044248
Cytotrophoblast	cellular biosynthetic process	1	5059	4	1	GO:0044249
Cytotrophoblast	cellular lipid metabolic process	1	851	9	1	GO:0044255
Cytotrophoblast	cellular macromolecule metabolic process	1	2722	9	1	GO:0044260
Cytotrophoblast	cellular nitrogen compound biosynthetic process	1	4239	28	5	GO:0044271
Cytotrophoblast	small molecule metabolic process	1	1527	116	12	GO:0044281
Cytotrophoblast	small molecule catabolic process	1	302	218	3	GO:0044282
Cytotrophoblast	small molecule biosynthetic process	1	452	9	1	GO:0044283
Cytotrophoblast	fibroblast apoptotic process	1	10	154	1	GO:0044346
Cytotrophoblast	biological process involved in symbiotic interaction	1	216	118	1	GO:0044403
Cytotrophoblast	adhesion of symbiont to host	1	14	118	1	GO:0044406
Cytotrophoblast	single-species biofilm formation in or on host organism	1	2	118	1	GO:0044407
Cytotrophoblast	biological process involved in interspecies interaction between organisms	1	1185	11	2	GO:0044419
Cytotrophoblast	glial cell-derived neurotrophic factor production	1	3	153	1	GO:0044467
Cytotrophoblast	multi-organism reproductive process	1	86	239	4	GO:0044703
Cytotrophoblast	multi-multicellular organism process	1	90	239	4	GO:0044706
Cytotrophoblast	DNA methylation or demethylation	1	78	247	2	GO:0044728
Cytotrophoblast	cell cycle phase transition	1	481	154	1	GO:0044770
Cytotrophoblast	cilium organization	1	350	52	1	GO:0044782
Cytotrophoblast	modulation by host of viral process	1	35	118	1	GO:0044788
Cytotrophoblast	negative regulation by host of viral process	1	14	118	1	GO:0044793
Cytotrophoblast	male gamete generation	1	320	52	2	GO:0048232
Cytotrophoblast	lymphocyte chemotaxis	1	60	69	1	GO:0048247
Cytotrophoblast	regulation of receptor-mediated endocytosis	1	84	211	1	GO:0048259
Cytotrophoblast	positive regulation of receptor-mediated endocytosis	1	45	211	1	GO:0048260
Cytotrophoblast	negative regulation of striated muscle cell differentiation	1	18	28	1	GO:0051154
Cytotrophoblast	regulation of nitrogen compound metabolic process	1	4956	15	1	GO:0051171
Cytotrophoblast	negative regulation of nitrogen compound metabolic process	1	1927	43	1	GO:0051172
Cytotrophoblast	positive regulation of nitrogen compound metabolic process	1	2565	43	1	GO:0051173
Cytotrophoblast	regulation of phosphorus metabolic process	1	1126	176	4	GO:0051174
Cytotrophoblast	localization	1	4343	9	3	GO:0051179
Cytotrophoblast	vitamin transport	1	42	249	1	GO:0051180
Cytotrophoblast	sequestering of calcium ion	1	99	236	2	GO:0051208
Cytotrophoblast	release of sequestered calcium ion into cytosol	1	94	236	2	GO:0051209
Cytotrophoblast	positive regulation of protein transport	1	230	153	1	GO:0051222
Cytotrophoblast	regulation of striated muscle cell differentiation	1	50	28	1	GO:0051153
Cytotrophoblast	regulation of protein transport	1	383	153	2	GO:0051223
Cytotrophoblast	establishment of localization	1	3775	9	3	GO:0051234
Cytotrophoblast	maintenance of location	1	275	236	3	GO:0051235
Cytotrophoblast	regulation of multicellular organismal process	1	2117	9	1	GO:0051239
Cytotrophoblast	positive regulation of multicellular organismal process	1	1137	9	1	GO:0051240
Cytotrophoblast	negative regulation of multicellular organismal process	1	755	230	11	GO:0051241
Cytotrophoblast	regulation of protein metabolic process	1	2072	43	1	GO:0051246
Cytotrophoblast	positive regulation of protein metabolic process	1	1264	43	1	GO:0051247
Cytotrophoblast	negative regulation of protein metabolic process	1	800	183	4	GO:0051248
Cytotrophoblast	regulation of lymphocyte activation	1	439	8	1	GO:0051249
Cytotrophoblast	positive regulation of lymphocyte activation	1	319	8	1	GO:0051251
Cytotrophoblast	spindle assembly	1	110	240	1	GO:0051225
Cytotrophoblast	regulation of RNA metabolic process	1	3361	28	3	GO:0051252
Cytotrophoblast	negative regulation of smooth muscle cell differentiation	1	12	126	1	GO:0051151
Cytotrophoblast	negative regulation of muscle cell differentiation	1	35	126	2	GO:0051148
Cytotrophoblast	positive regulation of transport	1	709	9	1	GO:0051050
Cytotrophoblast	negative regulation of transport	1	328	211	2	GO:0051051
Cytotrophoblast	regulation of DNA metabolic process	1	474	121	2	GO:0051052
Cytotrophoblast	negative regulation of DNA metabolic process	1	130	121	1	GO:0051053
Cytotrophoblast	positive regulation of DNA metabolic process	1	260	117	1	GO:0051054
Cytotrophoblast	regulation of small GTPase mediated signal transduction	1	238	205	3	GO:0051056
Cytotrophoblast	positive regulation of small GTPase mediated signal transduction	1	60	205	2	GO:0051057
Cytotrophoblast	regulation of DNA-binding transcription factor activity	1	394	118	2	GO:0051090
Cytotrophoblast	positive regulation of DNA-binding transcription factor activity	1	243	118	1	GO:0051091
Cytotrophoblast	positive regulation of NF-kappaB transcription factor activity	1	148	118	1	GO:0051092
Cytotrophoblast	regulation of smooth muscle cell differentiation	1	22	126	1	GO:0051150
Cytotrophoblast	negative regulation of developmental process	1	619	155	7	GO:0051093
Cytotrophoblast	regulation of binding	1	266	211	2	GO:0051098
Cytotrophoblast	negative regulation of binding	1	124	211	2	GO:0051100
Cytotrophoblast	hepoxilin metabolic process	1	9	9	1	GO:0051121
Cytotrophoblast	hepoxilin biosynthetic process	1	9	9	1	GO:0051122
Cytotrophoblast	regulation of cellular component organization	1	1929	155	3	GO:0051128
Cytotrophoblast	negative regulation of cellular component organization	1	566	229	3	GO:0051129
Cytotrophoblast	positive regulation of cellular component organization	1	844	240	3	GO:0051130
Cytotrophoblast	smooth muscle cell differentiation	1	37	126	1	GO:0051145
Cytotrophoblast	striated muscle cell differentiation	1	170	28	1	GO:0051146
Cytotrophoblast	regulation of muscle cell differentiation	1	91	28	1	GO:0051147
Cytotrophoblast	positive regulation of developmental process	1	967	154	4	GO:0051094
Cytotrophoblast	negative regulation of RNA metabolic process	1	1157	43	1	GO:0051253
Cytotrophoblast	positive regulation of RNA metabolic process	1	1433	133	4	GO:0051254
Cytotrophoblast	chromosome organization	1	522	247	2	GO:0051276
Cytotrophoblast	defense response to virus	1	224	230	1	GO:0051607
Cytotrophoblast	organelle localization	1	476	71	1	GO:0051640
Cytotrophoblast	cellular localization	1	2721	23	1	GO:0051641
Cytotrophoblast	establishment of localization in cell	1	1698	23	1	GO:0051649
Cytotrophoblast	maintenance of location in cell	1	179	236	3	GO:0051651
Cytotrophoblast	spindle localization	1	49	71	1	GO:0051653
Cytotrophoblast	establishment of organelle localization	1	366	71	1	GO:0051656
Cytotrophoblast	membrane raft localization	1	7	230	1	GO:0051665
Cytotrophoblast	localization within membrane	1	570	153	1	GO:0051668
Cytotrophoblast	membrane disruption in another organism	1	13	118	1	GO:0051673
Cytotrophoblast	detection of stimulus	1	200	156	1	GO:0051606
Cytotrophoblast	biological process involved in interaction with host	1	131	118	1	GO:0051701
Cytotrophoblast	biological process involved in intraspecies interaction between organisms	1	32	118	1	GO:0051703
Cytotrophoblast	response to other organism	1	1062	11	2	GO:0051707
Cytotrophoblast	cellular response to stimulus	1	5982	9	2	GO:0051716
Cytotrophoblast	regulation of cell cycle	1	927	154	2	GO:0051726
Cytotrophoblast	regulation of nuclear division	1	120	240	1	GO:0051783
Cytotrophoblast	modulation by host of symbiont process	1	72	118	1	GO:0051851
Cytotrophoblast	regulation of calcium ion transport	1	187	210	1	GO:0051924
Cytotrophoblast	negative regulation of calcium ion transport	1	51	210	1	GO:0051926
Cytotrophoblast	catecholamine transport	1	50	97	1	GO:0051937
Cytotrophoblast	regulation of amine transport	1	56	97	1	GO:0051952
Cytotrophoblast	biological process involved in interaction with symbiont	1	98	118	1	GO:0051702
Cytotrophoblast	protein maturation	1	282	236	5	GO:0051604
Cytotrophoblast	response to calcium ion	1	111	97	1	GO:0051592
Cytotrophoblast	positive regulation of stress fiber assembly	1	45	155	1	GO:0051496
Cytotrophoblast	regulation of sequestering of calcium ion	1	96	236	2	GO:0051282
Cytotrophoblast	negative regulation of sequestering of calcium ion	1	95	236	2	GO:0051283
Cytotrophoblast	establishment of spindle localization	1	47	71	1	GO:0051293
Cytotrophoblast	establishment of spindle orientation	1	34	71	1	GO:0051294
Cytotrophoblast	centrosome separation	1	14	240	1	GO:0051299
Cytotrophoblast	cell division	1	265	71	1	GO:0051301
Cytotrophoblast	regulation of cell division	1	133	154	2	GO:0051302
Cytotrophoblast	meiotic cell cycle	1	202	247	1	GO:0051321
Cytotrophoblast	regulation of hydrolase activity	1	765	230	8	GO:0051336
Cytotrophoblast	regulation of transferase activity	1	718	240	6	GO:0051338
Cytotrophoblast	regulation of lyase activity	1	60	210	1	GO:0051339
Cytotrophoblast	positive regulation of hydrolase activity	1	494	69	1	GO:0051345
Cytotrophoblast	negative regulation of hydrolase activity	1	211	183	4	GO:0051346
Cytotrophoblast	positive regulation of transferase activity	1	447	240	6	GO:0051347
Cytotrophoblast	negative regulation of transferase activity	1	222	230	2	GO:0051348
Cytotrophoblast	positive regulation of lyase activity	1	43	210	1	GO:0051349
Cytotrophoblast	neuron apoptotic process	1	129	211	1	GO:0051402
Cytotrophoblast	regulation of cytosolic calcium ion concentration	1	39	210	1	GO:0051480
Cytotrophoblast	negative regulation of cytosolic calcium ion concentration	1	11	210	1	GO:0051481
Cytotrophoblast	positive regulation of cytosolic calcium ion concentration involved in phospholipase C-activating G protein-coupled signaling pathway	1	28	210	3	GO:0051482
Cytotrophoblast	regulation of stress fiber assembly	1	77	155	1	GO:0051492
Cytotrophoblast	regulation of cytoskeleton organization	1	450	155	1	GO:0051493
Cytotrophoblast	positive regulation of cytoskeleton organization	1	168	155	1	GO:0051495
Cytotrophoblast	regulation of transport	1	1327	9	1	GO:0051049
Cytotrophoblast	positive regulation of protein localization	1	369	153	1	GO:1903829
Cytotrophoblast	positive regulation of secretion	1	211	9	1	GO:0051047
Cytotrophoblast	actin filament bundle assembly	1	133	155	1	GO:0051017
Cytotrophoblast	skeletal system morphogenesis	1	89	191	2	GO:0048705
Cytotrophoblast	tissue morphogenesis	1	348	117	1	GO:0048729
Cytotrophoblast	system development	1	2976	28	2	GO:0048731
Cytotrophoblast	gland development	1	140	211	1	GO:0048732
Cytotrophoblast	cardiac muscle tissue development	1	138	245	1	GO:0048738
Cytotrophoblast	tissue remodeling	1	88	210	2	GO:0048771
Cytotrophoblast	calcium ion-regulated exocytosis of neurotransmitter	1	13	97	1	GO:0048791
Cytotrophoblast	animal organ maturation	1	18	118	1	GO:0048799
Cytotrophoblast	neuron projection morphogenesis	1	441	125	1	GO:0048812
Cytotrophoblast	erythrocyte development	1	12	206	1	GO:0048821
Cytotrophoblast	generation of neurons	1	969	28	1	GO:0048699
Cytotrophoblast	anatomical structure development	1	4152	30	5	GO:0048856
Cytotrophoblast	stem cell differentiation	1	155	230	2	GO:0048863
Cytotrophoblast	stem cell development	1	54	230	1	GO:0048864
Cytotrophoblast	cellular developmental process	1	2879	30	3	GO:0048869
Cytotrophoblast	cell motility	1	1362	69	3	GO:0048870
Cytotrophoblast	multicellular organismal homeostasis	1	396	9	1	GO:0048871
Cytotrophoblast	homeostasis of number of cells	1	130	206	1	GO:0048872
Cytotrophoblast	chemical homeostasis	1	769	9	1	GO:0048878
Cytotrophoblast	sensory system development	1	213	24	1	GO:0048880
Cytotrophoblast	catecholamine secretion	1	37	97	1	GO:0050432
Cytotrophoblast	regulation of catecholamine secretion	1	37	97	1	GO:0050433
Cytotrophoblast	cell projection morphogenesis	1	459	125	1	GO:0048858
Cytotrophoblast	amyloid-beta metabolic process	1	49	153	1	GO:0050435
Cytotrophoblast	cell morphogenesis involved in neuron differentiation	1	381	125	1	GO:0048667
Cytotrophoblast	anatomical structure formation involved in morphogenesis	1	751	155	6	GO:0048646
Cytotrophoblast	negative regulation of receptor-mediated endocytosis	1	26	211	1	GO:0048261
Cytotrophoblast	clathrin coat assembly	1	15	23	1	GO:0048268
Cytotrophoblast	organelle fusion	1	132	97	1	GO:0048284
Cytotrophoblast	organelle fission	1	458	247	2	GO:0048285
Cytotrophoblast	cell development	1	1355	43	1	GO:0048468
Cytotrophoblast	animal organ development	1	2176	24	3	GO:0048513
Cytotrophoblast	blood vessel morphogenesis	1	439	155	3	GO:0048514
Cytotrophoblast	spermatid differentiation	1	122	43	1	GO:0048515
Cytotrophoblast	positive regulation of biological process	1	5294	9	2	GO:0048518
Cytotrophoblast	negative regulation of biological process	1	4381	14	1	GO:0048519
Cytotrophoblast	neuron development	1	729	125	1	GO:0048666
Cytotrophoblast	positive regulation of cellular process	1	4704	9	2	GO:0048522
Cytotrophoblast	negative regulation of viral process	1	88	118	1	GO:0048525
Cytotrophoblast	hematopoietic or lymphoid organ development	1	617	236	5	GO:0048534
Cytotrophoblast	bone marrow development	1	5	230	1	GO:0048539
Cytotrophoblast	regulation of response to stimulus	1	3327	9	2	GO:0048583
Cytotrophoblast	positive regulation of response to stimulus	1	1871	9	2	GO:0048584
Cytotrophoblast	negative regulation of response to stimulus	1	1287	121	4	GO:0048585
Cytotrophoblast	embryonic morphogenesis	1	308	133	2	GO:0048598
Cytotrophoblast	reproductive structure development	1	109	102	1	GO:0048608
Cytotrophoblast	multicellular organismal reproductive process	1	417	52	2	GO:0048609
Cytotrophoblast	muscle organ morphogenesis	1	47	245	1	GO:0048644
Cytotrophoblast	negative regulation of cellular process	1	3896	28	1	GO:0048523
Cytotrophoblast	regulation of lymphocyte proliferation	1	169	230	1	GO:0050670
Cytotrophoblast	positive regulation of lymphocyte proliferation	1	105	230	1	GO:0050671
Cytotrophoblast	epithelial cell proliferation	1	267	210	1	GO:0050673
Cytotrophoblast	defense response to fungus	1	38	118	1	GO:0050832
Cytotrophoblast	antigen receptor-mediated signaling pathway	1	222	8	1	GO:0050851
Cytotrophoblast	T cell receptor signaling pathway	1	111	230	2	GO:0050852
Cytotrophoblast	B cell receptor signaling pathway	1	121	8	1	GO:0050853
Cytotrophoblast	regulation of antigen receptor-mediated signaling pathway	1	51	230	1	GO:0050854
Cytotrophoblast	positive regulation of antigen receptor-mediated signaling pathway	1	21	230	1	GO:0050857
Cytotrophoblast	regulation of T cell activation	1	282	230	1	GO:0050863
Cytotrophoblast	regulation of B cell activation	1	162	8	1	GO:0050864
Cytotrophoblast	regulation of cell activation	1	552	8	1	GO:0050865
Cytotrophoblast	negative regulation of cell activation	1	148	230	1	GO:0050866
Cytotrophoblast	defense response to Gram-positive bacterium	1	89	29	1	GO:0050830
Cytotrophoblast	positive regulation of cell activation	1	368	8	1	GO:0050867
Cytotrophoblast	positive regulation of B cell activation	1	126	8	1	GO:0050871
Cytotrophoblast	nervous system process	1	755	24	1	GO:0050877
Cytotrophoblast	regulation of body fluid levels	1	269	9	1	GO:0050878
Cytotrophoblast	multicellular organismal water homeostasis	1	46	9	1	GO:0050891
Cytotrophoblast	response to stimulus	1	7117	11	3	GO:0050896
Cytotrophoblast	leukocyte migration	1	308	69	1	GO:0050900
Cytotrophoblast	sensory perception of light stimulus	1	138	24	1	GO:0050953
Cytotrophoblast	sensory perception of mechanical stimulus	1	106	208	1	GO:0050954
Cytotrophoblast	regulation of lipid catabolic process	1	47	171	2	GO:0050994
Cytotrophoblast	negative regulation of lipid catabolic process	1	19	153	1	GO:0050995
Cytotrophoblast	positive regulation of T cell activation	1	193	230	1	GO:0050870
Cytotrophoblast	defense response to Gram-negative bacterium	1	81	118	1	GO:0050829
Cytotrophoblast	coagulation	1	182	236	3	GO:0050817
Cytotrophoblast	positive regulation of synaptic transmission	1	89	172	2	GO:0050806
Cytotrophoblast	regulation of mRNA processing	1	127	55	1	GO:0050684
Cytotrophoblast	regulation of protein secretion	1	182	97	1	GO:0050708
Cytotrophoblast	regulation of inflammatory response	1	266	116	3	GO:0050727
Cytotrophoblast	negative regulation of inflammatory response	1	102	230	2	GO:0050728
Cytotrophoblast	positive regulation of inflammatory response	1	115	100	1	GO:0050729
Cytotrophoblast	regulation of peptidyl-tyrosine phosphorylation	1	197	230	2	GO:0050730
Cytotrophoblast	positive regulation of peptidyl-tyrosine phosphorylation	1	144	230	2	GO:0050731
Cytotrophoblast	negative regulation of peptidyl-tyrosine phosphorylation	1	45	230	1	GO:0050732
Cytotrophoblast	regulation of phagocytosis	1	84	230	3	GO:0050764
Cytotrophoblast	positive regulation of phagocytosis	1	61	230	2	GO:0050766
Cytotrophoblast	regulation of neurogenesis	1	208	153	1	GO:0050767
Cytotrophoblast	negative regulation of neurogenesis	1	80	153	1	GO:0050768
Cytotrophoblast	regulation of immune response	1	755	8	1	GO:0050776
Cytotrophoblast	negative regulation of immune response	1	132	230	1	GO:0050777
Cytotrophoblast	positive regulation of immune response	1	503	8	1	GO:0050778
Cytotrophoblast	regulation of biological process	1	10085	9	2	GO:0050789
Cytotrophoblast	regulation of catalytic activity	1	1498	240	12	GO:0050790
Cytotrophoblast	regulation of viral process	1	153	118	1	GO:0050792
Cytotrophoblast	regulation of developmental process	1	1810	28	1	GO:0050793
Cytotrophoblast	regulation of cellular process	1	9523	9	2	GO:0050794
Cytotrophoblast	regulation of insulin secretion	1	100	97	1	GO:0050796
Cytotrophoblast	ion homeostasis	1	484	236	4	GO:0050801
Cytotrophoblast	modulation of chemical synaptic transmission	1	252	172	3	GO:0050804
Cytotrophoblast	regulation of secretion	1	435	9	1	GO:0051046
Cytotrophoblast	stress fiber assembly	1	89	155	1	GO:0043149
Cytotrophoblast	regulation of viral life cycle	1	133	118	1	GO:1903900
Cytotrophoblast	negative regulation of microglial cell activation	1	8	230	1	GO:1903979
Cytotrophoblast	regulation of low-density lipoprotein particle receptor binding	1	2	211	1	GO:1905595
Cytotrophoblast	negative regulation of low-density lipoprotein particle receptor binding	1	1	211	1	GO:1905596
Cytotrophoblast	negative regulation of low-density lipoprotein receptor activity	1	5	211	1	GO:1905598
Cytotrophoblast	regulation of receptor-mediated endocytosis involved in cholesterol transport	1	4	211	1	GO:1905600
Cytotrophoblast	negative regulation of receptor-mediated endocytosis involved in cholesterol transport	1	2	211	1	GO:1905601
Cytotrophoblast	regulation of protein localization to endosome	1	10	153	1	GO:1905666
Cytotrophoblast	positive regulation of protein localization to endosome	1	9	153	1	GO:1905668
Cytotrophoblast	regulation of lipid localization	1	132	211	1	GO:1905952
Cytotrophoblast	negative regulation of lipid localization	1	40	211	1	GO:1905953
Cytotrophoblast	neutrophil migration	1	108	69	1	GO:1990266
Cytotrophoblast	positive regulation of Fc-gamma receptor signaling pathway involved in phagocytosis	1	3	230	1	GO:1905451
Cytotrophoblast	calcitonin gene-related peptide receptor signaling pathway	1	3	210	1	GO:1990408
Cytotrophoblast	response to lectin	1	20	41	1	GO:1990840
Cytotrophoblast	adaptive thermogenesis	1	156	153	1	GO:1990845
Cytotrophoblast	cellular response to lectin	1	20	41	1	GO:1990858
Cytotrophoblast	response to chemokine	1	75	69	1	GO:1990868
Cytotrophoblast	cellular response to chemokine	1	75	69	1	GO:1990869
Cytotrophoblast	short-term synaptic potentiation	1	2	97	1	GO:1990926
Cytotrophoblast	calcium ion regulated lysosome exocytosis	1	3	97	1	GO:1990927
Cytotrophoblast	regulation of multicellular organismal development	1	981	155	8	GO:2000026
Cytotrophoblast	negative regulation of double-strand break repair via homologous recombination	1	18	121	1	GO:2000042
Cytotrophoblast	regulation of cysteine-type endopeptidase activity	1	190	216	3	GO:2000116
Cytotrophoblast	positive regulation of transcription from RNA polymerase II promoter in response to endoplasmic reticulum stress	1	12	100	1	GO:1990440
Cytotrophoblast	negative regulation of cysteine-type endopeptidase activity	1	60	183	2	GO:2000117
Cytotrophoblast	regulation of Fc-gamma receptor signaling pathway involved in phagocytosis	1	5	230	1	GO:1905449
Cytotrophoblast	regulation of aspartic-type peptidase activity	1	11	153	1	GO:1905245
Cytotrophoblast	positive regulation of vasculature development	1	123	228	2	GO:1904018
Cytotrophoblast	regulation of cation transmembrane transport	1	291	211	2	GO:1904062
Cytotrophoblast	negative regulation of cation transmembrane transport	1	75	211	2	GO:1904063
Cytotrophoblast	DN2 thymocyte differentiation	1	2	230	1	GO:1904155
Cytotrophoblast	regulation of adipose tissue development	1	9	153	1	GO:1904177
Cytotrophoblast	positive regulation of adipose tissue development	1	6	153	1	GO:1904179
Cytotrophoblast	regulation of bile acid metabolic process	1	12	171	1	GO:1904251
Cytotrophoblast	regulation of telomere capping	1	25	240	1	GO:1904353
Cytotrophoblast	positive regulation of telomere capping	1	17	240	1	GO:1904355
Cytotrophoblast	regulation of telomere maintenance via telomere lengthening	1	62	240	1	GO:1904356
Cytotrophoblast	negative regulation of aspartic-type peptidase activity	1	3	153	1	GO:1905246
Cytotrophoblast	positive regulation of telomere maintenance via telomere lengthening	1	36	240	1	GO:1904358
Cytotrophoblast	positive regulation of nitric oxide metabolic process	1	30	177	1	GO:1904407
Cytotrophoblast	regulation of metalloendopeptidase activity	1	6	153	1	GO:1904683
Cytotrophoblast	negative regulation of metalloendopeptidase activity	1	4	153	1	GO:1904684
Cytotrophoblast	regulation of receptor signaling pathway via STAT	1	91	230	2	GO:1904892
Cytotrophoblast	positive regulation of receptor signaling pathway via STAT	1	45	176	1	GO:1904894
Cytotrophoblast	positive regulation of establishment of protein localization	1	246	153	1	GO:1904951
Cytotrophoblast	autophagosome organization	1	103	191	1	GO:1905037
Cytotrophoblast	regulation of metallopeptidase activity	1	13	153	1	GO:1905048
Cytotrophoblast	negative regulation of metallopeptidase activity	1	7	153	1	GO:1905049
Cytotrophoblast	cell surface receptor signaling pathway involved in cell-cell signaling	1	388	229	1	GO:1905114
Cytotrophoblast	negative regulation of nitric oxide metabolic process	1	10	116	1	GO:1904406
Cytotrophoblast	regulation of cell motility	1	818	155	2	GO:2000145
Cytotrophoblast	positive regulation of cell motility	1	463	155	1	GO:2000147
Cytotrophoblast	negative regulation of blood vessel morphogenesis	1	91	155	2	GO:2000181
Cytotrophoblast	negative regulation of osteoclast development	1	3	118	1	GO:2001205
Cytotrophoblast	positive regulation of chromosome organization	1	93	240	1	GO:2001252
Cytotrophoblast	regulation of osteoclast development	1	6	118	1	GO:2001204
Cytotrophoblast	regulation of RNA biosynthetic process	1	3071	28	3	GO:2001141
Cytotrophoblast	positive regulation of endocytic recycling	1	8	153	1	GO:2001137
Cytotrophoblast	regulation of endocytic recycling	1	15	153	1	GO:2001135
Cytotrophoblast	regulation of reproductive process	1	125	14	1	GO:2000241
Cytotrophoblast	negative regulation of reproductive process	1	39	14	1	GO:2000242
Cytotrophoblast	regulation of fibroblast apoptotic process	1	9	154	1	GO:2000269
Cytotrophoblast	positive regulation of fibroblast apoptotic process	1	7	154	1	GO:2000271
Cytotrophoblast	regulation of DNA biosynthetic process	1	109	240	2	GO:2000278
Cytotrophoblast	regulation of tumor necrosis factor (ligand) superfamily member 11 production	1	3	118	1	GO:2000307
Cytotrophoblast	negative regulation of tumor necrosis factor (ligand) superfamily member 11 production	1	1	118	1	GO:2000308
Cytotrophoblast	regulation of hematopoietic stem cell migration	1	2	230	1	GO:2000471
Cytotrophoblast	positive regulation of hematopoietic stem cell migration	1	2	230	1	GO:2000473
Cytotrophoblast	positive regulation of DNA biosynthetic process	1	66	240	2	GO:2000573
Cytotrophoblast	regulation of receptor catabolic process	1	10	211	1	GO:2000644
Cytotrophoblast	positive regulation of receptor catabolic process	1	7	211	1	GO:2000646
Cytotrophoblast	positive regulation of stem cell proliferation	1	17	230	2	GO:2000648
Cytotrophoblast	regulation of sodium ion transmembrane transporter activity	1	43	211	1	GO:2000649
Cytotrophoblast	negative regulation of sodium ion transmembrane transporter activity	1	11	211	1	GO:2000650
Cytotrophoblast	regulation of cellular senescence	1	39	154	1	GO:2000772
Cytotrophoblast	negative regulation of cellular senescence	1	21	154	1	GO:2000773
Cytotrophoblast	regulation of double-strand break repair	1	132	247	2	GO:2000779
Cytotrophoblast	negative regulation of double-strand break repair	1	32	121	1	GO:2000780
Cytotrophoblast	regulation of response to DNA damage stimulus	1	284	121	1	GO:2001020
Cytotrophoblast	negative regulation of response to DNA damage stimulus	1	74	121	1	GO:2001021
Cytotrophoblast	positive regulation of cysteine-type endopeptidase activity	1	130	216	1	GO:2001056
Cytotrophoblast	reactive nitrogen species metabolic process	1	59	177	2	GO:2001057
Cytotrophoblast	regulation of microglial cell activation	1	15	230	1	GO:1903978
Cytotrophoblast	positive regulation of I-kappaB kinase/NF-kappaB signaling	1	174	118	1	GO:0043123
Cytotrophoblast	negative regulation of vascular permeability	1	13	155	1	GO:0043116
Cytotrophoblast	response to reactive oxygen species	1	126	183	2	GO:0000302
Cytotrophoblast	RNA splicing, via transesterification reactions	1	285	55	1	GO:0000375
Cytotrophoblast	RNA splicing, via transesterification reactions with bulged adenosine as nucleophile	1	281	55	1	GO:0000377
Cytotrophoblast	alternative mRNA splicing, via spliceosome	1	74	55	1	GO:0000380
Cytotrophoblast	regulation of alternative mRNA splicing, via spliceosome	1	59	55	1	GO:0000381
Cytotrophoblast	mRNA splicing, via spliceosome	1	281	55	1	GO:0000398
Cytotrophoblast	autophagy of mitochondrion	1	78	191	1	GO:0000422
Cytotrophoblast	telomere maintenance	1	139	240	1	GO:0000723
Cytotrophoblast	double-strand break repair via homologous recombination	1	165	121	1	GO:0000724
Cytotrophoblast	recombinational repair	1	168	121	1	GO:0000725
Cytotrophoblast	nuclear division	1	415	247	2	GO:0000280
Cytotrophoblast	cell morphogenesis	1	718	135	3	GO:0000902
Cytotrophoblast	skeletal system development	1	289	236	5	GO:0001501
Cytotrophoblast	ossification	1	248	154	3	GO:0001503
Cytotrophoblast	regulation of neurotransmitter levels	1	143	4	1	GO:0001505
Cytotrophoblast	prostaglandin biosynthetic process	1	23	116	1	GO:0001516
Cytotrophoblast	angiogenesis	1	391	155	3	GO:0001525
Cytotrophoblast	cilium or flagellum-dependent cell motility	1	113	52	2	GO:0001539
Cytotrophoblast	regulation of cell growth	1	320	125	1	GO:0001558
Cytotrophoblast	blood vessel development	1	469	155	3	GO:0001568
Cytotrophoblast	microtubule bundle formation	1	104	52	1	GO:0001578
Cytotrophoblast	osteoblast differentiation	1	153	154	2	GO:0001649
Cytotrophoblast	cell morphogenesis involved in differentiation	1	495	125	2	GO:0000904
Cytotrophoblast	mitotic cell cycle	1	819	71	1	GO:0000278
Cytotrophoblast	microtubule cytoskeleton organization	1	567	71	2	GO:0000226
Cytotrophoblast	spliceosomal complex assembly	1	71	55	1	GO:0000245
Cytotrophoblast	reproduction	1	822	52	3	GO:0000003
Cytotrophoblast	single strand break repair	1	11	43	1	GO:0000012
Cytotrophoblast	regulation of DNA recombination	1	112	247	2	GO:0000018
Cytotrophoblast	transition metal ion transport	1	85	118	1	GO:0000041
Cytotrophoblast	autophagosome assembly	1	99	191	1	GO:0000045
Cytotrophoblast	establishment of mitotic spindle orientation	1	28	71	1	GO:0000132
Cytotrophoblast	MAPK cascade	1	599	9	1	GO:0000165
Cytotrophoblast	eye development	1	204	24	1	GO:0001654
Cytotrophoblast	urogenital system development	1	161	211	2	GO:0001655
Cytotrophoblast	ameboidal-type cell migration	1	333	210	2	GO:0001667
Cytotrophoblast	developmental process involved in reproduction	1	464	52	2	GO:0003006
Cytotrophoblast	heart morphogenesis	1	163	245	1	GO:0003007
Cytotrophoblast	system process	1	1358	24	1	GO:0003008
Cytotrophoblast	muscle system process	1	305	245	2	GO:0003012
Cytotrophoblast	circulatory system process	1	443	245	3	GO:0003013
Cytotrophoblast	renal system process	1	86	177	1	GO:0003014
Cytotrophoblast	heart process	1	193	245	1	GO:0003015
Cytotrophoblast	vascular process in circulatory system	1	187	210	2	GO:0003018
Cytotrophoblast	regulation of systemic arterial blood pressure	1	67	210	1	GO:0003073
Cytotrophoblast	endothelium development	1	98	208	1	GO:0003158
Cytotrophoblast	positive regulation of response to biotic stimulus	1	158	41	1	GO:0002833
Cytotrophoblast	cardiac chamber development	1	98	245	1	GO:0003205
Cytotrophoblast	cardiac ventricle morphogenesis	1	52	245	1	GO:0003208
Cytotrophoblast	ventricular cardiac muscle tissue development	1	39	245	1	GO:0003229
Cytotrophoblast	cardiac ventricle development	1	74	245	1	GO:0003231
Cytotrophoblast	cilium movement	1	146	52	2	GO:0003341
Cytotrophoblast	establishment of cell polarity involved in ameboidal cell migration	1	3	155	1	GO:0003365
Cytotrophoblast	epithelial cell morphogenesis	1	15	180	2	GO:0003382
Cytotrophoblast	carbohydrate metabolic process	1	391	142	1	GO:0005975
Cytotrophoblast	monosaccharide metabolic process	1	155	142	1	GO:0005996
Cytotrophoblast	fucose metabolic process	1	13	142	1	GO:0006004
Cytotrophoblast	organic acid metabolic process	1	804	9	1	GO:0006082
Cytotrophoblast	cardiac chamber morphogenesis	1	81	245	1	GO:0003206
Cytotrophoblast	mitochondrial electron transport, ubiquinol to cytochrome c	1	13	75	1	GO:0006122
Cytotrophoblast	negative regulation of response to biotic stimulus	1	94	118	1	GO:0002832
Cytotrophoblast	negative regulation of adaptive immune response based on somatic recombination of immune receptors built from immunoglobulin superfamily domains	1	36	230	1	GO:0002823
Cytotrophoblast	regulation of lymphocyte mediated immunity	1	128	41	1	GO:0002706
Cytotrophoblast	negative regulation of lymphocyte mediated immunity	1	38	230	1	GO:0002707
Cytotrophoblast	positive regulation of lymphocyte mediated immunity	1	84	41	1	GO:0002708
Cytotrophoblast	regulation of T cell mediated immunity	1	71	230	1	GO:0002709
Cytotrophoblast	negative regulation of T cell mediated immunity	1	18	230	1	GO:0002710
Cytotrophoblast	regulation of natural killer cell mediated immunity	1	39	41	1	GO:0002715
Cytotrophoblast	positive regulation of natural killer cell mediated immunity	1	27	41	1	GO:0002717
Cytotrophoblast	immune response-activating signal transduction	1	277	8	1	GO:0002757
Cytotrophoblast	innate immune response-activating signal transduction	1	29	41	1	GO:0002758
Cytotrophoblast	regulation of myeloid leukocyte differentiation	1	81	210	2	GO:0002761
Cytotrophoblast	regulation of response to biotic stimulus	1	295	41	1	GO:0002831
Cytotrophoblast	negative regulation of myeloid leukocyte differentiation	1	33	210	2	GO:0002762
Cytotrophoblast	immune response-regulating signaling pathway	1	444	8	1	GO:0002764
Cytotrophoblast	immune response-inhibiting signal transduction	1	9	101	1	GO:0002765
Cytotrophoblast	immune response-inhibiting cell surface receptor signaling pathway	1	8	101	1	GO:0002767
Cytotrophoblast	immune response-regulating cell surface receptor signaling pathway	1	300	8	1	GO:0002768
Cytotrophoblast	natural killer cell inhibitory signaling pathway	1	3	101	1	GO:0002769
Cytotrophoblast	peptide secretion	1	150	97	1	GO:0002790
Cytotrophoblast	regulation of peptide secretion	1	128	97	1	GO:0002791
Cytotrophoblast	regulation of adaptive immune response	1	143	230	1	GO:0002819
Cytotrophoblast	negative regulation of adaptive immune response	1	41	230	1	GO:0002820
Cytotrophoblast	regulation of adaptive immune response based on somatic recombination of immune receptors built from immunoglobulin superfamily domains	1	128	230	1	GO:0002822
Cytotrophoblast	positive regulation of myeloid leukocyte differentiation	1	40	210	1	GO:0002763
Cytotrophoblast	positive regulation of leukocyte mediated immunity	1	101	41	1	GO:0002705
Cytotrophoblast	nucleobase-containing compound metabolic process	1	5039	28	4	GO:0006139
Cytotrophoblast	DNA metabolic process	1	885	43	1	GO:0006259
Cytotrophoblast	peptide metabolic process	1	759	64	1	GO:0006518
Cytotrophoblast	cellular amino acid metabolic process	1	245	218	1	GO:0006520
Cytotrophoblast	glutamate metabolic process	1	26	218	1	GO:0006536
Cytotrophoblast	proline metabolic process	1	10	218	1	GO:0006560
Cytotrophoblast	proline catabolic process	1	4	218	1	GO:0006562
Cytotrophoblast	cellular modified amino acid metabolic process	1	137	64	1	GO:0006575
Cytotrophoblast	protein targeting	1	280	153	1	GO:0006605
Cytotrophoblast	protein targeting to lysosome	1	25	153	1	GO:0006622
Cytotrophoblast	protein targeting to vacuole	1	36	153	1	GO:0006623
Cytotrophoblast	lipid metabolic process	1	1119	9	1	GO:0006629
Cytotrophoblast	proteolysis	1	1425	43	1	GO:0006508
Cytotrophoblast	fatty acid metabolic process	1	316	9	1	GO:0006631
Cytotrophoblast	fatty acid beta-oxidation	1	65	171	1	GO:0006635
Cytotrophoblast	unsaturated fatty acid biosynthetic process	1	35	116	1	GO:0006636
Cytotrophoblast	neutral lipid metabolic process	1	104	153	1	GO:0006638
Cytotrophoblast	acylglycerol metabolic process	1	104	153	1	GO:0006639
Cytotrophoblast	triglyceride metabolic process	1	76	153	1	GO:0006641
Cytotrophoblast	membrane lipid metabolic process	1	182	9	1	GO:0006643
Cytotrophoblast	phospholipid metabolic process	1	340	134	1	GO:0006644
Cytotrophoblast	glycerophospholipid metabolic process	1	281	134	1	GO:0006650
Cytotrophoblast	glycolipid metabolic process	1	94	142	1	GO:0006664
Cytotrophoblast	sphingolipid metabolic process	1	140	9	1	GO:0006665
Cytotrophoblast	fatty acid biosynthetic process	1	122	9	1	GO:0006633
Cytotrophoblast	purine nucleotide metabolic process	1	391	111	9	GO:0006163
Cytotrophoblast	protein lipidation	1	92	9	1	GO:0006497
Cytotrophoblast	protein N-linked glycosylation	1	67	142	1	GO:0006487
Cytotrophoblast	RNA-templated DNA biosynthetic process	1	70	240	1	GO:0006278
Cytotrophoblast	DNA repair	1	507	43	1	GO:0006281
Cytotrophoblast	regulation of DNA repair	1	199	121	1	GO:0006282
Cytotrophoblast	double-strand break repair	1	289	121	1	GO:0006302
Cytotrophoblast	DNA modification	1	99	247	2	GO:0006304
Cytotrophoblast	DNA alkylation	1	52	247	2	GO:0006305
Cytotrophoblast	DNA methylation	1	52	247	2	GO:0006306
Cytotrophoblast	DNA recombination	1	276	121	1	GO:0006310
Cytotrophoblast	chromatin organization	1	388	43	1	GO:0006325
Cytotrophoblast	nucleosome disassembly	1	19	43	1	GO:0006337
Cytotrophoblast	protein O-linked glycosylation	1	86	142	1	GO:0006493
Cytotrophoblast	chromatin remodeling	1	304	43	1	GO:0006338
Cytotrophoblast	regulation of DNA-templated transcription	1	3058	28	3	GO:0006355
Cytotrophoblast	regulation of transcription by RNA polymerase II	1	2307	28	3	GO:0006357
Cytotrophoblast	transcription by RNA polymerase II	1	2402	28	3	GO:0006366
Cytotrophoblast	mRNA splice site selection	1	30	55	1	GO:0006376
Cytotrophoblast	RNA processing	1	837	55	1	GO:0006396
Cytotrophoblast	mRNA processing	1	373	55	1	GO:0006397
Cytotrophoblast	protein phosphorylation	1	1268	176	5	GO:0006468
Cytotrophoblast	negative regulation of protein kinase activity	1	171	230	2	GO:0006469
Cytotrophoblast	protein dephosphorylation	1	217	230	2	GO:0006470
Cytotrophoblast	protein glycosylation	1	182	142	1	GO:0006486
Cytotrophoblast	DNA-templated transcription	1	3171	28	3	GO:0006351
Cytotrophoblast	negative regulation of leukocyte mediated immunity	1	45	230	1	GO:0002704
Cytotrophoblast	regulation of leukocyte mediated immunity	1	169	41	1	GO:0002703
Cytotrophoblast	positive regulation of production of molecular mediator of immune response	1	92	230	1	GO:0002702
Cytotrophoblast	regulation of leukocyte mediated cytotoxicity	1	69	41	1	GO:0001910
Cytotrophoblast	negative regulation of leukocyte mediated cytotoxicity	1	18	230	1	GO:0001911
Cytotrophoblast	positive regulation of leukocyte mediated cytotoxicity	1	48	41	1	GO:0001912
Cytotrophoblast	T cell mediated cytotoxicity	1	35	230	1	GO:0001913
Cytotrophoblast	regulation of T cell mediated cytotoxicity	1	33	230	1	GO:0001914
Cytotrophoblast	negative regulation of T cell mediated cytotoxicity	1	7	230	1	GO:0001915
Cytotrophoblast	regulation of receptor recycling	1	18	211	1	GO:0001919
Cytotrophoblast	negative regulation of receptor recycling	1	5	211	1	GO:0001920
Cytotrophoblast	regulation of protein phosphorylation	1	882	230	5	GO:0001932
Cytotrophoblast	negative regulation of protein phosphorylation	1	261	230	2	GO:0001933
Cytotrophoblast	leukocyte mediated cytotoxicity	1	99	41	1	GO:0001909
Cytotrophoblast	positive regulation of protein phosphorylation	1	589	230	4	GO:0001934
Cytotrophoblast	vasculature development	1	492	228	5	GO:0001944
Cytotrophoblast	regulation of cytokine-mediated signaling pathway	1	122	230	1	GO:0001959
Cytotrophoblast	negative regulation of cytokine-mediated signaling pathway	1	62	230	1	GO:0001960
Cytotrophoblast	nervous system process involved in regulation of systemic arterial blood pressure	1	5	210	1	GO:0001976
Cytotrophoblast	morphogenesis of an epithelium	1	275	117	1	GO:0002009
Cytotrophoblast	response to dietary excess	1	9	153	1	GO:0002021
Cytotrophoblast	diet induced thermogenesis	1	6	153	1	GO:0002024
Cytotrophoblast	regulation of the force of heart contraction	1	18	245	1	GO:0002026
Cytotrophoblast	regulation of sodium ion transport	1	68	211	1	GO:0002028
Cytotrophoblast	desensitization of G protein-coupled receptor signaling pathway	1	16	210	1	GO:0002029
Cytotrophoblast	endothelial cell proliferation	1	133	210	1	GO:0001935
Cytotrophoblast	G protein-coupled receptor internalization	1	12	210	1	GO:0002031
Cytotrophoblast	cell killing	1	147	118	2	GO:0001906
Cytotrophoblast	tissue homeostasis	1	176	210	2	GO:0001894
Cytotrophoblast	long-chain fatty acid metabolic process	1	100	9	1	GO:0001676
Cytotrophoblast	formation of primary germ layer	1	79	133	1	GO:0001704
Cytotrophoblast	endoderm formation	1	49	133	1	GO:0001706
Cytotrophoblast	cell fate specification	1	64	245	2	GO:0001708
Cytotrophoblast	endodermal cell fate commitment	1	12	133	1	GO:0001711
Cytotrophoblast	endodermal cell fate specification	1	7	133	1	GO:0001714
Cytotrophoblast	microglial cell activation	1	34	230	1	GO:0001774
Cytotrophoblast	cell activation	1	864	8	1	GO:0001775
Cytotrophoblast	plasma membrane repair	1	28	97	1	GO:0001778
Cytotrophoblast	natural killer cell differentiation	1	12	230	1	GO:0001779
Cytotrophoblast	retina homeostasis	1	67	118	1	GO:0001895
Cytotrophoblast	cytokine production	1	608	230	6	GO:0001816
Cytotrophoblast	negative regulation of cytokine production	1	218	230	3	GO:0001818
Cytotrophoblast	positive regulation of cytokine production	1	397	230	4	GO:0001819
Cytotrophoblast	kidney development	1	148	211	2	GO:0001822
Cytotrophoblast	embryonic epithelial tube formation	1	46	117	1	GO:0001838
Cytotrophoblast	neural tube formation	1	38	117	1	GO:0001841
Cytotrophoblast	neural tube closure	1	33	117	1	GO:0001843
Cytotrophoblast	phagolysosome assembly	1	14	97	1	GO:0001845
Cytotrophoblast	receptor recycling	1	28	211	2	GO:0001881
Cytotrophoblast	endothelial cell development	1	46	208	1	GO:0001885
Cytotrophoblast	liver development	1	42	211	1	GO:0001889
Cytotrophoblast	regulation of cytokine production	1	603	230	6	GO:0001817
Cytotrophoblast	epithelial cell development	1	100	208	3	GO:0002064
Cytotrophoblast	regulation of receptor internalization	1	43	211	1	GO:0002090
Cytotrophoblast	negative regulation of receptor internalization	1	14	211	1	GO:0002091
Cytotrophoblast	humoral immune response mediated by circulating immunoglobulin	1	90	8	1	GO:0002455
Cytotrophoblast	T cell mediated immunity	1	84	230	1	GO:0002456
Cytotrophoblast	adaptive immune response based on somatic recombination of immune receptors built from immunoglobulin superfamily domains	1	256	8	1	GO:0002460
Cytotrophoblast	immune system development	1	662	236	5	GO:0002520
Cytotrophoblast	leukocyte differentiation	1	402	230	3	GO:0002521
Cytotrophoblast	acute inflammatory response	1	60	197	3	GO:0002526
Cytotrophoblast	monocyte chemotaxis	1	67	210	2	GO:0002548
Cytotrophoblast	myeloid leukocyte differentiation	1	145	210	2	GO:0002573
Cytotrophoblast	regulation of immunoglobulin production	1	45	230	1	GO:0002637
Cytotrophoblast	positive regulation of immunoglobulin production	1	37	230	1	GO:0002639
Cytotrophoblast	lymphocyte mediated immunity	1	260	8	1	GO:0002449
Cytotrophoblast	regulation of acute inflammatory response	1	33	100	1	GO:0002673
Cytotrophoblast	regulation of immune system process	1	1206	8	1	GO:0002682
Cytotrophoblast	negative regulation of immune system process	1	308	230	3	GO:0002683
Cytotrophoblast	positive regulation of immune system process	1	781	8	1	GO:0002684
Cytotrophoblast	regulation of leukocyte activation	1	508	8	1	GO:0002694
Cytotrophoblast	negative regulation of leukocyte activation	1	131	230	1	GO:0002695
Cytotrophoblast	positive regulation of leukocyte activation	1	355	8	1	GO:0002696
Cytotrophoblast	regulation of immune effector process	1	268	41	1	GO:0002697
Cytotrophoblast	negative regulation of immune effector process	1	79	230	1	GO:0002698
Cytotrophoblast	positive regulation of immune effector process	1	190	41	1	GO:0002699
Cytotrophoblast	regulation of production of molecular mediator of immune response	1	121	230	1	GO:0002700
Cytotrophoblast	positive regulation of acute inflammatory response	1	20	100	1	GO:0002675
Cytotrophoblast	leukocyte mediated immunity	1	324	8	1	GO:0002443
Cytotrophoblast	production of molecular mediator of immune response	1	148	230	1	GO:0002440
Cytotrophoblast	immune response-regulating cell surface receptor signaling pathway involved in phagocytosis	1	26	230	1	GO:0002433
Cytotrophoblast	positive regulation of receptor internalization	1	22	211	1	GO:0002092
Cytotrophoblast	activation of innate immune response	1	58	41	1	GO:0002218
Cytotrophoblast	innate immune response activating cell surface receptor signaling pathway	1	28	41	1	GO:0002220
Cytotrophoblast	pattern recognition receptor signaling pathway	1	168	118	1	GO:0002221
Cytotrophoblast	stimulatory C-type lectin receptor signaling pathway	1	20	41	1	GO:0002223
Cytotrophoblast	toll-like receptor signaling pathway	1	105	118	1	GO:0002224
Cytotrophoblast	innate immune response in mucosa	1	27	118	1	GO:0002227
Cytotrophoblast	natural killer cell mediated immunity	1	59	41	1	GO:0002228
Cytotrophoblast	response to molecule of bacterial origin	1	196	118	1	GO:0002237
Cytotrophoblast	hematopoietic progenitor cell differentiation	1	62	230	1	GO:0002244
Cytotrophoblast	adaptive immune response	1	315	8	1	GO:0002250
Cytotrophoblast	organ or tissue specific immune response	1	39	118	1	GO:0002251
Cytotrophoblast	immune effector process	1	513	8	1	GO:0002252
Cytotrophoblast	activation of immune response	1	345	8	1	GO:0002253
Cytotrophoblast	myeloid cell homeostasis	1	92	206	1	GO:0002262
Cytotrophoblast	leukocyte activation involved in inflammatory response	1	34	230	1	GO:0002269
Cytotrophoblast	myeloid leukocyte activation	1	165	230	1	GO:0002274
Cytotrophoblast	response to tumor cell	1	36	33	1	GO:0002347
Cytotrophoblast	immune system process	1	2110	8	1	GO:0002376
Cytotrophoblast	immunoglobulin production	1	71	230	1	GO:0002377
Cytotrophoblast	mucosal immune response	1	37	118	1	GO:0002385
Cytotrophoblast	immune response-activating cell surface receptor signaling pathway	1	277	8	1	GO:0002429
Cytotrophoblast	Fc receptor mediated stimulatory signaling pathway	1	32	230	1	GO:0002431
Cytotrophoblast	response to hypoxia	1	158	206	3	GO:0001666
Cytotrophoblast	ceramide metabolic process	1	95	9	1	GO:0006672
Cytotrophoblast	regulation of I-kappaB kinase/NF-kappaB signaling	1	231	118	1	GO:0043122
Cytotrophoblast	glycosphingolipid metabolic process	1	56	142	1	GO:0006687
Cytotrophoblast	icosanoid metabolic process	1	108	9	1	GO:0006690
Cytotrophoblast	cellular response to nutrient levels	1	171	28	1	GO:0031669
Cytotrophoblast	regulation of fatty acid beta-oxidation	1	15	171	1	GO:0031998
Cytotrophoblast	negative regulation of NF-kappaB transcription factor activity	1	82	116	1	GO:0032088
Cytotrophoblast	negative regulation of protein binding	1	77	211	2	GO:0032091
Cytotrophoblast	regulation of response to external stimulus	1	749	118	5	GO:0032101
Cytotrophoblast	negative regulation of response to external stimulus	1	302	118	2	GO:0032102
Cytotrophoblast	positive regulation of response to external stimulus	1	364	41	1	GO:0032103
Cytotrophoblast	activation of protein kinase activity	1	91	210	1	GO:0032147
Cytotrophoblast	transposition	1	30	247	1	GO:0032196
Cytotrophoblast	telomere organization	1	169	240	1	GO:0032200
Cytotrophoblast	cellular response to extracellular stimulus	1	183	28	1	GO:0031668
Cytotrophoblast	regulation of telomere maintenance	1	89	240	1	GO:0032204
Cytotrophoblast	regulation of telomere maintenance via telomerase	1	53	240	1	GO:0032210
Cytotrophoblast	positive regulation of telomere maintenance via telomerase	1	33	240	1	GO:0032212
Cytotrophoblast	riboflavin transport	1	4	249	1	GO:0032218
Cytotrophoblast	regulation of actin filament bundle assembly	1	86	155	1	GO:0032231
Cytotrophoblast	positive regulation of actin filament bundle assembly	1	53	155	1	GO:0032233
Cytotrophoblast	methylation	1	284	117	1	GO:0032259
Cytotrophoblast	oxygen homeostasis	1	6	206	1	GO:0032364
Cytotrophoblast	intracellular lipid transport	1	44	211	2	GO:0032365
Cytotrophoblast	intracellular sterol transport	1	30	211	2	GO:0032366
Cytotrophoblast	intracellular cholesterol transport	1	27	211	2	GO:0032367
Cytotrophoblast	positive regulation of telomere maintenance	1	54	240	1	GO:0032206
Cytotrophoblast	regulation of lipid transport	1	104	211	1	GO:0032368
Cytotrophoblast	response to nutrient levels	1	245	28	1	GO:0031667
Cytotrophoblast	regulation of lipopolysaccharide-mediated signaling pathway	1	24	118	1	GO:0031664
Cytotrophoblast	positive regulation of cellular biosynthetic process	1	1568	133	4	GO:0031328
Cytotrophoblast	regulation of cellular catabolic process	1	693	211	3	GO:0031329
Cytotrophoblast	negative regulation of cellular catabolic process	1	210	153	1	GO:0031330
Cytotrophoblast	positive regulation of cellular catabolic process	1	374	211	1	GO:0031331
Cytotrophoblast	negative regulation of protein-containing complex assembly	1	113	229	2	GO:0031333
Cytotrophoblast	regulation of cell killing	1	83	41	1	GO:0031341
Cytotrophoblast	negative regulation of cell killing	1	20	230	1	GO:0031342
Cytotrophoblast	positive regulation of cell killing	1	54	41	1	GO:0031343
Cytotrophoblast	regulation of defense response	1	483	116	4	GO:0031347
Cytotrophoblast	negative regulation of defense response	1	173	230	2	GO:0031348
Cytotrophoblast	negative regulation of lipopolysaccharide-mediated signaling pathway	1	13	118	1	GO:0031665
Cytotrophoblast	positive regulation of defense response	1	238	100	2	GO:0031349
Cytotrophoblast	negative regulation of protein modification process	1	409	153	1	GO:0031400
Cytotrophoblast	positive regulation of protein modification process	1	814	230	4	GO:0031401
Cytotrophoblast	heterochromatin formation	1	61	43	1	GO:0031507
Cytotrophoblast	membrane raft organization	1	22	230	1	GO:0031579
Cytotrophoblast	membrane raft distribution	1	6	230	1	GO:0031580
Cytotrophoblast	receptor internalization	1	98	211	2	GO:0031623
Cytotrophoblast	zymogen activation	1	61	216	1	GO:0031638
Cytotrophoblast	killing of cells of another organism	1	40	118	1	GO:0031640
Cytotrophoblast	regulation of protein stability	1	298	71	1	GO:0031647
Cytotrophoblast	lipopolysaccharide-mediated signaling pathway	1	44	118	1	GO:0031663
Cytotrophoblast	regulation of protein modification process	1	1259	176	4	GO:0031399
Cytotrophoblast	negative regulation of cellular biosynthetic process	1	1292	43	1	GO:0031327
Cytotrophoblast	negative regulation of lipid transport	1	24	211	1	GO:0032369
Cytotrophoblast	negative regulation of sterol transport	1	12	211	1	GO:0032372
Cytotrophoblast	interleukin-1 beta production	1	81	197	1	GO:0032611
Cytotrophoblast	interleukin-1 production	1	92	210	2	GO:0032612
Cytotrophoblast	interleukin-2 production	1	48	230	1	GO:0032623
Cytotrophoblast	interleukin-6 production	1	115	197	1	GO:0032635
Cytotrophoblast	interleukin-8 production	1	84	230	2	GO:0032637
Cytotrophoblast	tumor necrosis factor production	1	126	230	3	GO:0032640
Cytotrophoblast	regulation of interleukin-1 alpha production	1	6	210	1	GO:0032650
Cytotrophoblast	regulation of interleukin-1 beta production	1	81	197	1	GO:0032651
Cytotrophoblast	regulation of interleukin-1 production	1	92	210	2	GO:0032652
Cytotrophoblast	regulation of interleukin-2 production	1	48	230	1	GO:0032663
Cytotrophoblast	interleukin-1 alpha production	1	6	210	1	GO:0032610
Cytotrophoblast	regulation of interleukin-6 production	1	115	197	1	GO:0032675
Cytotrophoblast	regulation of tumor necrosis factor production	1	126	230	3	GO:0032680
Cytotrophoblast	negative regulation of interleukin-2 production	1	22	230	1	GO:0032703
Cytotrophoblast	negative regulation of interleukin-6 production	1	34	197	1	GO:0032715
Cytotrophoblast	negative regulation of tumor necrosis factor production	1	46	197	1	GO:0032720
Cytotrophoblast	positive regulation of interleukin-1 alpha production	1	5	210	1	GO:0032730
Cytotrophoblast	positive regulation of interleukin-1 beta production	1	57	197	1	GO:0032731
Cytotrophoblast	positive regulation of interleukin-1 production	1	64	210	2	GO:0032732
Cytotrophoblast	positive regulation of interleukin-2 production	1	26	230	1	GO:0032743
Cytotrophoblast	positive regulation of interleukin-8 production	1	63	210	1	GO:0032757
Cytotrophoblast	positive regulation of tumor necrosis factor production	1	79	230	2	GO:0032760
Cytotrophoblast	regulation of interleukin-8 production	1	84	230	2	GO:0032677
Cytotrophoblast	regulation of sterol transport	1	57	211	1	GO:0032371
Cytotrophoblast	regulation of cellular component size	1	256	155	1	GO:0032535
Cytotrophoblast	positive regulation of phosphoprotein phosphatase activity	1	19	230	1	GO:0032516
Cytotrophoblast	regulation of cholesterol transport	1	57	211	1	GO:0032374
Cytotrophoblast	negative regulation of cholesterol transport	1	12	211	1	GO:0032375
Cytotrophoblast	regulation of intracellular lipid transport	1	9	211	1	GO:0032377
Cytotrophoblast	negative regulation of intracellular lipid transport	1	2	211	1	GO:0032378
Cytotrophoblast	regulation of intracellular sterol transport	1	8	211	1	GO:0032380
Cytotrophoblast	negative regulation of intracellular sterol transport	1	2	211	1	GO:0032381
Cytotrophoblast	regulation of intracellular cholesterol transport	1	8	211	1	GO:0032383
Cytotrophoblast	negative regulation of intracellular cholesterol transport	1	2	211	1	GO:0032384
Cytotrophoblast	regulation of intracellular transport	1	280	211	2	GO:0032386
Cytotrophoblast	negative regulation of intracellular transport	1	49	211	1	GO:0032387
Cytotrophoblast	protein exit from endoplasmic reticulum	1	46	153	1	GO:0032527
Cytotrophoblast	positive regulation of intracellular transport	1	173	153	1	GO:0032388
Cytotrophoblast	negative regulation of transporter activity	1	72	211	1	GO:0032410
Cytotrophoblast	regulation of ion transmembrane transporter activity	1	222	211	1	GO:0032412
Cytotrophoblast	negative regulation of ion transmembrane transporter activity	1	65	211	1	GO:0032413
Cytotrophoblast	protein modification by small protein conjugation	1	678	83	1	GO:0032446
Cytotrophoblast	endocytic recycling	1	68	153	1	GO:0032456
Cytotrophoblast	response to lipopolysaccharide	1	180	118	1	GO:0032496
Cytotrophoblast	multicellular organismal process	1	5319	9	1	GO:0032501
Cytotrophoblast	developmental process	1	4584	30	6	GO:0032502
Cytotrophoblast	multicellular organism reproduction	1	438	52	2	GO:0032504
Cytotrophoblast	maintenance of protein location in cell	1	58	153	1	GO:0032507
Cytotrophoblast	regulation of transporter activity	1	244	211	1	GO:0032409
Cytotrophoblast	regulation of cellular biosynthetic process	1	3604	28	3	GO:0031326
Cytotrophoblast	positive regulation of cellular metabolic process	1	2522	133	5	GO:0031325
Cytotrophoblast	negative regulation of cellular metabolic process	1	1858	43	1	GO:0031324
Cytotrophoblast	positive regulation of signaling	1	1380	9	1	GO:0023056
Cytotrophoblast	negative regulation of signaling	1	1067	230	8	GO:0023057
Cytotrophoblast	adaptation of signaling pathway	1	16	210	1	GO:0023058
Cytotrophoblast	signal release	1	298	97	1	GO:0023061
Cytotrophoblast	metal ion transport	1	678	238	7	GO:0030001
Cytotrophoblast	cellular cation homeostasis	1	400	236	4	GO:0030003
Cytotrophoblast	establishment of cell polarity	1	108	155	2	GO:0030010
Cytotrophoblast	actin filament-based process	1	717	155	1	GO:0030029
Cytotrophoblast	cell projection organization	1	1164	52	1	GO:0030030
Cytotrophoblast	cell projection assembly	1	498	52	1	GO:0030031
Cytotrophoblast	signaling	1	5190	9	3	GO:0023052
Cytotrophoblast	actin cytoskeleton organization	1	637	155	1	GO:0030036
Cytotrophoblast	peptide hormone secretion	1	149	97	1	GO:0030072
Cytotrophoblast	insulin secretion	1	117	97	1	GO:0030073
Cytotrophoblast	hemopoiesis	1	603	236	5	GO:0030097
Cytotrophoblast	lymphocyte differentiation	1	278	230	1	GO:0030098
Cytotrophoblast	myeloid cell differentiation	1	267	236	4	GO:0030099
Cytotrophoblast	regulation of endocytosis	1	159	211	1	GO:0030100
Cytotrophoblast	natural killer cell activation	1	75	41	1	GO:0030101
Cytotrophoblast	water homeostasis	1	50	9	1	GO:0030104
Cytotrophoblast	regulation of Wnt signaling pathway	1	274	229	1	GO:0030111
Cytotrophoblast	sphingolipid biosynthetic process	1	103	9	1	GO:0030148
Cytotrophoblast	contractile actin filament bundle assembly	1	89	155	1	GO:0030038
Cytotrophoblast	cell differentiation	1	2860	30	3	GO:0030154
Cytotrophoblast	regulation of signaling	1	2733	9	1	GO:0023051
Cytotrophoblast	ribonucleoprotein complex assembly	1	196	55	1	GO:0022618
Cytotrophoblast	antibacterial humoral response	1	59	181	2	GO:0019731
Cytotrophoblast	antifungal humoral response	1	5	118	1	GO:0019732
Cytotrophoblast	carboxylic acid metabolic process	1	772	9	1	GO:0019752
Cytotrophoblast	one-carbon compound transport	1	18	177	1	GO:0019755
Cytotrophoblast	stem cell population maintenance	1	98	133	1	GO:0019827
Cytotrophoblast	second-messenger-mediated signaling	1	252	230	1	GO:0019932
Cytotrophoblast	sexual reproduction	1	474	52	3	GO:0019953
Cytotrophoblast	hemoglobin metabolic process	1	12	206	1	GO:0020027
Cytotrophoblast	developmental maturation	1	162	118	1	GO:0021700
Cytotrophoblast	neural tube development	1	55	117	1	GO:0021915
Cytotrophoblast	regulation of transmembrane transporter activity	1	229	211	1	GO:0022898
Cytotrophoblast	neurogenesis	1	1096	28	1	GO:0022008
Cytotrophoblast	negative adaptation of signaling pathway	1	16	210	1	GO:0022401
Cytotrophoblast	cell cycle process	1	1087	71	1	GO:0022402
Cytotrophoblast	regulation of cell-cell adhesion	1	381	230	1	GO:0022407
Cytotrophoblast	positive regulation of cell-cell adhesion	1	254	230	1	GO:0022409
Cytotrophoblast	cellular component disassembly	1	421	43	1	GO:0022411
Cytotrophoblast	cellular process involved in reproduction in multicellular organism	1	249	43	1	GO:0022412
Cytotrophoblast	reproductive process	1	814	52	3	GO:0022414
Cytotrophoblast	regulation of anatomical structure morphogenesis	1	700	155	3	GO:0022603
Cytotrophoblast	cellular component assembly	1	2547	62	5	GO:0022607
Cytotrophoblast	ribonucleoprotein complex biogenesis	1	388	55	1	GO:0022613
Cytotrophoblast	regulation of rhodopsin mediated signaling pathway	1	9	156	1	GO:0022400
Cytotrophoblast	regulation of cell adhesion	1	614	230	2	GO:0030155
Cytotrophoblast	regulation of proteolysis	1	546	216	6	GO:0030162
Cytotrophoblast	protein catabolic process	1	853	153	1	GO:0030163
Cytotrophoblast	negative regulation of bone mineralization	1	14	114	1	GO:0030502
Cytotrophoblast	BMP signaling pathway	1	122	229	2	GO:0030509
Cytotrophoblast	regulation of BMP signaling pathway	1	73	229	2	GO:0030510
Cytotrophoblast	negative regulation of BMP signaling pathway	1	42	229	2	GO:0030514
Cytotrophoblast	intracellular receptor signaling pathway	1	205	116	1	GO:0030522
Cytotrophoblast	collagen catabolic process	1	37	132	1	GO:0030574
Cytotrophoblast	neutrophil chemotaxis	1	91	69	1	GO:0030593
Cytotrophoblast	leukocyte chemotaxis	1	201	69	1	GO:0030595
Cytotrophoblast	epithelial cell differentiation	1	435	30	1	GO:0030855
Cytotrophoblast	regulation of epithelial cell differentiation	1	101	117	1	GO:0030856
Cytotrophoblast	positive regulation of bone mineralization	1	39	118	1	GO:0030501
Cytotrophoblast	negative regulation of epithelial cell differentiation	1	26	117	1	GO:0030857
Cytotrophoblast	positive regulation of B cell proliferation	1	31	230	1	GO:0030890
Cytotrophoblast	endoplasmic reticulum unfolded protein response	1	64	28	1	GO:0030968
Cytotrophoblast	regulation of centriole-centriole cohesion	1	3	240	1	GO:0030997
Cytotrophoblast	microtubule organizing center organization	1	140	240	1	GO:0031023
Cytotrophoblast	actomyosin structure organization	1	170	245	2	GO:0031032
Cytotrophoblast	neuron projection development	1	656	125	1	GO:0031175
Cytotrophoblast	biomineral tissue development	1	115	132	3	GO:0031214
Cytotrophoblast	regulation of cyclase activity	1	57	210	1	GO:0031279
Cytotrophoblast	positive regulation of cyclase activity	1	42	210	1	GO:0031281
Cytotrophoblast	regulation of cellular metabolic process	1	4966	15	1	GO:0031323
Cytotrophoblast	regulation of B cell proliferation	1	48	230	1	GO:0030888
Cytotrophoblast	regulation of bone mineralization	1	63	118	2	GO:0030500
Cytotrophoblast	positive regulation of cell migration	1	443	155	1	GO:0030335
Cytotrophoblast	regulation of cell migration	1	767	155	2	GO:0030334
Cytotrophoblast	platelet activation	1	111	236	3	GO:0030168
Cytotrophoblast	negative regulation of Wnt signaling pathway	1	146	229	1	GO:0030178
Cytotrophoblast	neuron differentiation	1	923	28	1	GO:0030182
Cytotrophoblast	B cell differentiation	1	103	230	1	GO:0030183
Cytotrophoblast	nitric oxide transport	1	5	177	1	GO:0030185
Cytotrophoblast	extracellular matrix organization	1	234	17	1	GO:0030198
Cytotrophoblast	keratinocyte differentiation	1	100	117	1	GO:0030216
Cytotrophoblast	T cell differentiation	1	192	230	1	GO:0030217
Cytotrophoblast	erythrocyte differentiation	1	77	206	1	GO:0030218
Cytotrophoblast	megakaryocyte differentiation	1	48	236	1	GO:0030219
Cytotrophoblast	macrophage differentiation	1	33	210	1	GO:0030225
Cytotrophoblast	myofibril assembly	1	58	245	1	GO:0030239
Cytotrophoblast	lipid modification	1	176	9	1	GO:0030258
Cytotrophoblast	regulation of ossification	1	79	229	3	GO:0030278
Cytotrophoblast	negative regulation of ossification	1	26	229	2	GO:0030279
Cytotrophoblast	bone mineralization	1	85	118	2	GO:0030282
Cytotrophoblast	cholesterol transport	1	95	211	2	GO:0030301
Cytotrophoblast	positive regulation of cell growth	1	120	125	1	GO:0030307
Cytotrophoblast	negative regulation of cell growth	1	146	245	1	GO:0030308
Cytotrophoblast	osteoclast differentiation	1	66	210	2	GO:0030316
Cytotrophoblast	flagellated sperm motility	1	89	52	2	GO:0030317
Cytotrophoblast	respiratory tube development	1	52	117	1	GO:0030323
Cytotrophoblast	lung development	1	50	117	1	GO:0030324
Cytotrophoblast	RNA biosynthetic process	1	3187	28	3	GO:0032774
Cytotrophoblast	antimicrobial humoral response	1	118	181	2	GO:0019730
Cytotrophoblast	negative regulation of ATP-dependent activity	1	18	118	1	GO:0032780
Cytotrophoblast	monocarboxylic acid metabolic process	1	487	9	1	GO:0032787
Cytotrophoblast	regulation of growth	1	416	176	2	GO:0040008
Cytotrophoblast	locomotion	1	1075	69	1	GO:0040011
Cytotrophoblast	regulation of locomotion	1	842	155	2	GO:0040012
Cytotrophoblast	positive regulation of locomotion	1	472	155	1	GO:0040017
Cytotrophoblast	epigenetic regulation of gene expression	1	121	43	1	GO:0040029
Cytotrophoblast	wound healing	1	332	236	4	GO:0042060
Cytotrophoblast	T cell proliferation	1	139	230	1	GO:0042098
Cytotrophoblast	B cell proliferation	1	76	230	1	GO:0042100
Cytotrophoblast	positive regulation of T cell proliferation	1	78	230	1	GO:0042102
Cytotrophoblast	T cell activation	1	387	230	1	GO:0042110
Cytotrophoblast	growth	1	515	176	2	GO:0040007
Cytotrophoblast	B cell activation	1	263	8	1	GO:0042113
Cytotrophoblast	regulation of cell population proliferation	1	1218	133	3	GO:0042127
Cytotrophoblast	regulation of T cell proliferation	1	127	230	1	GO:0042129
Cytotrophoblast	neurotransmitter metabolic process	1	19	4	1	GO:0042133
Cytotrophoblast	neurotransmitter biosynthetic process	1	11	4	1	GO:0042136
Cytotrophoblast	cellular response to glucose starvation	1	49	28	1	GO:0042149
Cytotrophoblast	lipoprotein metabolic process	1	114	9	1	GO:0042157
Cytotrophoblast	lipoprotein biosynthetic process	1	93	9	1	GO:0042158
Cytotrophoblast	heme metabolic process	1	41	206	1	GO:0042168
Cytotrophoblast	regulation of protein catabolic process	1	312	211	2	GO:0042176
Cytotrophoblast	cellular ketone metabolic process	1	172	171	2	GO:0042180
Cytotrophoblast	macrophage activation	1	77	230	1	GO:0042116
Cytotrophoblast	ketone biosynthetic process	1	41	102	1	GO:0042181
Cytotrophoblast	establishment of mitotic spindle localization	1	33	71	1	GO:0040001
Cytotrophoblast	Fc-gamma receptor signaling pathway	1	30	230	1	GO:0038094
Cytotrophoblast	bone mineralization involved in bone maturation	1	8	118	1	GO:0035630
Cytotrophoblast	hematopoietic stem cell migration	1	7	230	1	GO:0035701
Cytotrophoblast	sodium ion transmembrane transport	1	129	211	1	GO:0035725
Cytotrophoblast	modulation of process of another organism	1	30	118	1	GO:0035821
Cytotrophoblast	megakaryocyte development	1	12	236	1	GO:0035855
Cytotrophoblast	response to topologically incorrect protein	1	127	28	1	GO:0035966
Cytotrophoblast	cellular response to topologically incorrect protein	1	104	28	1	GO:0035967
Cytotrophoblast	endodermal cell differentiation	1	42	133	1	GO:0035987
Cytotrophoblast	chondrocyte proliferation	1	11	118	1	GO:0035988
Cytotrophoblast	positive regulation of transcription from RNA polymerase II promoter in response to stress	1	25	100	1	GO:0036003
Cytotrophoblast	Fc-gamma receptor signaling pathway involved in phagocytosis	1	26	230	1	GO:0038096
Cytotrophoblast	protein localization to endosome	1	21	153	1	GO:0036010
Cytotrophoblast	fucosylation	1	16	142	1	GO:0036065
Cytotrophoblast	N-glycan fucosylation	1	4	142	1	GO:0036071
Cytotrophoblast	phosphatidylethanolamine acyl-chain remodeling	1	11	134	1	GO:0036152
Cytotrophoblast	protein modification process	1	2994	9	1	GO:0036211
Cytotrophoblast	response to decreased oxygen levels	1	161	206	3	GO:0036293
Cytotrophoblast	cellular response to decreased oxygen levels	1	98	183	2	GO:0036294
Cytotrophoblast	synaptic vesicle recycling	1	57	97	1	GO:0036465
Cytotrophoblast	insulin receptor recycling	1	1	153	1	GO:0038020
Cytotrophoblast	nodal signaling pathway	1	16	180	1	GO:0038092
Cytotrophoblast	Fc receptor signaling pathway	1	50	230	1	GO:0038093
Cytotrophoblast	osteoclast development	1	10	118	1	GO:0036035
Cytotrophoblast	establishment of protein localization to extracellular region	1	252	97	1	GO:0035592
Cytotrophoblast	response to chemical	1	2943	28	1	GO:0042221
Cytotrophoblast	regulation of natural killer cell mediated cytotoxicity	1	37	41	1	GO:0042269
Cytotrophoblast	hydrogen peroxide metabolic process	1	42	177	1	GO:0042743
Cytotrophoblast	hydrogen peroxide catabolic process	1	23	177	1	GO:0042744
Cytotrophoblast	long-chain fatty acid biosynthetic process	1	26	9	1	GO:0042759
Cytotrophoblast	amide transport	1	200	97	1	GO:0042886
Cytotrophoblast	xenobiotic transport	1	35	203	2	GO:0042908
Cytotrophoblast	regulation of apoptotic process	1	1058	118	2	GO:0042981
Cytotrophoblast	amyloid precursor protein metabolic process	1	67	153	1	GO:0042982
Cytotrophoblast	amyloid precursor protein catabolic process	1	53	153	1	GO:0042987
Cytotrophoblast	chordate embryonic development	1	183	117	1	GO:0043009
Cytotrophoblast	regulation of macrophage activation	1	43	230	1	GO:0043030
Cytotrophoblast	defense response to bacterium	1	285	29	2	GO:0042742
Cytotrophoblast	negative regulation of macrophage activation	1	16	230	1	GO:0043031
Cytotrophoblast	positive regulation of apoptotic process	1	371	211	3	GO:0043065
Cytotrophoblast	negative regulation of apoptotic process	1	615	118	1	GO:0043066
Cytotrophoblast	regulation of programmed cell death	1	1082	118	2	GO:0043067
Cytotrophoblast	positive regulation of programmed cell death	1	384	211	3	GO:0043068
Cytotrophoblast	negative regulation of programmed cell death	1	629	118	1	GO:0043069
Cytotrophoblast	positive regulation of catalytic activity	1	960	118	3	GO:0043085
Cytotrophoblast	negative regulation of catalytic activity	1	464	183	4	GO:0043086
Cytotrophoblast	regulation of GTPase activity	1	301	69	1	GO:0043087
Cytotrophoblast	receptor metabolic process	1	49	211	2	GO:0043112
Cytotrophoblast	regulation of vascular permeability	1	35	155	1	GO:0043114
Cytotrophoblast	extracellular structure organization	1	235	17	1	GO:0043062
Cytotrophoblast	natural killer cell mediated cytotoxicity	1	58	41	1	GO:0042267
Cytotrophoblast	flavin-containing compound metabolic process	1	6	249	1	GO:0042726
Cytotrophoblast	muscle cell fate specification	1	1	245	1	GO:0042694
Cytotrophoblast	vasodilation	1	18	210	1	GO:0042311
Cytotrophoblast	regulation of phosphorylation	1	1004	230	5	GO:0042325
Cytotrophoblast	negative regulation of phosphorylation	1	297	230	2	GO:0042326
Cytotrophoblast	positive regulation of phosphorylation	1	663	230	4	GO:0042327
Cytotrophoblast	taxis	1	480	69	1	GO:0042330
Cytotrophoblast	L-fucose metabolic process	1	9	142	1	GO:0042354
Cytotrophoblast	L-fucose catabolic process	1	9	142	1	GO:0042355
Cytotrophoblast	pigment metabolic process	1	65	206	1	GO:0042440
Cytotrophoblast	hormone metabolic process	1	174	102	1	GO:0042445
Cytotrophoblast	hormone biosynthetic process	1	50	102	1	GO:0042446
Cytotrophoblast	biofilm formation	1	2	118	1	GO:0042710
Cytotrophoblast	progesterone metabolic process	1	13	102	1	GO:0042448
Cytotrophoblast	odontogenesis	1	58	132	1	GO:0042476
Cytotrophoblast	regulation of tyrosine phosphorylation of STAT protein	1	66	176	1	GO:0042509
Cytotrophoblast	positive regulation of tyrosine phosphorylation of STAT protein	1	56	176	1	GO:0042531
Cytotrophoblast	hemoglobin biosynthetic process	1	11	206	1	GO:0042541
Cytotrophoblast	response to hydrogen peroxide	1	69	183	2	GO:0042542
Cytotrophoblast	homeostatic process	1	1249	9	1	GO:0042592
Cytotrophoblast	response to starvation	1	151	28	1	GO:0042594
Cytotrophoblast	cholesterol homeostasis	1	72	211	2	GO:0042632
Cytotrophoblast	muscle cell differentiation	1	243	128	3	GO:0042692
Cytotrophoblast	muscle cell fate commitment	1	15	245	1	GO:0042693
Cytotrophoblast	odontogenesis of dentin-containing tooth	1	29	132	1	GO:0042475
Cytotrophoblast	calcium-mediated signaling using intracellular calcium source	1	21	230	1	GO:0035584
Cytotrophoblast	intracellular signal transduction	1	2168	9	1	GO:0035556
Cytotrophoblast	positive regulation of peroxisome proliferator activated receptor signaling pathway	1	6	116	1	GO:0035360
Cytotrophoblast	tetrapyrrole metabolic process	1	55	206	1	GO:0033013
Cytotrophoblast	tetrapyrrole biosynthetic process	1	29	206	1	GO:0033014
Cytotrophoblast	macromolecule localization	1	2245	71	1	GO:0033036
Cytotrophoblast	regulation of organelle organization	1	1015	155	1	GO:0033043
Cytotrophoblast	regulation of chromosome organization	1	240	240	1	GO:0033044
Cytotrophoblast	T cell differentiation in thymus	1	37	230	1	GO:0033077
Cytotrophoblast	regulation of intracellular protein transport	1	185	153	1	GO:0033157
Cytotrophoblast	protein localization to organelle	1	767	153	1	GO:0033365
Cytotrophoblast	gas homeostasis	1	8	206	1	GO:0033483
Cytotrophoblast	cellular response to stress	1	1640	43	2	GO:0033554
Cytotrophoblast	cell part morphogenesis	1	469	125	1	GO:0032990
Cytotrophoblast	unsaturated fatty acid metabolic process	1	98	9	1	GO:0033559
Cytotrophoblast	negative regulation of kinase activity	1	188	230	2	GO:0033673
Cytotrophoblast	positive regulation of kinase activity	1	358	230	3	GO:0033674
Cytotrophoblast	osteoblast proliferation	1	20	118	1	GO:0033687
Cytotrophoblast	regulation of osteoblast proliferation	1	17	118	1	GO:0033688
Cytotrophoblast	positive regulation of osteoblast proliferation	1	6	118	1	GO:0033690
Cytotrophoblast	response to lipid	1	506	118	1	GO:0033993
Cytotrophoblast	protein localization to Golgi apparatus	1	28	153	1	GO:0034067
Cytotrophoblast	response to cytokine	1	600	69	1	GO:0034097
Cytotrophoblast	erythrocyte homeostasis	1	80	206	1	GO:0034101
Cytotrophoblast	regulation of tissue remodeling	1	52	210	2	GO:0034103
Cytotrophoblast	regulation of water loss via skin	1	20	9	1	GO:0033561
Cytotrophoblast	negative regulation of tissue remodeling	1	13	210	1	GO:0034104
Cytotrophoblast	cellular component morphogenesis	1	549	125	1	GO:0032989
Cytotrophoblast	protein-containing complex disassembly	1	212	43	1	GO:0032984
Cytotrophoblast	low-density lipoprotein receptor particle metabolic process	1	5	211	1	GO:0032799
Cytotrophoblast	receptor catabolic process	1	24	211	1	GO:0032801
Cytotrophoblast	low-density lipoprotein particle receptor catabolic process	1	5	211	1	GO:0032802
Cytotrophoblast	regulation of low-density lipoprotein particle receptor catabolic process	1	5	211	1	GO:0032803
Cytotrophoblast	positive regulation of low-density lipoprotein particle receptor catabolic process	1	3	211	1	GO:0032805
Cytotrophoblast	regulation of natural killer cell activation	1	28	41	1	GO:0032814
Cytotrophoblast	response to insulin	1	153	211	4	GO:0032868
Cytotrophoblast	cellular response to insulin stimulus	1	140	211	4	GO:0032869
Cytotrophoblast	cellular response to hormone stimulus	1	414	229	7	GO:0032870
Cytotrophoblast	regulation of localization	1	1615	9	1	GO:0032879
Cytotrophoblast	protein-DNA complex disassembly	1	21	43	1	GO:0032986
Cytotrophoblast	regulation of protein localization	1	672	97	1	GO:0032880
Cytotrophoblast	regulation of activin receptor signaling pathway	1	20	180	1	GO:0032925
Cytotrophoblast	negative regulation of activin receptor signaling pathway	1	11	180	1	GO:0032926
Cytotrophoblast	secretion by cell	1	571	97	1	GO:0032940
Cytotrophoblast	secretion by tissue	1	18	9	1	GO:0032941
Cytotrophoblast	mononuclear cell proliferation	1	210	230	1	GO:0032943
Cytotrophoblast	regulation of mononuclear cell proliferation	1	171	230	1	GO:0032944
Cytotrophoblast	positive regulation of mononuclear cell proliferation	1	106	230	1	GO:0032946
Cytotrophoblast	regulation of actin cytoskeleton organization	1	296	155	1	GO:0032956
Cytotrophoblast	collagen metabolic process	1	70	132	1	GO:0032963
Cytotrophoblast	regulation of actin filament-based process	1	330	155	1	GO:0032970
Cytotrophoblast	activin receptor signaling pathway	1	38	180	1	GO:0032924
Cytotrophoblast	homotypic cell-cell adhesion	1	84	177	1	GO:0034109
Cytotrophoblast	regulation of toll-like receptor signaling pathway	1	63	118	1	GO:0034121
Cytotrophoblast	positive regulation of toll-like receptor signaling pathway	1	28	118	1	GO:0034123
Cytotrophoblast	negative regulation of transmembrane transport	1	98	211	2	GO:0034763
Cytotrophoblast	regulation of ion transmembrane transport	1	325	211	2	GO:0034765
Cytotrophoblast	negative regulation of ion transmembrane transport	1	80	211	2	GO:0034766
Cytotrophoblast	response to endoplasmic reticulum stress	1	232	28	1	GO:0034976
Cytotrophoblast	somatic stem cell population maintenance	1	16	133	1	GO:0035019
Cytotrophoblast	regulation of Rho protein signal transduction	1	74	205	2	GO:0035023
Cytotrophoblast	positive regulation of Rho protein signal transduction	1	32	205	2	GO:0035025
Cytotrophoblast	obsolete fertilization, exchange of chromosomal proteins	1	1	43	1	GO:0035042
Cytotrophoblast	cardiocyte differentiation	1	89	245	1	GO:0035051
Cytotrophoblast	axoneme assembly	1	80	52	1	GO:0035082
Cytotrophoblast	regulation of transmembrane transport	1	385	211	2	GO:0034762
Cytotrophoblast	tube formation	1	62	117	1	GO:0035148
Cytotrophoblast	tube morphogenesis	1	547	155	4	GO:0035239
Cytotrophoblast	tube development	1	616	180	5	GO:0035295
Cytotrophoblast	regulation of tube diameter	1	71	210	1	GO:0035296
Cytotrophoblast	regulation of dephosphorylation	1	104	230	2	GO:0035303
Cytotrophoblast	regulation of protein dephosphorylation	1	77	230	2	GO:0035304
Cytotrophoblast	positive regulation of dephosphorylation	1	49	230	1	GO:0035306
Cytotrophoblast	positive regulation of protein dephosphorylation	1	39	230	1	GO:0035307
Cytotrophoblast	hippo signaling	1	40	155	1	GO:0035329
Cytotrophoblast	peroxisome proliferator activated receptor signaling pathway	1	18	116	1	GO:0035357
Cytotrophoblast	regulation of peroxisome proliferator activated receptor signaling pathway	1	10	116	1	GO:0035358
Cytotrophoblast	regulation of tube size	1	71	210	1	GO:0035150
Cytotrophoblast	cellular hormone metabolic process	1	101	102	1	GO:0034754
Cytotrophoblast	nucleosome organization	1	121	43	1	GO:0034728
Cytotrophoblast	nucleobase-containing compound biosynthetic process	1	3550	28	4	GO:0034654
Cytotrophoblast	toll-like receptor 4 signaling pathway	1	35	118	1	GO:0034142
Cytotrophoblast	regulation of toll-like receptor 4 signaling pathway	1	23	118	1	GO:0034143
Cytotrophoblast	positive regulation of toll-like receptor 4 signaling pathway	1	11	118	1	GO:0034145
Cytotrophoblast	amyloid-beta formation	1	42	153	1	GO:0034205
Cytotrophoblast	ion transmembrane transport	1	816	80	3	GO:0034220
Cytotrophoblast	regulation of cellular amide metabolic process	1	385	153	1	GO:0034248
Cytotrophoblast	negative regulation of cellular amide metabolic process	1	180	153	1	GO:0034249
Cytotrophoblast	cell junction assembly	1	341	155	4	GO:0034329
Cytotrophoblast	cell junction organization	1	518	155	4	GO:0034330
Cytotrophoblast	adherens junction organization	1	39	135	1	GO:0034332
Cytotrophoblast	response to interferon-gamma	1	101	69	1	GO:0034341
Cytotrophoblast	NAD biosynthesis via nicotinamide riboside salvage pathway	1	10	116	1	GO:0034356
Cytotrophoblast	plasma lipoprotein particle clearance	1	36	211	1	GO:0034381
Cytotrophoblast	low-density lipoprotein particle clearance	1	23	211	1	GO:0034383
Cytotrophoblast	lipid oxidation	1	97	9	1	GO:0034440
Cytotrophoblast	protein localization to phagophore assembly site	1	16	191	1	GO:0034497
Cytotrophoblast	tooth mineralization	1	18	132	1	GO:0034505
Cytotrophoblast	cellular response to oxidative stress	1	208	183	1	GO:0034599
Cytotrophoblast	response to tumor necrosis factor	1	177	69	1	GO:0034612
Cytotrophoblast	cellular response to reactive oxygen species	1	104	183	1	GO:0034614
Cytotrophoblast	cellular response to unfolded protein	1	85	28	1	GO:0034620
Cytotrophoblast	cellular nitrogen compound metabolic process	1	5758	9	1	GO:0034641
Cytotrophoblast	cellular macromolecule biosynthetic process	1	989	9	1	GO:0034645
Cytotrophoblast	bile acid secretion	1	7	171	1	GO:0032782
Cytotrophoblast	cellular homeostasis	1	586	236	4	GO:0019725
Cytotrophoblast	B cell mediated immunity	1	144	8	1	GO:0019724
Cytotrophoblast	calcium-mediated signaling	1	173	230	1	GO:0019722
Cytotrophoblast	spermatid development	1	117	43	1	GO:0007286
Cytotrophoblast	spermatid nucleus differentiation	1	6	43	1	GO:0007289
Cytotrophoblast	spermatid nucleus elongation	1	2	43	1	GO:0007290
Cytotrophoblast	single fertilization	1	100	14	1	GO:0007338
Cytotrophoblast	acrosome reaction	1	31	14	1	GO:0007340
Cytotrophoblast	regulation of mitotic cell cycle	1	424	240	1	GO:0007346
Cytotrophoblast	gastrulation	1	114	133	1	GO:0007369
Cytotrophoblast	nervous system development	1	1648	28	1	GO:0007399
Cytotrophoblast	axonogenesis	1	298	125	1	GO:0007409
Cytotrophoblast	axon guidance	1	169	125	1	GO:0007411
Cytotrophoblast	spermatogenesis	1	307	52	2	GO:0007283
Cytotrophoblast	central nervous system development	1	584	117	1	GO:0007417
Cytotrophoblast	sensory organ development	1	271	24	1	GO:0007423
Cytotrophoblast	endoderm development	1	55	133	1	GO:0007492
Cytotrophoblast	heart development	1	338	245	1	GO:0007507
Cytotrophoblast	muscle organ development	1	179	245	1	GO:0007517
Cytotrophoblast	sex differentiation	1	116	102	1	GO:0007548
Cytotrophoblast	female pregnancy	1	77	239	4	GO:0007565
Cytotrophoblast	embryo implantation	1	28	210	1	GO:0007566
Cytotrophoblast	body fluid secretion	1	37	9	1	GO:0007589
Cytotrophoblast	blood coagulation	1	178	236	3	GO:0007596
Cytotrophoblast	blood coagulation, intrinsic pathway	1	8	236	1	GO:0007597
Cytotrophoblast	brain development	1	384	117	1	GO:0007420
Cytotrophoblast	hemostasis	1	184	236	3	GO:0007599
Cytotrophoblast	germ cell development	1	174	43	1	GO:0007281
Cytotrophoblast	multicellular organism development	1	3266	28	2	GO:0007275
Cytotrophoblast	enzyme-linked receptor protein signaling pathway	1	795	180	5	GO:0007167
Cytotrophoblast	transmembrane receptor protein tyrosine kinase signaling pathway	1	511	176	4	GO:0007169
Cytotrophoblast	transmembrane receptor protein serine/threonine kinase signaling pathway	1	292	229	3	GO:0007178
Cytotrophoblast	G protein-coupled receptor signaling pathway	1	750	210	11	GO:0007186
Cytotrophoblast	adenylate cyclase-modulating G protein-coupled receptor signaling pathway	1	213	210	1	GO:0007188
Cytotrophoblast	adenylate cyclase-activating G protein-coupled receptor signaling pathway	1	137	210	1	GO:0007189
Cytotrophoblast	activation of adenylate cyclase activity	1	28	210	1	GO:0007190
Cytotrophoblast	phospholipase C-activating G protein-coupled receptor signaling pathway	1	89	210	3	GO:0007200
Cytotrophoblast	positive regulation of cytosolic calcium ion concentration	1	157	210	4	GO:0007204
Cytotrophoblast	neuropeptide signaling pathway	1	70	172	2	GO:0007218
Cytotrophoblast	gamete generation	1	383	52	2	GO:0007276
Cytotrophoblast	Notch signaling pathway	1	109	154	1	GO:0007219
Cytotrophoblast	receptor signaling pathway via JAK-STAT	1	140	230	2	GO:0007259
Cytotrophoblast	tyrosine phosphorylation of STAT protein	1	70	176	1	GO:0007260
Cytotrophoblast	small GTPase mediated signal transduction	1	389	70	1	GO:0007264
Cytotrophoblast	Ras protein signal transduction	1	278	70	1	GO:0007265
Cytotrophoblast	Rho protein signal transduction	1	121	242	3	GO:0007266
Cytotrophoblast	cell-cell signaling	1	1269	4	1	GO:0007267
Cytotrophoblast	chemical synaptic transmission	1	495	4	1	GO:0007268
Cytotrophoblast	neurotransmitter secretion	1	91	97	1	GO:0007269
Cytotrophoblast	synaptic transmission, cholinergic	1	19	4	1	GO:0007271
Cytotrophoblast	neuromuscular synaptic transmission	1	17	4	1	GO:0007274
Cytotrophoblast	I-kappaB kinase/NF-kappaB signaling	1	259	118	1	GO:0007249
Cytotrophoblast	cell surface receptor signaling pathway	1	2271	8	1	GO:0007166
Cytotrophoblast	sensory perception	1	436	24	1	GO:0007600
Cytotrophoblast	phototransduction	1	39	156	1	GO:0007602
Cytotrophoblast	gonad development	1	85	102	1	GO:0008406
Cytotrophoblast	respiratory chain complex IV assembly	1	25	89	1	GO:0008535
Cytotrophoblast	epidermis development	1	214	117	1	GO:0008544
Cytotrophoblast	male gonad development	1	52	102	1	GO:0008584
Cytotrophoblast	regulation of Notch signaling pathway	1	75	154	1	GO:0008593
Cytotrophoblast	attachment of spindle microtubules to kinetochore	1	43	240	1	GO:0008608
Cytotrophoblast	lipid biosynthetic process	1	616	9	1	GO:0008610
Cytotrophoblast	catabolic process	1	2144	218	8	GO:0009056
Cytotrophoblast	macromolecule catabolic process	1	1174	153	1	GO:0009057
Cytotrophoblast	biosynthetic process	1	5170	4	1	GO:0009058
Cytotrophoblast	RNA splicing	1	389	55	1	GO:0008380
Cytotrophoblast	macromolecule biosynthetic process	1	4203	15	2	GO:0009059
Cytotrophoblast	cellular amino acid catabolic process	1	92	218	1	GO:0009063
Cytotrophoblast	glutamine family amino acid metabolic process	1	59	218	1	GO:0009064
Cytotrophoblast	glutamine family amino acid catabolic process	1	23	218	1	GO:0009065
Cytotrophoblast	glycoprotein metabolic process	1	319	142	1	GO:0009100
Cytotrophoblast	glycoprotein biosynthetic process	1	258	142	1	GO:0009101
Cytotrophoblast	nucleotide metabolic process	1	493	116	10	GO:0009117
Cytotrophoblast	purine ribonucleotide metabolic process	1	368	111	9	GO:0009150
Cytotrophoblast	glycolipid biosynthetic process	1	65	142	1	GO:0009247
Cytotrophoblast	ribonucleotide metabolic process	1	379	111	9	GO:0009259
Cytotrophoblast	cellular response to starvation	1	134	28	1	GO:0009267
Cytotrophoblast	fatty acid catabolic process	1	90	171	1	GO:0009062
Cytotrophoblast	visual perception	1	131	24	1	GO:0007601
Cytotrophoblast	regulation of cell size	1	119	155	1	GO:0008361
Cytotrophoblast	acetylcholine biosynthetic process	1	3	4	1	GO:0008292
Cytotrophoblast	phototransduction, visible light	1	16	156	1	GO:0007603
Cytotrophoblast	sensory perception of sound	1	100	208	1	GO:0007605
Cytotrophoblast	sensory perception of chemical stimulus	1	161	226	1	GO:0007606
Cytotrophoblast	sensory perception of smell	1	103	226	1	GO:0007608
Cytotrophoblast	blood circulation	1	363	245	3	GO:0008015
Cytotrophoblast	regulation of heart contraction	1	164	245	1	GO:0008016
Cytotrophoblast	cell recognition	1	183	8	1	GO:0008037
Cytotrophoblast	protein localization	1	1874	71	1	GO:0008104
Cytotrophoblast	biological_process	1	16202	4	1	GO:0008150
Cytotrophoblast	metabolic process	1	9967	4	1	GO:0008152
Cytotrophoblast	asymmetric cell division	1	12	71	1	GO:0008356
Cytotrophoblast	steroid metabolic process	1	235	171	2	GO:0008202
Cytotrophoblast	C21-steroid hormone metabolic process	1	31	102	1	GO:0008207
Cytotrophoblast	regulation of blood pressure	1	122	210	1	GO:0008217
Cytotrophoblast	cell death	1	1535	216	9	GO:0008219
Cytotrophoblast	sulfate transport	1	14	120	1	GO:0008272
Cytotrophoblast	regulation of G protein-coupled receptor signaling pathway	1	102	210	2	GO:0008277
Cytotrophoblast	cell population proliferation	1	1383	133	4	GO:0008283
Cytotrophoblast	positive regulation of cell population proliferation	1	682	133	2	GO:0008284
Cytotrophoblast	negative regulation of cell population proliferation	1	498	126	1	GO:0008285
Cytotrophoblast	insulin receptor signaling pathway	1	84	153	3	GO:0008286
Cytotrophoblast	acetylcholine metabolic process	1	6	4	1	GO:0008291
Cytotrophoblast	bile acid metabolic process	1	41	171	1	GO:0008206
Cytotrophoblast	signal transduction	1	4776	9	2	GO:0007165
Cytotrophoblast	establishment or maintenance of cell polarity	1	177	155	2	GO:0007163
Cytotrophoblast	negative regulation of cell adhesion	1	234	230	2	GO:0007162
Cytotrophoblast	calcium ion transport	1	313	236	3	GO:0006816
Cytotrophoblast	anion transport	1	366	249	5	GO:0006820
Cytotrophoblast	chloride transport	1	83	141	2	GO:0006821
Cytotrophoblast	iron ion transport	1	44	118	1	GO:0006826
Cytotrophoblast	dicarboxylic acid transport	1	51	120	1	GO:0006835
Cytotrophoblast	neurotransmitter transport	1	137	4	1	GO:0006836
Cytotrophoblast	xenobiotic transmembrane transport	1	13	171	1	GO:0006855
Cytotrophoblast	nucleotide transport	1	29	203	1	GO:0006862
Cytotrophoblast	lipid transport	1	299	211	5	GO:0006869
Cytotrophoblast	cellular ion homeostasis	1	409	236	4	GO:0006873
Cytotrophoblast	sodium ion transport	1	166	211	1	GO:0006814
Cytotrophoblast	cellular calcium ion homeostasis	1	224	236	3	GO:0006874
Cytotrophoblast	cellular iron ion homeostasis	1	53	206	1	GO:0006879
Cytotrophoblast	intracellular protein transport	1	707	153	1	GO:0006886
Cytotrophoblast	exocytosis	1	267	97	1	GO:0006887
Cytotrophoblast	endoplasmic reticulum to Golgi vesicle-mediated transport	1	128	153	1	GO:0006888
Cytotrophoblast	post-Golgi vesicle-mediated transport	1	103	153	1	GO:0006892
Cytotrophoblast	endocytosis	1	505	8	1	GO:0006897
Cytotrophoblast	receptor-mediated endocytosis	1	214	211	3	GO:0006898
Cytotrophoblast	vesicle fusion	1	103	97	1	GO:0006906
Cytotrophoblast	pinocytosis	1	20	114	1	GO:0006907
Cytotrophoblast	phagocytosis	1	262	8	1	GO:0006909
Cytotrophoblast	cellular metal ion homeostasis	1	336	236	4	GO:0006875
Cytotrophoblast	phagocytosis, recognition	1	92	8	1	GO:0006910
Cytotrophoblast	potassium ion transport	1	200	213	1	GO:0006813
Cytotrophoblast	ion transport	1	1187	4	1	GO:0006811
Cytotrophoblast	prostanoid metabolic process	1	38	116	1	GO:0006692
Cytotrophoblast	prostaglandin metabolic process	1	38	116	1	GO:0006693
Cytotrophoblast	steroid biosynthetic process	1	133	171	2	GO:0006694
Cytotrophoblast	bile acid biosynthetic process	1	34	171	1	GO:0006699
Cytotrophoblast	C21-steroid hormone biosynthetic process	1	19	102	1	GO:0006700
Cytotrophoblast	progesterone biosynthetic process	1	6	102	1	GO:0006701
Cytotrophoblast	cellular aromatic compound metabolic process	1	5220	28	4	GO:0006725
Cytotrophoblast	glutathione metabolic process	1	39	64	1	GO:0006749
Cytotrophoblast	nucleoside phosphate metabolic process	1	503	116	10	GO:0006753
Cytotrophoblast	vitamin metabolic process	1	99	249	1	GO:0006766
Cytotrophoblast	cation transport	1	886	4	1	GO:0006812
Cytotrophoblast	water-soluble vitamin metabolic process	1	55	249	1	GO:0006767
Cytotrophoblast	porphyrin-containing compound metabolic process	1	44	206	1	GO:0006778
Cytotrophoblast	porphyrin-containing compound biosynthetic process	1	29	206	1	GO:0006779
Cytotrophoblast	heme biosynthetic process	1	26	206	1	GO:0006783
Cytotrophoblast	sulfur compound metabolic process	1	290	64	1	GO:0006790
Cytotrophoblast	phosphorus metabolic process	1	2354	118	12	GO:0006793
Cytotrophoblast	phosphate-containing compound metabolic process	1	2336	118	12	GO:0006796
Cytotrophoblast	xenobiotic metabolic process	1	107	171	2	GO:0006805
Cytotrophoblast	nitrogen compound metabolic process	1	8544	4	1	GO:0006807
Cytotrophoblast	nitric oxide biosynthetic process	1	55	177	2	GO:0006809
Cytotrophoblast	transport	1	3620	9	3	GO:0006810
Cytotrophoblast	riboflavin metabolic process	1	5	249	1	GO:0006771
Cytotrophoblast	phagocytosis, engulfment	1	119	8	1	GO:0006911
Cytotrophoblast	autophagy	1	472	191	1	GO:0006914
Cytotrophoblast	apoptotic process	1	1340	118	2	GO:0006915
Cytotrophoblast	actin filament organization	1	395	155	1	GO:0007015
Cytotrophoblast	microtubule-based process	1	798	71	3	GO:0007017
Cytotrophoblast	microtubule-based movement	1	330	52	2	GO:0007018
Cytotrophoblast	Golgi organization	1	152	204	1	GO:0007030
Cytotrophoblast	vacuole organization	1	186	223	3	GO:0007033
Cytotrophoblast	vacuolar transport	1	144	211	2	GO:0007034
Cytotrophoblast	lysosome organization	1	85	223	2	GO:0007040
Cytotrophoblast	lysosomal transport	1	116	211	2	GO:0007041
Cytotrophoblast	cell-cell junction assembly	1	133	208	5	GO:0007043
Cytotrophoblast	cell cycle	1	1406	71	1	GO:0007049
Cytotrophoblast	cytoskeleton organization	1	1309	71	2	GO:0007010
Cytotrophoblast	spindle organization	1	172	240	1	GO:0007051
Cytotrophoblast	regulation of mitotic nuclear division	1	107	240	1	GO:0007088
Cytotrophoblast	centrosome cycle	1	126	240	1	GO:0007098
Cytotrophoblast	mitotic centrosome separation	1	13	240	1	GO:0007100
Cytotrophoblast	meiosis I	1	100	247	1	GO:0007127
Cytotrophoblast	homologous chromosome pairing at meiosis	1	36	247	1	GO:0007129
Cytotrophoblast	synaptonemal complex assembly	1	17	247	1	GO:0007130
Cytotrophoblast	male meiotic nuclear division	1	38	247	1	GO:0007140
Cytotrophoblast	cell communication	1	5221	9	3	GO:0007154
Cytotrophoblast	cell adhesion	1	1216	236	10	GO:0007155
Cytotrophoblast	leukocyte cell-cell adhesion	1	322	230	2	GO:0007159
Cytotrophoblast	chromosome segregation	1	329	247	2	GO:0007059
Cytotrophoblast	plasma membrane organization	1	133	97	1	GO:0007009
Cytotrophoblast	mitochondrion organization	1	463	111	5	GO:0007005
Cytotrophoblast	telomere maintenance via telomerase	1	70	240	1	GO:0007004
Cytotrophoblast	substrate-dependent cell migration	1	19	230	1	GO:0006929
Cytotrophoblast	negative regulation of cell adhesion involved in substrate-bound cell migration	1	2	230	1	GO:0006933
Cytotrophoblast	chemotaxis	1	480	69	1	GO:0006935
Cytotrophoblast	muscle contraction	1	260	245	2	GO:0006936
Cytotrophoblast	regulation of muscle contraction	1	119	245	2	GO:0006937
Cytotrophoblast	smooth muscle contraction	1	58	172	1	GO:0006939
Cytotrophoblast	regulation of smooth muscle contraction	1	27	172	1	GO:0006940
Cytotrophoblast	striated muscle contraction	1	142	245	1	GO:0006941
Cytotrophoblast	regulation of striated muscle contraction	1	78	245	1	GO:0006942
Cytotrophoblast	response to stress	1	3134	8	1	GO:0006950
Cytotrophoblast	defense response	1	1292	8	1	GO:0006952
Cytotrophoblast	acute-phase response	1	24	197	2	GO:0006953
Cytotrophoblast	inflammatory response	1	526	116	4	GO:0006954
Cytotrophoblast	immune response	1	1432	74	7	GO:0006955
Cytotrophoblast	complement activation	1	118	8	1	GO:0006956
Cytotrophoblast	complement activation, classical pathway	1	86	8	1	GO:0006958
Cytotrophoblast	humoral immune response	1	285	8	1	GO:0006959
Cytotrophoblast	cellular defense response	1	50	41	1	GO:0006968
Cytotrophoblast	cellular response to DNA damage stimulus	1	778	43	1	GO:0006974
Cytotrophoblast	response to oxidative stress	1	290	183	2	GO:0006979
Cytotrophoblast	response to unfolded protein	1	106	28	1	GO:0006986
Cytotrophoblast	organelle organization	1	3147	52	3	GO:0006996
Cytotrophoblast	nucleus organization	1	108	43	1	GO:0006997
Cytotrophoblast	protein secretion	1	251	97	1	GO:0009306
Cytotrophoblast	oligosaccharide metabolic process	1	55	142	1	GO:0009311
Cytotrophoblast	oligosaccharide biosynthetic process	1	25	142	1	GO:0009312
Cytotrophoblast	response to radiation	1	309	156	1	GO:0009314
Cytotrophoblast	organophosphate ester transport	1	114	203	1	GO:0015748
Cytotrophoblast	peptide transport	1	171	97	1	GO:0015833
Cytotrophoblast	amine transport	1	61	97	1	GO:0015837
Cytotrophoblast	monoamine transport	1	59	97	1	GO:0015844
Cytotrophoblast	organic acid transport	1	231	203	4	GO:0015849
Cytotrophoblast	organic hydroxy compound transport	1	211	211	4	GO:0015850
Cytotrophoblast	purine nucleotide transport	1	22	203	1	GO:0015865
Cytotrophoblast	choline transport	1	6	4	1	GO:0015871
Cytotrophoblast	dopamine transport	1	37	97	1	GO:0015872
Cytotrophoblast	fatty acid transport	1	73	183	1	GO:0015908
Cytotrophoblast	canalicular bile acid transport	1	1	171	1	GO:0015722
Cytotrophoblast	sterol transport	1	100	211	2	GO:0015918
Cytotrophoblast	viral process	1	340	118	1	GO:0016032
Cytotrophoblast	lipid catabolic process	1	240	171	2	GO:0016042
Cytotrophoblast	cellular component organization	1	5370	8	1	GO:0016043
Cytotrophoblast	cell growth	1	358	125	1	GO:0016049
Cytotrophoblast	vesicle organization	1	306	97	1	GO:0016050
Cytotrophoblast	carbohydrate biosynthetic process	1	150	142	1	GO:0016051
Cytotrophoblast	carbohydrate catabolic process	1	125	142	1	GO:0016052
Cytotrophoblast	organic acid biosynthetic process	1	252	9	1	GO:0016053
Cytotrophoblast	organic acid catabolic process	1	209	218	2	GO:0016054
Cytotrophoblast	Wnt signaling pathway	1	339	229	1	GO:0016055
Cytotrophoblast	nucleobase-containing compound transport	1	154	203	1	GO:0015931
Cytotrophoblast	rhodopsin mediated signaling pathway	1	11	156	1	GO:0016056
Cytotrophoblast	bile acid and bile salt transport	1	25	203	2	GO:0015721
Cytotrophoblast	organic anion transport	1	262	249	4	GO:0015711
Cytotrophoblast	regulation of low-density lipoprotein particle clearance	1	11	211	1	GO:0010988
Cytotrophoblast	negative regulation of low-density lipoprotein particle clearance	1	4	211	1	GO:0010989
Cytotrophoblast	programmed cell death	1	1394	118	2	GO:0012501
Cytotrophoblast	primary neural tube formation	1	36	117	1	GO:0014020
Cytotrophoblast	dopamine secretion	1	25	97	1	GO:0014046
Cytotrophoblast	regulation of dopamine secretion	1	25	97	1	GO:0014059
Cytotrophoblast	phosphatidylinositol 3-kinase signaling	1	123	112	1	GO:0014065
Cytotrophoblast	regulation of phosphatidylinositol 3-kinase signaling	1	91	112	1	GO:0014066
Cytotrophoblast	positive regulation of phosphatidylinositol 3-kinase signaling	1	67	112	1	GO:0014068
Cytotrophoblast	striated muscle tissue development	1	144	245	1	GO:0014706
Cytotrophoblast	monocarboxylic acid transport	1	81	203	2	GO:0015718
Cytotrophoblast	muscle cell migration	1	48	153	1	GO:0014812
Cytotrophoblast	smooth muscle cell migration	1	40	153	1	GO:0014909
Cytotrophoblast	regulation of smooth muscle cell migration	1	34	153	1	GO:0014910
Cytotrophoblast	protein transport	1	1034	97	1	GO:0015031
Cytotrophoblast	gas transport	1	20	177	1	GO:0015669
Cytotrophoblast	carbon dioxide transport	1	14	177	1	GO:0015670
Cytotrophoblast	oxygen transport	1	14	177	1	GO:0015671
Cytotrophoblast	magnesium ion transport	1	13	238	1	GO:0015693
Cytotrophoblast	organic cation transport	1	38	4	1	GO:0015695
Cytotrophoblast	inorganic anion transport	1	116	141	2	GO:0015698
Cytotrophoblast	bicarbonate transport	1	21	120	1	GO:0015701
Cytotrophoblast	myotube differentiation	1	73	28	1	GO:0014902
Cytotrophoblast	immunoglobulin mediated immune response	1	140	8	1	GO:0016064
Cytotrophoblast	RNA metabolic process	1	4074	28	3	GO:0016070
Cytotrophoblast	mRNA metabolic process	1	607	55	1	GO:0016071
Cytotrophoblast	regulation of fatty acid metabolic process	1	68	171	1	GO:0019217
Cytotrophoblast	regulation of steroid metabolic process	1	69	171	1	GO:0019218
Cytotrophoblast	regulation of nucleobase-containing compound metabolic process	1	3644	28	3	GO:0019219
Cytotrophoblast	regulation of phosphate metabolic process	1	1125	176	4	GO:0019220
Cytotrophoblast	cytokine-mediated signaling pathway	1	394	69	1	GO:0019221
Cytotrophoblast	regulation of metabolic process	1	5882	9	1	GO:0019222
Cytotrophoblast	fucose catabolic process	1	9	142	1	GO:0019317
Cytotrophoblast	hexose metabolic process	1	142	142	1	GO:0019318
Cytotrophoblast	hexose catabolic process	1	28	142	1	GO:0019320
Cytotrophoblast	nicotinamide nucleotide biosynthetic process	1	22	116	1	GO:0019359
Cytotrophoblast	regulation of lipid metabolic process	1	264	171	2	GO:0019216
Cytotrophoblast	pyridine nucleotide metabolic process	1	66	116	1	GO:0019362
Cytotrophoblast	arachidonic acid metabolic process	1	56	9	1	GO:0019369
Cytotrophoblast	cyclooxygenase pathway	1	9	116	1	GO:0019371
Cytotrophoblast	lipoxygenase pathway	1	9	9	1	GO:0019372
Cytotrophoblast	fatty acid oxidation	1	92	171	1	GO:0019395
Cytotrophoblast	triglyceride catabolic process	1	24	153	1	GO:0019433
Cytotrophoblast	aromatic compound biosynthetic process	1	3619	28	4	GO:0019438
Cytotrophoblast	oxalate transport	1	4	120	1	GO:0019532
Cytotrophoblast	protein metabolic process	1	4487	9	1	GO:0019538
Cytotrophoblast	organophosphate metabolic process	1	881	116	10	GO:0019637
Cytotrophoblast	ribose phosphate metabolic process	1	387	111	9	GO:0019693
Cytotrophoblast	pyridine nucleotide biosynthetic process	1	22	116	1	GO:0019363
Cytotrophoblast	viral genome replication	1	116	118	1	GO:0019079
Cytotrophoblast	viral life cycle	1	238	118	1	GO:0019058
Cytotrophoblast	peptidyl-tyrosine modification	1	248	230	2	GO:0018212
Cytotrophoblast	synaptic vesicle exocytosis	1	58	97	1	GO:0016079
Cytotrophoblast	vesicle-mediated transport	1	1326	8	1	GO:0016192
Cytotrophoblast	endosomal transport	1	228	23	1	GO:0016197
Cytotrophoblast	telomere capping	1	39	240	1	GO:0016233
Cytotrophoblast	macroautophagy	1	286	191	1	GO:0016236
Cytotrophoblast	phosphorylation	1	1444	156	4	GO:0016310
Cytotrophoblast	dephosphorylation	1	289	230	2	GO:0016311
Cytotrophoblast	morphogenesis of embryonic epithelium	1	55	117	1	GO:0016331
Cytotrophoblast	calcium-independent cell-cell adhesion via plasma membrane cell-adhesion molecules	1	22	143	1	GO:0016338
Cytotrophoblast	calcium-dependent cell-cell adhesion via plasma membrane cell adhesion molecules	1	38	135	1	GO:0016339
Cytotrophoblast	cell migration	1	1210	69	1	GO:0016477
Cytotrophoblast	cytosolic transport	1	162	153	2	GO:0016482
Cytotrophoblast	protein processing	1	205	43	1	GO:0016485
Cytotrophoblast	negative regulation of angiogenesis	1	90	155	2	GO:0016525
Cytotrophoblast	protein autoprocessing	1	18	211	1	GO:0016540
Cytotrophoblast	protein ubiquitination	1	611	83	1	GO:0016567
Cytotrophoblast	cytochrome complex assembly	1	35	89	1	GO:0017004
Cytotrophoblast	calcium-ion regulated exocytosis	1	50	97	1	GO:0017156
Cytotrophoblast	regulation of exocytosis	1	151	97	1	GO:0017157
Cytotrophoblast	regulation of calcium ion-dependent exocytosis	1	33	97	1	GO:0017158
Cytotrophoblast	peptidyl-tyrosine phosphorylation	1	246	230	2	GO:0018108
Cytotrophoblast	heterocycle biosynthetic process	1	3611	28	4	GO:0018130
Cytotrophoblast	peptidyl-amino acid modification	1	1035	176	1	GO:0018193
Cytotrophoblast	negative regulation of lipoprotein particle clearance	1	7	211	1	GO:0010985
Cytotrophoblast	glycosphingolipid biosynthetic process	1	31	142	1	GO:0006688
Cytotrophoblast	regulation of lipoprotein particle clearance	1	17	211	1	GO:0010984
Cytotrophoblast	positive regulation of protein processing	1	22	43	1	GO:0010954
Cytotrophoblast	negative regulation of biosynthetic process	1	1315	43	1	GO:0009890
Cytotrophoblast	positive regulation of biosynthetic process	1	1593	133	4	GO:0009891
Cytotrophoblast	negative regulation of metabolic process	1	2418	43	1	GO:0009892
Cytotrophoblast	positive regulation of metabolic process	1	3177	9	1	GO:0009893
Cytotrophoblast	regulation of catabolic process	1	852	171	2	GO:0009894
Cytotrophoblast	negative regulation of catabolic process	1	276	153	1	GO:0009895
Cytotrophoblast	positive regulation of catabolic process	1	463	211	2	GO:0009896
Cytotrophoblast	epidermal cell differentiation	1	138	117	1	GO:0009913
Cytotrophoblast	hormone transport	1	191	97	1	GO:0009914
Cytotrophoblast	regulation of signal transduction	1	2464	9	1	GO:0009966
Cytotrophoblast	regulation of biosynthetic process	1	3645	28	3	GO:0009889
Cytotrophoblast	positive regulation of signal transduction	1	1255	9	1	GO:0009967
Cytotrophoblast	cellular process	1	14783	4	1	GO:0009987
Cytotrophoblast	response to extracellular stimulus	1	260	230	5	GO:0009991
Cytotrophoblast	response to organic substance	1	2106	28	1	GO:0010033
Cytotrophoblast	response to inorganic substance	1	326	183	3	GO:0010035
Cytotrophoblast	response to metal ion	1	212	97	1	GO:0010038
Cytotrophoblast	proline catabolic process to glutamate	1	2	218	1	GO:0010133
Cytotrophoblast	response to organonitrogen compound	1	613	176	4	GO:0010243
Cytotrophoblast	endomembrane system organization	1	511	97	1	GO:0010256
Cytotrophoblast	membrane invagination	1	134	8	1	GO:0010324
Cytotrophoblast	centriole-centriole cohesion	1	14	240	1	GO:0010457
Cytotrophoblast	negative regulation of signal transduction	1	1009	230	7	GO:0009968
Cytotrophoblast	negative regulation of peptidase activity	1	129	183	4	GO:0010466
Cytotrophoblast	tissue development	1	1239	30	1	GO:0009888
Cytotrophoblast	embryo development ending in birth or egg hatching	1	198	117	1	GO:0009792
Cytotrophoblast	response to xenobiotic stimulus	1	187	64	1	GO:0009410
Cytotrophoblast	response to light stimulus	1	226	156	1	GO:0009416
Cytotrophoblast	NAD biosynthetic process	1	21	116	1	GO:0009435
Cytotrophoblast	fertilization	1	119	14	1	GO:0009566
Cytotrophoblast	detection of external stimulus	1	87	156	1	GO:0009581
Cytotrophoblast	detection of abiotic stimulus	1	91	156	1	GO:0009582
Cytotrophoblast	detection of light stimulus	1	49	156	1	GO:0009583
Cytotrophoblast	detection of visible light	1	27	156	1	GO:0009584
Cytotrophoblast	response to external stimulus	1	1990	11	2	GO:0009605
Cytotrophoblast	response to biotic stimulus	1	1098	41	5	GO:0009607
Cytotrophoblast	animal organ morphogenesis	1	582	24	2	GO:0009887
Cytotrophoblast	response to wounding	1	392	236	4	GO:0009611
Cytotrophoblast	response to virus	1	330	230	1	GO:0009615
Cytotrophoblast	response to bacterium	1	479	11	2	GO:0009617
Cytotrophoblast	response to fungus	1	41	118	1	GO:0009620
Cytotrophoblast	response to abiotic stimulus	1	712	229	5	GO:0009628
Cytotrophoblast	anatomical structure morphogenesis	1	1871	24	2	GO:0009653
Cytotrophoblast	response to endogenous stimulus	1	1076	126	3	GO:0009719
Cytotrophoblast	response to hormone	1	503	229	7	GO:0009725
Cytotrophoblast	hormone-mediated signaling pathway	1	151	102	1	GO:0009755
Cytotrophoblast	regulation of asymmetric cell division	1	2	71	1	GO:0009786
Cytotrophoblast	embryo development	1	505	133	2	GO:0009790
Cytotrophoblast	response to mechanical stimulus	1	103	229	1	GO:0009612
Cytotrophoblast	gene expression	1	5228	9	1	GO:0010467
Cytotrophoblast	regulation of gene expression	1	4265	15	2	GO:0010468
Cytotrophoblast	regulation of signaling receptor activity	1	122	211	1	GO:0010469
Cytotrophoblast	positive regulation of cell communication	1	1374	9	1	GO:0010647
Cytotrophoblast	negative regulation of cell communication	1	1060	230	7	GO:0010648
Cytotrophoblast	negative regulation of cell development	1	109	153	2	GO:0010721
Cytotrophoblast	negative regulation of sodium ion transport	1	16	211	1	GO:0010766
Cytotrophoblast	regulation of hormone levels	1	355	102	2	GO:0010817
Cytotrophoblast	regulation of myotube differentiation	1	30	28	1	GO:0010830
Cytotrophoblast	negative regulation of myotube differentiation	1	11	28	1	GO:0010832
Cytotrophoblast	telomere maintenance via telomere lengthening	1	83	240	1	GO:0010833
Cytotrophoblast	lipid localization	1	341	211	5	GO:0010876
Cytotrophoblast	regulation of triglyceride catabolic process	1	12	153	1	GO:0010896
[truncated: 40 more rows]

## Sheet: Endothelial
Cell type	Term name	Adjusted P-value	Term size	Query size	Intersection size	Term ID
Endothelial	heme biosynthetic process	0.0137385	26	3	2	GO:0006783
Endothelial	tetrapyrrole biosynthetic process	0.0171605	29	3	2	GO:0033014
Endothelial	porphyrin-containing compound biosynthetic process	0.0171605	29	3	2	GO:0006779
Endothelial	heme metabolic process	0.034642	41	3	2	GO:0042168
Endothelial	pigment biosynthetic process	0.0399601	44	3	2	GO:0046148
Endothelial	porphyrin-containing compound metabolic process	0.0399601	44	3	2	GO:0006778
Endothelial	tetrapyrrole metabolic process	0.0626996	55	3	2	GO:0033013
Endothelial	pigment metabolic process	0.0877854	65	3	2	GO:0042440
Endothelial	mitochondrial unfolded protein response	0.228553	2	1	1	GO:0034514
Endothelial	positive regulation of heme biosynthetic process	0.34283	3	1	1	GO:0070455
Endothelial	positive regulation of tetrapyrrole biosynthetic process	0.34283	3	1	1	GO:1901465
Endothelial	positive regulation of tetrapyrrole metabolic process	0.34283	3	1	1	GO:1901403
Endothelial	positive regulation of hemoglobin biosynthetic process	0.685659	6	1	1	GO:0046985
Endothelial	regulation of tetrapyrrole biosynthetic process	0.799936	7	1	1	GO:1901463
Endothelial	regulation of heme biosynthetic process	0.799936	7	1	1	GO:0070453
Endothelial	regulation of hemoglobin biosynthetic process	0.799936	7	1	1	GO:0046984
Endothelial	regulation of tetrapyrrole metabolic process	0.914213	8	1	1	GO:1901401
Endothelial	regulation of receptor-mediated endocytosis involved in cholesterol transport	1	4	67	1	GO:1905600
Endothelial	negative regulation of receptor-mediated endocytosis involved in cholesterol transport	1	2	67	1	GO:1905601
Endothelial	regulation of lipid localization	1	132	67	1	GO:1905952
Endothelial	negative regulation of lipid localization	1	40	67	1	GO:1905953
Endothelial	amyloid fibril formation	1	33	27	1	GO:1990000
Endothelial	stress response to copper ion	1	14	36	1	GO:1990169
Endothelial	protein localization to nucleoplasm	1	14	33	1	GO:1990173
Endothelial	neutrophil migration	1	108	61	2	GO:1990266
Endothelial	cellular detoxification	1	36	38	1	GO:1990748
Endothelial	response to lectin	1	20	97	1	GO:1990840
Endothelial	cellular response to lectin	1	20	97	1	GO:1990858
Endothelial	response to chemokine	1	75	61	2	GO:1990868
Endothelial	cellular response to chemokine	1	75	61	2	GO:1990869
Endothelial	regulation of multicellular organismal development	1	981	1	1	GO:2000026
Endothelial	regulation of cellular macromolecule biosynthetic process	1	407	1	1	GO:2000112
Endothelial	negative regulation of low-density lipoprotein receptor activity	1	5	67	1	GO:1905598
Endothelial	regulation of cell motility	1	818	134	1	GO:2000145
Endothelial	negative regulation of low-density lipoprotein particle receptor binding	1	1	67	1	GO:1905596
Endothelial	cell surface receptor signaling pathway involved in cell-cell signaling	1	388	85	1	GO:1905114
Endothelial	negative regulation of cation transmembrane transport	1	75	67	1	GO:1904063
Endothelial	regulation of telomere maintenance via telomere lengthening	1	62	33	1	GO:1904356
Endothelial	positive regulation of telomere maintenance via telomere lengthening	1	36	33	1	GO:1904358
Endothelial	regulation of protein localization to chromosome, telomeric region	1	15	33	1	GO:1904814
Endothelial	positive regulation of protein localization to chromosome, telomeric region	1	13	33	1	GO:1904816
Endothelial	positive regulation of establishment of protein localization to telomere	1	10	33	1	GO:1904851
Endothelial	protein localization to Cajal body	1	12	33	1	GO:1904867
Endothelial	regulation of protein localization to Cajal body	1	11	33	1	GO:1904869
Endothelial	positive regulation of protein localization to Cajal body	1	11	33	1	GO:1904871
Endothelial	regulation of telomerase RNA localization to Cajal body	1	18	33	1	GO:1904872
Endothelial	positive regulation of telomerase RNA localization to Cajal body	1	15	33	1	GO:1904874
Endothelial	cranial skeletal system development	1	25	92	2	GO:1904888
Endothelial	regulation of receptor signaling pathway via STAT	1	91	37	2	GO:1904892
Endothelial	positive regulation of receptor signaling pathway via STAT	1	45	120	2	GO:1904894
Endothelial	positive regulation of establishment of protein localization	1	246	33	1	GO:1904951
Endothelial	regulation of low-density lipoprotein particle receptor binding	1	2	67	1	GO:1905595
Endothelial	positive regulation of cell motility	1	463	134	1	GO:2000147
Endothelial	positive regulation of cilium-dependent cell motility	1	10	134	1	GO:2000155
Endothelial	regulation of reproductive process	1	125	134	1	GO:2000241
Endothelial	positive regulation of reproductive process	1	55	134	1	GO:2000243
Endothelial	regulation of DNA biosynthetic process	1	109	33	1	GO:2000278
Endothelial	regulation of NMDA receptor activity	1	18	85	1	GO:2000310
Endothelial	regulation of AMPA receptor activity	1	25	85	1	GO:2000311
Endothelial	regulation of reactive oxygen species metabolic process	1	105	92	1	GO:2000377
Endothelial	negative regulation of reactive oxygen species metabolic process	1	26	92	1	GO:2000378
Endothelial	positive regulation of DNA biosynthetic process	1	66	33	1	GO:2000573
Endothelial	regulation of cation transmembrane transport	1	291	85	2	GO:1904062
Endothelial	regulation of receptor catabolic process	1	10	67	1	GO:2000644
Endothelial	regulation of sodium ion transmembrane transporter activity	1	43	67	1	GO:2000649
Endothelial	negative regulation of sodium ion transmembrane transporter activity	1	11	67	1	GO:2000650
Endothelial	regulation of RNA biosynthetic process	1	3071	23	1	GO:2001141
Endothelial	regulation of apoptotic signaling pathway	1	264	85	1	GO:2001233
Endothelial	negative regulation of apoptotic signaling pathway	1	170	85	1	GO:2001234
Endothelial	positive regulation of chromosome organization	1	93	33	1	GO:2001252
Endothelial	regulation of cation channel activity	1	153	85	1	GO:2001257
Endothelial	positive regulation of receptor catabolic process	1	7	67	1	GO:2000646
Endothelial	positive regulation of protein localization	1	369	33	1	GO:1903829
Endothelial	positive regulation of nucleic acid-templated transcription	1	1297	92	1	GO:1903508
Endothelial	olefinic compound biosynthetic process	1	21	65	1	GO:0120255
Endothelial	meiotic nuclear division	1	145	125	2	GO:0140013
Endothelial	cell-cell fusion	1	39	117	1	GO:0140253
Endothelial	cytokine precursor processing	1	3	28	1	GO:0140447
Endothelial	signaling receptor ligand precursor processing	1	34	28	1	GO:0140448
Endothelial	reciprocal homologous recombination	1	54	125	1	GO:0140527
Endothelial	visual system development	1	207	92	2	GO:0150063
Endothelial	regulation of receptor binding	1	15	67	1	GO:1900120
Endothelial	negative regulation of receptor binding	1	10	67	1	GO:1900121
Endothelial	regulation of protein localization to nucleus	1	98	33	1	GO:1900180
Endothelial	positive regulation of protein localization to nucleus	1	68	33	1	GO:1900182
Endothelial	carbohydrate derivative metabolic process	1	929	134	2	GO:1901135
Endothelial	carbohydrate derivative biosynthetic process	1	566	102	1	GO:1901137
Endothelial	regulation of neuron death	1	184	92	2	GO:1901214
Endothelial	positive regulation of neuron death	1	50	92	2	GO:1901216
Endothelial	olefinic compound metabolic process	1	123	123	3	GO:0120254
Endothelial	nucleoside phosphate biosynthetic process	1	253	102	2	GO:1901293
Endothelial	steroid hormone biosynthetic process	1	37	65	1	GO:0120178
Endothelial	plasma membrane bounded cell projection organization	1	1144	85	1	GO:0120036
Endothelial	inorganic cation transmembrane transport	1	572	67	1	GO:0098662
Endothelial	detoxification	1	58	38	2	GO:0098754
Endothelial	inorganic ion homeostasis	1	472	36	3	GO:0098771
Endothelial	nuclear chromosome segregation	1	281	125	2	GO:0098813
Endothelial	cellular oxidant detoxification	1	20	38	1	GO:0098869
Endothelial	anterograde trans-synaptic signaling	1	495	85	1	GO:0098916
Endothelial	plasma membrane invagination	1	127	108	1	GO:0099024
Endothelial	regulation of trans-synaptic signaling	1	253	85	1	GO:0099177
Endothelial	synaptic signaling	1	522	85	1	GO:0099536
Endothelial	trans-synaptic signaling	1	501	85	1	GO:0099537
Endothelial	chemical synaptic transmission, postsynaptic	1	51	85	1	GO:0099565
Endothelial	regulation of neurotransmitter receptor activity	1	53	85	1	GO:0099601
Endothelial	biomineralization	1	119	92	1	GO:0110148
Endothelial	regulation of biomineralization	1	82	92	1	GO:0110149
Endothelial	positive regulation of biomineralization	1	48	92	1	GO:0110151
Endothelial	plasma membrane bounded cell projection morphogenesis	1	455	85	1	GO:0120039
Endothelial	regulation of flagellated sperm motility	1	18	134	1	GO:1901317
Endothelial	organic cyclic compound metabolic process	1	5407	3	2	GO:1901360
Endothelial	organic cyclic compound biosynthetic process	1	3732	3	2	GO:1901362
Endothelial	nuclear cell cycle DNA replication initiation	1	5	126	1	GO:1902315
Endothelial	regulation of intracellular signal transduction	1	1429	31	1	GO:1902531
Endothelial	positive regulation of intracellular signal transduction	1	824	31	1	GO:1902533
Endothelial	negative regulation of RNA biosynthetic process	1	1057	42	1	GO:1902679
Endothelial	positive regulation of RNA biosynthetic process	1	1303	92	1	GO:1902680
Endothelial	mitotic DNA replication	1	11	126	1	GO:1902969
Endothelial	mitotic DNA replication initiation	1	5	126	1	GO:1902975
Endothelial	organelle disassembly	1	124	74	1	GO:1903008
Endothelial	meiotic cell cycle process	1	159	125	2	GO:1903046
Endothelial	mitotic cell cycle process	1	678	126	1	GO:1903047
Endothelial	mononuclear cell differentiation	1	317	7	1	GO:1903131
Endothelial	U2-type prespliceosome assembly	1	24	59	1	GO:1903241
Endothelial	protein localization to nuclear body	1	12	33	1	GO:1903405
Endothelial	regulation of nucleic acid-templated transcription	1	3063	23	1	GO:1903506
Endothelial	negative regulation of nucleic acid-templated transcription	1	1056	42	1	GO:1903507
Endothelial	negative regulation of sodium ion transmembrane transport	1	12	67	1	GO:1902306
Endothelial	regulation of sodium ion transmembrane transport	1	52	67	1	GO:1902305
Endothelial	cell cycle DNA replication initiation	1	5	126	1	GO:1902292
Endothelial	positive regulation of flagellated sperm motility	1	10	134	1	GO:1902093
Endothelial	organonitrogen compound metabolic process	1	5430	3	2	GO:1901564
Endothelial	organonitrogen compound catabolic process	1	1145	67	1	GO:1901565
Endothelial	organonitrogen compound biosynthetic process	1	1483	3	2	GO:1901566
Endothelial	organic substance catabolic process	1	1747	67	1	GO:1901575
Endothelial	organic substance biosynthetic process	1	5109	3	2	GO:1901576
Endothelial	alpha-amino acid metabolic process	1	165	80	1	GO:1901605
Endothelial	alpha-amino acid biosynthetic process	1	57	80	1	GO:1901607
Endothelial	regulation of hemopoiesis	1	296	1	1	GO:1903706
Endothelial	organic hydroxy compound metabolic process	1	400	118	2	GO:1901615
Endothelial	response to peptide	1	291	67	2	GO:1901652
Endothelial	cellular response to peptide	1	241	67	2	GO:1901653
Endothelial	response to nitrogen compound	1	696	7	1	GO:1901698
Endothelial	cellular response to nitrogen compound	1	468	67	2	GO:1901699
Endothelial	response to oxygen-containing compound	1	1005	38	2	GO:1901700
Endothelial	cellular response to oxygen-containing compound	1	810	38	2	GO:1901701
Endothelial	regulation of cilium-dependent cell motility	1	26	134	1	GO:1902019
Endothelial	organic hydroxy compound biosynthetic process	1	190	65	1	GO:1901617
Endothelial	inorganic ion transmembrane transport	1	622	67	1	GO:0098660
Endothelial	cation transmembrane transport	1	656	85	2	GO:0098655
Endothelial	cellular response to virus	1	92	7	1	GO:0098586
Endothelial	defense response to other organism	1	869	7	1	GO:0098542
Endothelial	detection of chemical stimulus involved in sensory perception of taste	1	39	128	2	GO:0050912
Endothelial	sensory perception of bitter taste	1	37	128	2	GO:0050913
Endothelial	sensory perception of mechanical stimulus	1	106	92	2	GO:0050954
Endothelial	detection of mechanical stimulus involved in sensory perception	1	15	87	1	GO:0050974
Endothelial	detection of mechanical stimulus	1	32	87	1	GO:0050982
Endothelial	regulation of secretion	1	435	119	1	GO:0051046
Endothelial	positive regulation of secretion	1	211	119	1	GO:0051047
Endothelial	regulation of transport	1	1327	85	2	GO:0051049
Endothelial	positive regulation of transport	1	709	67	1	GO:0051050
Endothelial	negative regulation of transport	1	328	67	1	GO:0051051
Endothelial	regulation of DNA metabolic process	1	474	33	1	GO:0051052
Endothelial	positive regulation of DNA metabolic process	1	260	33	1	GO:0051054
Endothelial	regulation of DNA-binding transcription factor activity	1	394	100	1	GO:0051090
Endothelial	positive regulation of developmental process	1	967	1	1	GO:0051094
Endothelial	regulation of binding	1	266	67	1	GO:0051098
Endothelial	sensory perception of taste	1	52	128	2	GO:0050909
Endothelial	negative regulation of binding	1	124	67	1	GO:0051100
Endothelial	detection of chemical stimulus involved in sensory perception	1	60	128	2	GO:0050907
Endothelial	leukocyte migration	1	308	61	2	GO:0050900
Endothelial	ion homeostasis	1	484	36	3	GO:0050801
Endothelial	modulation of chemical synaptic transmission	1	252	85	1	GO:0050804
Endothelial	protein stabilization	1	204	33	1	GO:0050821
Endothelial	antigen receptor-mediated signaling pathway	1	222	108	1	GO:0050851
Endothelial	B cell receptor signaling pathway	1	121	108	1	GO:0050853
Endothelial	regulation of B cell activation	1	162	108	1	GO:0050864
Endothelial	regulation of cell activation	1	552	108	2	GO:0050865
Endothelial	positive regulation of cell activation	1	368	108	1	GO:0050867
Endothelial	positive regulation of B cell activation	1	126	108	1	GO:0050871
Endothelial	nervous system process	1	755	92	4	GO:0050877
Endothelial	regulation of body fluid levels	1	269	119	1	GO:0050878
Endothelial	endocrine process	1	57	28	1	GO:0050886
Endothelial	cognition	1	156	85	1	GO:0050890
Endothelial	multicellular organismal water homeostasis	1	46	119	1	GO:0050891
Endothelial	response to stimulus	1	7117	3	2	GO:0050896
Endothelial	detection of stimulus involved in sensory perception	1	91	128	3	GO:0050906
Endothelial	hepoxilin metabolic process	1	9	119	1	GO:0051121
Endothelial	hepoxilin biosynthetic process	1	9	119	1	GO:0051122
Endothelial	regulation of cellular component organization	1	1929	33	1	GO:0051128
Endothelial	chromosome organization	1	522	126	4	GO:0051276
Endothelial	establishment of chromosome localization	1	74	121	1	GO:0051303
Endothelial	meiotic cell cycle	1	202	125	2	GO:0051321
Endothelial	regulation of hydrolase activity	1	765	31	1	GO:0051336
Endothelial	positive regulation of hydrolase activity	1	494	61	2	GO:0051345
Endothelial	neuron apoptotic process	1	129	92	2	GO:0051402
Endothelial	stress-activated MAPK cascade	1	198	85	1	GO:0051403
Endothelial	regulation of intracellular pH	1	71	5	1	GO:0051453
Endothelial	protein maturation	1	282	110	3	GO:0051604
Endothelial	detection of stimulus	1	200	128	3	GO:0051606
Endothelial	organelle localization	1	476	121	1	GO:0051640
Endothelial	cellular localization	1	2721	1	1	GO:0051641
Endothelial	establishment of localization in cell	1	1698	1	1	GO:0051649
Endothelial	establishment of organelle localization	1	366	121	1	GO:0051656
Endothelial	localization within membrane	1	570	40	1	GO:0051668
Endothelial	positive regulation of RNA metabolic process	1	1433	92	1	GO:0051254
Endothelial	negative regulation of RNA metabolic process	1	1157	42	1	GO:0051253
Endothelial	regulation of RNA metabolic process	1	3361	23	1	GO:0051252
Endothelial	positive regulation of lymphocyte activation	1	319	108	1	GO:0051251
Endothelial	negative regulation of cellular component organization	1	566	67	1	GO:0051129
Endothelial	positive regulation of cellular component organization	1	844	33	1	GO:0051130
Endothelial	striated muscle cell differentiation	1	170	117	1	GO:0051146
Endothelial	regulation of nitrogen compound metabolic process	1	4956	1	1	GO:0051171
Endothelial	negative regulation of nitrogen compound metabolic process	1	1927	42	1	GO:0051172
Endothelial	positive regulation of nitrogen compound metabolic process	1	2565	1	1	GO:0051173
Endothelial	regulation of phosphorus metabolic process	1	1126	7	1	GO:0051174
Endothelial	regulation of cellular process	1	9523	1	1	GO:0050794
Endothelial	localization	1	4343	1	1	GO:0051179
Endothelial	establishment of localization	1	3775	1	1	GO:0051234
Endothelial	regulation of multicellular organismal process	1	2117	1	1	GO:0051239
Endothelial	positive regulation of multicellular organismal process	1	1137	119	2	GO:0051240
Endothelial	negative regulation of multicellular organismal process	1	755	67	1	GO:0051241
Endothelial	regulation of protein metabolic process	1	2072	1	1	GO:0051246
Endothelial	positive regulation of protein metabolic process	1	1264	1	1	GO:0051247
Endothelial	regulation of lymphocyte activation	1	439	108	2	GO:0051249
Endothelial	protein insertion into membrane	1	65	40	1	GO:0051205
Endothelial	regulation of developmental process	1	1810	1	1	GO:0050793
Endothelial	regulation of catalytic activity	1	1498	31	1	GO:0050790
Endothelial	regulation of biological process	1	10085	1	1	GO:0050789
Endothelial	autonomic nervous system development	1	31	92	1	GO:0048483
Endothelial	parasympathetic nervous system development	1	7	92	1	GO:0048486
Endothelial	animal organ development	1	2176	1	1	GO:0048513
Endothelial	spermatid differentiation	1	122	91	1	GO:0048515
Endothelial	positive regulation of biological process	1	5294	1	1	GO:0048518
Endothelial	negative regulation of biological process	1	4381	42	4	GO:0048519
Endothelial	positive regulation of cellular process	1	4704	1	1	GO:0048522
Endothelial	negative regulation of cellular process	1	3896	42	3	GO:0048523
Endothelial	anatomical structure arrangement	1	6	92	1	GO:0048532
Endothelial	hematopoietic or lymphoid organ development	1	617	7	2	GO:0048534
Endothelial	embryonic organ morphogenesis	1	134	92	2	GO:0048562
Endothelial	embryonic organ development	1	208	92	2	GO:0048568
Endothelial	regulation of response to stimulus	1	3327	7	1	GO:0048583
Endothelial	positive regulation of response to stimulus	1	1871	37	2	GO:0048584
Endothelial	negative regulation of response to stimulus	1	1287	85	1	GO:0048585
Endothelial	cell development	1	1355	1	1	GO:0048468
Endothelial	organelle fission	1	458	125	2	GO:0048285
Endothelial	negative regulation of receptor-mediated endocytosis	1	26	67	1	GO:0048261
Endothelial	positive regulation of receptor-mediated endocytosis	1	45	67	1	GO:0048260
Endothelial	lymphocyte activation	1	617	7	1	GO:0046649
Endothelial	lymphocyte proliferation	1	207	7	1	GO:0046651
Endothelial	tetrahydrofolate metabolic process	1	14	80	1	GO:0046653
Endothelial	tetrahydrofolate biosynthetic process	1	4	80	1	GO:0046654
Endothelial	response to cadmium ion	1	30	36	1	GO:0046686
Endothelial	response to copper ion	1	25	36	1	GO:0046688
Endothelial	protein autophosphorylation	1	199	91	1	GO:0046777
Endothelial	eye morphogenesis	1	81	92	1	GO:0048592
Endothelial	secretion	1	638	119	1	GO:0046903
Endothelial	cellular transition metal ion homeostasis	1	96	36	1	GO:0046916
Endothelial	nucleotide phosphorylation	1	82	134	1	GO:0046939
Endothelial	nonassociative learning	1	1	85	1	GO:0046958
Endothelial	embryonic eye morphogenesis	1	20	92	1	GO:0048048
Endothelial	male gamete generation	1	320	125	2	GO:0048232
Endothelial	lymphocyte chemotaxis	1	60	61	2	GO:0048247
Endothelial	regulation of receptor-mediated endocytosis	1	84	67	1	GO:0048259
Endothelial	intracellular transport	1	1373	1	1	GO:0046907
Endothelial	biological process involved in intraspecies interaction between organisms	1	32	85	1	GO:0051703
Endothelial	camera-type eye morphogenesis	1	63	92	1	GO:0048593
Endothelial	embryonic morphogenesis	1	308	92	2	GO:0048598
Endothelial	cell projection morphogenesis	1	459	85	1	GO:0048858
Endothelial	cellular developmental process	1	2879	1	1	GO:0048869
Endothelial	cell motility	1	1362	31	1	GO:0048870
Endothelial	multicellular organismal homeostasis	1	396	119	1	GO:0048871
Endothelial	homeostasis of number of cells	1	130	1	1	GO:0048872
Endothelial	chemical homeostasis	1	769	5	1	GO:0048878
Endothelial	sensory system development	1	213	92	2	GO:0048880
Endothelial	chromosome localization	1	78	121	1	GO:0050000
Endothelial	amyloid-beta metabolic process	1	49	27	1	GO:0050435
Endothelial	regulation of inflammatory response	1	266	28	1	GO:0050727
Endothelial	regulation of peptidyl-tyrosine phosphorylation	1	197	37	1	GO:0050730
Endothelial	positive regulation of peptidyl-tyrosine phosphorylation	1	144	37	1	GO:0050731
Endothelial	regulation of neurogenesis	1	208	100	1	GO:0050767
Endothelial	regulation of immune response	1	755	108	2	GO:0050776
Endothelial	positive regulation of immune response	1	503	108	2	GO:0050778
Endothelial	anatomical structure development	1	4152	1	1	GO:0048856
Endothelial	inner ear development	1	59	92	1	GO:0048839
Endothelial	erythrocyte development	1	12	1	1	GO:0048821
Endothelial	dendrite morphogenesis	1	97	85	1	GO:0048813
Endothelial	multicellular organismal reproductive process	1	417	125	2	GO:0048609
Endothelial	anatomical structure formation involved in morphogenesis	1	751	117	3	GO:0048646
Endothelial	neuron development	1	729	85	1	GO:0048666
Endothelial	cell morphogenesis involved in neuron differentiation	1	381	85	1	GO:0048667
Endothelial	generation of neurons	1	969	85	4	GO:0048699
Endothelial	embryonic cranial skeleton morphogenesis	1	14	92	2	GO:0048701
Endothelial	embryonic neurocranium morphogenesis	1	2	80	1	GO:0048702
Endothelial	embryonic camera-type eye morphogenesis	1	13	92	1	GO:0048596
Endothelial	embryonic viscerocranium morphogenesis	1	5	80	1	GO:0048703
Endothelial	skeletal system morphogenesis	1	89	92	2	GO:0048705
Endothelial	embryonic skeletal system development	1	50	92	2	GO:0048706
Endothelial	tissue morphogenesis	1	348	92	2	GO:0048729
Endothelial	system development	1	2976	1	1	GO:0048731
Endothelial	gland development	1	140	67	1	GO:0048732
Endothelial	appendage development	1	69	92	1	GO:0048736
Endothelial	neuron projection morphogenesis	1	441	85	1	GO:0048812
Endothelial	embryonic skeletal system morphogenesis	1	37	92	2	GO:0048704
Endothelial	response to other organism	1	1062	7	1	GO:0051707
Endothelial	regulation of nervous system development	1	257	100	1	GO:0051960
Endothelial	cellular response to oxygen radical	1	16	38	1	GO:0071450
Endothelial	cellular response to superoxide	1	16	38	1	GO:0071451
Endothelial	cellular response to endogenous stimulus	1	974	37	1	GO:0071495
Endothelial	cellular response to external stimulus	1	228	67	1	GO:0071496
Endothelial	granulocyte chemotaxis	1	110	61	2	GO:0071621
Endothelial	mononuclear cell migration	1	171	61	2	GO:0071674
Endothelial	organic substance transport	1	1765	5	1	GO:0071702
Endothelial	organic substance metabolic process	1	9531	1	1	GO:0071704
Endothelial	nitrogen compound transport	1	1420	40	1	GO:0071705
Endothelial	basement membrane organization	1	25	28	1	GO:0071711
Endothelial	ribonucleoprotein complex subunit organization	1	204	59	1	GO:0071826
Endothelial	cellular component organization or biogenesis	1	5539	33	3	GO:0071840
Endothelial	DNA biosynthetic process	1	158	33	1	GO:0071897
Endothelial	renal system development	1	153	92	2	GO:0072001
Endothelial	epithelial tube formation	1	56	80	1	GO:0072175
Endothelial	cellular response to organonitrogen compound	1	413	67	2	GO:0071417
Endothelial	monocarboxylic acid biosynthetic process	1	166	123	2	GO:0072330
Endothelial	cellular response to growth hormone stimulus	1	27	120	2	GO:0071378
Endothelial	cellular response to type I interferon	1	70	7	1	GO:0071357
Endothelial	cellular macromolecule localization	1	1880	40	2	GO:0070727
Endothelial	cellular response to chemical stimulus	1	2288	1	1	GO:0070887
Endothelial	neuron death	1	203	92	2	GO:0070997
Endothelial	DNA conformation change	1	62	126	1	GO:0071103
Endothelial	cellular response to inorganic substance	1	155	92	2	GO:0071241
Endothelial	cellular response to metal ion	1	139	92	2	GO:0071248
Endothelial	cellular response to cadmium ion	1	28	36	1	GO:0071276
Endothelial	cellular response to copper ion	1	19	36	1	GO:0071280
Endothelial	cellular response to iron ion	1	6	92	1	GO:0071281
Endothelial	cellular response to zinc ion	1	18	36	1	GO:0071294
Endothelial	cellular response to organic substance	1	1734	1	1	GO:0071310
Endothelial	cellular response to cytokine stimulus	1	531	7	1	GO:0071345
Endothelial	cellular response to interferon-gamma	1	80	61	2	GO:0071346
Endothelial	cellular response to interleukin-1	1	85	61	2	GO:0071347
Endothelial	cellular response to tumor necrosis factor	1	162	61	2	GO:0071356
Endothelial	cellular response to peptide hormone stimulus	1	197	120	3	GO:0071375
Endothelial	circulatory system development	1	729	23	1	GO:0072359
Endothelial	cellular divalent inorganic cation homeostasis	1	257	36	2	GO:0072503
Endothelial	divalent inorganic cation homeostasis	1	276	36	2	GO:0072507
Endothelial	RNA localization to nucleus	1	19	33	1	GO:0090685
Endothelial	regulation of plasma lipoprotein particle levels	1	63	67	1	GO:0097006
Endothelial	apoptotic signaling pathway	1	456	85	1	GO:0097190
Endothelial	cellular response to toxic substance	1	40	38	1	GO:0097237
Endothelial	chromosome attachment to the nuclear envelope	1	5	121	1	GO:0097240
Endothelial	XMP metabolic process	1	4	102	1	GO:0097292
Endothelial	XMP biosynthetic process	1	4	102	1	GO:0097293
Endothelial	'de novo' XMP biosynthetic process	1	4	102	1	GO:0097294
Endothelial	supramolecular fiber organization	1	710	27	1	GO:0097435
Endothelial	stress response to metal ion	1	17	36	1	GO:0097501
Endothelial	myeloid leukocyte migration	1	188	61	2	GO:0097529
Endothelial	granulocyte migration	1	129	61	2	GO:0097530
Endothelial	nucleic acid-templated transcription	1	3175	23	1	GO:0097659
Endothelial	receptor signaling pathway via STAT	1	146	37	2	GO:0097696
Endothelial	sperm motility	1	89	134	1	GO:0097722
Endothelial	telomerase RNA localization	1	19	33	1	GO:0090672
Endothelial	telomerase RNA localization to Cajal body	1	19	33	1	GO:0090671
Endothelial	RNA localization to Cajal body	1	19	33	1	GO:0090670
Endothelial	activation of GTPase activity	1	106	109	1	GO:0090630
Endothelial	purine-containing compound metabolic process	1	415	134	3	GO:0072521
Endothelial	purine-containing compound biosynthetic process	1	207	102	2	GO:0072522
Endothelial	reactive oxygen species metabolic process	1	170	92	2	GO:0072593
Endothelial	establishment of protein localization to organelle	1	370	33	1	GO:0072594
Endothelial	protein localization to membrane	1	493	40	1	GO:0072657
Endothelial	lymphocyte migration	1	103	61	2	GO:0072676
Endothelial	regulation of primary metabolic process	1	5079	1	1	GO:0080090
Endothelial	leukocyte proliferation	1	235	7	1	GO:0070661
Endothelial	regulation of response to stress	1	1129	28	1	GO:0080134
Endothelial	receptor-mediated endocytosis involved in cholesterol transport	1	6	67	1	GO:0090118
Endothelial	establishment of protein localization to membrane	1	237	40	1	GO:0090150
Endothelial	chromosome localization to nuclear envelope involved in homologous chromosome segregation	1	4	121	1	GO:0090220
Endothelial	nucleic acid metabolic process	1	4558	23	1	GO:0090304
Endothelial	regulation of DNA-templated DNA replication	1	52	126	1	GO:0090329
Endothelial	organophosphate biosynthetic process	1	514	102	2	GO:0090407
Endothelial	sensory organ morphogenesis	1	119	92	1	GO:0090596
Endothelial	regulation of cellular response to stress	1	614	85	1	GO:0080135
Endothelial	response to interleukin-1	1	102	61	2	GO:0070555
Endothelial	positive regulation of ERK1 and ERK2 cascade	1	173	61	2	GO:0070374
Endothelial	regulation of ERK1 and ERK2 cascade	1	240	61	2	GO:0070372
Endothelial	cilium-dependent cell motility	1	113	134	1	GO:0060285
Endothelial	cilium movement involved in cell motility	1	102	134	1	GO:0060294
Endothelial	regulation of cilium movement involved in cell motility	1	26	134	1	GO:0060295
Endothelial	cell chemotaxis	1	270	61	2	GO:0060326
Endothelial	type I interferon signaling pathway	1	69	7	1	GO:0060337
Endothelial	regulation of cellular localization	1	766	33	1	GO:0060341
Endothelial	bone development	1	108	92	1	GO:0060348
Endothelial	bone morphogenesis	1	40	92	1	GO:0060349
Endothelial	growth hormone receptor signaling pathway	1	27	120	2	GO:0060396
Endothelial	response to growth hormone	1	30	120	2	GO:0060416
Endothelial	epithelium development	1	689	92	3	GO:0060429
Endothelial	negative regulation of cell death	1	704	42	3	GO:0060548
Endothelial	epithelial tube morphogenesis	1	158	80	1	GO:0060562
Endothelial	tube closure	1	33	80	1	GO:0060606
Endothelial	regulation of vesicle-mediated transport	1	417	67	1	GO:0060627
Endothelial	regulation of cell development	1	315	100	1	GO:0060284
Endothelial	regulation of macromolecule metabolic process	1	5417	1	1	GO:0060255
Endothelial	limb development	1	69	92	1	GO:0060173
Endothelial	excitatory postsynaptic potential	1	45	85	1	GO:0060079
Endothelial	regulation of synaptic transmission, glutamatergic	1	51	85	1	GO:0051966
Endothelial	metal ion homeostasis	1	390	36	2	GO:0055065
Endothelial	monovalent inorganic cation homeostasis	1	121	5	1	GO:0055067
Endothelial	zinc ion homeostasis	1	36	36	1	GO:0055069
Endothelial	calcium ion homeostasis	1	236	31	1	GO:0055074
Endothelial	transition metal ion homeostasis	1	113	36	1	GO:0055076
Endothelial	cation homeostasis	1	465	36	3	GO:0055080
Endothelial	regulation of microtubule-based movement	1	46	134	1	GO:0060632
Endothelial	cellular chemical homeostasis	1	498	36	3	GO:0055082
Endothelial	nucleobase-containing small molecule metabolic process	1	564	134	3	GO:0055086
Endothelial	lipid homeostasis	1	131	67	1	GO:0055088
Endothelial	sterol homeostasis	1	73	67	1	GO:0055092
Endothelial	roof of mouth development	1	36	92	1	GO:0060021
Endothelial	retina development in camera-type eye	1	69	92	1	GO:0060041
Endothelial	retina morphogenesis in camera-type eye	1	32	92	1	GO:0060042
Endothelial	regulation of postsynaptic membrane potential	1	61	85	1	GO:0060078
Endothelial	transmembrane transport	1	1060	5	1	GO:0055085
Endothelial	cellular response to stimulus	1	5982	1	1	GO:0051716
Endothelial	embryonic camera-type eye formation	1	9	92	1	GO:0060900
Endothelial	membrane organization	1	729	40	1	GO:0061024
Endothelial	synaptonemal complex organization	1	17	125	1	GO:0070193
Endothelial	meiotic attachment of telomere to nuclear envelope	1	3	121	1	GO:0070197
Endothelial	protein localization to chromosome, telomeric region	1	31	33	1	GO:0070198
Endothelial	establishment of protein localization to chromosome	1	27	33	1	GO:0070199
Endothelial	establishment of protein localization to telomere	1	17	33	1	GO:0070200
Endothelial	regulation of establishment of protein localization	1	405	33	1	GO:0070201
Endothelial	regulation of establishment of protein localization to chromosome	1	12	33	1	GO:0070202
Endothelial	regulation of establishment of protein localization to telomere	1	11	33	1	GO:0070203
Endothelial	mucus secretion	1	4	119	1	GO:0070254
Endothelial	regulation of mucus secretion	1	1	119	1	GO:0070255
Endothelial	positive regulation of mucus secretion	1	1	119	1	GO:0070257
Endothelial	N-acylphosphatidylethanolamine metabolic process	1	9	74	1	GO:0070292
Endothelial	regulation of stress-activated protein kinase signaling cascade	1	167	85	1	GO:0070302
Endothelial	lens fiber cell differentiation	1	22	74	1	GO:0070306
Endothelial	ERK1 and ERK2 cascade	1	256	61	2	GO:0070371
Endothelial	chromosome organization involved in meiotic cell cycle	1	53	125	2	GO:0070192
Endothelial	positive regulation of tooth mineralization	1	8	92	1	GO:0070172
Endothelial	regulation of tooth mineralization	1	11	92	1	GO:0070170
Endothelial	positive regulation of biomineral tissue development	1	48	92	1	GO:0070169
Endothelial	eyelid development in camera-type eye	1	8	92	1	GO:0061029
Endothelial	somite development	1	30	80	1	GO:0061053
Endothelial	muscle structure development	1	407	117	1	GO:0061061
Endothelial	chaperone-mediated protein folding	1	63	33	1	GO:0061077
Endothelial	testosterone biosynthetic process	1	5	65	1	GO:0061370
Endothelial	establishment of skin barrier	1	20	119	1	GO:0061436
Endothelial	myeloid cell development	1	37	1	1	GO:0061515
Endothelial	hepaticobiliary system development	1	43	67	1	GO:0061008
Endothelial	detoxification of inorganic compound	1	16	36	1	GO:0061687
Endothelial	cellular response to chemical stress	1	247	38	1	GO:0062197
Endothelial	protein-containing complex assembly	1	1352	59	1	GO:0065003
Endothelial	biological regulation	1	10721	1	1	GO:0065007
Endothelial	regulation of biological quality	1	2937	1	1	GO:0065008
Endothelial	regulation of molecular function	1	2121	31	1	GO:0065009
Endothelial	chemokine-mediated signaling pathway	1	67	61	2	GO:0070098
Endothelial	regulation of biomineral tissue development	1	82	92	1	GO:0070167
Endothelial	meiosis I cell cycle process	1	106	125	2	GO:0061982
Endothelial	ceramide biosynthetic process	1	62	119	1	GO:0046513
Endothelial	protoporphyrinogen IX metabolic process	1	3	3	1	GO:0046501
Endothelial	heterocycle metabolic process	1	5186	3	2	GO:0046483
Endothelial	reproduction	1	822	141	5	GO:0000003
Endothelial	sulfur amino acid metabolic process	1	28	80	1	GO:0000096
Endothelial	sulfur amino acid biosynthetic process	1	15	80	1	GO:0000097
Endothelial	negative regulation of transcription by RNA polymerase II	1	751	92	1	GO:0000122
Endothelial	MAPK cascade	1	599	85	3	GO:0000165
Endothelial	spliceosomal complex assembly	1	71	59	1	GO:0000245
Endothelial	mitotic cell cycle	1	819	126	1	GO:0000278
Endothelial	nuclear division	1	415	125	2	GO:0000280
Endothelial	response to reactive oxygen species	1	126	38	1	GO:0000302
Endothelial	response to superoxide	1	16	38	1	GO:0000303
Endothelial	regulation of systemic arterial blood pressure by renin-angiotensin	1	17	28	1	GO:0003081
Endothelial	cilium movement	1	146	134	1	GO:0003341
Endothelial	regulation of cilium movement	1	35	134	1	GO:0003352
Endothelial	positive regulation of cilium movement	1	10	134	1	GO:0003353
Endothelial	optic vesicle morphogenesis	1	2	92	1	GO:0003404
Endothelial	neural retina development	1	42	92	1	GO:0003407
Endothelial	optic cup structural organization	1	1	92	1	GO:0003409
Endothelial	carbohydrate metabolic process	1	391	134	1	GO:0005975
Endothelial	alcohol metabolic process	1	262	118	1	GO:0006066
Endothelial	cellular aldehyde metabolic process	1	52	118	1	GO:0006081
Endothelial	organic acid metabolic process	1	804	134	5	GO:0006082
Endothelial	pyruvate metabolic process	1	95	134	1	GO:0006090
Endothelial	generation of precursor metabolites and energy	1	380	3	1	GO:0006091
Endothelial	glycolytic process	1	71	134	1	GO:0006096
Endothelial	nucleobase-containing compound metabolic process	1	5039	23	1	GO:0006139
Endothelial	regulation of systemic arterial blood pressure	1	67	28	1	GO:0003073
Endothelial	purine nucleobase metabolic process	1	13	102	1	GO:0006144
Endothelial	regulation of systemic arterial blood pressure mediated by a chemical signal	1	40	28	1	GO:0003044
Endothelial	system process	1	1358	40	2	GO:0003008
Endothelial	positive regulation of immune effector process	1	190	97	1	GO:0002699
Endothelial	regulation of leukocyte mediated immunity	1	169	97	1	GO:0002703
Endothelial	positive regulation of leukocyte mediated immunity	1	101	97	1	GO:0002705
Endothelial	regulation of lymphocyte mediated immunity	1	128	97	1	GO:0002706
Endothelial	positive regulation of lymphocyte mediated immunity	1	84	97	1	GO:0002708
Endothelial	regulation of natural killer cell mediated immunity	1	39	97	1	GO:0002715
Endothelial	positive regulation of natural killer cell mediated immunity	1	27	97	1	GO:0002717
Endothelial	immune response-activating signal transduction	1	277	108	2	GO:0002757
Endothelial	innate immune response-activating signal transduction	1	29	97	1	GO:0002758
Endothelial	immune response-regulating signaling pathway	1	444	108	2	GO:0002764
Endothelial	immune response-regulating cell surface receptor signaling pathway	1	300	108	2	GO:0002768
Endothelial	regulation of response to biotic stimulus	1	295	97	1	GO:0002831
Endothelial	positive regulation of response to biotic stimulus	1	158	97	1	GO:0002833
Endothelial	regionalization	1	167	100	1	GO:0003002
Endothelial	developmental process involved in reproduction	1	464	125	2	GO:0003006
Endothelial	circulatory system process	1	443	28	1	GO:0003013
Endothelial	purine nucleotide metabolic process	1	391	134	3	GO:0006163
Endothelial	purine nucleotide biosynthetic process	1	201	102	2	GO:0006164
Endothelial	nucleoside diphosphate phosphorylation	1	80	134	1	GO:0006165
Endothelial	mRNA processing	1	373	59	1	GO:0006397
Endothelial	tRNA metabolic process	1	175	58	1	GO:0006399
Endothelial	RNA localization	1	144	33	1	GO:0006403
Endothelial	translation	1	594	58	1	GO:0006412
Endothelial	tRNA aminoacylation for protein translation	1	39	58	1	GO:0006418
Endothelial	valyl-tRNA aminoacylation	1	2	58	1	GO:0006438
Endothelial	protein folding	1	181	33	1	GO:0006457
Endothelial	protein phosphorylation	1	1268	7	1	GO:0006468
Endothelial	protein acetylation	1	189	27	1	GO:0006473
Endothelial	internal protein amino acid acetylation	1	150	27	1	GO:0006475
Endothelial	protein lipidation	1	92	119	1	GO:0006497
Endothelial	proteolysis	1	1425	28	1	GO:0006508
Endothelial	peptide metabolic process	1	759	28	2	GO:0006518
Endothelial	cellular amino acid metabolic process	1	245	80	2	GO:0006520
Endothelial	methionine metabolic process	1	14	80	1	GO:0006555
Endothelial	RNA processing	1	837	59	1	GO:0006396
Endothelial	transcription by RNA polymerase II	1	2402	23	1	GO:0006366
Endothelial	regulation of transcription by RNA polymerase II	1	2307	23	1	GO:0006357
Endothelial	regulation of DNA-templated transcription	1	3058	23	1	GO:0006355
Endothelial	AMP biosynthetic process	1	9	102	1	GO:0006167
Endothelial	GMP biosynthetic process	1	7	102	1	GO:0006177
Endothelial	IMP biosynthetic process	1	8	102	1	GO:0006188
Endothelial	'de novo' IMP biosynthetic process	1	4	102	1	GO:0006189
Endothelial	DNA metabolic process	1	885	33	1	GO:0006259
Endothelial	DNA replication	1	234	126	1	GO:0006260
Endothelial	DNA-templated DNA replication	1	149	126	1	GO:0006261
Endothelial	regulation of immune effector process	1	268	97	1	GO:0002697
Endothelial	DNA unwinding involved in DNA replication	1	22	126	1	GO:0006268
Endothelial	DNA strand elongation involved in DNA replication	1	15	126	1	GO:0006271
Endothelial	regulation of DNA replication	1	119	126	1	GO:0006275
Endothelial	RNA-templated DNA biosynthetic process	1	70	33	1	GO:0006278
Endothelial	DNA repair	1	507	126	1	GO:0006281
Endothelial	double-strand break repair	1	289	126	1	GO:0006302
Endothelial	DNA recombination	1	276	126	2	GO:0006310
Endothelial	DNA-templated transcription	1	3171	23	1	GO:0006351
Endothelial	DNA replication initiation	1	32	126	1	GO:0006270
Endothelial	positive regulation of leukocyte activation	1	355	108	1	GO:0002696
Endothelial	regulation of leukocyte activation	1	508	108	2	GO:0002694
Endothelial	positive regulation of immune system process	1	781	108	2	GO:0002684
Endothelial	long-chain fatty acid metabolic process	1	100	123	2	GO:0001676
Endothelial	cell activation	1	864	7	1	GO:0001775
Endothelial	cytokine production	1	608	28	1	GO:0001816
Endothelial	kidney development	1	148	92	2	GO:0001822
Endothelial	embryonic epithelial tube formation	1	46	80	1	GO:0001838
Endothelial	neural tube formation	1	38	80	1	GO:0001841
Endothelial	neural tube closure	1	33	80	1	GO:0001843
Endothelial	receptor recycling	1	28	67	1	GO:0001881
Endothelial	liver development	1	42	67	1	GO:0001889
Endothelial	cell killing	1	147	97	1	GO:0001906
Endothelial	leukocyte mediated cytotoxicity	1	99	97	1	GO:0001909
Endothelial	regulation of leukocyte mediated cytotoxicity	1	69	97	1	GO:0001910
Endothelial	positive regulation of leukocyte mediated cytotoxicity	1	48	97	1	GO:0001912
Endothelial	regulation of receptor recycling	1	18	67	1	GO:0001919
Endothelial	negative regulation of receptor recycling	1	5	67	1	GO:0001920
Endothelial	behavioral fear response	1	10	85	1	GO:0001662
Endothelial	urogenital system development	1	161	92	2	GO:0001655
Endothelial	eye development	1	204	92	2	GO:0001654
Endothelial	detection of chemical stimulus involved in sensory perception of bitter taste	1	35	128	2	GO:0001580
Endothelial	response to oxygen radical	1	17	38	1	GO:0000305
Endothelial	RNA splicing, via transesterification reactions	1	285	59	1	GO:0000375
Endothelial	RNA splicing, via transesterification reactions with bulged adenosine as nucleophile	1	281	59	1	GO:0000377
Endothelial	spliceosomal snRNP assembly	1	38	59	1	GO:0000387
Endothelial	mRNA splicing, via spliceosome	1	281	59	1	GO:0000398
Endothelial	telomere maintenance	1	139	33	1	GO:0000723
Endothelial	double-strand break repair via homologous recombination	1	165	126	1	GO:0000724
Endothelial	regulation of protein phosphorylation	1	882	7	1	GO:0001932
Endothelial	recombinational repair	1	168	126	1	GO:0000725
Endothelial	syncytium formation by plasma membrane fusion	1	38	117	1	GO:0000768
Endothelial	cell morphogenesis	1	718	85	1	GO:0000902
Endothelial	cell morphogenesis involved in differentiation	1	495	85	1	GO:0000904
Endothelial	skeletal system development	1	289	92	2	GO:0001501
Endothelial	ossification	1	248	92	1	GO:0001503
Endothelial	RNA methylation	1	78	59	1	GO:0001510
Endothelial	cilium or flagellum-dependent cell motility	1	113	134	1	GO:0001539
Endothelial	double-strand break repair via break-induced replication	1	12	126	1	GO:0000727
Endothelial	positive regulation of protein phosphorylation	1	589	7	1	GO:0001934
Endothelial	regulation of systemic arterial blood pressure by circulatory renin-angiotensin	1	14	28	1	GO:0001991
Endothelial	T cell activation involved in immune response	1	89	7	1	GO:0002286
Endothelial	natural killer cell activation involved in immune response	1	29	7	1	GO:0002323
Endothelial	response to tumor cell	1	36	38	1	GO:0002347
Endothelial	defense response to tumor cell	1	12	38	1	GO:0002357
Endothelial	leukocyte activation involved in immune response	1	203	7	1	GO:0002366
Endothelial	immune system process	1	2110	1	1	GO:0002376
Endothelial	immune response-activating cell surface receptor signaling pathway	1	277	108	2	GO:0002429
Endothelial	leukocyte mediated immunity	1	324	108	2	GO:0002443
Endothelial	lymphocyte mediated immunity	1	260	108	2	GO:0002449
Endothelial	humoral immune response mediated by circulating immunoglobulin	1	90	108	1	GO:0002455
Endothelial	adaptive immune response based on somatic recombination of immune receptors built from immunoglobulin superfamily domains	1	256	108	1	GO:0002460
Endothelial	immune system development	1	662	7	2	GO:0002520
Endothelial	leukocyte differentiation	1	402	7	1	GO:0002521
Endothelial	monocyte chemotaxis	1	67	61	2	GO:0002548
Endothelial	regulation of immune system process	1	1206	1	1	GO:0002682
Endothelial	lymphocyte activation involved in immune response	1	146	7	1	GO:0002285
Endothelial	cell activation involved in immune response	1	208	7	1	GO:0002263
Endothelial	myeloid cell homeostasis	1	92	1	1	GO:0002262
Endothelial	activation of immune response	1	345	108	2	GO:0002253
Endothelial	regulation of angiotensin levels in blood	1	9	28	1	GO:0002002
Endothelial	angiotensin maturation	1	9	28	1	GO:0002003
Endothelial	morphogenesis of an epithelium	1	275	92	2	GO:0002009
Endothelial	regulation of sodium ion transport	1	68	67	1	GO:0002028
Endothelial	optic cup morphogenesis involved in camera-type eye development	1	6	92	1	GO:0002072
Endothelial	lens development in camera-type eye	1	47	74	1	GO:0002088
Endothelial	regulation of receptor internalization	1	43	67	1	GO:0002090
Endothelial	regulation of systemic arterial blood pressure by hormone	1	29	28	1	GO:0001990
Endothelial	negative regulation of receptor internalization	1	14	67	1	GO:0002091
Endothelial	behavioral defense response	1	10	85	1	GO:0002209
Endothelial	activation of innate immune response	1	58	97	1	GO:0002218
Endothelial	innate immune response activating cell surface receptor signaling pathway	1	28	97	1	GO:0002220
Endothelial	stimulatory C-type lectin receptor signaling pathway	1	20	97	1	GO:0002223
Endothelial	natural killer cell mediated immunity	1	59	97	1	GO:0002228
Endothelial	adaptive immune response	1	315	7	1	GO:0002250
Endothelial	immune effector process	1	513	7	1	GO:0002252
Endothelial	positive regulation of receptor internalization	1	22	67	1	GO:0002092
Endothelial	cellular modified amino acid metabolic process	1	137	80	2	GO:0006575
Endothelial	glycerolipid metabolic process	1	344	74	1	GO:0046486
Endothelial	protein targeting	1	280	40	1	GO:0006605
Endothelial	lipid metabolic process	1	1119	123	5	GO:0006629
Endothelial	cellular component morphogenesis	1	549	85	1	GO:0032989
Endothelial	cell part morphogenesis	1	469	85	1	GO:0032990
Endothelial	macromolecule localization	1	2245	40	2	GO:0033036
Endothelial	regulation of organelle organization	1	1015	33	1	GO:0033043
Endothelial	regulation of chromosome organization	1	240	33	1	GO:0033044
Endothelial	regulation of peptidyl-serine phosphorylation	1	118	7	1	GO:0033135
Endothelial	positive regulation of peptidyl-serine phosphorylation	1	95	7	1	GO:0033138
Endothelial	regulation of peptidyl-serine phosphorylation of STAT protein	1	21	7	1	GO:0033139
Endothelial	positive regulation of peptidyl-serine phosphorylation of STAT protein	1	20	7	1	GO:0033141
Endothelial	nuclear DNA replication	1	33	126	1	GO:0033260
Endothelial	protein localization to organelle	1	767	33	1	GO:0033365
Endothelial	cellular response to stress	1	1640	1	1	GO:0033554
Endothelial	multicellular organismal response to stress	1	20	85	1	GO:0033555
Endothelial	unsaturated fatty acid metabolic process	1	98	123	2	GO:0033559
Endothelial	regulation of water loss via skin	1	20	119	1	GO:0033561
Endothelial	mononuclear cell proliferation	1	210	7	1	GO:0032943
Endothelial	response to cytokine	1	600	7	1	GO:0034097
Endothelial	secretion by tissue	1	18	119	1	GO:0032941
Endothelial	regulation of protein localization	1	672	33	1	GO:0032880
Endothelial	multicellular organism reproduction	1	438	125	2	GO:0032504
Endothelial	DNA duplex unwinding	1	46	126	1	GO:0032508
Endothelial	RNA biosynthetic process	1	3187	23	1	GO:0032774
Endothelial	monocarboxylic acid metabolic process	1	487	134	3	GO:0032787
Endothelial	low-density lipoprotein receptor particle metabolic process	1	5	67	1	GO:0032799
Endothelial	receptor catabolic process	1	24	67	1	GO:0032801
Endothelial	low-density lipoprotein particle receptor catabolic process	1	5	67	1	GO:0032802
Endothelial	regulation of low-density lipoprotein particle receptor catabolic process	1	5	67	1	GO:0032803
Endothelial	positive regulation of low-density lipoprotein particle receptor catabolic process	1	3	67	1	GO:0032805
Endothelial	regulation of natural killer cell activation	1	28	97	1	GO:0032814
Endothelial	response to insulin	1	153	67	1	GO:0032868
Endothelial	cellular response to insulin stimulus	1	140	67	1	GO:0032869
Endothelial	cellular response to hormone stimulus	1	414	67	2	GO:0032870
Endothelial	regulation of stress-activated MAPK cascade	1	165	85	1	GO:0032872
Endothelial	regulation of localization	1	1615	33	1	GO:0032879
Endothelial	regulation of microtubule-based process	1	219	134	1	GO:0032886
Endothelial	erythrocyte homeostasis	1	80	1	1	GO:0034101
Endothelial	ion transmembrane transport	1	816	85	2	GO:0034220
Endothelial	response to type I interferon	1	76	7	1	GO:0034340
Endothelial	regulation of ion transmembrane transport	1	325	85	2	GO:0034765
Endothelial	negative regulation of ion transmembrane transport	1	80	67	1	GO:0034766
Endothelial	basement membrane disassembly	1	3	28	1	GO:0034769
Endothelial	appendage morphogenesis	1	46	92	1	GO:0035107
Endothelial	limb morphogenesis	1	46	92	1	GO:0035108
Endothelial	embryonic appendage morphogenesis	1	36	92	1	GO:0035113
Endothelial	embryonic forelimb morphogenesis	1	9	92	1	GO:0035115
Endothelial	forelimb morphogenesis	1	10	92	1	GO:0035136
Endothelial	tube formation	1	62	80	1	GO:0035148
Endothelial	social behavior	1	30	85	1	GO:0035176
Endothelial	tube morphogenesis	1	547	80	1	GO:0035239
Endothelial	synaptic transmission, glutamatergic	1	66	85	1	GO:0035249
Endothelial	tube development	1	616	80	1	GO:0035295
Endothelial	intracellular signal transduction	1	2168	31	1	GO:0035556
Endothelial	sodium ion transmembrane transport	1	129	67	1	GO:0035725
Endothelial	negative regulation of transmembrane transport	1	98	67	1	GO:0034763
Endothelial	regulation of transmembrane transport	1	385	85	2	GO:0034762
Endothelial	cellular hormone metabolic process	1	101	65	1	GO:0034754
Endothelial	ncRNA metabolic process	1	549	58	1	GO:0034660
Endothelial	response to interferon-gamma	1	101	61	2	GO:0034341
Endothelial	plasma lipoprotein particle clearance	1	36	67	1	GO:0034381
Endothelial	low-density lipoprotein particle clearance	1	23	67	1	GO:0034383
Endothelial	telomere localization	1	4	121	1	GO:0034397
Endothelial	telomere tethering at nuclear periphery	1	3	121	1	GO:0034398
Endothelial	lipid oxidation	1	97	119	1	GO:0034440
Endothelial	protein localization to chromosome	1	110	33	1	GO:0034502
Endothelial	developmental process	1	4584	1	1	GO:0032502
Endothelial	protein localization to nucleus	1	232	33	1	GO:0034504
Endothelial	cellular response to oxidative stress	1	208	38	1	GO:0034599
Endothelial	response to tumor necrosis factor	1	177	61	2	GO:0034612
Endothelial	cellular response to reactive oxygen species	1	104	38	1	GO:0034614
Endothelial	cellular response to unfolded protein	1	85	1	1	GO:0034620
Endothelial	cellular nitrogen compound metabolic process	1	5758	3	2	GO:0034641
Endothelial	cellular macromolecule biosynthetic process	1	989	1	1	GO:0034645
Endothelial	nucleobase-containing compound biosynthetic process	1	3550	23	1	GO:0034654
Endothelial	tooth mineralization	1	18	92	1	GO:0034505
Endothelial	homologous recombination	1	61	125	1	GO:0035825
Endothelial	multicellular organismal process	1	5319	1	1	GO:0032501
Endothelial	regulation of ion transmembrane transporter activity	1	222	85	2	GO:0032412
Endothelial	epithelial cell differentiation	1	435	74	1	GO:0030855
Endothelial	embryonic camera-type eye development	1	15	92	1	GO:0031076
Endothelial	stress-activated protein kinase signaling cascade	1	202	85	1	GO:0031098
Endothelial	neuron projection development	1	656	85	1	GO:0031175
Endothelial	biomineral tissue development	1	115	92	1	GO:0031214
Endothelial	regulation of cellular metabolic process	1	4966	1	1	GO:0031323
Endothelial	negative regulation of cellular metabolic process	1	1858	42	1	GO:0031324
Endothelial	positive regulation of cellular metabolic process	1	2522	1	1	GO:0031325
Endothelial	regulation of cellular biosynthetic process	1	3604	1	1	GO:0031326
Endothelial	negative regulation of cellular biosynthetic process	1	1292	42	1	GO:0031327
Endothelial	positive regulation of cellular biosynthetic process	1	1568	1	1	GO:0031328
Endothelial	regulation of cellular catabolic process	1	693	67	1	GO:0031329
Endothelial	positive regulation of cellular catabolic process	1	374	67	1	GO:0031331
Endothelial	regulation of cell killing	1	83	97	1	GO:0031341
Endothelial	positive regulation of cell killing	1	54	97	1	GO:0031343
Endothelial	regulation of cellular pH	1	73	5	1	GO:0030641
Endothelial	regulation of defense response	1	483	28	1	GO:0031347
Endothelial	leukocyte chemotaxis	1	201	61	2	GO:0030595
Endothelial	positive regulation of bone mineralization	1	39	92	1	GO:0030501
Endothelial	sphingolipid biosynthetic process	1	103	119	2	GO:0030148
Endothelial	cell differentiation	1	2860	1	1	GO:0030154
Endothelial	protein catabolic process	1	853	67	1	GO:0030163
Endothelial	regulation of DNA-templated DNA replication initiation	1	13	126	1	GO:0030174
Endothelial	neuron differentiation	1	923	85	4	GO:0030182
Endothelial	B cell differentiation	1	103	7	1	GO:0030183
Endothelial	extracellular matrix organization	1	234	28	1	GO:0030198
Endothelial	erythrocyte differentiation	1	77	1	1	GO:0030218
Endothelial	lipid modification	1	176	119	1	GO:0030258
Endothelial	regulation of ossification	1	79	92	1	GO:0030278
Endothelial	bone mineralization	1	85	92	1	GO:0030282
Endothelial	cholesterol transport	1	95	67	1	GO:0030301
Endothelial	flagellated sperm motility	1	89	134	1	GO:0030317
Endothelial	embryonic limb morphogenesis	1	36	92	1	GO:0030326
Endothelial	regulation of bone mineralization	1	63	92	1	GO:0030500
Endothelial	neutrophil chemotaxis	1	91	61	2	GO:0030593
Endothelial	positive regulation of defense response	1	238	97	1	GO:0031349
Endothelial	N-terminal protein amino acid modification	1	30	110	1	GO:0031365
Endothelial	regulation of protein modification process	1	1259	7	1	GO:0031399
Endothelial	regulation of sterol transport	1	57	67	1	GO:0032371
Endothelial	negative regulation of sterol transport	1	12	67	1	GO:0032372
Endothelial	regulation of cholesterol transport	1	57	67	1	GO:0032374
Endothelial	negative regulation of cholesterol transport	1	12	67	1	GO:0032375
Endothelial	regulation of intracellular lipid transport	1	9	67	1	GO:0032377
Endothelial	negative regulation of intracellular lipid transport	1	2	67	1	GO:0032378
Endothelial	regulation of intracellular sterol transport	1	8	67	1	GO:0032380
Endothelial	negative regulation of intracellular sterol transport	1	2	67	1	GO:0032381
Endothelial	regulation of intracellular cholesterol transport	1	8	67	1	GO:0032383
Endothelial	negative regulation of intracellular cholesterol transport	1	2	67	1	GO:0032384
Endothelial	regulation of intracellular transport	1	280	67	1	GO:0032386
Endothelial	negative regulation of intracellular transport	1	49	67	1	GO:0032387
Endothelial	DNA geometric change	1	54	126	1	GO:0032392
Endothelial	regulation of transporter activity	1	244	85	2	GO:0032409
Endothelial	negative regulation of transporter activity	1	72	67	1	GO:0032410
Endothelial	negative regulation of lipid transport	1	24	67	1	GO:0032369
Endothelial	regulation of lipid transport	1	104	67	1	GO:0032368
Endothelial	intracellular cholesterol transport	1	27	67	1	GO:0032367
Endothelial	intracellular sterol transport	1	30	67	1	GO:0032366
Endothelial	positive regulation of protein modification process	1	814	7	1	GO:0031401
Endothelial	receptor internalization	1	98	67	1	GO:0031623
Endothelial	regulation of protein stability	1	298	33	1	GO:0031647
Endothelial	response to nutrient levels	1	245	67	2	GO:0031667
Endothelial	cellular response to extracellular stimulus	1	183	67	1	GO:0031668
Endothelial	cellular response to nutrient levels	1	171	67	1	GO:0031669
Endothelial	negative regulation of protein binding	1	77	67	1	GO:0032091
Endothelial	negative regulation of ion transmembrane transporter activity	1	65	67	1	GO:0032413
Endothelial	regulation of response to external stimulus	1	749	28	1	GO:0032101
Endothelial	telomere organization	1	169	33	1	GO:0032200
Endothelial	regulation of telomere maintenance	1	89	33	1	GO:0032204
Endothelial	positive regulation of telomere maintenance	1	54	33	1	GO:0032206
Endothelial	regulation of telomere maintenance via telomerase	1	53	33	1	GO:0032210
Endothelial	positive regulation of telomere maintenance via telomerase	1	33	33	1	GO:0032212
Endothelial	methylation	1	284	59	1	GO:0032259
Endothelial	intracellular lipid transport	1	44	67	1	GO:0032365
Endothelial	positive regulation of response to external stimulus	1	364	97	1	GO:0032103
Endothelial	response to topologically incorrect protein	1	127	1	1	GO:0035966
Endothelial	cellular response to topologically incorrect protein	1	104	1	1	GO:0035967
Endothelial	tetrahydrofolate interconversion	1	9	80	1	GO:0035999
Endothelial	cellular nitrogen compound biosynthetic process	1	4239	3	2	GO:0044271
Endothelial	sulfur compound biosynthetic process	1	124	80	1	GO:0044272
Endothelial	small molecule metabolic process	1	1527	134	8	GO:0044281
Endothelial	small molecule biosynthetic process	1	452	123	4	GO:0044283
Endothelial	biological process involved in interspecies interaction between organisms	1	1185	7	1	GO:0044419
Endothelial	multi-organism reproductive process	1	86	141	1	GO:0044703
Endothelial	multi-multicellular organism process	1	90	141	1	GO:0044706
Endothelial	cell cycle DNA replication	1	37	126	1	GO:0044786
Endothelial	meiotic telomere tethering at nuclear periphery	1	3	121	1	GO:0044821
Endothelial	innate immune response	1	641	7	1	GO:0045087
Endothelial	regulation of innate immune response	1	199	97	1	GO:0045088
Endothelial	positive regulation of innate immune response	1	122	97	1	GO:0045089
Endothelial	meiotic chromosome segregation	1	70	125	2	GO:0045132
Endothelial	meiotic telomere clustering	1	3	121	1	GO:0045141
Endothelial	homologous chromosome segregation	1	43	125	2	GO:0045143
Endothelial	cellular macromolecule metabolic process	1	2722	1	1	GO:0044260
Endothelial	establishment of protein localization	1	1131	40	2	GO:0045184
Endothelial	cellular lipid metabolic process	1	851	123	4	GO:0044255
Endothelial	cellular catabolic process	1	1811	38	1	GO:0044248
Endothelial	positive regulation of GTPase activity	1	237	109	3	GO:0043547
Endothelial	ear development	1	69	92	1	GO:0043583
Endothelial	skin development	1	162	119	1	GO:0043588
Endothelial	cellular amide metabolic process	1	999	28	2	GO:0043603
Endothelial	amide biosynthetic process	1	732	58	1	GO:0043604
Endothelial	dicarboxylic acid metabolic process	1	75	80	1	GO:0043648
Endothelial	dicarboxylic acid biosynthetic process	1	11	80	1	GO:0043650
Endothelial	linoleic acid metabolic process	1	20	123	2	GO:0043651
Endothelial	protein-containing complex organization	1	1533	59	1	GO:0043933
Endothelial	cellular component biogenesis	1	2755	59	1	GO:0044085
Endothelial	negative regulation of molecular function	1	758	100	2	GO:0044092
Endothelial	positive regulation of molecular function	1	1305	31	1	GO:0044093
Endothelial	'de novo' AMP biosynthetic process	1	7	102	1	GO:0044208
Endothelial	cellular metabolic process	1	8653	1	1	GO:0044237
Endothelial	primary metabolic process	1	8957	1	1	GO:0044238
Endothelial	cellular biosynthetic process	1	5059	3	2	GO:0044249
Endothelial	external encapsulating structure organization	1	237	28	1	GO:0045229
Endothelial	leukocyte activation	1	746	7	1	GO:0045321
Endothelial	cell redox homeostasis	1	39	38	1	GO:0045454
Endothelial	AMP metabolic process	1	18	102	1	GO:0046033
Endothelial	ATP metabolic process	1	184	134	1	GO:0046034
Endothelial	GMP metabolic process	1	9	102	1	GO:0046037
Endothelial	IMP metabolic process	1	14	102	1	GO:0046040
Endothelial	adenine metabolic process	1	2	102	1	GO:0046083
Endothelial	adenine biosynthetic process	1	2	102	1	GO:0046084
Endothelial	nucleobase biosynthetic process	1	14	102	1	GO:0046112
Endothelial	regulation of JNK cascade	1	120	85	1	GO:0046328
Endothelial	phosphatidylethanolamine metabolic process	1	28	74	1	GO:0046337
Endothelial	ribose phosphate biosynthetic process	1	200	102	1	GO:0046390
Endothelial	carboxylic acid biosynthetic process	1	251	123	3	GO:0046394
Endothelial	regulation of receptor signaling pathway via JAK-STAT	1	85	37	2	GO:0046425
Endothelial	positive regulation of receptor signaling pathway via JAK-STAT	1	42	120	2	GO:0046427
Endothelial	membrane lipid biosynthetic process	1	137	119	2	GO:0046467
Endothelial	phosphatidylcholine metabolic process	1	63	74	1	GO:0046470
Endothelial	ADP metabolic process	1	74	134	1	GO:0046031
Endothelial	positive regulation of natural killer cell mediated cytotoxicity	1	23	97	1	GO:0045954
Endothelial	positive regulation of transcription by RNA polymerase II	1	952	92	1	GO:0045944
Endothelial	positive regulation of phosphate metabolic process	1	722	7	1	GO:0045937
Endothelial	regulation of cell differentiation	1	1129	1	1	GO:0045595
Endothelial	positive regulation of cell differentiation	1	624	1	1	GO:0045597
Endothelial	regulation of myeloid cell differentiation	1	152	1	1	GO:0045637
Endothelial	positive regulation of myeloid cell differentiation	1	74	1	1	GO:0045639
Endothelial	regulation of erythrocyte differentiation	1	37	1	1	GO:0045646
Endothelial	positive regulation of erythrocyte differentiation	1	26	1	1	GO:0045648
Endothelial	positive regulation of protein catabolic process	1	190	67	1	GO:0045732
Endothelial	protein acylation	1	230	27	1	GO:0043543
Endothelial	positive regulation of ossification	1	44	92	1	GO:0045778
Endothelial	positive regulation of endocytosis	1	76	67	1	GO:0045807
Endothelial	negative regulation of DNA-templated transcription	1	1051	42	1	GO:0045892
Endothelial	positive regulation of DNA-templated transcription	1	1297	92	1	GO:0045893
Endothelial	negative regulation of growth	1	180	36	1	GO:0045926
Endothelial	positive regulation of growth	1	166	37	1	GO:0045927
Endothelial	negative regulation of nucleobase-containing compound metabolic process	1	1273	42	1	GO:0045934
Endothelial	positive regulation of nucleobase-containing compound metabolic process	1	1620	33	1	GO:0045935
Endothelial	negative regulation of endocytosis	1	43	67	1	GO:0045806
Endothelial	positive regulation of neuron apoptotic process	1	25	92	2	GO:0043525
Endothelial	regulation of neuron apoptotic process	1	113	92	2	GO:0043523
Endothelial	oxoacid metabolic process	1	796	134	5	GO:0043436
Endothelial	regulation of natural killer cell mediated cytotoxicity	1	37	97	1	GO:0042269
Endothelial	regulation of phosphorylation	1	1004	7	1	GO:0042325
Endothelial	positive regulation of phosphorylation	1	663	7	1	GO:0042327
Endothelial	taxis	1	480	61	2	GO:0042330
Endothelial	regulation of membrane potential	1	319	85	1	GO:0042391
Endothelial	cellular modified amino acid biosynthetic process	1	29	80	1	GO:0042398
Endothelial	hormone metabolic process	1	174	65	2	GO:0042445
Endothelial	hormone biosynthetic process	1	50	65	1	GO:0042446
Endothelial	ear morphogenesis	1	40	92	1	GO:0042471
Endothelial	inner ear morphogenesis	1	34	92	1	GO:0042472
Endothelial	odontogenesis	1	58	92	1	GO:0042476
Endothelial	serine phosphorylation of STAT protein	1	22	7	1	GO:0042501
Endothelial	regulation of tyrosine phosphorylation of STAT protein	1	66	120	2	GO:0042509
Endothelial	positive regulation of tyrosine phosphorylation of STAT protein	1	56	120	2	GO:0042531
Endothelial	hemoglobin biosynthetic process	1	11	1	1	GO:0042541
Endothelial	natural killer cell mediated cytotoxicity	1	58	97	1	GO:0042267
Endothelial	response to chemical	1	2943	1	1	GO:0042221
Endothelial	ketone biosynthetic process	1	41	65	1	GO:0042181
Endothelial	cellular ketone metabolic process	1	172	65	1	GO:0042180
Endothelial	alpha-linolenic acid metabolic process	1	10	123	1	GO:0036109
Endothelial	protein modification process	1	2994	7	1	GO:0036211
Endothelial	RNA capping	1	20	59	1	GO:0036260
Endothelial	7-methylguanosine cap hypermethylation	1	8	59	1	GO:0036261
Endothelial	growth	1	515	37	2	GO:0040007
Endothelial	regulation of growth	1	416	37	2	GO:0040008
Endothelial	locomotion	1	1075	31	1	GO:0040011
Endothelial	pteridine-containing compound metabolic process	1	26	80	1	GO:0042558
Endothelial	regulation of locomotion	1	842	134	1	GO:0040012
Endothelial	B cell proliferation	1	76	7	1	GO:0042100
Endothelial	T cell activation	1	387	7	1	GO:0042110
Endothelial	B cell activation	1	263	7	1	GO:0042113
Endothelial	regulation of cell population proliferation	1	1218	92	1	GO:0042127
Endothelial	lipoprotein metabolic process	1	114	119	1	GO:0042157
Endothelial	lipoprotein biosynthetic process	1	93	119	1	GO:0042158
Endothelial	regulation of protein catabolic process	1	312	67	1	GO:0042176
Endothelial	positive regulation of locomotion	1	472	134	1	GO:0040017
Endothelial	water homeostasis	1	50	119	1	GO:0030104
Endothelial	pteridine-containing compound biosynthetic process	1	10	80	1	GO:0042559
Endothelial	response to starvation	1	151	67	1	GO:0042594
Endothelial	regulation of GTPase activity	1	301	61	2	GO:0043087
Endothelial	receptor metabolic process	1	49	67	1	GO:0043112
Endothelial	macromolecule metabolic process	1	8082	1	1	GO:0043170
Endothelial	response to external biotic stimulus	1	1062	7	1	GO:0043207
Endothelial	regulation of ion transport	1	458	85	2	GO:0043269
Endothelial	negative regulation of ion transport	1	111	67	1	GO:0043271
Endothelial	response to exogenous dsRNA	1	36	7	1	GO:0043330
Endothelial	response to dsRNA	1	40	7	1	GO:0043331
Endothelial	regulation of protein binding	1	143	67	1	GO:0043393
Endothelial	regulation of MAPK cascade	1	534	85	3	GO:0043408
Endothelial	positive regulation of MAPK cascade	1	376	61	2	GO:0043410
Endothelial	macromolecule modification	1	3198	7	1	GO:0043412
Endothelial	macromolecule methylation	1	273	59	1	GO:0043414
Endothelial	negative regulation of DNA-binding transcription factor activity	1	156	100	1	GO:0043433
Endothelial	response to peptide hormone	1	233	120	3	GO:0043434
Endothelial	positive regulation of catalytic activity	1	960	31	1	GO:0043085
Endothelial	negative regulation of programmed cell death	1	629	42	3	GO:0043069
Endothelial	positive regulation of programmed cell death	1	384	92	2	GO:0043068
Endothelial	regulation of programmed cell death	1	1082	42	3	GO:0043067
Endothelial	fear response	1	10	85	1	GO:0042596
Endothelial	cholesterol homeostasis	1	72	67	1	GO:0042632
Endothelial	muscle cell differentiation	1	243	117	1	GO:0042692
Endothelial	defense response to bacterium	1	285	108	1	GO:0042742
Endothelial	hydrogen peroxide metabolic process	1	42	38	1	GO:0042743
Endothelial	hydrogen peroxide catabolic process	1	23	38	1	GO:0042744
Endothelial	long-chain fatty acid biosynthetic process	1	26	119	1	GO:0042759
Endothelial	homeostatic process	1	1249	5	2	GO:0042592
Endothelial	regulation of apoptotic process	1	1058	42	3	GO:0042981
Endothelial	camera-type eye development	1	157	92	2	GO:0043010
Endothelial	amino acid activation	1	44	58	1	GO:0043038
Endothelial	tRNA aminoacylation	1	43	58	1	GO:0043039
Endothelial	peptide biosynthetic process	1	616	58	1	GO:0043043
Endothelial	extracellular structure organization	1	235	28	1	GO:0043062
Endothelial	positive regulation of apoptotic process	1	371	92	2	GO:0043065
Endothelial	negative regulation of apoptotic process	1	615	42	3	GO:0043066
Endothelial	chordate embryonic development	1	183	92	2	GO:0043009
Endothelial	natural killer cell activation	1	75	7	1	GO:0030101
Endothelial	regulation of endocytosis	1	159	67	1	GO:0030100
Endothelial	myeloid cell differentiation	1	267	1	1	GO:0030099
Endothelial	behavior	1	249	85	1	GO:0007610
Endothelial	learning or memory	1	115	85	1	GO:0007611
Endothelial	learning	1	53	85	1	GO:0007612
Endothelial	blood circulation	1	363	28	1	GO:0008015
Endothelial	cell recognition	1	183	108	1	GO:0008037
Endothelial	protein localization	1	1874	40	2	GO:0008104
Endothelial	biological_process	1	16202	1	1	GO:0008150
Endothelial	metabolic process	1	9967	1	1	GO:0008152
Endothelial	steroid metabolic process	1	235	65	1	GO:0008202
Endothelial	estrogen metabolic process	1	30	65	1	GO:0008210
Endothelial	regulation of blood pressure	1	122	28	1	GO:0008217
Endothelial	cell death	1	1535	42	3	GO:0008219
Endothelial	cell population proliferation	1	1383	7	1	GO:0008283
Endothelial	negative regulation of cell population proliferation	1	498	92	1	GO:0008285
Endothelial	RNA splicing	1	389	59	1	GO:0008380
Endothelial	sensory perception of chemical stimulus	1	161	40	1	GO:0007606
Endothelial	lipid biosynthetic process	1	616	123	4	GO:0008610
Endothelial	sensory perception of sound	1	100	92	2	GO:0007605
Endothelial	body fluid secretion	1	37	119	1	GO:0007589
Endothelial	tyrosine phosphorylation of STAT protein	1	70	120	2	GO:0007260
Endothelial	cell-cell signaling	1	1269	7	1	GO:0007267
Endothelial	chemical synaptic transmission	1	495	85	1	GO:0007268
Endothelial	multicellular organism development	1	3266	1	1	GO:0007275
Endothelial	gamete generation	1	383	125	2	GO:0007276
Endothelial	germ cell development	1	174	91	1	GO:0007281
Endothelial	spermatogenesis	1	307	125	2	GO:0007283
Endothelial	spermatid development	1	117	91	1	GO:0007286
Endothelial	pattern specification process	1	249	100	1	GO:0007389
Endothelial	nervous system development	1	1648	100	7	GO:0007399
Endothelial	central nervous system development	1	584	92	1	GO:0007417
Endothelial	sensory organ development	1	271	92	2	GO:0007423
Endothelial	heart development	1	338	23	1	GO:0007507
Endothelial	myoblast fusion	1	30	117	1	GO:0007520
Endothelial	female pregnancy	1	77	141	1	GO:0007565
Endothelial	sensory perception	1	436	92	3	GO:0007600
Endothelial	cellular amino acid biosynthetic process	1	60	80	1	GO:0008652
Endothelial	catabolic process	1	2144	38	1	GO:0009056
Endothelial	macromolecule catabolic process	1	1174	67	1	GO:0009057
Endothelial	ribonucleoside monophosphate biosynthetic process	1	20	102	1	GO:0009156
Endothelial	ribonucleoside monophosphate metabolic process	1	29	102	1	GO:0009161
Endothelial	nucleotide biosynthetic process	1	246	102	2	GO:0009165
Endothelial	purine ribonucleoside monophosphate metabolic process	1	23	102	1	GO:0009167
Endothelial	purine ribonucleoside monophosphate biosynthetic process	1	14	102	1	GO:0009168
Endothelial	purine ribonucleoside diphosphate metabolic process	1	77	134	1	GO:0009179
Endothelial	ribonucleoside diphosphate metabolic process	1	85	134	1	GO:0009185
Endothelial	ribonucleoside triphosphate metabolic process	1	204	134	1	GO:0009199
Endothelial	purine ribonucleoside triphosphate metabolic process	1	198	134	1	GO:0009205
Endothelial	10-formyltetrahydrofolate metabolic process	1	5	80	1	GO:0009256
Endothelial	10-formyltetrahydrofolate biosynthetic process	1	2	80	1	GO:0009257
Endothelial	ribonucleotide metabolic process	1	379	134	2	GO:0009259
Endothelial	ribonucleotide biosynthetic process	1	193	102	1	GO:0009260
Endothelial	cellular response to starvation	1	134	67	1	GO:0009267
Endothelial	response to radiation	1	309	3	1	GO:0009314
Endothelial	purine ribonucleotide biosynthetic process	1	184	102	1	GO:0009152
Endothelial	purine ribonucleotide metabolic process	1	368	134	2	GO:0009150
Endothelial	purine nucleoside triphosphate metabolic process	1	201	134	1	GO:0009144
Endothelial	nucleoside triphosphate metabolic process	1	219	134	1	GO:0009141
Endothelial	biosynthetic process	1	5170	3	2	GO:0009058
Endothelial	macromolecule biosynthetic process	1	4203	1	1	GO:0009059
Endothelial	aspartate family amino acid metabolic process	1	38	80	1	GO:0009066
Endothelial	aspartate family amino acid biosynthetic process	1	17	80	1	GO:0009067
Endothelial	serine family amino acid metabolic process	1	29	80	1	GO:0009069
Endothelial	serine family amino acid biosynthetic process	1	15	80	1	GO:0009070
Endothelial	methionine biosynthetic process	1	11	80	1	GO:0009086
Endothelial	receptor signaling pathway via JAK-STAT	1	140	37	2	GO:0007259
Endothelial	nucleobase metabolic process	1	21	102	1	GO:0009112
Endothelial	nucleotide metabolic process	1	493	134	3	GO:0009117
Endothelial	nucleoside monophosphate metabolic process	1	35	102	1	GO:0009123
Endothelial	nucleoside monophosphate biosynthetic process	1	24	102	1	GO:0009124
Endothelial	purine nucleoside monophosphate metabolic process	1	24	102	1	GO:0009126
Endothelial	purine nucleoside monophosphate biosynthetic process	1	15	102	1	GO:0009127
Endothelial	nucleoside diphosphate metabolic process	1	99	134	1	GO:0009132
Endothelial	purine nucleoside diphosphate metabolic process	1	78	134	1	GO:0009135
Endothelial	purine nucleobase biosynthetic process	1	9	102	1	GO:0009113
Endothelial	JNK cascade	1	143	85	1	GO:0007254
Endothelial	G protein-coupled receptor signaling pathway	1	750	31	1	GO:0007186
Endothelial	signal complex assembly	1	7	85	1	GO:0007172
Endothelial	superoxide metabolic process	1	52	38	1	GO:0006801
Endothelial	nitrogen compound metabolic process	1	8544	1	1	GO:0006807
Endothelial	transport	1	3620	1	1	GO:0006810
Endothelial	ion transport	1	1187	5	1	GO:0006811
Endothelial	cation transport	1	886	85	2	GO:0006812
Endothelial	sodium ion transport	1	166	67	1	GO:0006814
Endothelial	anion transport	1	366	5	1	GO:0006820
Endothelial	chloride transport	1	83	5	1	GO:0006821
Endothelial	mitochondrial transport	1	158	1	1	GO:0006839
Endothelial	lipid transport	1	299	67	1	GO:0006869
Endothelial	cellular ion homeostasis	1	409	36	3	GO:0006873
Endothelial	cellular calcium ion homeostasis	1	224	31	1	GO:0006874
Endothelial	cellular metal ion homeostasis	1	336	36	2	GO:0006875
Endothelial	cellular zinc ion homeostasis	1	34	36	1	GO:0006882
Endothelial	regulation of pH	1	77	5	1	GO:0006885
Endothelial	phosphate-containing compound metabolic process	1	2336	7	1	GO:0006796
Endothelial	phosphorus metabolic process	1	2354	7	1	GO:0006793
Endothelial	sulfur compound metabolic process	1	290	27	1	GO:0006790
Endothelial	folic acid-containing compound metabolic process	1	21	80	1	GO:0006760
Endothelial	fatty acid metabolic process	1	316	123	2	GO:0006631
Endothelial	fatty acid biosynthetic process	1	122	123	2	GO:0006633
Endothelial	unsaturated fatty acid biosynthetic process	1	35	123	1	GO:0006636
Endothelial	membrane lipid metabolic process	1	182	119	2	GO:0006643
Endothelial	phospholipid metabolic process	1	340	74	1	GO:0006644
Endothelial	glycerophospholipid metabolic process	1	281	74	1	GO:0006650
Endothelial	sphingolipid metabolic process	1	140	119	2	GO:0006665
Endothelial	intracellular protein transport	1	707	40	1	GO:0006886
Endothelial	ceramide metabolic process	1	95	119	1	GO:0006672
Endothelial	steroid biosynthetic process	1	133	65	1	GO:0006694
Endothelial	estrogen biosynthetic process	1	8	65	1	GO:0006703
Endothelial	cellular aromatic compound metabolic process	1	5220	3	2	GO:0006725
Endothelial	one-carbon metabolic process	1	27	80	1	GO:0006730
Endothelial	glutathione metabolic process	1	39	27	1	GO:0006749
Endothelial	nucleoside phosphate metabolic process	1	503	134	3	GO:0006753
Endothelial	ATP generation from ADP	1	72	134	1	GO:0006757
Endothelial	icosanoid metabolic process	1	108	119	1	GO:0006690
Endothelial	folic acid-containing compound biosynthetic process	1	6	80	1	GO:0009396
Endothelial	endocytosis	1	505	108	2	GO:0006897
Endothelial	phagocytosis	1	262	108	1	GO:0006909
Endothelial	microtubule-based movement	1	330	134	1	GO:0007018
Endothelial	vacuolar transport	1	144	67	1	GO:0007034
Endothelial	lysosomal transport	1	116	67	1	GO:0007041
Endothelial	cell cycle	1	1406	126	3	GO:0007049
Endothelial	chromosome segregation	1	329	125	2	GO:0007059
Endothelial	meiosis I	1	100	125	2	GO:0007127
Endothelial	homologous chromosome pairing at meiosis	1	36	125	2	GO:0007129
Endothelial	synaptonemal complex assembly	1	17	125	1	GO:0007130
Endothelial	reciprocal meiotic recombination	1	54	125	1	GO:0007131
Endothelial	cell communication	1	5221	7	1	GO:0007154
Endothelial	cell adhesion	1	1216	83	1	GO:0007155
Endothelial	signal transduction	1	4776	7	1	GO:0007165
Endothelial	cell surface receptor signaling pathway	1	2271	7	1	GO:0007166
Endothelial	enzyme-linked receptor protein signaling pathway	1	795	37	1	GO:0007167
Endothelial	transmembrane receptor protein tyrosine kinase signaling pathway	1	511	37	1	GO:0007169
Endothelial	microtubule-based process	1	798	134	1	GO:0007017
Endothelial	cytoskeleton organization	1	1309	105	1	GO:0007010
Endothelial	telomere maintenance via telomerase	1	70	33	1	GO:0007004
Endothelial	organelle organization	1	3147	33	1	GO:0006996
Endothelial	phagocytosis, recognition	1	92	108	1	GO:0006910
Endothelial	phagocytosis, engulfment	1	119	108	1	GO:0006911
Endothelial	apoptotic process	1	1340	42	3	GO:0006915
Endothelial	chemotaxis	1	480	61	2	GO:0006935
Endothelial	syncytium formation	1	40	117	1	GO:0006949
Endothelial	response to stress	1	3134	1	1	GO:0006950
Endothelial	defense response	1	1292	38	4	GO:0006952
Endothelial	receptor-mediated endocytosis	1	214	67	1	GO:0006898
Endothelial	inflammatory response	1	526	31	2	GO:0006954
Endothelial	complement activation	1	118	108	1	GO:0006956
Endothelial	complement activation, classical pathway	1	86	108	1	GO:0006958
Endothelial	humoral immune response	1	285	7	1	GO:0006959
Endothelial	cellular defense response	1	50	97	1	GO:0006968
Endothelial	cellular response to DNA damage stimulus	1	778	126	1	GO:0006974
Endothelial	response to oxidative stress	1	290	38	1	GO:0006979
Endothelial	response to unfolded protein	1	106	1	1	GO:0006986
Endothelial	immune response	1	1432	7	1	GO:0006955
Endothelial	protein targeting to membrane	1	112	40	1	GO:0006612
Endothelial	response to xenobiotic stimulus	1	187	27	1	GO:0009410
Endothelial	RNA modification	1	164	59	1	GO:0009451
Endothelial	peptidyl-methionine modification	1	14	110	1	GO:0018206
Endothelial	peptidyl-serine modification	1	284	7	1	GO:0018209
Endothelial	peptidyl-tyrosine modification	1	248	37	1	GO:0018212
Endothelial	internal peptidyl-lysine acetylation	1	148	27	1	GO:0018393
Endothelial	peptidyl-lysine acetylation	1	156	27	1	GO:0018394
Endothelial	regulation of nucleobase-containing compound metabolic process	1	3644	23	1	GO:0019219
Endothelial	regulation of phosphate metabolic process	1	1125	7	1	GO:0019220
Endothelial	cytokine-mediated signaling pathway	1	394	7	1	GO:0019221
Endothelial	regulation of metabolic process	1	5882	1	1	GO:0019222
Endothelial	arachidonic acid metabolic process	1	56	119	1	GO:0019369
Endothelial	lipoxygenase pathway	1	9	119	1	GO:0019372
Endothelial	removal of superoxide radicals	1	15	38	1	GO:0019430
Endothelial	aromatic compound biosynthetic process	1	3619	3	2	GO:0019438
Endothelial	protein metabolic process	1	4487	1	1	GO:0019538
Endothelial	organophosphate metabolic process	1	881	102	3	GO:0019637
Endothelial	peptidyl-lysine modification	1	336	27	1	GO:0018205
Endothelial	ribose phosphate metabolic process	1	387	134	2	GO:0019693
Endothelial	peptidyl-amino acid modification	1	1035	7	1	GO:0018193
Endothelial	peptidyl-tyrosine phosphorylation	1	246	37	1	GO:0018108
Endothelial	carbohydrate catabolic process	1	125	134	1	GO:0016052
Endothelial	organic acid biosynthetic process	1	252	123	3	GO:0016053
Endothelial	immunoglobulin mediated immune response	1	140	108	1	GO:0016064
Endothelial	RNA metabolic process	1	4074	23	1	GO:0016070
Endothelial	mRNA metabolic process	1	607	59	1	GO:0016071
Endothelial	vesicle-mediated transport	1	1326	67	1	GO:0016192
Endothelial	phosphorylation	1	1444	7	1	GO:0016310
Endothelial	morphogenesis of embryonic epithelium	1	55	92	2	GO:0016331
Endothelial	dendrite development	1	155	85	1	GO:0016358
Endothelial	cell migration	1	1210	31	1	GO:0016477
Endothelial	protein processing	1	205	110	3	GO:0016485
Endothelial	peptide hormone processing	1	32	28	1	GO:0016486
Endothelial	protein autoprocessing	1	18	67	1	GO:0016540
Endothelial	peptidyl-lysine N6-acetylation	1	1	27	1	GO:0018003
Endothelial	peptidyl-serine phosphorylation	1	266	7	1	GO:0018105
Endothelial	heterocycle biosynthetic process	1	3611	3	2	GO:0018130
Endothelial	B cell mediated immunity	1	144	108	1	GO:0019724
Endothelial	cellular homeostasis	1	586	38	4	GO:0019725
Endothelial	carboxylic acid metabolic process	1	772	134	5	GO:0019752
Endothelial	extracellular matrix disassembly	1	58	28	1	GO:0022617
Endothelial	ribonucleoprotein complex assembly	1	196	59	1	GO:0022618
Endothelial	regulation of transmembrane transporter activity	1	229	85	2	GO:0022898
Endothelial	regulation of signaling	1	2733	7	1	GO:0023051
Endothelial	signaling	1	5190	7	1	GO:0023052
Endothelial	positive regulation of signaling	1	1380	37	2	GO:0023056
Endothelial	negative regulation of signaling	1	1067	85	2	GO:0023057
Endothelial	metal ion transport	1	678	67	1	GO:0030001
Endothelial	cellular cation homeostasis	1	400	36	3	GO:0030003
Endothelial	cellular monovalent inorganic cation homeostasis	1	92	5	1	GO:0030004
Endothelial	actin filament-based process	1	717	105	1	GO:0030029
Endothelial	cell projection organization	1	1164	85	1	GO:0030030
Endothelial	actin cytoskeleton organization	1	637	105	1	GO:0030036
Endothelial	hemopoiesis	1	603	7	2	GO:0030097
Endothelial	lymphocyte differentiation	1	278	7	1	GO:0030098
Endothelial	DNA strand elongation	1	37	126	1	GO:0022616
Endothelial	ribonucleoprotein complex biogenesis	1	388	59	1	GO:0022613
Endothelial	cellular component assembly	1	2547	59	1	GO:0022607
Endothelial	reproductive process	1	814	141	5	GO:0022414
Endothelial	sexual reproduction	1	474	125	2	GO:0019953
Endothelial	hemoglobin metabolic process	1	12	1	1	GO:0020027
Endothelial	cranial nerve development	1	22	92	1	GO:0021545
Endothelial	oculomotor nerve development	1	2	92	1	GO:0021557
Endothelial	trigeminal nerve development	1	7	92	1	GO:0021559
Endothelial	cranial nerve morphogenesis	1	10	92	1	GO:0021602
Endothelial	cranial nerve formation	1	6	92	1	GO:0021603
Endothelial	cellular component organization	1	5370	33	3	GO:0016043
Endothelial	oculomotor nerve morphogenesis	1	1	92	1	GO:0021622
Endothelial	nerve development	1	37	92	1	GO:0021675
Endothelial	preganglionic parasympathetic fiber development	1	5	92	1	GO:0021783
Endothelial	neural tube development	1	55	80	1	GO:0021915
Endothelial	neurogenesis	1	1096	23	1	GO:0022008
Endothelial	cell cycle process	1	1087	126	3	GO:0022402
Endothelial	cellular component disassembly	1	421	28	1	GO:0022411
Endothelial	cellular process involved in reproduction in multicellular organism	1	249	91	1	GO:0022412
Endothelial	oculomotor nerve formation	1	1	92	1	GO:0021623
Endothelial	sterol transport	1	100	67	1	GO:0015918
Endothelial	organic hydroxy compound transport	1	211	67	1	GO:0015850
Endothelial	organic anion transport	1	262	5	1	GO:0015711
Endothelial	negative regulation of metabolic process	1	2418	42	1	GO:0009892
Endothelial	positive regulation of metabolic process	1	3177	1	1	GO:0009893
Endothelial	regulation of catabolic process	1	852	67	1	GO:0009894
Endothelial	positive regulation of catabolic process	1	463	67	1	GO:0009896
Endothelial	anterior/posterior pattern specification	1	101	100	1	GO:0009952
Endothelial	regulation of signal transduction	1	2464	7	1	GO:0009966
Endothelial	positive regulation of signal transduction	1	1255	37	2	GO:0009967
Endothelial	negative regulation of signal transduction	1	1009	85	1	GO:0009968
Endothelial	cellular process	1	14783	1	1	GO:0009987
Endothelial	response to extracellular stimulus	1	260	67	2	GO:0009991
Endothelial	response to organic substance	1	2106	1	1	GO:0010033
Endothelial	response to inorganic substance	1	326	38	2	GO:0010035
Endothelial	response to metal ion	1	212	92	2	GO:0010038
Endothelial	response to iron ion	1	13	92	1	GO:0010039
Endothelial	response to zinc ion	1	31	36	1	GO:0010043
Endothelial	positive regulation of biosynthetic process	1	1593	1	1	GO:0009891
Endothelial	negative regulation of biosynthetic process	1	1315	42	1	GO:0009890
Endothelial	regulation of biosynthetic process	1	3645	1	1	GO:0009889
Endothelial	tissue development	1	1239	92	3	GO:0009888
Endothelial	detection of external stimulus	1	87	87	1	GO:0009581
Endothelial	detection of abiotic stimulus	1	91	87	1	GO:0009582
Endothelial	detection of chemical stimulus	1	94	128	2	GO:0009593
Endothelial	response to external stimulus	1	1990	7	1	GO:0009605
Endothelial	response to biotic stimulus	1	1098	7	1	GO:0009607
Endothelial	response to mechanical stimulus	1	103	87	1	GO:0009612
Endothelial	response to virus	1	330	7	1	GO:0009615
Endothelial	response to organonitrogen compound	1	613	67	2	GO:0010243
Endothelial	response to bacterium	1	479	108	1	GO:0009617
Endothelial	response to toxic substance	1	89	38	2	GO:0009636
Endothelial	anatomical structure morphogenesis	1	1871	92	4	GO:0009653
Endothelial	response to endogenous stimulus	1	1076	37	1	GO:0009719
Endothelial	response to hormone	1	503	67	2	GO:0009725
Endothelial	embryo development	1	505	92	2	GO:0009790
Endothelial	embryo development ending in birth or egg hatching	1	198	92	2	GO:0009792
Endothelial	animal organ morphogenesis	1	582	92	2	GO:0009887
Endothelial	response to abiotic stimulus	1	712	3	1	GO:0009628
Endothelial	response to light stimulus	1	226	3	1	GO:0009416
Endothelial	detoxification of copper ion	1	14	36	1	GO:0010273
Endothelial	gene expression	1	5228	28	3	GO:0010467
Endothelial	negative regulation of transcription by competitive promoter binding	1	11	92	1	GO:0010944
Endothelial	regulation of metal ion transport	1	298	67	1	GO:0010959
Endothelial	regulation of lipoprotein particle clearance	1	17	67	1	GO:0010984
Endothelial	negative regulation of lipoprotein particle clearance	1	7	67	1	GO:0010985
Endothelial	regulation of low-density lipoprotein particle clearance	1	11	67	1	GO:0010988
Endothelial	negative regulation of low-density lipoprotein particle clearance	1	4	67	1	GO:0010989
Endothelial	programmed cell death	1	1394	42	3	GO:0012501
Endothelial	primary neural tube formation	1	36	80	1	GO:0014020
Endothelial	response to organic cyclic compound	1	452	7	1	GO:0014070
Endothelial	myotube differentiation	1	73	117	1	GO:0014902
Endothelial	protein transport	1	1034	40	1	GO:0015031
Endothelial	gas transport	1	20	96	1	GO:0015669
Endothelial	oxygen transport	1	14	96	1	GO:0015671
Endothelial	inorganic anion transport	1	116	5	1	GO:0015698
Endothelial	bicarbonate transport	1	21	5	1	GO:0015701
Endothelial	positive regulation of cell death	1	437	92	2	GO:0010942
Endothelial	regulation of cell death	1	1208	42	3	GO:0010941
Endothelial	lipid localization	1	341	67	1	GO:0010876
Endothelial	retina layer formation	1	16	92	1	GO:0010842
Endothelial	regulation of gene expression	1	4265	27	2	GO:0010468
Endothelial	regulation of signaling receptor activity	1	122	85	2	GO:0010469
Endothelial	regulation of macromolecule biosynthetic process	1	3483	1	1	GO:0010556
Endothelial	positive regulation of macromolecule biosynthetic process	1	1492	1	1	GO:0010557
Endothelial	negative regulation of macromolecule biosynthetic process	1	1251	42	1	GO:0010558
Endothelial	positive regulation of phosphorus metabolic process	1	722	7	1	GO:0010562
Endothelial	positive regulation of macromolecule metabolic process	1	2889	1	1	GO:0010604
Endothelial	membrane invagination	1	134	108	1	GO:0010324
Endothelial	negative regulation of macromolecule metabolic process	1	2244	42	1	GO:0010605
Endothelial	positive regulation of organelle organization	1	441	33	1	GO:0010638
Endothelial	regulation of cell communication	1	2727	7	1	GO:0010646
Endothelial	positive regulation of cell communication	1	1374	37	2	GO:0010647
Endothelial	negative regulation of cell communication	1	1060	85	1	GO:0010648
Endothelial	negative regulation of sodium ion transport	1	16	67	1	GO:0010766
Endothelial	regulation of hormone levels	1	355	65	2	GO:0010817
Endothelial	telomere maintenance via telomere lengthening	1	83	33	1	GO:0010833
Endothelial	positive regulation of gene expression	1	916	27	1	GO:0010628

## Sheet: Extravillous Trophoblast
Cell type	Term name	Adjusted P-value	Term size	Query size	Intersection size	Term ID
Extravillous Trophoblast	blood vessel morphogenesis	6.3659e-06	439	701	48	GO:0048514
Extravillous Trophoblast	angiogenesis	2.17088e-05	391	214	22	GO:0001525
Extravillous Trophoblast	blood vessel development	2.84222e-05	469	214	24	GO:0001568
Extravillous Trophoblast	circulatory system development	5.91858e-05	729	214	30	GO:0072359
Extravillous Trophoblast	vasculature development	7.07745e-05	492	214	24	GO:0001944
Extravillous Trophoblast	anatomical structure formation involved in morphogenesis	0.000114341	751	214	30	GO:0048646
Extravillous Trophoblast	tube morphogenesis	0.000128053	547	214	25	GO:0035239
Extravillous Trophoblast	blood vessel endothelial cell migration	0.000144475	99	214	11	GO:0043534
Extravillous Trophoblast	endothelium development	0.000216527	98	679	18	GO:0003158
Extravillous Trophoblast	endothelial cell differentiation	0.000385016	81	679	16	GO:0045446
Extravillous Trophoblast	tube development	0.00119962	616	214	25	GO:0035295
Extravillous Trophoblast	cell migration involved in sprouting angiogenesis	0.00490458	47	214	7	GO:0002042
Extravillous Trophoblast	regulation of cell migration involved in sprouting angiogenesis	0.0064688	32	214	6	GO:0090049
Extravillous Trophoblast	outflow tract morphogenesis	0.0152629	53	537	10	GO:0003151
Extravillous Trophoblast	endothelial cell migration	0.0202887	194	214	12	GO:0043542
Extravillous Trophoblast	sprouting angiogenesis	0.029094	110	214	9	GO:0002040
Extravillous Trophoblast	branching involved in blood vessel morphogenesis	0.0315385	16	350	5	GO:0001569
Extravillous Trophoblast	heart morphogenesis	0.0469867	163	584	18	GO:0003007
Extravillous Trophoblast	artery morphogenesis	0.0638657	39	701	9	GO:0048844
Extravillous Trophoblast	endocardium formation	0.0895642	3	584	3	GO:0060214
Extravillous Trophoblast	establishment of endothelial barrier	0.113625	40	280	6	GO:0061028
Extravillous Trophoblast	glomerulus development	0.114652	44	663	9	GO:0032835
Extravillous Trophoblast	microglial cell proliferation	0.117379	3	639	3	GO:0061518
Extravillous Trophoblast	regulation of blood vessel endothelial cell migration	0.171422	80	214	7	GO:0043535
Extravillous Trophoblast	artery development	0.253242	46	701	9	GO:0060840
Extravillous Trophoblast	endothelial cell development	0.254237	46	280	6	GO:0001885
Extravillous Trophoblast	regulation of bicellular tight junction assembly	0.307309	16	110	3	GO:2000810
Extravillous Trophoblast	lymphatic endothelial cell differentiation	0.35936	8	679	4	GO:0060836
Extravillous Trophoblast	epithelial cell migration	0.361025	261	214	12	GO:0010631
Extravillous Trophoblast	cellular response to transforming growth factor beta stimulus	0.382342	202	162	9	GO:0071560
Extravillous Trophoblast	epithelium migration	0.387431	263	214	12	GO:0090132
Extravillous Trophoblast	morphogenesis of a branching epithelium	0.399532	64	412	8	GO:0061138
Extravillous Trophoblast	epithelial tube morphogenesis	0.408773	158	209	9	GO:0060562
Extravillous Trophoblast	blood vessel endothelial cell proliferation involved in sprouting angiogenesis	0.413478	23	214	4	GO:0002043
Extravillous Trophoblast	vasculogenesis	0.438562	45	201	5	GO:0001570
Extravillous Trophoblast	tissue migration	0.445217	267	214	12	GO:0090130
Extravillous Trophoblast	response to transforming growth factor beta	0.475448	208	162	9	GO:0071559
Extravillous Trophoblast	macrophage proliferation	0.495284	9	639	4	GO:0061517
Extravillous Trophoblast	regulation of endothelial cell proliferation	0.503085	121	412	11	GO:0001936
Extravillous Trophoblast	regulation of angiogenesis	0.597789	232	679	22	GO:0045765
Extravillous Trophoblast	cellular response to growth factor stimulus	0.670721	499	214	17	GO:0071363
Extravillous Trophoblast	regulation of vasculature development	0.673767	234	679	22	GO:1901342
Extravillous Trophoblast	endocardium morphogenesis	0.702067	5	99	2	GO:0003160
Extravillous Trophoblast	elastic fiber assembly	0.706726	9	701	4	GO:0048251
Extravillous Trophoblast	negative regulation of epithelial cell apoptotic process	0.709071	36	438	6	GO:1904036
Extravillous Trophoblast	positive regulation of mucus secretion	0.712031	1	6	1	GO:0070257
Extravillous Trophoblast	regulation of mucus secretion	0.712031	1	6	1	GO:0070255
Extravillous Trophoblast	dorsal/ventral axis specification	0.740407	4	131	2	GO:0009950
Extravillous Trophoblast	cell fate determination	0.830176	21	517	5	GO:0001709
Extravillous Trophoblast	endothelial cell proliferation	0.87917	133	679	15	GO:0001935
Extravillous Trophoblast	heart development	0.880944	338	209	13	GO:0007507
Extravillous Trophoblast	protein localization to bicellular tight junction	0.919259	4	146	2	GO:1902396
Extravillous Trophoblast	kidney vasculature development	0.935515	17	670	5	GO:0061440
Extravillous Trophoblast	renal system vasculature development	0.935515	17	670	5	GO:0061437
Extravillous Trophoblast	ameboidal-type cell migration	0.958066	333	214	13	GO:0001667
Extravillous Trophoblast	response to growth factor	0.982232	516	214	17	GO:0070848
Extravillous Trophoblast	morphogenesis of a branching structure	0.994846	73	412	8	GO:0001763
Extravillous Trophoblast	vascular endothelial growth factor receptor-2 signaling pathway	0.997356	5	617	3	GO:0036324
Extravillous Trophoblast	positive regulation of smoothened signaling pathway	1	23	36	1	GO:0045880
Extravillous Trophoblast	negative regulation of smoothened signaling pathway	1	24	628	2	GO:0045879
Extravillous Trophoblast	positive regulation of proteolysis	1	315	42	1	GO:0045862
Extravillous Trophoblast	negative regulation of proteolysis	1	207	334	1	GO:0045861
Extravillous Trophoblast	positive regulation of protein kinase activity	1	288	42	1	GO:0045860
Extravillous Trophoblast	regulation of protein kinase activity	1	504	76	3	GO:0045859
Extravillous Trophoblast	negative regulation of striated muscle tissue development	1	5	412	1	GO:0045843
Extravillous Trophoblast	positive regulation of mitotic nuclear division	1	40	193	1	GO:0045840
Extravillous Trophoblast	negative regulation of mitotic nuclear division	1	52	412	1	GO:0045839
Extravillous Trophoblast	positive regulation of lipid metabolic process	1	123	419	2	GO:0045834
Extravillous Trophoblast	negative regulation of lipid metabolic process	1	82	88	2	GO:0045833
Extravillous Trophoblast	positive regulation of heart contraction	1	27	528	2	GO:0045823
Extravillous Trophoblast	positive regulation of endocytosis	1	76	577	5	GO:0045807
Extravillous Trophoblast	negative regulation of endocytosis	1	43	337	1	GO:0045806
Extravillous Trophoblast	positive regulation of intestinal cholesterol absorption	1	3	564	1	GO:0045797
Extravillous Trophoblast	negative regulation of DNA-templated transcription	1	1051	88	4	GO:0045892
Extravillous Trophoblast	positive regulation of DNA-templated transcription	1	1297	125	8	GO:0045893
Extravillous Trophoblast	positive regulation of vasoconstriction	1	16	337	1	GO:0045907
Extravillous Trophoblast	negative regulation of carbohydrate metabolic process	1	39	613	1	GO:0045912
Extravillous Trophoblast	positive regulation of nucleotide metabolic process	1	34	577	1	GO:0045981
Extravillous Trophoblast	positive regulation of complement activation, classical pathway	1	1	577	1	GO:0045960
Extravillous Trophoblast	negative regulation of calcium ion-dependent exocytosis	1	5	42	1	GO:0045955
Extravillous Trophoblast	positive regulation of natural killer cell mediated cytotoxicity	1	23	380	2	GO:0045954
Extravillous Trophoblast	positive regulation of transcription by RNA polymerase II	1	952	125	6	GO:0045944
Extravillous Trophoblast	negative regulation of steroid metabolic process	1	22	88	1	GO:0045939
Extravillous Trophoblast	positive regulation of phosphate metabolic process	1	722	679	30	GO:0045937
Extravillous Trophoblast	positive regulation of cell size	1	4	193	1	GO:0045793
Extravillous Trophoblast	negative regulation of phosphate metabolic process	1	340	76	3	GO:0045936
Extravillous Trophoblast	negative regulation of nucleobase-containing compound metabolic process	1	1273	104	6	GO:0045934
Extravillous Trophoblast	positive regulation of mitotic cell cycle	1	96	607	1	GO:0045931
Extravillous Trophoblast	negative regulation of mitotic cell cycle	1	202	37	1	GO:0045930
Extravillous Trophoblast	positive regulation of growth	1	166	36	1	GO:0045927
Extravillous Trophoblast	negative regulation of growth	1	180	430	9	GO:0045926
Extravillous Trophoblast	negative regulation of exocytosis	1	29	42	1	GO:0045920
Extravillous Trophoblast	positive regulation of complement activation	1	4	577	1	GO:0045917
Extravillous Trophoblast	positive regulation of nucleobase-containing compound metabolic process	1	1620	36	2	GO:0045935
Extravillous Trophoblast	positive regulation of cell cycle	1	262	291	2	GO:0045787
Extravillous Trophoblast	negative regulation of cell cycle	1	335	37	1	GO:0045786
Extravillous Trophoblast	positive regulation of cell adhesion	1	369	381	14	GO:0045785
Extravillous Trophoblast	negative regulation of osteoblast differentiation	1	32	131	1	GO:0045668
Extravillous Trophoblast	regulation of osteoblast differentiation	1	86	131	2	GO:0045667
Extravillous Trophoblast	positive regulation of neuron differentiation	1	47	584	1	GO:0045666
Extravillous Trophoblast	regulation of neuron differentiation	1	96	584	2	GO:0045664
Extravillous Trophoblast	positive regulation of myoblast differentiation	1	41	598	1	GO:0045663
Extravillous Trophoblast	negative regulation of myoblast differentiation	1	14	412	1	GO:0045662
Extravillous Trophoblast	regulation of myoblast differentiation	1	58	598	2	GO:0045661
Extravillous Trophoblast	positive regulation of osteoblast differentiation	1	46	412	1	GO:0045669
Extravillous Trophoblast	regulation of T-helper 1 cell differentiation	1	7	75	1	GO:0045625
Extravillous Trophoblast	positive regulation of lymphocyte differentiation	1	95	208	1	GO:0045621
Extravillous Trophoblast	negative regulation of lymphocyte differentiation	1	40	412	3	GO:0045620
Extravillous Trophoblast	regulation of lymphocyte differentiation	1	148	75	2	GO:0045619
Extravillous Trophoblast	positive regulation of epidermal cell differentiation	1	20	412	1	GO:0045606
Extravillous Trophoblast	regulation of epidermal cell differentiation	1	40	412	1	GO:0045604
Extravillous Trophoblast	positive regulation of endothelial cell differentiation	1	4	192	1	GO:0045603
Extravillous Trophoblast	negative regulation of endothelial cell differentiation	1	6	350	1	GO:0045602
Extravillous Trophoblast	regulation of T-helper cell differentiation	1	32	75	1	GO:0045622
Extravillous Trophoblast	negative regulation of embryonic development	1	2	347	1	GO:0045992
Extravillous Trophoblast	regulation of epidermis development	1	44	412	1	GO:0045682
Extravillous Trophoblast	regulation of glial cell differentiation	1	35	577	3	GO:0045685
Extravillous Trophoblast	positive regulation of ossification	1	44	412	1	GO:0045778
Extravillous Trophoblast	positive regulation of angiogenesis	1	123	679	14	GO:0045766
Extravillous Trophoblast	positive regulation of Notch signaling pathway	1	34	517	2	GO:0045747
Extravillous Trophoblast	negative regulation of Notch signaling pathway	1	30	387	2	GO:0045746
Extravillous Trophoblast	negative regulation of G protein-coupled receptor signaling pathway	1	38	331	1	GO:0045744
Extravillous Trophoblast	positive regulation of fibroblast growth factor receptor signaling pathway	1	6	607	1	GO:0045743
Extravillous Trophoblast	positive regulation of epidermal growth factor receptor signaling pathway	1	31	42	1	GO:0045742
Extravillous Trophoblast	positive regulation of epidermis development	1	24	412	1	GO:0045684
Extravillous Trophoblast	positive regulation of epidermal growth factor-activated receptor activity	1	11	42	1	GO:0045741
Extravillous Trophoblast	positive regulation of cyclin-dependent protein serine/threonine kinase activity	1	18	670	2	GO:0045737
Extravillous Trophoblast	positive regulation of protein catabolic process	1	190	42	1	GO:0045732
Extravillous Trophoblast	respiratory burst	1	32	577	1	GO:0045730
Extravillous Trophoblast	respiratory burst after phagocytosis	1	3	577	1	GO:0045728
Extravillous Trophoblast	negative regulation of glycogen biosynthetic process	1	7	613	1	GO:0045719
Extravillous Trophoblast	positive regulation of glial cell differentiation	1	18	334	2	GO:0045687
Extravillous Trophoblast	negative regulation of glial cell differentiation	1	12	577	1	GO:0045686
Extravillous Trophoblast	positive regulation of DNA repair	1	119	233	1	GO:0045739
Extravillous Trophoblast	regulation of embryonic development	1	55	99	1	GO:0045995
Extravillous Trophoblast	ADP metabolic process	1	74	383	2	GO:0046031
Extravillous Trophoblast	ATP metabolic process	1	184	613	4	GO:0046034
Extravillous Trophoblast	response to copper ion	1	25	656	2	GO:0046688
Extravillous Trophoblast	response to organophosphorus	1	67	675	4	GO:0046683
Extravillous Trophoblast	negative regulation of insulin secretion	1	19	42	2	GO:0046676
Extravillous Trophoblast	male sex differentiation	1	58	531	1	GO:0046661
Extravillous Trophoblast	lymphocyte proliferation	1	207	75	1	GO:0046651
Extravillous Trophoblast	lymphocyte activation	1	617	89	4	GO:0046649
Extravillous Trophoblast	regulation of alpha-beta T cell differentiation	1	51	75	1	GO:0046637
Extravillous Trophoblast	response to mercury ion	1	4	603	1	GO:0046689
Extravillous Trophoblast	regulation of alpha-beta T cell activation	1	82	75	1	GO:0046634
Extravillous Trophoblast	alpha-beta T cell activation	1	113	75	1	GO:0046631
Extravillous Trophoblast	negative regulation of insulin receptor signaling pathway	1	26	4	1	GO:0046627
Extravillous Trophoblast	regulation of insulin receptor signaling pathway	1	44	4	1	GO:0046626
Extravillous Trophoblast	positive regulation of organ growth	1	21	584	3	GO:0046622
Extravillous Trophoblast	regulation of organ growth	1	39	584	3	GO:0046620
Extravillous Trophoblast	lens placode formation involved in camera-type eye formation	1	1	584	1	GO:0046619
Extravillous Trophoblast	negative regulation of Ras protein signal transduction	1	36	76	1	GO:0046580
Extravillous Trophoblast	alpha-beta T cell differentiation	1	72	75	1	GO:0046632
Extravillous Trophoblast	positive regulation of Ras protein signal transduction	1	56	366	1	GO:0046579
Extravillous Trophoblast	heterocycle catabolic process	1	401	140	3	GO:0046700
Extravillous Trophoblast	protein autophosphorylation	1	199	419	6	GO:0046777
Extravillous Trophoblast	hormone secretion	1	183	42	2	GO:0046879
Extravillous Trophoblast	positive regulation of saliva secretion	1	2	603	1	GO:0046878
Extravillous Trophoblast	regulation of saliva secretion	1	7	603	1	GO:0046877
Extravillous Trophoblast	quinolinate metabolic process	1	4	449	1	GO:0046874
Extravillous Trophoblast	phosphatidylinositol phosphate biosynthetic process	1	50	626	1	GO:0046854
Extravillous Trophoblast	negative regulation of bone remodeling	1	11	36	1	GO:0046851
Extravillous Trophoblast	regulation of bone remodeling	1	33	208	2	GO:0046850
Extravillous Trophoblast	viral entry into host cell	1	80	339	2	GO:0046718
Extravillous Trophoblast	bone remodeling	1	50	36	1	GO:0046849
Extravillous Trophoblast	positive regulation of protein export from nucleus	1	14	675	1	GO:0046827
Extravillous Trophoblast	regulation of protein export from nucleus	1	24	675	1	GO:0046825
Extravillous Trophoblast	positive regulation of nucleocytoplasmic transport	1	46	675	1	GO:0046824
Extravillous Trophoblast	regulation of nucleocytoplasmic transport	1	75	675	2	GO:0046822
Extravillous Trophoblast	receptor-mediated virion attachment to host cell	1	7	339	1	GO:0046813
Extravillous Trophoblast	transport of virus	1	20	339	2	GO:0046794
Extravillous Trophoblast	microtubule polymerization	1	78	146	1	GO:0046785
Extravillous Trophoblast	phospholipid dephosphorylation	1	38	415	1	GO:0046839
Extravillous Trophoblast	regulation of endothelial cell differentiation	1	26	350	4	GO:0045601
Extravillous Trophoblast	regulation of Ras protein signal transduction	1	139	76	1	GO:0046578
Extravillous Trophoblast	photoreceptor cell differentiation	1	35	468	1	GO:0046530
Extravillous Trophoblast	ribose phosphate biosynthetic process	1	200	54	1	GO:0046390
Extravillous Trophoblast	monosaccharide catabolic process	1	31	332	1	GO:0046365
Extravillous Trophoblast	monosaccharide biosynthetic process	1	57	335	1	GO:0046364
Extravillous Trophoblast	diacylglycerol metabolic process	1	24	663	1	GO:0046339
Extravillous Trophoblast	positive regulation of JNK cascade	1	80	326	1	GO:0046330
Extravillous Trophoblast	negative regulation of JNK cascade	1	35	73	1	GO:0046329
Extravillous Trophoblast	regulation of JNK cascade	1	120	73	1	GO:0046328
Extravillous Trophoblast	carboxylic acid biosynthetic process	1	251	6	1	GO:0046394
Extravillous Trophoblast	negative regulation of glucose import	1	8	613	1	GO:0046325
Extravillous Trophoblast	glucose import	1	50	613	1	GO:0046323
Extravillous Trophoblast	phenylpropanoid catabolic process	1	1	140	1	GO:0046271
Extravillous Trophoblast	coumarin catabolic process	1	1	140	1	GO:0046226
Extravillous Trophoblast	nitric oxide metabolic process	1	58	670	6	GO:0046209
Extravillous Trophoblast	negative regulation of vitamin metabolic process	1	7	88	1	GO:0046137
Extravillous Trophoblast	cGMP metabolic process	1	12	689	2	GO:0046068
Extravillous Trophoblast	cAMP metabolic process	1	15	54	1	GO:0046058
Extravillous Trophoblast	regulation of glucose import	1	37	613	1	GO:0046324
Extravillous Trophoblast	saliva secretion	1	8	603	1	GO:0046541
Extravillous Trophoblast	carboxylic acid catabolic process	1	204	449	3	GO:0046395
Extravillous Trophoblast	negative regulation of receptor signaling pathway via JAK-STAT	1	17	337	1	GO:0046426
Extravillous Trophoblast	ceramide biosynthetic process	1	62	6	1	GO:0046513
Extravillous Trophoblast	nicotinamide nucleotide metabolic process	1	66	154	2	GO:0046496
Extravillous Trophoblast	phosphatidylinositol metabolic process	1	144	626	1	GO:0046488
Extravillous Trophoblast	glycerolipid metabolic process	1	344	690	5	GO:0046486
Extravillous Trophoblast	ether lipid metabolic process	1	19	649	1	GO:0046485
Extravillous Trophoblast	heterocycle metabolic process	1	5186	27	1	GO:0046483
Extravillous Trophoblast	glycerophospholipid biosynthetic process	1	196	690	2	GO:0046474
Extravillous Trophoblast	regulation of receptor signaling pathway via JAK-STAT	1	85	337	1	GO:0046425
Extravillous Trophoblast	phosphatidylcholine metabolic process	1	63	690	1	GO:0046470
Extravillous Trophoblast	acylglycerol biosynthetic process	1	42	663	2	GO:0046463
Extravillous Trophoblast	neutral lipid biosynthetic process	1	42	663	2	GO:0046460
Extravillous Trophoblast	short-chain fatty acid metabolic process	1	11	572	1	GO:0046459
Extravillous Trophoblast	prostanoid biosynthetic process	1	23	193	2	GO:0046457
Extravillous Trophoblast	icosanoid biosynthetic process	1	49	193	2	GO:0046456
Extravillous Trophoblast	L-cysteine metabolic process	1	4	219	1	GO:0046439
Extravillous Trophoblast	organophosphate catabolic process	1	123	613	1	GO:0046434
Extravillous Trophoblast	membrane lipid biosynthetic process	1	137	6	1	GO:0046467
Extravillous Trophoblast	positive regulation of fat cell differentiation	1	52	36	1	GO:0045600
Extravillous Trophoblast	negative regulation of fat cell differentiation	1	35	613	2	GO:0045599
Extravillous Trophoblast	regulation of fat cell differentiation	1	94	613	6	GO:0045598
Extravillous Trophoblast	regulation of system process	1	392	430	10	GO:0044057
Extravillous Trophoblast	glucan metabolic process	1	53	613	1	GO:0044042
Extravillous Trophoblast	movement in host	1	112	339	2	GO:0044000
Extravillous Trophoblast	cellular component maintenance	1	46	577	3	GO:0043954
Extravillous Trophoblast	protein-containing complex organization	1	1533	37	1	GO:0043933
Extravillous Trophoblast	regulation of biological process involved in symbiotic interaction	1	55	337	1	GO:0043903
Extravillous Trophoblast	reverse cholesterol transport	1	17	262	1	GO:0043691
Extravillous Trophoblast	regulation of digestive system process	1	27	603	2	GO:0044058
Extravillous Trophoblast	engulfment of apoptotic cell	1	18	577	1	GO:0043652
Extravillous Trophoblast	dicarboxylic acid biosynthetic process	1	11	449	1	GO:0043650
Extravillous Trophoblast	dicarboxylic acid metabolic process	1	75	449	1	GO:0043648
Extravillous Trophoblast	modification-dependent macromolecule catabolic process	1	600	337	3	GO:0043632
Extravillous Trophoblast	response to estrogen	1	35	36	1	GO:0043627
Extravillous Trophoblast	regulation of DNA-templated transcription in response to stress	1	49	387	1	GO:0043620
Extravillous Trophoblast	keratinocyte proliferation	1	32	208	2	GO:0043616
Extravillous Trophoblast	amide biosynthetic process	1	732	6	1	GO:0043604
Extravillous Trophoblast	linoleic acid metabolic process	1	20	6	1	GO:0043651
Extravillous Trophoblast	cellular amide metabolic process	1	999	6	1	GO:0043603
Extravillous Trophoblast	regulation of excretion	1	7	301	1	GO:0044062
Extravillous Trophoblast	regulation of cellular component biogenesis	1	774	162	11	GO:0044087
Extravillous Trophoblast	cellular macromolecule catabolic process	1	881	112	2	GO:0044265
Extravillous Trophoblast	cellular polysaccharide metabolic process	1	75	613	1	GO:0044264
Extravillous Trophoblast	cellular carbohydrate metabolic process	1	202	613	1	GO:0044262
Extravillous Trophoblast	cellular macromolecule metabolic process	1	2722	6	1	GO:0044260
Extravillous Trophoblast	cellular lipid metabolic process	1	851	6	1	GO:0044255
Extravillous Trophoblast	cellular biosynthetic process	1	5059	6	1	GO:0044249
Extravillous Trophoblast	cellular catabolic process	1	1811	42	1	GO:0044248
Extravillous Trophoblast	cellular component biogenesis	1	2755	37	4	GO:0044085
Extravillous Trophoblast	cellular lipid catabolic process	1	193	390	1	GO:0044242
Extravillous Trophoblast	primary metabolic process	1	8957	6	1	GO:0044238
Extravillous Trophoblast	cellular metabolic process	1	8653	3	1	GO:0044237
Extravillous Trophoblast	cellular amine metabolic process	1	82	449	1	GO:0044106
Extravillous Trophoblast	positive regulation of molecular function	1	1305	42	3	GO:0044093
Extravillous Trophoblast	negative regulation of molecular function	1	758	48	2	GO:0044092
Extravillous Trophoblast	membrane biogenesis	1	59	696	3	GO:0044091
Extravillous Trophoblast	positive regulation of cellular component biogenesis	1	416	36	2	GO:0044089
Extravillous Trophoblast	lipid digestion	1	16	564	1	GO:0044241
Extravillous Trophoblast	cellular nitrogen compound catabolic process	1	408	112	2	GO:0044270
Extravillous Trophoblast	skin development	1	162	6	1	GO:0043588
Extravillous Trophoblast	ear development	1	69	690	3	GO:0043583
Extravillous Trophoblast	protein kinase B signaling	1	158	201	2	GO:0043491
Extravillous Trophoblast	regulation of mRNA stability	1	152	400	1	GO:0043488
Extravillous Trophoblast	regulation of RNA stability	1	163	400	1	GO:0043487
Extravillous Trophoblast	regulation of RNA splicing	1	171	255	1	GO:0043484
Extravillous Trophoblast	pigmentation	1	77	88	1	GO:0043473
Extravillous Trophoblast	regulation of generation of precursor metabolites and energy	1	108	613	2	GO:0043467
Extravillous Trophoblast	regulation of ATP-dependent activity	1	64	398	2	GO:0043462
Extravillous Trophoblast	muscle adaptation	1	55	193	1	GO:0043500
Extravillous Trophoblast	regulation of cellular respiration	1	35	591	1	GO:0043457
Extravillous Trophoblast	response to peptide hormone	1	233	4	1	GO:0043434
Extravillous Trophoblast	negative regulation of DNA-binding transcription factor activity	1	156	670	7	GO:0043433
Extravillous Trophoblast	macromolecule glycosylation	1	182	503	4	GO:0043413
Extravillous Trophoblast	macromolecule modification	1	3198	6	1	GO:0043412
Extravillous Trophoblast	positive regulation of MAPK cascade	1	376	6	1	GO:0043410
Extravillous Trophoblast	negative regulation of MAPK cascade	1	137	617	6	GO:0043409
Extravillous Trophoblast	regulation of MAPK cascade	1	534	6	1	GO:0043408
Extravillous Trophoblast	oxoacid metabolic process	1	796	6	1	GO:0043436
Extravillous Trophoblast	nose development	1	8	584	1	GO:0043584
Extravillous Trophoblast	regulation of muscle adaptation	1	42	193	1	GO:0043502
Extravillous Trophoblast	positive regulation of JUN kinase activity	1	31	193	1	GO:0043507
Extravillous Trophoblast	regulation of insulin-like growth factor receptor signaling pathway	1	19	598	2	GO:0043567
Extravillous Trophoblast	negative regulation of phosphatidylinositol 3-kinase activity	1	6	617	2	GO:0043553
Extravillous Trophoblast	positive regulation of phosphatidylinositol 3-kinase activity	1	28	419	2	GO:0043552
Extravillous Trophoblast	regulation of phosphatidylinositol 3-kinase activity	1	39	617	4	GO:0043551
Extravillous Trophoblast	regulation of lipid kinase activity	1	50	617	4	GO:0043550
Extravillous Trophoblast	regulation of kinase activity	1	599	48	2	GO:0043549
Extravillous Trophoblast	positive regulation of GTPase activity	1	237	81	2	GO:0043547
Extravillous Trophoblast	regulation of JUN kinase activity	1	44	193	1	GO:0043506
Extravillous Trophoblast	molybdopterin cofactor metabolic process	1	5	295	1	GO:0043545
Extravillous Trophoblast	negative regulation of blood vessel endothelial cell migration	1	33	333	5	GO:0043537
Extravillous Trophoblast	positive regulation of blood vessel endothelial cell migration	1	47	214	3	GO:0043536
Extravillous Trophoblast	negative regulation of neuron apoptotic process	1	76	438	4	GO:0043524
Extravillous Trophoblast	regulation of neuron apoptotic process	1	113	59	2	GO:0043523
Extravillous Trophoblast	negative regulation of DNA damage response, signal transduction by p53 class mediator	1	14	88	1	GO:0043518
Extravillous Trophoblast	positive regulation of DNA damage response, signal transduction by p53 class mediator	1	16	100	1	GO:0043517
Extravillous Trophoblast	regulation of DNA damage response, signal transduction by p53 class mediator	1	34	100	2	GO:0043516
Extravillous Trophoblast	protein acylation	1	230	500	1	GO:0043543
Extravillous Trophoblast	regulation of hormone secretion	1	163	42	2	GO:0046883
Extravillous Trophoblast	cellular nitrogen compound biosynthetic process	1	4239	6	1	GO:0044271
Extravillous Trophoblast	small molecule metabolic process	1	1527	6	1	GO:0044281
Extravillous Trophoblast	cell-cell junction maintenance	1	15	110	1	GO:0045217
Extravillous Trophoblast	cell-cell junction organization	1	169	146	7	GO:0045216
Extravillous Trophoblast	sarcomere organization	1	34	240	4	GO:0045214
Extravillous Trophoblast	maintenance of protein location	1	88	337	1	GO:0045185
Extravillous Trophoblast	establishment of protein localization	1	1131	42	2	GO:0045184
Extravillous Trophoblast	apical protein localization	1	10	437	1	GO:0045176
Extravillous Trophoblast	cell fate commitment	1	162	584	11	GO:0045165
Extravillous Trophoblast	external encapsulating structure organization	1	237	701	21	GO:0045229
Extravillous Trophoblast	cellular extravasation	1	59	425	4	GO:0045123
Extravillous Trophoblast	integrin biosynthetic process	1	6	695	1	GO:0045112
Extravillous Trophoblast	intermediate filament bundle assembly	1	7	104	1	GO:0045110
Extravillous Trophoblast	intermediate filament organization	1	66	421	4	GO:0045109
Extravillous Trophoblast	intermediate filament cytoskeleton organization	1	81	421	5	GO:0045104
Extravillous Trophoblast	intermediate filament-based process	1	82	421	5	GO:0045103
Extravillous Trophoblast	positive regulation of innate immune response	1	122	160	1	GO:0045089
Extravillous Trophoblast	regulation of innate immune response	1	199	380	3	GO:0045088
Extravillous Trophoblast	azole transmembrane transport	1	9	690	1	GO:0045117
Extravillous Trophoblast	innate immune response	1	641	89	2	GO:0045087
Extravillous Trophoblast	mRNA cis splicing, via spliceosome	1	17	563	1	GO:0045292
Extravillous Trophoblast	cellular respiration	1	190	591	1	GO:0045333
Extravillous Trophoblast	positive regulation of cell differentiation	1	624	43	3	GO:0045597
Extravillous Trophoblast	negative regulation of cell differentiation	1	439	133	4	GO:0045596
Extravillous Trophoblast	regulation of cell differentiation	1	1129	208	15	GO:0045595
Extravillous Trophoblast	negative regulation of regulatory T cell differentiation	1	5	208	1	GO:0045590
Extravillous Trophoblast	regulation of regulatory T cell differentiation	1	27	208	1	GO:0045589
Extravillous Trophoblast	positive regulation of T cell differentiation	1	84	208	1	GO:0045582
Extravillous Trophoblast	negative regulation of T cell differentiation	1	35	412	2	GO:0045581
Extravillous Trophoblast	leukocyte activation	1	746	89	4	GO:0045321
Extravillous Trophoblast	regulation of T cell differentiation	1	127	75	1	GO:0045580
Extravillous Trophoblast	regulation of B cell differentiation	1	21	36	1	GO:0045577
Extravillous Trophoblast	photoreceptor cell maintenance	1	33	468	1	GO:0045494
Extravillous Trophoblast	locomotor rhythm	1	9	600	1	GO:0045475
Extravillous Trophoblast	myoblast differentiation	1	79	598	3	GO:0045445
Extravillous Trophoblast	fat cell differentiation	1	144	613	9	GO:0045444
Extravillous Trophoblast	positive regulation of nitric oxide biosynthetic process	1	29	262	2	GO:0045429
Extravillous Trophoblast	regulation of nitric oxide biosynthetic process	1	42	670	6	GO:0045428
Extravillous Trophoblast	negative regulation of B cell differentiation	1	5	36	1	GO:0045578
Extravillous Trophoblast	sulfur compound catabolic process	1	30	219	1	GO:0044273
Extravillous Trophoblast	negative regulation of viral genome replication	1	55	584	1	GO:0045071
Extravillous Trophoblast	regulatory T cell differentiation	1	29	208	1	GO:0045066
Extravillous Trophoblast	motile cilium assembly	1	41	700	2	GO:0044458
Extravillous Trophoblast	biological process involved in interspecies interaction between organisms	1	1185	51	1	GO:0044419
Extravillous Trophoblast	entry into host	1	87	339	2	GO:0044409
Extravillous Trophoblast	adhesion of symbiont to host	1	14	339	1	GO:0044406
Extravillous Trophoblast	biological process involved in symbiotic interaction	1	216	339	2	GO:0044403
Extravillous Trophoblast	protein localization to cytoskeleton	1	47	331	1	GO:0044380
Extravillous Trophoblast	fibroblast apoptotic process	1	10	36	1	GO:0044346
Extravillous Trophoblast	glial cell-derived neurotrophic factor production	1	3	610	1	GO:0044467
Extravillous Trophoblast	cellular response to fibroblast growth factor stimulus	1	79	74	2	GO:0044344
Extravillous Trophoblast	type B pancreatic cell proliferation	1	12	36	1	GO:0044342
Extravillous Trophoblast	canonical Wnt signaling pathway involved in regulation of cell proliferation	1	5	36	1	GO:0044340
Extravillous Trophoblast	Wnt signaling pathway involved in dorsal/ventral axis specification	1	1	36	1	GO:0044332
Extravillous Trophoblast	cell-cell adhesion mediated by cadherin	1	26	350	4	GO:0044331
Extravillous Trophoblast	wound healing, spreading of cells	1	33	162	1	GO:0044319
Extravillous Trophoblast	small molecule biosynthetic process	1	452	6	1	GO:0044283
Extravillous Trophoblast	small molecule catabolic process	1	302	449	4	GO:0044282
Extravillous Trophoblast	canonical Wnt signaling pathway involved in regulation of type B pancreatic cell proliferation	1	1	36	1	GO:0044343
Extravillous Trophoblast	regulation of viral genome replication	1	82	584	1	GO:0045069
Extravillous Trophoblast	NLRP3 inflammasome complex assembly	1	19	577	1	GO:0044546
Extravillous Trophoblast	multi-organism reproductive process	1	86	519	1	GO:0044703
Extravillous Trophoblast	T-helper 1 cell differentiation	1	13	75	1	GO:0045063
Extravillous Trophoblast	regulated exocytosis	1	162	42	1	GO:0045055
Extravillous Trophoblast	plasma membrane fusion	1	24	668	1	GO:0045026
Extravillous Trophoblast	G0 to G1 transition	1	36	617	1	GO:0045023
Extravillous Trophoblast	negative regulation of nitric oxide biosynthetic process	1	10	610	3	GO:0045019
Extravillous Trophoblast	glycerolipid biosynthetic process	1	230	690	4	GO:0045017
Extravillous Trophoblast	actin nucleation	1	48	474	1	GO:0045010
Extravillous Trophoblast	adhesion of symbiont to host cell	1	11	339	1	GO:0044650
Extravillous Trophoblast	protein localization to plasma membrane raft	1	4	337	1	GO:0044860
Extravillous Trophoblast	plasma membrane raft assembly	1	6	337	1	GO:0044854
Extravillous Trophoblast	estrous cycle	1	3	208	1	GO:0044849
Extravillous Trophoblast	cell cycle G1/S phase transition	1	227	37	1	GO:0044843
Extravillous Trophoblast	cilium organization	1	350	252	2	GO:0044782
Extravillous Trophoblast	mitotic cell cycle phase transition	1	389	37	1	GO:0044772
Extravillous Trophoblast	cell cycle phase transition	1	481	37	1	GO:0044770
Extravillous Trophoblast	multi-multicellular organism process	1	90	519	1	GO:0044706
Extravillous Trophoblast	plasma membrane raft organization	1	10	337	1	GO:0044857
Extravillous Trophoblast	negative regulation of MAP kinase activity	1	52	617	2	GO:0043407
Extravillous Trophoblast	positive regulation of hormone secretion	1	80	207	2	GO:0046887
Extravillous Trophoblast	regulation of lipid biosynthetic process	1	129	88	1	GO:0046890
Extravillous Trophoblast	negative regulation of T cell activation	1	91	412	3	GO:0050868
Extravillous Trophoblast	positive regulation of cell activation	1	368	125	3	GO:0050867
Extravillous Trophoblast	negative regulation of cell activation	1	148	36	1	GO:0050866
Extravillous Trophoblast	regulation of cell activation	1	552	96	5	GO:0050865
Extravillous Trophoblast	regulation of B cell activation	1	162	89	3	GO:0050864
Extravillous Trophoblast	regulation of T cell activation	1	282	75	1	GO:0050863
Extravillous Trophoblast	negative regulation of B cell receptor signaling pathway	1	6	326	1	GO:0050859
Extravillous Trophoblast	negative regulation of antigen receptor-mediated signaling pathway	1	25	326	1	GO:0050858
Extravillous Trophoblast	regulation of B cell receptor signaling pathway	1	18	326	1	GO:0050855
Extravillous Trophoblast	regulation of antigen receptor-mediated signaling pathway	1	51	326	1	GO:0050854
Extravillous Trophoblast	B cell receptor signaling pathway	1	121	362	5	GO:0050853
Extravillous Trophoblast	T cell receptor signaling pathway	1	111	480	1	GO:0050852
Extravillous Trophoblast	antigen receptor-mediated signaling pathway	1	222	89	2	GO:0050851
Extravillous Trophoblast	positive regulation of calcium-mediated signaling	1	32	577	1	GO:0050850
Extravillous Trophoblast	regulation of calcium-mediated signaling	1	63	577	1	GO:0050848
Extravillous Trophoblast	negative regulation of B cell activation	1	25	36	1	GO:0050869
Extravillous Trophoblast	positive regulation of T cell activation	1	193	337	2	GO:0050870
Extravillous Trophoblast	positive regulation of B cell activation	1	126	89	2	GO:0050871
Extravillous Trophoblast	brown fat cell differentiation	1	25	591	1	GO:0050873
Extravillous Trophoblast	sensory perception of taste	1	52	12	1	GO:0050909
Extravillous Trophoblast	detection of chemical stimulus involved in sensory perception	1	60	12	1	GO:0050907
Extravillous Trophoblast	detection of stimulus involved in sensory perception	1	91	12	2	GO:0050906
Extravillous Trophoblast	neuromuscular process	1	73	240	1	GO:0050905
Extravillous Trophoblast	leukocyte adhesive activation	1	2	639	1	GO:0050902
Extravillous Trophoblast	leukocyte tethering or rolling	1	28	425	3	GO:0050901
Extravillous Trophoblast	leukocyte migration	1	308	639	11	GO:0050900
Extravillous Trophoblast	defense response to Gram-negative bacterium	1	81	603	2	GO:0050829
Extravillous Trophoblast	response to stimulus	1	7117	4	3	GO:0050896
Extravillous Trophoblast	multicellular organismal water homeostasis	1	46	6	1	GO:0050891
Extravillous Trophoblast	cognition	1	156	37	2	GO:0050890
Extravillous Trophoblast	endocrine process	1	57	604	4	GO:0050886
Extravillous Trophoblast	musculoskeletal movement	1	41	240	1	GO:0050881
Extravillous Trophoblast	multicellular organismal movement	1	41	240	1	GO:0050879
Extravillous Trophoblast	regulation of body fluid levels	1	269	366	10	GO:0050878
Extravillous Trophoblast	nervous system process	1	755	12	3	GO:0050877
Extravillous Trophoblast	intestinal absorption	1	29	42	1	GO:0050892
Extravillous Trophoblast	protein stabilization	1	204	99	1	GO:0050821
Extravillous Trophoblast	negative regulation of coagulation	1	46	667	4	GO:0050819
Extravillous Trophoblast	regulation of coagulation	1	58	667	5	GO:0050818
Extravillous Trophoblast	regulation of dendrite development	1	62	696	3	GO:0050773
Extravillous Trophoblast	negative regulation of axonogenesis	1	43	133	1	GO:0050771
Extravillous Trophoblast	regulation of axonogenesis	1	100	133	1	GO:0050770
Extravillous Trophoblast	positive regulation of neurogenesis	1	119	696	5	GO:0050769
Extravillous Trophoblast	negative regulation of neurogenesis	1	80	133	1	GO:0050768
Extravillous Trophoblast	regulation of neurogenesis	1	208	208	2	GO:0050767
Extravillous Trophoblast	positive regulation of phagocytosis	1	61	577	2	GO:0050766
Extravillous Trophoblast	positive regulation of dendrite morphogenesis	1	20	696	2	GO:0050775
Extravillous Trophoblast	negative regulation of phagocytosis	1	17	326	1	GO:0050765
Extravillous Trophoblast	negative regulation of peptidyl-tyrosine phosphorylation	1	45	347	4	GO:0050732
Extravillous Trophoblast	positive regulation of peptidyl-tyrosine phosphorylation	1	144	589	7	GO:0050731
Extravillous Trophoblast	regulation of peptidyl-tyrosine phosphorylation	1	197	42	2	GO:0050730
Extravillous Trophoblast	positive regulation of inflammatory response	1	115	208	2	GO:0050729
Extravillous Trophoblast	negative regulation of inflammatory response	1	102	381	5	GO:0050728
Extravillous Trophoblast	regulation of inflammatory response	1	266	381	8	GO:0050727
Extravillous Trophoblast	positive regulation of protein secretion	1	90	207	2	GO:0050714
Extravillous Trophoblast	regulation of phagocytosis	1	84	577	2	GO:0050764
Extravillous Trophoblast	detection of chemical stimulus involved in sensory perception of taste	1	39	12	1	GO:0050912
Extravillous Trophoblast	regulation of immune response	1	755	89	3	GO:0050776
Extravillous Trophoblast	positive regulation of immune response	1	503	89	2	GO:0050778
Extravillous Trophoblast	coagulation	1	182	366	7	GO:0050817
Extravillous Trophoblast	regulation of steroid biosynthetic process	1	47	88	1	GO:0050810
Extravillous Trophoblast	synapse organization	1	275	696	13	GO:0050808
Extravillous Trophoblast	regulation of synapse organization	1	124	696	7	GO:0050807
Extravillous Trophoblast	positive regulation of synaptic transmission	1	89	37	1	GO:0050806
Extravillous Trophoblast	modulation of chemical synaptic transmission	1	252	37	1	GO:0050804
Extravillous Trophoblast	regulation of synapse structure or activity	1	129	696	7	GO:0050803
Extravillous Trophoblast	negative regulation of immune response	1	132	326	1	GO:0050777
Extravillous Trophoblast	ion homeostasis	1	484	193	2	GO:0050801
Extravillous Trophoblast	regulation of behavior	1	38	508	1	GO:0050795
Extravillous Trophoblast	regulation of cellular process	1	9523	6	2	GO:0050794
Extravillous Trophoblast	regulation of developmental process	1	1810	153	18	GO:0050793
Extravillous Trophoblast	regulation of viral process	1	153	584	1	GO:0050792
Extravillous Trophoblast	regulation of catalytic activity	1	1498	48	3	GO:0050790
Extravillous Trophoblast	regulation of biological process	1	10085	6	2	GO:0050789
Extravillous Trophoblast	RNA destabilization	1	95	400	1	GO:0050779
Extravillous Trophoblast	regulation of insulin secretion	1	100	42	2	GO:0050796
Extravillous Trophoblast	sensory perception of bitter taste	1	37	12	1	GO:0050913
Extravillous Trophoblast	sensory perception of sweet taste	1	4	358	1	GO:0050916
Extravillous Trophoblast	sensory perception of umami taste	1	3	358	1	GO:0050917
Extravillous Trophoblast	negative regulation of muscle cell differentiation	1	35	499	1	GO:0051148
Extravillous Trophoblast	regulation of muscle cell differentiation	1	91	701	6	GO:0051147
Extravillous Trophoblast	striated muscle cell differentiation	1	170	430	9	GO:0051146
Extravillous Trophoblast	smooth muscle cell differentiation	1	37	701	3	GO:0051145
Extravillous Trophoblast	chaperone-mediated protein complex assembly	1	23	262	1	GO:0051131
Extravillous Trophoblast	positive regulation of cellular component organization	1	844	36	2	GO:0051130
Extravillous Trophoblast	negative regulation of cellular component organization	1	566	162	8	GO:0051129
Extravillous Trophoblast	positive regulation of muscle cell differentiation	1	45	701	5	GO:0051149
Extravillous Trophoblast	regulation of cellular component organization	1	1929	52	5	GO:0051128
Extravillous Trophoblast	hepoxilin biosynthetic process	1	9	6	1	GO:0051122
Extravillous Trophoblast	hepoxilin metabolic process	1	9	6	1	GO:0051121
Extravillous Trophoblast	negative regulation of binding	1	124	493	4	GO:0051100
Extravillous Trophoblast	positive regulation of binding	1	129	34	1	GO:0051099
Extravillous Trophoblast	regulation of binding	1	266	34	1	GO:0051098
Extravillous Trophoblast	positive regulation of developmental process	1	967	208	13	GO:0051094
Extravillous Trophoblast	negative regulation of developmental process	1	619	36	3	GO:0051093
Extravillous Trophoblast	regulation of actin nucleation	1	32	474	1	GO:0051125
Extravillous Trophoblast	positive regulation of NF-kappaB transcription factor activity	1	148	337	2	GO:0051092
Extravillous Trophoblast	regulation of smooth muscle cell differentiation	1	22	701	1	GO:0051150
Extravillous Trophoblast	regulation of striated muscle cell differentiation	1	50	584	5	GO:0051153
Extravillous Trophoblast	cytoplasmic sequestering of protein	1	24	670	1	GO:0051220
Extravillous Trophoblast	cartilage development	1	88	656	8	GO:0051216
Extravillous Trophoblast	release of sequestered calcium ion into cytosol	1	94	670	2	GO:0051209
Extravillous Trophoblast	sequestering of calcium ion	1	99	670	2	GO:0051208
Extravillous Trophoblast	prosthetic group metabolic process	1	5	295	1	GO:0051189
Extravillous Trophoblast	vitamin transport	1	42	690	1	GO:0051180
Extravillous Trophoblast	localization	1	4343	6	1	GO:0051179
Extravillous Trophoblast	positive regulation of smooth muscle cell differentiation	1	9	701	1	GO:0051152
Extravillous Trophoblast	regulation of phosphorus metabolic process	1	1126	48	3	GO:0051174
Extravillous Trophoblast	negative regulation of nitrogen compound metabolic process	1	1927	104	8	GO:0051172
Extravillous Trophoblast	regulation of nitrogen compound metabolic process	1	4956	42	4	GO:0051171
Extravillous Trophoblast	import into nucleus	1	121	412	1	GO:0051170
Extravillous Trophoblast	nuclear transport	1	259	412	1	GO:0051169
Extravillous Trophoblast	nuclear export	1	150	675	1	GO:0051168
Extravillous Trophoblast	positive regulation of striated muscle cell differentiation	1	27	584	4	GO:0051155
Extravillous Trophoblast	negative regulation of striated muscle cell differentiation	1	18	499	1	GO:0051154
Extravillous Trophoblast	positive regulation of nitrogen compound metabolic process	1	2565	42	4	GO:0051173
Extravillous Trophoblast	negative regulation of protein secretion	1	43	42	2	GO:0050709
Extravillous Trophoblast	positive regulation of DNA-binding transcription factor activity	1	243	639	7	GO:0051091
Extravillous Trophoblast	negative regulation of small GTPase mediated signal transduction	1	43	269	2	GO:0051058
Extravillous Trophoblast	negative regulation of lipid catabolic process	1	19	42	1	GO:0050995
Extravillous Trophoblast	regulation of lipid catabolic process	1	47	42	1	GO:0050994
Extravillous Trophoblast	detection of mechanical stimulus	1	32	2	1	GO:0050982
Extravillous Trophoblast	detection of mechanical stimulus involved in sensory perception	1	15	2	1	GO:0050974
Extravillous Trophoblast	sensory perception of mechanical stimulus	1	106	2	1	GO:0050954
Extravillous Trophoblast	sensory perception of light stimulus	1	138	8	1	GO:0050953
Extravillous Trophoblast	pigment cell differentiation	1	23	613	1	GO:0050931
Extravillous Trophoblast	regulation of nitric-oxide synthase activity	1	30	544	1	GO:0050999
Extravillous Trophoblast	induction of positive chemotaxis	1	12	365	1	GO:0050930
Extravillous Trophoblast	positive regulation of positive chemotaxis	1	18	365	2	GO:0050927
Extravillous Trophoblast	regulation of positive chemotaxis	1	19	365	3	GO:0050926
Extravillous Trophoblast	negative regulation of chemotaxis	1	50	333	2	GO:0050922
Extravillous Trophoblast	positive regulation of chemotaxis	1	115	607	6	GO:0050921
Extravillous Trophoblast	regulation of chemotaxis	1	181	365	7	GO:0050920
Extravillous Trophoblast	negative chemotaxis	1	35	133	1	GO:0050919
Extravillous Trophoblast	positive chemotaxis	1	36	365	3	GO:0050918
Extravillous Trophoblast	negative regulation of positive chemotaxis	1	1	333	1	GO:0050928
Extravillous Trophoblast	regulation of DNA-binding transcription factor activity	1	394	670	15	GO:0051090
Extravillous Trophoblast	positive regulation of nitric-oxide synthase activity	1	18	544	1	GO:0051000
Extravillous Trophoblast	actin filament bundle assembly	1	133	149	5	GO:0051017
Extravillous Trophoblast	positive regulation of small GTPase mediated signal transduction	1	60	508	2	GO:0051057
Extravillous Trophoblast	regulation of small GTPase mediated signal transduction	1	238	81	2	GO:0051056
Extravillous Trophoblast	negative regulation of lipid biosynthetic process	1	44	88	1	GO:0051055
Extravillous Trophoblast	positive regulation of DNA metabolic process	1	260	233	1	GO:0051054
Extravillous Trophoblast	negative regulation of DNA metabolic process	1	130	162	2	GO:0051053
Extravillous Trophoblast	regulation of DNA metabolic process	1	474	100	1	GO:0051052
Extravillous Trophoblast	negative regulation of transport	1	328	42	2	GO:0051051
Extravillous Trophoblast	regulation of lipoprotein lipase activity	1	17	519	1	GO:0051004
Extravillous Trophoblast	positive regulation of transport	1	709	6	1	GO:0051050
Extravillous Trophoblast	negative regulation of secretion	1	108	42	2	GO:0051048
Extravillous Trophoblast	positive regulation of secretion	1	211	6	1	GO:0051047
Extravillous Trophoblast	regulation of secretion	1	435	42	3	GO:0051046
Extravillous Trophoblast	positive regulation of membrane protein ectodomain proteolysis	1	15	42	1	GO:0051044
Extravillous Trophoblast	regulation of membrane protein ectodomain proteolysis	1	22	42	1	GO:0051043
Extravillous Trophoblast	positive regulation of calcium-independent cell-cell adhesion	1	1	639	1	GO:0051041
Extravillous Trophoblast	regulation of calcium-independent cell-cell adhesion	1	2	639	1	GO:0051040
Extravillous Trophoblast	regulation of transport	1	1327	6	1	GO:0051049
Extravillous Trophoblast	regulation of protein secretion	1	182	42	2	GO:0050708
Extravillous Trophoblast	negative regulation of mRNA processing	1	17	563	1	GO:0050686
Extravillous Trophoblast	regulation of mRNA processing	1	127	563	3	GO:0050684
Extravillous Trophoblast	animal organ development	1	2176	100	17	GO:0048513
Extravillous Trophoblast	circadian behavior	1	24	600	1	GO:0048512
Extravillous Trophoblast	rhythmic process	1	185	211	2	GO:0048511
Extravillous Trophoblast	oogenesis	1	51	208	1	GO:0048477
Extravillous Trophoblast	cell maturation	1	93	639	1	GO:0048469
Extravillous Trophoblast	cell development	1	1355	110	9	GO:0048468
Extravillous Trophoblast	intermediate mesodermal cell differentiation	1	1	412	1	GO:0048392
Extravillous Trophoblast	spermatid differentiation	1	122	425	2	GO:0048515
Extravillous Trophoblast	intermediate mesoderm formation	1	1	412	1	GO:0048391
Extravillous Trophoblast	intermediate mesoderm development	1	1	412	1	GO:0048389
Extravillous Trophoblast	negative regulation of retinoic acid receptor signaling pathway	1	7	390	1	GO:0048387
Extravillous Trophoblast	regulation of retinoic acid receptor signaling pathway	1	14	390	1	GO:0048385
Extravillous Trophoblast	retinoic acid receptor signaling pathway	1	24	559	2	GO:0048384
Extravillous Trophoblast	mesodermal cell differentiation	1	20	412	1	GO:0048333
Extravillous Trophoblast	mesoderm morphogenesis	1	33	412	1	GO:0048332
Extravillous Trophoblast	lung alveolus development	1	12	412	1	GO:0048286
Extravillous Trophoblast	intermediate mesoderm morphogenesis	1	1	412	1	GO:0048390
Extravillous Trophoblast	organelle fission	1	458	201	2	GO:0048285
Extravillous Trophoblast	positive regulation of biological process	1	5294	6	1	GO:0048518
Extravillous Trophoblast	positive regulation of cellular process	1	4704	6	1	GO:0048522
Extravillous Trophoblast	developmental growth	1	273	208	4	GO:0048589
Extravillous Trophoblast	developmental cell growth	1	129	193	3	GO:0048588
Extravillous Trophoblast	negative regulation of response to stimulus	1	1287	99	11	GO:0048585
Extravillous Trophoblast	positive regulation of response to stimulus	1	1871	6	1	GO:0048584
Extravillous Trophoblast	regulation of response to stimulus	1	3327	6	2	GO:0048583
Extravillous Trophoblast	embryonic organ development	1	208	227	4	GO:0048568
Extravillous Trophoblast	embryonic digestive tract development	1	20	559	2	GO:0048566
Extravillous Trophoblast	negative regulation of biological process	1	4381	4	1	GO:0048519
Extravillous Trophoblast	digestive tract development	1	59	99	1	GO:0048565
Extravillous Trophoblast	negative regulation of pinocytosis	1	5	337	1	GO:0048550
Extravillous Trophoblast	regulation of pinocytosis	1	12	337	1	GO:0048548
Extravillous Trophoblast	digestive tract morphogenesis	1	22	99	1	GO:0048546
Extravillous Trophoblast	response to steroid hormone	1	161	37	2	GO:0048545
Extravillous Trophoblast	hematopoietic or lymphoid organ development	1	617	75	3	GO:0048534
Extravillous Trophoblast	negative regulation of viral process	1	88	584	1	GO:0048525
Extravillous Trophoblast	negative regulation of cellular process	1	3896	4	1	GO:0048523
Extravillous Trophoblast	embryonic organ morphogenesis	1	134	99	2	GO:0048562
Extravillous Trophoblast	eye morphogenesis	1	81	695	3	GO:0048592
Extravillous Trophoblast	vesicle docking	1	58	308	1	GO:0048278
Extravillous Trophoblast	response to pain	1	8	508	1	GO:0048265
Extravillous Trophoblast	negative regulation of mRNA splicing, via spliceosome	1	15	563	1	GO:0048025
Extravillous Trophoblast	regulation of mRNA splicing, via spliceosome	1	98	563	3	GO:0048024
Extravillous Trophoblast	inositol lipid-mediated signaling	1	154	663	8	GO:0048017
Extravillous Trophoblast	inositol phosphate-mediated signaling	1	50	663	3	GO:0048016
Extravillous Trophoblast	phosphatidylinositol-mediated signaling	1	152	663	8	GO:0048015
Extravillous Trophoblast	Tie signaling pathway	1	3	381	2	GO:0048014
Extravillous Trophoblast	ephrin receptor signaling pathway	1	41	43	1	GO:0048013
Extravillous Trophoblast	focal adhesion assembly	1	70	37	2	GO:0048041
Extravillous Trophoblast	vascular endothelial growth factor receptor signaling pathway	1	48	84	3	GO:0048010
Extravillous Trophoblast	antigen processing and presentation of peptide antigen	1	58	577	3	GO:0048002
Extravillous Trophoblast	peptide antigen transport	1	3	339	1	GO:0046968
Extravillous Trophoblast	carboxylic acid transport	1	192	197	1	GO:0046942
Extravillous Trophoblast	nucleotide phosphorylation	1	82	383	2	GO:0046939
Extravillous Trophoblast	pore complex assembly	1	18	280	1	GO:0046931
Extravillous Trophoblast	intracellular transport	1	1373	105	1	GO:0046907
Extravillous Trophoblast	secretion	1	638	6	1	GO:0046903
Extravillous Trophoblast	insulin-like growth factor receptor signaling pathway	1	29	598	2	GO:0048009
Extravillous Trophoblast	clathrin coat assembly	1	15	305	1	GO:0048268
Extravillous Trophoblast	embryonic eye morphogenesis	1	20	584	1	GO:0048048
Extravillous Trophoblast	autophagic cell death	1	8	577	1	GO:0048102
Extravillous Trophoblast	positive regulation of receptor-mediated endocytosis	1	45	331	3	GO:0048260
Extravillous Trophoblast	regulation of receptor-mediated endocytosis	1	84	331	3	GO:0048259
Extravillous Trophoblast	lymphocyte chemotaxis	1	60	639	1	GO:0048247
Extravillous Trophoblast	macrophage chemotaxis	1	31	528	2	GO:0048246
Extravillous Trophoblast	eosinophil chemotaxis	1	18	639	1	GO:0048245
Extravillous Trophoblast	norepinephrine secretion	1	7	42	1	GO:0048243
Extravillous Trophoblast	epinephrine secretion	1	6	42	1	GO:0048242
Extravillous Trophoblast	developmental pigmentation	1	30	613	1	GO:0048066
Extravillous Trophoblast	epinephrine transport	1	8	42	1	GO:0048241
Extravillous Trophoblast	Golgi vesicle transport	1	291	308	1	GO:0048193
Extravillous Trophoblast	regulation of synaptic plasticity	1	122	37	1	GO:0048167
Extravillous Trophoblast	negative regulation of fibroblast proliferation	1	19	36	1	GO:0048147
Extravillous Trophoblast	positive regulation of fibroblast proliferation	1	29	603	1	GO:0048146
Extravillous Trophoblast	regulation of fibroblast proliferation	1	48	36	1	GO:0048145
Extravillous Trophoblast	fibroblast proliferation	1	49	36	1	GO:0048144
Extravillous Trophoblast	astrocyte activation	1	18	577	1	GO:0048143
Extravillous Trophoblast	male gamete generation	1	320	425	3	GO:0048232
Extravillous Trophoblast	negative regulation of hormone secretion	1	34	42	2	GO:0046888
Extravillous Trophoblast	camera-type eye morphogenesis	1	63	584	2	GO:0048593
Extravillous Trophoblast	embryonic morphogenesis	1	308	102	4	GO:0048598
Extravillous Trophoblast	stem cell development	1	54	133	2	GO:0048864
Extravillous Trophoblast	stem cell differentiation	1	155	133	3	GO:0048863
Extravillous Trophoblast	leukemia inhibitory factor signaling pathway	1	3	682	1	GO:0048861
Extravillous Trophoblast	cell projection morphogenesis	1	459	43	1	GO:0048858
Extravillous Trophoblast	anatomical structure development	1	4152	102	28	GO:0048856
Extravillous Trophoblast	brain morphogenesis	1	16	368	1	GO:0048854
Extravillous Trophoblast	axon extension involved in axon guidance	1	29	133	1	GO:0048846
Extravillous Trophoblast	cellular developmental process	1	2879	76	12	GO:0048869
Extravillous Trophoblast	venous blood vessel morphogenesis	1	6	584	1	GO:0048845
Extravillous Trophoblast	regulation of axon extension involved in axon guidance	1	24	133	1	GO:0048841
Extravillous Trophoblast	otolith development	1	5	690	1	GO:0048840
Extravillous Trophoblast	inner ear development	1	59	690	3	GO:0048839
Extravillous Trophoblast	regulation of dendrite morphogenesis	1	41	696	2	GO:0048814
Extravillous Trophoblast	dendrite morphogenesis	1	97	696	2	GO:0048813
Extravillous Trophoblast	neuron projection morphogenesis	1	441	43	1	GO:0048812
Extravillous Trophoblast	genitalia development	1	20	314	1	GO:0048806
Extravillous Trophoblast	negative regulation of axon extension involved in axon guidance	1	20	133	1	GO:0048843
Extravillous Trophoblast	animal organ maturation	1	18	419	1	GO:0048799
Extravillous Trophoblast	cell motility	1	1362	52	9	GO:0048870
Extravillous Trophoblast	chemical homeostasis	1	769	6	1	GO:0048878
Extravillous Trophoblast	negative regulation of epithelial cell proliferation	1	83	88	4	GO:0050680
Extravillous Trophoblast	positive regulation of epithelial cell proliferation	1	143	412	7	GO:0050679
Extravillous Trophoblast	regulation of epithelial cell proliferation	1	236	412	14	GO:0050678
Extravillous Trophoblast	epithelial cell proliferation	1	267	412	14	GO:0050673
Extravillous Trophoblast	negative regulation of lymphocyte proliferation	1	57	412	2	GO:0050672
Extravillous Trophoblast	regulation of lymphocyte proliferation	1	169	75	1	GO:0050670
Extravillous Trophoblast	chondroitin sulfate proteoglycan metabolic process	1	26	432	1	GO:0050654
Extravillous Trophoblast	multicellular organismal homeostasis	1	396	6	1	GO:0048871
Extravillous Trophoblast	amyloid-beta metabolic process	1	49	262	1	GO:0050435
Extravillous Trophoblast	catecholamine secretion	1	37	42	1	GO:0050432
Extravillous Trophoblast	3'-phosphoadenosine 5'-phosphosulfate metabolic process	1	20	613	1	GO:0050427
Extravillous Trophoblast	lateral line system development	1	3	690	1	GO:0048925
Extravillous Trophoblast	neuromast hair cell differentiation	1	2	690	1	GO:0048886
Extravillous Trophoblast	neuromast development	1	2	690	1	GO:0048884
Extravillous Trophoblast	lateral line development	1	2	690	1	GO:0048882
Extravillous Trophoblast	sensory system development	1	213	8	1	GO:0048880
Extravillous Trophoblast	regulation of catecholamine secretion	1	37	42	1	GO:0050433
Extravillous Trophoblast	embryonic camera-type eye morphogenesis	1	13	584	1	GO:0048596
Extravillous Trophoblast	tissue remodeling	1	88	209	4	GO:0048771
Extravillous Trophoblast	branching morphogenesis of an epithelial tube	1	60	412	7	GO:0048754
Extravillous Trophoblast	neuron development	1	729	43	1	GO:0048666
Extravillous Trophoblast	neuron fate commitment	1	19	209	1	GO:0048663
Extravillous Trophoblast	negative regulation of smooth muscle cell proliferation	1	37	701	2	GO:0048662
Extravillous Trophoblast	positive regulation of smooth muscle cell proliferation	1	49	639	3	GO:0048661
Extravillous Trophoblast	regulation of smooth muscle cell proliferation	1	87	701	5	GO:0048660
Extravillous Trophoblast	smooth muscle cell proliferation	1	89	701	5	GO:0048659
Extravillous Trophoblast	animal organ formation	1	26	99	2	GO:0048645
Extravillous Trophoblast	cell morphogenesis involved in neuron differentiation	1	381	43	1	GO:0048667
Extravillous Trophoblast	muscle organ morphogenesis	1	47	701	6	GO:0048644
Extravillous Trophoblast	positive regulation of developmental growth	1	83	584	3	GO:0048639
Extravillous Trophoblast	regulation of developmental growth	1	167	419	5	GO:0048638
Extravillous Trophoblast	negative regulation of muscle organ development	1	6	412	1	GO:0048635
Extravillous Trophoblast	regulation of muscle organ development	1	13	412	1	GO:0048634
Extravillous Trophoblast	embryonic foregut morphogenesis	1	2	99	1	GO:0048617
Extravillous Trophoblast	multicellular organismal reproductive process	1	417	425	4	GO:0048609
Extravillous Trophoblast	reproductive structure development	1	109	74	1	GO:0048608
Extravillous Trophoblast	negative regulation of developmental growth	1	60	419	3	GO:0048640
Extravillous Trophoblast	mesenchymal cell differentiation	1	191	350	7	GO:0048762
Extravillous Trophoblast	axon extension	1	81	133	1	GO:0048675
Extravillous Trophoblast	generation of neurons	1	969	47	2	GO:0048699
Extravillous Trophoblast	smooth muscle tissue development	1	12	701	4	GO:0048745
Extravillous Trophoblast	cardiac muscle tissue development	1	138	209	6	GO:0048738
Extravillous Trophoblast	appendage development	1	69	519	4	GO:0048736
Extravillous Trophoblast	gland development	1	140	350	4	GO:0048732
Extravillous Trophoblast	system development	1	2976	100	23	GO:0048731
Extravillous Trophoblast	epidermis morphogenesis	1	13	310	2	GO:0048730
Extravillous Trophoblast	tissue morphogenesis	1	348	209	13	GO:0048729
Extravillous Trophoblast	response to axon injury	1	31	577	1	GO:0048678
Extravillous Trophoblast	positive regulation of oligodendrocyte differentiation	1	8	208	1	GO:0048714
Extravillous Trophoblast	negative regulation of astrocyte differentiation	1	6	577	1	GO:0048712
Extravillous Trophoblast	positive regulation of astrocyte differentiation	1	8	334	1	GO:0048711
Extravillous Trophoblast	regulation of astrocyte differentiation	1	16	577	2	GO:0048710
Extravillous Trophoblast	oligodendrocyte differentiation	1	45	262	2	GO:0048709
Extravillous Trophoblast	astrocyte differentiation	1	37	577	2	GO:0048708
Extravillous Trophoblast	embryonic skeletal system development	1	50	74	1	GO:0048706
Extravillous Trophoblast	skeletal system morphogenesis	1	89	419	4	GO:0048705
Extravillous Trophoblast	regulation of oligodendrocyte differentiation	1	19	208	1	GO:0048713
Extravillous Trophoblast	positive regulation of MAP kinase activity	1	89	42	1	GO:0043406
Extravillous Trophoblast	regulation of MAP kinase activity	1	149	42	1	GO:0043405
Extravillous Trophoblast	steroid hormone mediated signaling pathway	1	106	36	1	GO:0043401
Extravillous Trophoblast	negative regulation of RNA splicing	1	20	563	1	GO:0033119
Extravillous Trophoblast	negative regulation of immature T cell proliferation in thymus	1	4	412	1	GO:0033088
Extravillous Trophoblast	negative regulation of immature T cell proliferation	1	4	412	1	GO:0033087
Extravillous Trophoblast	negative regulation of T cell differentiation in thymus	1	7	412	1	GO:0033085
Extravillous Trophoblast	regulation of immature T cell proliferation in thymus	1	7	412	1	GO:0033084
Extravillous Trophoblast	regulation of immature T cell proliferation	1	7	412	1	GO:0033083
Extravillous Trophoblast	regulation of T cell differentiation in thymus	1	16	412	1	GO:0033081
Extravillous Trophoblast	immature T cell proliferation in thymus	1	7	412	1	GO:0033080
Extravillous Trophoblast	immature T cell proliferation	1	7	412	1	GO:0033079
Extravillous Trophoblast	T cell differentiation in thymus	1	37	412	1	GO:0033077
Extravillous Trophoblast	regulation of organelle organization	1	1015	37	2	GO:0033043
Extravillous Trophoblast	macromolecule localization	1	2245	42	2	GO:0033036
Extravillous Trophoblast	muscle cell proliferation	1	118	701	6	GO:0033002
Extravillous Trophoblast	cell part morphogenesis	1	469	43	1	GO:0032990
Extravillous Trophoblast	cellular component morphogenesis	1	549	276	11	GO:0032989
Extravillous Trophoblast	regulation of peptidyl-serine phosphorylation	1	118	400	4	GO:0033135
Extravillous Trophoblast	negative regulation of peptidyl-serine phosphorylation	1	21	337	1	GO:0033137
Extravillous Trophoblast	positive regulation of peptidyl-serine phosphorylation	1	95	400	4	GO:0033138
Extravillous Trophoblast	regulation of intracellular steroid hormone receptor signaling pathway	1	61	36	1	GO:0033143
Extravillous Trophoblast	multicellular organismal response to stress	1	20	508	1	GO:0033555
Extravillous Trophoblast	cellular response to stress	1	1640	36	1	GO:0033554
Extravillous Trophoblast	carbohydrate homeostasis	1	136	42	1	GO:0033500
Extravillous Trophoblast	nitric oxide homeostasis	1	2	337	1	GO:0033484
Extravillous Trophoblast	gas homeostasis	1	8	337	1	GO:0033483
Extravillous Trophoblast	protein localization to organelle	1	767	331	3	GO:0033365
Extravillous Trophoblast	cholesterol efflux	1	52	577	2	GO:0033344
Extravillous Trophoblast	protein-containing complex disassembly	1	212	398	2	GO:0032984
Extravillous Trophoblast	cerebrospinal fluid secretion	1	1	603	1	GO:0033326
Extravillous Trophoblast	response to vitamin	1	24	88	2	GO:0033273
Extravillous Trophoblast	regulation of cellular amine metabolic process	1	19	449	1	GO:0033238
Extravillous Trophoblast	response to ATP	1	22	613	1	GO:0033198
Extravillous Trophoblast	histone H3-K9 demethylation	1	12	260	1	GO:0033169
Extravillous Trophoblast	regulation of intracellular protein transport	1	185	412	1	GO:0033157
Extravillous Trophoblast	positive regulation of intracellular steroid hormone receptor signaling pathway	1	9	586	1	GO:0033145
Extravillous Trophoblast	negative regulation of intracellular steroid hormone receptor signaling pathway	1	31	36	1	GO:0033144
Extravillous Trophoblast	response to vitamin D	1	16	88	2	GO:0033280
Extravillous Trophoblast	regulation of actin filament-based process	1	330	208	7	GO:0032970
Extravillous Trophoblast	positive regulation of collagen biosynthetic process	1	15	412	1	GO:0032967
Extravillous Trophoblast	regulation of collagen biosynthetic process	1	19	412	1	GO:0032965
Extravillous Trophoblast	cellular response to insulin stimulus	1	140	4	1	GO:0032869
Extravillous Trophoblast	response to insulin	1	153	4	1	GO:0032868
Extravillous Trophoblast	glomerular basement membrane development	1	8	74	1	GO:0032836
Extravillous Trophoblast	regulation of natural killer cell activation	1	28	160	1	GO:0032814
Extravillous Trophoblast	negative regulation of epinephrine secretion	1	4	42	1	GO:0032811
Extravillous Trophoblast	positive regulation of CREB transcription factor activity	1	18	618	2	GO:0032793
Extravillous Trophoblast	monocarboxylic acid metabolic process	1	487	6	1	GO:0032787
Extravillous Trophoblast	cellular response to hormone stimulus	1	414	42	4	GO:0032870
Extravillous Trophoblast	positive regulation of ATP-dependent activity	1	40	240	1	GO:0032781
Extravillous Trophoblast	RNA biosynthetic process	1	3187	36	2	GO:0032774
Extravillous Trophoblast	positive regulation of monooxygenase activity	1	28	544	1	GO:0032770
Extravillous Trophoblast	regulation of monooxygenase activity	1	43	544	1	GO:0032768
Extravillous Trophoblast	positive regulation of tumor necrosis factor production	1	79	262	3	GO:0032760
Extravillous Trophoblast	positive regulation of interleukin-6 production	1	78	125	1	GO:0032755
Extravillous Trophoblast	positive regulation of interleukin-18 production	1	5	284	1	GO:0032741
Extravillous Trophoblast	positive regulation of interleukin-12 production	1	34	208	1	GO:0032735
Extravillous Trophoblast	negative regulation of ATP-dependent activity	1	18	398	1	GO:0032780
Extravillous Trophoblast	unsaturated fatty acid metabolic process	1	98	193	4	GO:0033559
Extravillous Trophoblast	regulation of stress-activated MAPK cascade	1	165	73	1	GO:0032872
Extravillous Trophoblast	positive regulation of stress-activated MAPK cascade	1	109	412	2	GO:0032874
Extravillous Trophoblast	collagen biosynthetic process	1	27	695	2	GO:0032964
Extravillous Trophoblast	collagen metabolic process	1	70	695	6	GO:0032963
Extravillous Trophoblast	regulation of actin cytoskeleton organization	1	296	37	2	GO:0032956
Extravillous Trophoblast	negative regulation of mononuclear cell proliferation	1	58	412	2	GO:0032945
Extravillous Trophoblast	regulation of mononuclear cell proliferation	1	171	75	1	GO:0032944
Extravillous Trophoblast	mononuclear cell proliferation	1	210	75	1	GO:0032943
Extravillous Trophoblast	secretion by tissue	1	18	6	1	GO:0032941
Extravillous Trophoblast	negative regulation of stress-activated MAPK cascade	1	45	73	1	GO:0032873
Extravillous Trophoblast	secretion by cell	1	571	42	2	GO:0032940
Extravillous Trophoblast	circadian regulation of gene expression	1	68	211	1	GO:0032922
Extravillous Trophoblast	regulation of microtubule-based process	1	219	37	1	GO:0032886
Extravillous Trophoblast	regulation of polysaccharide biosynthetic process	1	32	613	1	GO:0032885
Extravillous Trophoblast	regulation of polysaccharide metabolic process	1	36	613	1	GO:0032881
Extravillous Trophoblast	regulation of protein localization	1	672	42	2	GO:0032880
Extravillous Trophoblast	regulation of localization	1	1615	6	1	GO:0032879
Extravillous Trophoblast	regulation of establishment or maintenance of cell polarity	1	26	381	2	GO:0032878
Extravillous Trophoblast	activin receptor signaling pathway	1	38	531	1	GO:0032924
Extravillous Trophoblast	regulation of water loss via skin	1	20	6	1	GO:0033561
Extravillous Trophoblast	anterior/posterior axon guidance	1	4	504	1	GO:0033564
Extravillous Trophoblast	negative regulation of catecholamine secretion	1	7	42	1	GO:0033604
Extravillous Trophoblast	response to monosaccharide	1	89	42	1	GO:0034284
Extravillous Trophoblast	negative regulation of GTPase activity	1	23	118	1	GO:0034260
Extravillous Trophoblast	positive regulation of cellular amide metabolic process	1	148	262	1	GO:0034250
Extravillous Trophoblast	negative regulation of cellular amide metabolic process	1	180	400	2	GO:0034249
Extravillous Trophoblast	regulation of cellular amide metabolic process	1	385	262	1	GO:0034248
Extravillous Trophoblast	negative regulation of syncytium formation by plasma membrane fusion	1	3	675	1	GO:0034242
Extravillous Trophoblast	positive regulation of macrophage fusion	1	4	577	1	GO:0034241
Extravillous Trophoblast	Arp2/3 complex-mediated actin nucleation	1	40	474	1	GO:0034314
Extravillous Trophoblast	regulation of macrophage fusion	1	4	577	1	GO:0034239
Extravillous Trophoblast	ion transmembrane transport	1	816	42	1	GO:0034220
Extravillous Trophoblast	carbohydrate transmembrane transport	1	92	613	3	GO:0034219
Extravillous Trophoblast	amyloid-beta formation	1	42	262	1	GO:0034205
Extravillous Trophoblast	regulation of toll-like receptor 6 signaling pathway	1	1	577	1	GO:0034151
Extravillous Trophoblast	toll-like receptor 6 signaling pathway	1	1	577	1	GO:0034150
Extravillous Trophoblast	negative regulation of toll-like receptor 4 signaling pathway	1	10	617	2	GO:0034144
Extravillous Trophoblast	regulation of toll-like receptor 4 signaling pathway	1	23	617	2	GO:0034143
Extravillous Trophoblast	macrophage fusion	1	5	577	1	GO:0034238
Extravillous Trophoblast	toll-like receptor 4 signaling pathway	1	35	617	2	GO:0034142
Extravillous Trophoblast	regulation of Arp2/3 complex-mediated actin nucleation	1	26	474	1	GO:0034315
Extravillous Trophoblast	cell junction organization	1	518	221	14	GO:0034330
Extravillous Trophoblast	lipid oxidation	1	97	6	1	GO:0034440
Extravillous Trophoblast	response to fluid shear stress	1	20	131	1	GO:0034405
Extravillous Trophoblast	protein localization to cell surface	1	59	190	1	GO:0034394
Extravillous Trophoblast	high-density lipoprotein particle clearance	1	10	577	1	GO:0034384
Extravillous Trophoblast	low-density lipoprotein particle clearance	1	23	577	1	GO:0034383
Extravillous Trophoblast	plasma lipoprotein particle clearance	1	36	577	1	GO:0034381
Extravillous Trophoblast	NAD biosynthesis via nicotinamide riboside salvage pathway	1	10	153	1	GO:0034356
Extravillous Trophoblast	cell junction assembly	1	341	221	12	GO:0034329
Extravillous Trophoblast	'de novo' NAD biosynthetic process from tryptophan	1	4	449	1	GO:0034354
Extravillous Trophoblast	regulation of glial cell apoptotic process	1	8	577	1	GO:0034350
Extravillous Trophoblast	glial cell apoptotic process	1	10	577	1	GO:0034349
Extravillous Trophoblast	response to interferon-gamma	1	101	330	1	GO:0034341
Extravillous Trophoblast	adherens junction maintenance	1	7	110	1	GO:0034334
Extravillous Trophoblast	adherens junction assembly	1	10	636	1	GO:0034333
Extravillous Trophoblast	adherens junction organization	1	39	146	2	GO:0034332
Extravillous Trophoblast	cell junction maintenance	1	28	110	1	GO:0034331
Extravillous Trophoblast	negative regulation of glial cell apoptotic process	1	8	577	1	GO:0034351
Extravillous Trophoblast	positive regulation of interleukin-10 production	1	32	610	1	GO:0032733
Extravillous Trophoblast	positive regulation of toll-like receptor 3 signaling pathway	1	6	337	1	GO:0034141
Extravillous Trophoblast	toll-like receptor 3 signaling pathway	1	13	337	1	GO:0034138
Extravillous Trophoblast	negative regulation of osteoblast proliferation	1	8	36	1	GO:0033689
Extravillous Trophoblast	regulation of osteoblast proliferation	1	17	36	1	GO:0033688
Extravillous Trophoblast	osteoblast proliferation	1	20	36	1	GO:0033687
Extravillous Trophoblast	positive regulation of kinase activity	1	358	679	15	GO:0033674
Extravillous Trophoblast	negative regulation of kinase activity	1	188	76	2	GO:0033673
Extravillous Trophoblast	positive regulation of cell-cell adhesion mediated by integrin	1	6	52	1	GO:0033634
Extravillous Trophoblast	regulation of cell-cell adhesion mediated by integrin	1	10	52	1	GO:0033632
Extravillous Trophoblast	cellular polysaccharide biosynthetic process	1	57	613	1	GO:0033692
Extravillous Trophoblast	cell-cell adhesion mediated by integrin	1	15	52	1	GO:0033631
Extravillous Trophoblast	negative regulation of cell adhesion mediated by integrin	1	10	88	1	GO:0033629
Extravillous Trophoblast	regulation of cell adhesion mediated by integrin	1	41	88	2	GO:0033628
Extravillous Trophoblast	cell adhesion mediated by integrin	1	80	96	3	GO:0033627
Extravillous Trophoblast	positive regulation of integrin activation	1	11	76	1	GO:0033625
Extravillous Trophoblast	regulation of integrin activation	1	17	76	1	GO:0033623
Extravillous Trophoblast	integrin activation	1	25	76	1	GO:0033622
Extravillous Trophoblast	membrane protein proteolysis	1	54	42	1	GO:0033619
Extravillous Trophoblast	positive regulation of cell adhesion mediated by integrin	1	18	347	2	GO:0033630
Extravillous Trophoblast	regulation of toll-like receptor 3 signaling pathway	1	7	337	1	GO:0034139
Extravillous Trophoblast	nucleoside bisphosphate metabolic process	1	116	613	3	GO:0033865
Extravillous Trophoblast	response to lipid	1	506	136	6	GO:0033993
Extravillous Trophoblast	negative regulation of toll-like receptor 2 signaling pathway	1	6	577	1	GO:0034136
Extravillous Trophoblast	regulation of toll-like receptor 2 signaling pathway	1	11	577	1	GO:0034135
Extravillous Trophoblast	toll-like receptor 2 signaling pathway	1	15	577	1	GO:0034134
Extravillous Trophoblast	positive regulation of toll-like receptor signaling pathway	1	28	337	1	GO:0034123
Extravillous Trophoblast	negative regulation of toll-like receptor signaling pathway	1	29	617	2	GO:0034122
Extravillous Trophoblast	regulation of toll-like receptor signaling pathway	1	63	617	3	GO:0034121
Extravillous Trophoblast	positive regulation of homotypic cell-cell adhesion	1	16	96	1	GO:0034112
Extravillous Trophoblast	ribonucleoside bisphosphate metabolic process	1	116	613	3	GO:0033875
Extravillous Trophoblast	negative regulation of homotypic cell-cell adhesion	1	11	334	1	GO:0034111
Extravillous Trophoblast	homotypic cell-cell adhesion	1	84	96	1	GO:0034109
Extravillous Trophoblast	negative regulation of tissue remodeling	1	13	36	1	GO:0034104
Extravillous Trophoblast	regulation of tissue remodeling	1	52	36	1	GO:0034103
Extravillous Trophoblast	response to cytokine	1	600	59	2	GO:0034097
Extravillous Trophoblast	stress granule assembly	1	24	331	1	GO:0034063
Extravillous Trophoblast	purine ribonucleoside bisphosphate metabolic process	1	20	613	1	GO:0034035
Extravillous Trophoblast	purine nucleoside bisphosphate metabolic process	1	116	613	3	GO:0034032
Extravillous Trophoblast	regulation of homotypic cell-cell adhesion	1	33	334	2	GO:0034110
Extravillous Trophoblast	positive regulation of interleukin-1 production	1	64	174	1	GO:0032732
Extravillous Trophoblast	positive regulation of interleukin-1 beta production	1	57	174	1	GO:0032731
Extravillous Trophoblast	positive regulation of interferon-gamma production	1	60	75	1	GO:0032729
Extravillous Trophoblast	regulation of lipopolysaccharide-mediated signaling pathway	1	24	639	1	GO:0031664
Extravillous Trophoblast	lipopolysaccharide-mediated signaling pathway	1	44	639	1	GO:0031663
Extravillous Trophoblast	protein destabilization	1	39	99	1	GO:0031648
Extravillous Trophoblast	regulation of protein stability	1	298	37	1	GO:0031647
Extravillous Trophoblast	negative regulation of nervous system process	1	8	425	1	GO:0031645
Extravillous Trophoblast	regulation of nervous system process	1	83	508	4	GO:0031644
Extravillous Trophoblast	negative regulation of myelination	1	5	425	1	GO:0031642
Extravillous Trophoblast	response to nutrient levels	1	245	37	2	GO:0031667
Extravillous Trophoblast	regulation of myelination	1	26	425	1	GO:0031641
Extravillous Trophoblast	zymogen activation	1	61	334	2	GO:0031638
Extravillous Trophoblast	receptor internalization	1	98	337	4	GO:0031623
Extravillous Trophoblast	cell-substrate adhesion	1	290	208	10	GO:0031589
Extravillous Trophoblast	positive regulation of inositol 1,4,5-trisphosphate-sensitive calcium-release channel activity	1	4	670	1	GO:0031587
Extravillous Trophoblast	regulation of inositol 1,4,5-trisphosphate-sensitive calcium-release channel activity	1	5	670	1	GO:0031585
Extravillous Trophoblast	membrane raft organization	1	22	337	1	GO:0031579
Extravillous Trophoblast	actin cytoskeleton reorganization	1	105	448	4	GO:0031532
Extravillous Trophoblast	plasminogen activation	1	24	334	2	GO:0031639
Extravillous Trophoblast	ruffle organization	1	40	90	1	GO:0031529
Extravillous Trophoblast	cellular response to extracellular stimulus	1	183	37	2	GO:0031668
Extravillous Trophoblast	cellular response to nutrient	1	25	88	2	GO:0031670
Extravillous Trophoblast	regulation of response to extracellular stimulus	1	21	88	1	GO:0032104
Extravillous Trophoblast	positive regulation of response to external stimulus	1	364	208	4	GO:0032103
Extravillous Trophoblast	negative regulation of response to external stimulus	1	302	334	9	GO:0032102
Extravillous Trophoblast	regulation of response to external stimulus	1	749	381	21	GO:0032101
Extravillous Trophoblast	positive regulation of protein binding	1	62	34	1	GO:0032092
Extravillous Trophoblast	negative regulation of protein binding	1	77	493	2	GO:0032091
Extravillous Trophoblast	negative regulation of NF-kappaB transcription factor activity	1	82	153	1	GO:0032088
Extravillous Trophoblast	cellular response to nutrient levels	1	171	37	2	GO:0031669
Extravillous Trophoblast	positive regulation of insulin secretion	1	40	207	1	GO:0032024
Extravillous Trophoblast	regulation of TOR signaling	1	99	577	1	GO:0032006
Extravillous Trophoblast	response to corticosteroid	1	39	37	1	GO:0031960
Extravillous Trophoblast	corticosteroid receptor signaling pathway	1	11	586	1	GO:0031958
Extravillous Trophoblast	positive regulation of protein autophosphorylation	1	24	400	1	GO:0031954
Extravillous Trophoblast	negative regulation of protein autophosphorylation	1	10	613	2	GO:0031953
Extravillous Trophoblast	regulation of protein autophosphorylation	1	36	613	3	GO:0031952
Extravillous Trophoblast	TOR signaling	1	119	577	1	GO:0031929
Extravillous Trophoblast	positive regulation of TOR signaling	1	45	577	1	GO:0032008
Extravillous Trophoblast	regulation of response to nutrient levels	1	21	88	1	GO:0032107
Extravillous Trophoblast	protein-containing complex localization	1	130	295	4	GO:0031503
Extravillous Trophoblast	positive regulation of protein modification process	1	814	42	2	GO:0031401
Extravillous Trophoblast	negative regulation of cellular biosynthetic process	1	1292	100	5	GO:0031327
Extravillous Trophoblast	regulation of cellular biosynthetic process	1	3604	36	2	GO:0031326
Extravillous Trophoblast	positive regulation of cellular metabolic process	1	2522	42	3	GO:0031325
Extravillous Trophoblast	negative regulation of cellular metabolic process	1	1858	104	8	GO:0031324
Extravillous Trophoblast	regulation of cellular metabolic process	1	4966	27	1	GO:0031323
Extravillous Trophoblast	T cell costimulation	1	38	337	1	GO:0031295
Extravillous Trophoblast	lymphocyte costimulation	1	40	337	1	GO:0031294
Extravillous Trophoblast	positive regulation of cellular biosynthetic process	1	1568	36	2	GO:0031328
Extravillous Trophoblast	positive regulation of pseudopodium assembly	1	12	474	1	GO:0031274
Extravillous Trophoblast	pseudopodium assembly	1	14	474	1	GO:0031269
Extravillous Trophoblast	pseudopodium organization	1	15	474	1	GO:0031268
Extravillous Trophoblast	biomineral tissue development	1	115	419	4	GO:0031214
Extravillous Trophoblast	neuron projection development	1	656	43	1	GO:0031175
Extravillous Trophoblast	developmental induction	1	16	412	1	GO:0031128
Extravillous Trophoblast	cytoplasmic microtubule organization	1	55	500	1	GO:0031122
Extravillous Trophoblast	negative regulation of microtubule polymerization	1	12	500	2	GO:0031115
Extravillous Trophoblast	regulation of pseudopodium assembly	1	12	474	1	GO:0031272
Extravillous Trophoblast	keratinization	1	34	421	2	GO:0031424
Extravillous Trophoblast	regulation of cellular catabolic process	1	693	118	4	GO:0031329
Extravillous Trophoblast	positive regulation of cellular catabolic process	1	374	42	1	GO:0031331
Extravillous Trophoblast	negative regulation of protein modification process	1	409	76	3	GO:0031400
Extravillous Trophoblast	regulation of protein modification process	1	1259	48	4	GO:0031399
Extravillous Trophoblast	positive regulation of protein ubiquitination	1	102	37	1	GO:0031398
Extravillous Trophoblast	negative regulation of protein ubiquitination	1	71	337	1	GO:0031397
Extravillous Trophoblast	regulation of protein ubiquitination	1	174	37	1	GO:0031396
Extravillous Trophoblast	positive regulation of defense response	1	238	208	3	GO:0031349
Extravillous Trophoblast	negative regulation of defense response	1	173	208	3	GO:0031348
Extravillous Trophoblast	negative regulation of cellular catabolic process	1	210	104	2	GO:0031330
Extravillous Trophoblast	regulation of defense response	1	483	381	10	GO:0031347
Extravillous Trophoblast	negative regulation of cell projection organization	1	125	133	2	GO:0031345
Extravillous Trophoblast	regulation of cell projection organization	1	467	52	2	GO:0031344
Extravillous Trophoblast	positive regulation of cell killing	1	54	380	2	GO:0031343
Extravillous Trophoblast	negative regulation of cell killing	1	20	326	1	GO:0031342
Extravillous Trophoblast	regulation of cell killing	1	83	380	3	GO:0031341
Extravillous Trophoblast	positive regulation of protein-containing complex assembly	1	168	146	2	GO:0031334
Extravillous Trophoblast	negative regulation of protein-containing complex assembly	1	113	146	2	GO:0031333
Extravillous Trophoblast	positive regulation of cell projection organization	1	247	696	10	GO:0031346
Extravillous Trophoblast	substrate adhesion-dependent cell spreading	1	95	381	4	GO:0034446
Extravillous Trophoblast	activation of protein kinase activity	1	91	42	1	GO:0032147
Extravillous Trophoblast	telomere organization	1	169	400	1	GO:0032200
Extravillous Trophoblast	interleukin-6 production	1	115	174	2	GO:0032635
Extravillous Trophoblast	interleukin-2 production	1	48	610	1	GO:0032623
Extravillous Trophoblast	interleukin-18 production	1	8	284	1	GO:0032621
Extravillous Trophoblast	interleukin-12 production	1	50	208	1	GO:0032615
Extravillous Trophoblast	interleukin-10 production	1	47	610	2	GO:0032613
Extravillous Trophoblast	interleukin-1 production	1	92	174	1	GO:0032612
Extravillous Trophoblast	interleukin-1 beta production	1	81	174	1	GO:0032611
Extravillous Trophoblast	tumor necrosis factor production	1	126	262	3	GO:0032640
Extravillous Trophoblast	interleukin-1 alpha production	1	6	639	1	GO:0032610
Extravillous Trophoblast	chemokine production	1	71	125	2	GO:0032602
Extravillous Trophoblast	response to progesterone	1	13	337	1	GO:0032570
Extravillous Trophoblast	regulation of cellular component size	1	256	193	2	GO:0032535
Extravillous Trophoblast	regulation of microvillus assembly	1	5	52	1	GO:0032534
Extravillous Trophoblast	regulation of microvillus organization	1	9	52	1	GO:0032530
Extravillous Trophoblast	microvillus organization	1	18	52	1	GO:0032528
Extravillous Trophoblast	response to retinoic acid	1	64	603	3	GO:0032526
Extravillous Trophoblast	interferon-gamma production	1	91	75	1	GO:0032609
Extravillous Trophoblast	maintenance of protein location in cell	1	58	337	1	GO:0032507
Extravillous Trophoblast	regulation of chemokine production	1	71	125	2	GO:0032642
Extravillous Trophoblast	regulation of interleukin-1 alpha production	1	6	639	1	GO:0032650
Extravillous Trophoblast	positive regulation of chemokine production	1	55	125	1	GO:0032722
Extravillous Trophoblast	negative regulation of tumor necrosis factor production	1	46	639	3	GO:0032720
Extravillous Trophoblast	negative regulation of interleukin-6 production	1	34	174	1	GO:0032715
Extravillous Trophoblast	negative regulation of interleukin-2 production	1	22	610	1	GO:0032703
Extravillous Trophoblast	negative regulation of interleukin-10 production	1	16	326	1	GO:0032693
Extravillous Trophoblast	negative regulation of interleukin-1 production	1	26	639	1	GO:0032692
Extravillous Trophoblast	negative regulation of interleukin-1 beta production	1	22	639	1	GO:0032691
Extravillous Trophoblast	regulation of interferon-gamma production	1	91	75	1	GO:0032649
Extravillous Trophoblast	negative regulation of interleukin-1 alpha production	1	1	639	1	GO:0032690
Extravillous Trophoblast	regulation of interleukin-6 production	1	115	174	2	GO:0032675
Extravillous Trophoblast	regulation of interleukin-2 production	1	48	610	1	GO:0032663
Extravillous Trophoblast	regulation of interleukin-18 production	1	8	284	1	GO:0032661
Extravillous Trophoblast	regulation of interleukin-12 production	1	50	208	1	GO:0032655
Extravillous Trophoblast	regulation of interleukin-10 production	1	47	610	2	GO:0032653
Extravillous Trophoblast	regulation of interleukin-1 production	1	92	174	1	GO:0032652
Extravillous Trophoblast	regulation of interleukin-1 beta production	1	81	174	1	GO:0032651
Extravillous Trophoblast	regulation of tumor necrosis factor production	1	126	262	3	GO:0032680
Extravillous Trophoblast	activation of protein kinase B activity	1	26	200	2	GO:0032148
Extravillous Trophoblast	multicellular organism reproduction	1	438	452	5	GO:0032504
Extravillous Trophoblast	multicellular organismal process	1	5319	8	3	GO:0032501
Extravillous Trophoblast	positive regulation of sterol transport	1	35	577	3	GO:0032373
Extravillous Trophoblast	regulation of sterol transport	1	57	577	3	GO:0032371
Extravillous Trophoblast	positive regulation of lipid transport	1	63	577	3	GO:0032370
Extravillous Trophoblast	regulation of lipid transport	1	104	577	3	GO:0032368
Extravillous Trophoblast	response to estradiol	1	35	215	3	GO:0032355
Extravillous Trophoblast	positive regulation of chondrocyte differentiation	1	11	656	2	GO:0032332
Extravillous Trophoblast	negative regulation of chondrocyte differentiation	1	15	88	1	GO:0032331
Extravillous Trophoblast	regulation of cholesterol transport	1	57	577	3	GO:0032374
Extravillous Trophoblast	regulation of chondrocyte differentiation	1	28	208	3	GO:0032330
Extravillous Trophoblast	axon ensheathment in central nervous system	1	12	262	1	GO:0032291
Extravillous Trophoblast	central nervous system myelin maintenance	1	3	262	1	GO:0032286
Extravillous Trophoblast	negative regulation of protein polymerization	1	59	146	1	GO:0032272
Extravillous Trophoblast	regulation of protein polymerization	1	156	500	4	GO:0032271
Extravillous Trophoblast	positive regulation of actin filament bundle assembly	1	53	149	2	GO:0032233
Extravillous Trophoblast	negative regulation of actin filament bundle assembly	1	27	360	3	GO:0032232
Extravillous Trophoblast	regulation of actin filament bundle assembly	1	86	360	5	GO:0032231
Extravillous Trophoblast	molybdopterin cofactor biosynthetic process	1	3	295	1	GO:0032324
Extravillous Trophoblast	developmental process	1	4584	102	28	GO:0032502
Extravillous Trophoblast	positive regulation of cholesterol transport	1	35	577	3	GO:0032376
Extravillous Trophoblast	positive regulation of intracellular transport	1	173	675	1	GO:0032388
Extravillous Trophoblast	response to lipopolysaccharide	1	180	131	2	GO:0032496
Extravillous Trophoblast	Cdc42 protein signal transduction	1	15	33	1	GO:0032488
Extravillous Trophoblast	Rap protein signal transduction	1	12	675	1	GO:0032486
Extravillous Trophoblast	otolith formation	1	1	690	1	GO:0032475
Extravillous Trophoblast	otolith morphogenesis	1	2	690	1	GO:0032474
Extravillous Trophoblast	endoplasmic reticulum calcium ion homeostasis	1	22	438	1	GO:0032469
Extravillous Trophoblast	endocytic recycling	1	68	105	1	GO:0032456
Extravillous Trophoblast	regulation of intracellular transport	1	280	412	1	GO:0032386
Extravillous Trophoblast	protein modification by small protein conjugation	1	678	37	1	GO:0032446
Extravillous Trophoblast	regulation of proteasomal ubiquitin-dependent protein catabolic process	1	121	337	3	GO:0032434
Extravillous Trophoblast	positive regulation of ion transmembrane transporter activity	1	90	670	4	GO:0032414
Extravillous Trophoblast	negative regulation of ion transmembrane transporter activity	1	65	42	1	GO:0032413
Extravillous Trophoblast	regulation of ion transmembrane transporter activity	1	222	42	1	GO:0032412
Extravillous Trophoblast	positive regulation of transporter activity	1	100	670	4	GO:0032411
Extravillous Trophoblast	negative regulation of transporter activity	1	72	42	1	GO:0032410
Extravillous Trophoblast	regulation of transporter activity	1	244	42	1	GO:0032409
Extravillous Trophoblast	positive regulation of proteasomal ubiquitin-dependent protein catabolic process	1	82	337	2	GO:0032436
Extravillous Trophoblast	microtubule anchoring	1	23	331	1	GO:0034453
Extravillous Trophoblast	ncRNA processing	1	373	412	1	GO:0034470
Extravillous Trophoblast	protein localization to nucleus	1	232	412	1	GO:0034504
Extravillous Trophoblast	vitamin D metabolic process	1	19	88	1	GO:0042359
Extravillous Trophoblast	L-fucose catabolic process	1	9	332	1	GO:0042355
Extravillous Trophoblast	L-fucose metabolic process	1	9	332	1	GO:0042354
Extravillous Trophoblast	taxis	1	480	639	18	GO:0042330
Extravillous Trophoblast	positive regulation of phosphorylation	1	663	679	29	GO:0042327
Extravillous Trophoblast	negative regulation of phosphorylation	1	297	76	3	GO:0042326
Extravillous Trophoblast	regulation of phosphorylation	1	1004	48	3	GO:0042325
Extravillous Trophoblast	fat-soluble vitamin biosynthetic process	1	11	88	1	GO:0042362
Extravillous Trophoblast	protein kinase C deactivation	1	1	193	1	GO:0042313
Extravillous Trophoblast	vasoconstriction	1	43	528	3	GO:0042310
Extravillous Trophoblast	regulation of protein import into nucleus	1	38	412	1	GO:0042306
Extravillous Trophoblast	molting cycle	1	49	310	3	GO:0042303
Extravillous Trophoblast	regulation of natural killer cell mediated cytotoxicity	1	37	380	2	GO:0042269
Extravillous Trophoblast	natural killer cell mediated cytotoxicity	1	58	380	2	GO:0042267
Extravillous Trophoblast	tissue regeneration	1	37	208	1	GO:0042246
Extravillous Trophoblast	response to chemical	1	2943	4	2	GO:0042221
Extravillous Trophoblast	vasodilation	1	18	544	1	GO:0042311
Extravillous Trophoblast	cellular ketone metabolic process	1	172	584	3	GO:0042180
Extravillous Trophoblast	fat-soluble vitamin catabolic process	1	12	390	1	GO:0042363
Extravillous Trophoblast	regulation of membrane potential	1	319	93	2	GO:0042391
Extravillous Trophoblast	myelination	1	74	425	2	GO:0042552
Extravillous Trophoblast	neuron maturation	1	28	639	1	GO:0042551
Extravillous Trophoblast	response to hydrogen peroxide	1	69	193	1	GO:0042542
Extravillous Trophoblast	positive regulation of tyrosine phosphorylation of STAT protein	1	56	419	3	GO:0042531
Extravillous Trophoblast	regulation of tyrosine phosphorylation of STAT protein	1	66	419	3	GO:0042509
Extravillous Trophoblast	inner ear auditory receptor cell differentiation	1	13	405	1	GO:0042491
Extravillous Trophoblast	mechanoreceptor differentiation	1	21	690	2	GO:0042490
Extravillous Trophoblast	vitamin D biosynthetic process	1	9	88	1	GO:0042368
Extravillous Trophoblast	positive regulation of odontogenesis	1	2	610	1	GO:0042482
Extravillous Trophoblast	odontogenesis	1	58	610	4	GO:0042476
Extravillous Trophoblast	inner ear morphogenesis	1	34	690	3	GO:0042472
Extravillous Trophoblast	ear morphogenesis	1	40	690	3	GO:0042471
Extravillous Trophoblast	hormone metabolic process	1	174	197	1	GO:0042445
Extravillous Trophoblast	indole-containing compound catabolic process	1	8	449	1	GO:0042436
Extravillous Trophoblast	indole-containing compound metabolic process	1	17	449	1	GO:0042430
Extravillous Trophoblast	thyroid hormone metabolic process	1	21	197	1	GO:0042403
Extravillous Trophoblast	regulation of odontogenesis	1	3	610	1	GO:0042481
Extravillous Trophoblast	retinoic acid metabolic process	1	29	390	1	GO:0042573
Extravillous Trophoblast	xenobiotic catabolic process	1	20	140	1	GO:0042178
Extravillous Trophoblast	regulation of protein catabolic process	1	312	42	1	GO:0042176
Extravillous Trophoblast	wound healing	1	332	201	7	GO:0042060
Extravillous Trophoblast	negative regulation of epidermal growth factor receptor signaling pathway	1	24	617	1	GO:0042059
Extravillous Trophoblast	regulation of epidermal growth factor receptor signaling pathway	1	64	42	1	GO:0042058
Extravillous Trophoblast	epithelial fluid transport	1	4	603	1	GO:0042045
Extravillous Trophoblast	fluid transport	1	24	603	2	GO:0042044
Extravillous Trophoblast	metal incorporation into metallo-molybdopterin complex	1	1	295	1	GO:0042040
Extravillous Trophoblast	negative regulation of fibroblast growth factor receptor signaling pathway	1	14	74	1	GO:0040037
Extravillous Trophoblast	gliogenesis	1	149	639	7	GO:0042063
Extravillous Trophoblast	regulation of fibroblast growth factor receptor signaling pathway	1	23	74	1	GO:0040036
Extravillous Trophoblast	positive regulation of locomotion	1	472	214	12	GO:0040017
Extravillous Trophoblast	negative regulation of locomotion	1	278	84	5	GO:0040013
Extravillous Trophoblast	regulation of locomotion	1	842	347	31	GO:0040012
Extravillous Trophoblast	locomotion	1	1075	52	8	GO:0040011
Extravillous Trophoblast	regulation of growth	1	416	193	7	GO:0040008
Extravillous Trophoblast	growth	1	515	208	9	GO:0040007
Extravillous Trophoblast	establishment of mitotic spindle localization	1	33	437	1	GO:0040001
Extravillous Trophoblast	positive regulation of embryonic development	1	21	650	1	GO:0040019
Extravillous Trophoblast	negative regulation of protein catabolic process	1	92	617	1	GO:0042177
Extravillous Trophoblast	T-helper 1 type immune response	1	29	75	1	GO:0042088
Extravillous Trophoblast	T-helper cell differentiation	1	48	75	1	GO:0042093
Extravillous Trophoblast	lipoprotein biosynthetic process	1	93	6	1	GO:0042158
Extravillous Trophoblast	lipoprotein metabolic process	1	114	6	1	GO:0042157
Extravillous Trophoblast	cellular response to glucose starvation	1	49	499	1	GO:0042149
Extravillous Trophoblast	retrograde transport, endosome to Golgi	1	89	474	1	GO:0042147
Extravillous Trophoblast	neurotransmitter biosynthetic process	1	11	690	1	GO:0042136
Extravillous Trophoblast	neurotransmitter metabolic process	1	19	690	1	GO:0042133
Extravillous Trophoblast	negative regulation of T cell proliferation	1	46	412	1	GO:0042130
Extravillous Trophoblast	type 2 immune response	1	24	353	1	GO:0042092
Extravillous Trophoblast	regulation of T cell proliferation	1	127	75	1	GO:0042129
Extravillous Trophoblast	neutrophil activation	1	34	326	1	GO:0042119
Extravillous Trophoblast	endothelial cell activation	1	9	387	1	GO:0042118
Extravillous Trophoblast	macrophage activation	1	77	639	6	GO:0042116
Extravillous Trophoblast	B cell activation	1	263	89	3	GO:0042113
Extravillous Trophoblast	T cell activation	1	387	75	1	GO:0042110
Extravillous Trophoblast	B cell proliferation	1	76	326	1	GO:0042100
Extravillous Trophoblast	T cell proliferation	1	139	75	1	GO:0042098
Extravillous Trophoblast	regulation of cell population proliferation	1	1218	215	22	GO:0042127
Extravillous Trophoblast	interleukin-33-mediated signaling pathway	1	1	125	1	GO:0038172
Extravillous Trophoblast	homeostatic process	1	1249	6	1	GO:0042592
Extravillous Trophoblast	response to starvation	1	151	36	1	GO:0042594
Extravillous Trophoblast	negative regulation of potassium ion transport	1	23	337	1	GO:0043267
Extravillous Trophoblast	regulation of potassium ion transport	1	79	42	1	GO:0043266
Extravillous Trophoblast	regulation of carbohydrate biosynthetic process	1	69	613	1	GO:0043255
Extravillous Trophoblast	regulation of protein-containing complex assembly	1	332	146	3	GO:0043254
Extravillous Trophoblast	sodium-independent organic anion transport	1	15	453	2	GO:0043252
Extravillous Trophoblast	regulation of protein-containing complex disassembly	1	102	398	1	GO:0043244
Extravillous Trophoblast	positive regulation of protein-containing complex disassembly	1	30	398	1	GO:0043243
Extravillous Trophoblast	positive regulation of potassium ion transport	1	38	42	1	GO:0043268
Extravillous Trophoblast	negative regulation of protein-containing complex disassembly	1	65	398	1	GO:0043242
Extravillous Trophoblast	response to external biotic stimulus	1	1062	100	3	GO:0043207
Extravillous Trophoblast	macromolecule metabolic process	1	8082	6	1	GO:0043170
Extravillous Trophoblast	proteasome-mediated ubiquitin-dependent protein catabolic process	1	422	337	3	GO:0043161
Extravillous Trophoblast	negative regulation of cysteine-type endopeptidase activity involved in apoptotic process	1	52	603	1	GO:0043154
Extravillous Trophoblast	stress fiber assembly	1	89	360	5	GO:0043149
Extravillous Trophoblast	DNA replication, removal of RNA primer	1	4	112	1	GO:0043137
Extravillous Trophoblast	negative regulation of I-kappaB kinase/NF-kappaB signaling	1	41	617	2	GO:0043124
Extravillous Trophoblast	myelin maintenance	1	10	262	1	GO:0043217
Extravillous Trophoblast	positive regulation of I-kappaB kinase/NF-kappaB signaling	1	174	639	2	GO:0043123
Extravillous Trophoblast	regulation of ion transport	1	458	42	1	GO:0043269
Extravillous Trophoblast	negative regulation of ion transport	1	111	42	1	GO:0043271
Extravillous Trophoblast	regulation of protein binding	1	143	34	1	GO:0043393
Extravillous Trophoblast	regulation of CD4-positive, alpha-beta T cell differentiation	1	42	75	1	GO:0043370
Extravillous Trophoblast	CD4-positive, alpha-beta T cell differentiation	1	60	75	1	GO:0043367
Extravillous Trophoblast	response to dsRNA	1	40	337	1	GO:0043331
Extravillous Trophoblast	response to exogenous dsRNA	1	36	337	1	GO:0043330
Extravillous Trophoblast	negative regulation of cytotoxic T cell degranulation	1	3	326	1	GO:0043318
Extravillous Trophoblast	regulation of cytotoxic T cell degranulation	1	3	326	1	GO:0043317
Extravillous Trophoblast	positive regulation of ion transport	1	199	42	1	GO:0043270
Extravillous Trophoblast	cytotoxic T cell degranulation	1	3	326	1	GO:0043316
Extravillous Trophoblast	regulation of leukocyte degranulation	1	35	326	1	GO:0043300
Extravillous Trophoblast	leukocyte degranulation	1	54	326	1	GO:0043299
Extravillous Trophoblast	apical junction assembly	1	68	146	4	GO:0043297
Extravillous Trophoblast	regulation of cysteine-type endopeptidase activity involved in apoptotic process	1	163	603	2	GO:0043281
Extravillous Trophoblast	positive regulation of cysteine-type endopeptidase activity involved in apoptotic process	1	112	560	1	GO:0043280
Extravillous Trophoblast	apoptotic cell clearance	1	40	577	1	GO:0043277
Extravillous Trophoblast	anoikis	1	31	337	2	GO:0043276
Extravillous Trophoblast	negative regulation of leukocyte degranulation	1	9	326	1	GO:0043301
Extravillous Trophoblast	glucose homeostasis	1	134	42	1	GO:0042593
Extravillous Trophoblast	regulation of I-kappaB kinase/NF-kappaB signaling	1	231	639	4	GO:0043122
Extravillous Trophoblast	negative regulation of vascular permeability	1	13	34	1	GO:0043116
Extravillous Trophoblast	amyloid precursor protein catabolic process	1	53	262	1	GO:0042987
Extravillous Trophoblast	amyloid precursor protein metabolic process	1	67	262	1	GO:0042982
Extravillous Trophoblast	regulation of apoptotic process	1	1058	208	14	GO:0042981
Extravillous Trophoblast	glucocorticoid receptor signaling pathway	1	11	586	1	GO:0042921
Extravillous Trophoblast	amide transport	1	200	42	2	GO:0042886
Extravillous Trophoblast	signal transduction in response to DNA damage	1	166	100	2	GO:0042770
Extravillous Trophoblast	long-chain fatty acid biosynthetic process	1	26	6	1	GO:0042759
Extravillous Trophoblast	cytoplasmic sequestering of transcription factor	1	15	670	1	GO:0042994
Extravillous Trophoblast	regulation of circadian rhythm	1	103	584	1	GO:0042752
Extravillous Trophoblast	fibrinolysis	1	24	667	1	GO:0042730
Extravillous Trophoblast	ovulation cycle	1	22	208	1	GO:0042698
Extravillous Trophoblast	muscle cell fate specification	1	1	430	1	GO:0042694
Extravillous Trophoblast	muscle cell fate commitment	1	15	430	1	GO:0042693
Extravillous Trophoblast	muscle cell differentiation	1	243	240	7	GO:0042692
Extravillous Trophoblast	hair cycle	1	49	310	3	GO:0042633
Extravillous Trophoblast	cholesterol homeostasis	1	72	337	1	GO:0042632
Extravillous Trophoblast	defense response to bacterium	1	285	89	2	GO:0042742
Extravillous Trophoblast	positive regulation of vascular permeability	1	12	110	1	GO:0043117
Extravillous Trophoblast	chordate embryonic development	1	183	74	1	GO:0043009
Extravillous Trophoblast	regulation of macrophage activation	1	43	639	4	GO:0043030
Extravillous Trophoblast	regulation of vascular permeability	1	35	381	5	GO:0043114
Extravillous Trophoblast	receptor clustering	1	38	295	1	GO:0043113
Extravillous Trophoblast	receptor metabolic process	1	49	136	1	GO:0043112
Extravillous Trophoblast	regulation of GTPase activity	1	301	149	5	GO:0043087
Extravillous Trophoblast	negative regulation of catalytic activity	1	464	76	2	GO:0043086
Extravillous Trophoblast	positive regulation of catalytic activity	1	960	42	2	GO:0043085
Extravillous Trophoblast	negative regulation of programmed cell death	1	629	146	9	GO:0043069
Extravillous Trophoblast	camera-type eye development	1	157	8	1	GO:0043010
Extravillous Trophoblast	positive regulation of programmed cell death	1	384	36	1	GO:0043068
Extravillous Trophoblast	negative regulation of apoptotic process	1	615	146	8	GO:0043066
Extravillous Trophoblast	positive regulation of apoptotic process	1	371	36	1	GO:0043065
Extravillous Trophoblast	extracellular structure organization	1	235	701	21	GO:0043062
Extravillous Trophoblast	otic placode formation	1	1	584	1	GO:0043049
Extravillous Trophoblast	peptide biosynthetic process	1	616	400	1	GO:0043043
Extravillous Trophoblast	positive regulation of macrophage activation	1	17	577	2	GO:0043032
Extravillous Trophoblast	negative regulation of macrophage activation	1	16	639	2	GO:0043031
Extravillous Trophoblast	regulation of programmed cell death	1	1082	208	15	GO:0043067
Extravillous Trophoblast	positive regulation of protein transport	1	230	100	1	GO:0051222
Extravillous Trophoblast	angiotensin-activated signaling pathway	1	9	337	1	GO:0038166
Extravillous Trophoblast	CXCL12-activated CXCR4 signaling pathway	1	2	577	1	GO:0038160
Extravillous Trophoblast	regulation of hippo signaling	1	24	506	1	GO:0035330
Extravillous Trophoblast	hippo signaling	1	40	506	1	GO:0035329
Extravillous Trophoblast	hair cell differentiation	1	22	690	2	GO:0035315
Extravillous Trophoblast	wound healing, spreading of epidermal cells	1	18	162	1	GO:0035313
Extravillous Trophoblast	positive regulation of protein dephosphorylation	1	39	146	1	GO:0035307
Extravillous Trophoblast	positive regulation of dephosphorylation	1	49	146	1	GO:0035306
Extravillous Trophoblast	regulation of protein dephosphorylation	1	77	146	1	GO:0035304
Extravillous Trophoblast	negative regulation of hippo signaling	1	13	506	1	GO:0035331
Extravillous Trophoblast	regulation of dephosphorylation	1	104	146	1	GO:0035303
Extravillous Trophoblast	segmentation	1	39	609	2	GO:0035282
Extravillous Trophoblast	endocrine system development	1	56	412	2	GO:0035270
Extravillous Trophoblast	organ growth	1	65	584	4	GO:0035265
Extravillous Trophoblast	synaptic transmission, glutamatergic	1	66	508	2	GO:0035249
Extravillous Trophoblast	miRNA processing	1	50	412	1	GO:0035196
Extravillous Trophoblast	miRNA-mediated gene silencing	1	61	506	2	GO:0035195
Extravillous Trophoblast	post-transcriptional gene silencing by RNA	1	65	506	2	GO:0035194
Extravillous Trophoblast	regulation of tube diameter	1	71	544	5	GO:0035296
Extravillous Trophoblast	social behavior	1	30	577	1	GO:0035176
Extravillous Trophoblast	peptidyl-tyrosine dephosphorylation	1	30	48	1	GO:0035335
Extravillous Trophoblast	regulation of peroxisome proliferator activated receptor signaling pathway	1	10	586	2	GO:0035358
Extravillous Trophoblast	entry of bacterium into host cell	1	9	337	1	GO:0035635
Extravillous Trophoblast	maintenance of blood-brain barrier	1	33	448	5	GO:0035633
Extravillous Trophoblast	receptor transactivation	1	5	42	1	GO:0035624
Extravillous Trophoblast	establishment of protein localization to extracellular region	1	252	42	2	GO:0035592
Extravillous Trophoblast	calcium-mediated signaling using intracellular calcium source	1	21	201	1	GO:0035584
Extravillous Trophoblast	non-canonical Wnt signaling pathway	1	53	36	1	GO:0035567
Extravillous Trophoblast	intracellular signal transduction	1	2168	6	1	GO:0035556
Extravillous Trophoblast	peroxisome proliferator activated receptor signaling pathway	1	18	586	2	GO:0035357
Extravillous Trophoblast	metanephric part of ureteric bud development	1	4	670	1	GO:0035502
Extravillous Trophoblast	vitamin transmembrane transport	1	15	690	1	GO:0035461
Extravillous Trophoblast	autocrine signaling	1	6	639	1	GO:0035425
Extravillous Trophoblast	protein localization to synapse	1	40	105	1	GO:0035418
Extravillous Trophoblast	thioester metabolic process	1	87	271	1	GO:0035383
Extravillous Trophoblast	carbon dioxide transmembrane transport	1	2	603	1	GO:0035378
Extravillous Trophoblast	transepithelial water transport	1	3	603	1	GO:0035377
Extravillous Trophoblast	positive regulation of peroxisome proliferator activated receptor signaling pathway	1	6	586	2	GO:0035360
Extravillous Trophoblast	positive regulation of vascular wound healing	1	4	607	1	GO:0035470
Extravillous Trophoblast	multicellular organismal signaling	1	128	337	3	GO:0035637
Extravillous Trophoblast	embryonic hemopoiesis	1	15	227	2	GO:0035162
Extravillous Trophoblast	tube formation	1	62	84	2	GO:0035148
Extravillous Trophoblast	response to prostaglandin	1	15	36	1	GO:0034694
Extravillous Trophoblast	ncRNA metabolic process	1	549	328	1	GO:0034660
Extravillous Trophoblast	nucleobase-containing compound catabolic process	1	368	112	2	GO:0034655
Extravillous Trophoblast	nucleobase-containing compound biosynthetic process	1	3550	36	2	GO:0034654
Extravillous Trophoblast	retinoic acid catabolic process	1	4	390	1	GO:0034653
Extravillous Trophoblast	cellular macromolecule biosynthetic process	1	989	6	1	GO:0034645
Extravillous Trophoblast	cellular response to UV	1	80	603	1	GO:0034644
Extravillous Trophoblast	response to prostaglandin E	1	12	36	1	GO:0034695
Extravillous Trophoblast	cellular nitrogen compound metabolic process	1	5758	6	1	GO:0034641
Extravillous Trophoblast	'de novo' NAD biosynthetic process	1	5	449	1	GO:0034627
Extravillous Trophoblast	cellular response to unfolded protein	1	85	617	3	GO:0034620
Extravillous Trophoblast	response to laminar fluid shear stress	1	11	131	1	GO:0034616
Extravillous Trophoblast	cellular response to reactive oxygen species	1	104	193	2	GO:0034614
Extravillous Trophoblast	response to tumor necrosis factor	1	177	100	2	GO:0034612
Extravillous Trophoblast	cellular response to heat	1	49	610	2	GO:0034605
Extravillous Trophoblast	cellular response to oxidative stress	1	208	193	3	GO:0034599
Extravillous Trophoblast	cellular carbohydrate biosynthetic process	1	66	613	1	GO:0034637
Extravillous Trophoblast	regulation of tube size	1	71	544	5	GO:0035150
Extravillous Trophoblast	cellular hormone metabolic process	1	101	390	1	GO:0034754
Extravillous Trophoblast	negative regulation of transmembrane transport	1	98	42	1	GO:0034763
Extravillous Trophoblast	embryonic appendage morphogenesis	1	36	390	1	GO:0035113
Extravillous Trophoblast	limb morphogenesis	1	46	519	2	GO:0035108
Extravillous Trophoblast	appendage morphogenesis	1	46	519	2	GO:0035107
Extravillous Trophoblast	axoneme assembly	1	80	368	3	GO:0035082
Extravillous Trophoblast	cardiocyte differentiation	1	89	584	9	GO:0035051
Extravillous Trophoblast	embryonic heart tube development	1	50	99	2	GO:0035050
Extravillous Trophoblast	sperm-egg recognition	1	32	668	1	GO:0035036
Extravillous Trophoblast	regulation of transmembrane transport	1	385	42	1	GO:0034762
Extravillous Trophoblast	positive regulation of Rho protein signal transduction	1	32	366	1	GO:0035025
Extravillous Trophoblast	regulation of Rho protein signal transduction	1	74	76	1	GO:0035023
Extravillous Trophoblast	somatic stem cell population maintenance	1	16	102	1	GO:0035019
Extravillous Trophoblast	response to endoplasmic reticulum stress	1	232	499	5	GO:0034976
Extravillous Trophoblast	positive regulation of ion transmembrane transport	1	139	670	7	GO:0034767
Extravillous Trophoblast	negative regulation of ion transmembrane transport	1	80	42	1	GO:0034766
Extravillous Trophoblast	regulation of ion transmembrane transport	1	325	42	1	GO:0034765
Extravillous Trophoblast	positive regulation of transmembrane transport	1	177	670	8	GO:0034764
Extravillous Trophoblast	negative regulation of Rho protein signal transduction	1	19	76	1	GO:0035024
Extravillous Trophoblast	oncostatin-M-mediated signaling pathway	1	4	682	1	GO:0038165
Extravillous Trophoblast	neuromast hair cell development	1	2	690	1	GO:0035675
Extravillous Trophoblast	CD4-positive, alpha-beta T cell activation	1	78	75	1	GO:0035710
Extravillous Trophoblast	ERAD pathway	1	108	438	2	GO:0036503
Extravillous Trophoblast	ATF6-mediated unfolded protein response	1	9	438	1	GO:0036500
Extravillous Trophoblast	IRE1-mediated unfolded protein response	1	21	617	1	GO:0036498
Extravillous Trophoblast	neuron intrinsic apoptotic signaling pathway in response to oxidative stress	1	8	577	1	GO:0036480
Extravillous Trophoblast	neuron death in response to oxidative stress	1	19	577	1	GO:0036475
Extravillous Trophoblast	cell death in response to oxidative stress	1	68	577	1	GO:0036473
Extravillous Trophoblast	vascular endothelial growth factor receptor-3 signaling pathway	1	1	44	1	GO:0036325
Extravillous Trophoblast	paracrine signaling	1	5	610	1	GO:0038001
Extravillous Trophoblast	cellular response to sterol	1	16	200	1	GO:0036315
Extravillous Trophoblast	lymph vessel morphogenesis	1	17	679	4	GO:0036303
Extravillous Trophoblast	macrophage colony-stimulating factor production	1	6	610	1	GO:0036301
Extravillous Trophoblast	response to increased oxygen levels	1	12	337	1	GO:0036296
Extravillous Trophoblast	cellular response to increased oxygen levels	1	11	337	1	GO:0036295
Extravillous Trophoblast	cellular response to decreased oxygen levels	1	98	36	1	GO:0036294
Extravillous Trophoblast	response to decreased oxygen levels	1	161	656	9	GO:0036293
Extravillous Trophoblast	granulocyte activation	1	40	326	1	GO:0036230
Extravillous Trophoblast	response to sterol	1	23	200	1	GO:0036314
Extravillous Trophoblast	protein modification process	1	2994	6	1	GO:0036211
Extravillous Trophoblast	netrin-activated signaling pathway	1	3	504	1	GO:0038007
Extravillous Trophoblast	positive regulation of endothelial cell chemotaxis by VEGF-activated vascular endothelial growth factor receptor signaling pathway	1	5	201	1	GO:0038033
Extravillous Trophoblast	C-X-C chemokine receptor CXCR4 signaling pathway	1	3	577	1	GO:0038159
Extravillous Trophoblast	chemokine (C-X-C motif) ligand 12 signaling pathway	1	5	577	1	GO:0038146
Extravillous Trophoblast	macrophage colony-stimulating factor signaling pathway	1	5	577	1	GO:0038145
Extravillous Trophoblast	ERBB2 signaling pathway	1	14	291	1	GO:0038128
Extravillous Trophoblast	ERBB signaling pathway	1	111	42	1	GO:0038127
Extravillous Trophoblast	C-C chemokine receptor CCR7 signaling pathway	1	1	577	1	GO:0038118
Extravillous Trophoblast	Fc-gamma receptor signaling pathway involved in phagocytosis	1	26	326	1	GO:0038096
Extravillous Trophoblast	reelin-mediated signaling pathway	1	5	508	1	GO:0038026
Extravillous Trophoblast	Fc-gamma receptor signaling pathway	1	30	326	1	GO:0038094
Extravillous Trophoblast	positive regulation of cell migration by vascular endothelial growth factor signaling pathway	1	8	201	1	GO:0038089
Extravillous Trophoblast	vascular endothelial growth factor signaling pathway	1	37	617	5	GO:0038084
Extravillous Trophoblast	peptidyl-tyrosine autophosphorylation	1	23	337	2	GO:0038083
Extravillous Trophoblast	p38MAPK cascade	1	46	617	3	GO:0038066
Extravillous Trophoblast	NIK/NF-kappaB signaling	1	101	387	1	GO:0038061
Extravillous Trophoblast	cross-receptor inhibition within G protein-coupled receptor heterodimer	1	2	136	1	GO:0038041
Extravillous Trophoblast	signal transduction in absence of ligand	1	45	233	2	GO:0038034
Extravillous Trophoblast	Fc receptor signaling pathway	1	50	326	1	GO:0038093
Extravillous Trophoblast	hematopoietic stem cell migration	1	7	425	1	GO:0035701
Extravillous Trophoblast	outer dynein arm assembly	1	20	234	1	GO:0036158
Extravillous Trophoblast	replacement ossification	1	10	419	2	GO:0036075
Extravillous Trophoblast	aortic smooth muscle cell differentiation	1	2	701	1	GO:0035887
Extravillous Trophoblast	vascular associated smooth muscle cell differentiation	1	22	701	2	GO:0035886
Extravillous Trophoblast	enteroendocrine cell differentiation	1	21	412	1	GO:0035883
Extravillous Trophoblast	glial cell-derived neurotrophic factor receptor signaling pathway	1	6	74	1	GO:0035860
Extravillous Trophoblast	epithelial cell differentiation involved in kidney development	1	34	610	5	GO:0035850
Extravillous Trophoblast	positive regulation of renal sodium excretion	1	2	301	1	GO:0035815
Extravillous Trophoblast	regulation of renal sodium excretion	1	6	301	1	GO:0035813
Extravillous Trophoblast	aorta development	1	26	701	6	GO:0035904
Extravillous Trophoblast	renal sodium excretion	1	6	301	1	GO:0035812
Extravillous Trophoblast	regulation of urine volume	1	11	544	2	GO:0035809
Extravillous Trophoblast	CD86 biosynthetic process	1	2	125	1	GO:0035781
Extravillous Trophoblast	CD80 biosynthetic process	1	2	125	1	GO:0035780
Extravillous Trophoblast	insulin secretion involved in cellular response to glucose stimulus	1	36	42	1	GO:0035773
Extravillous Trophoblast	endothelial cell chemotaxis	1	28	607	2	GO:0035767
Extravillous Trophoblast	mesangial cell-matrix adhesion	1	2	610	1	GO:0035759
Extravillous Trophoblast	sodium ion transmembrane transport	1	129	670	1	GO:0035725
Extravillous Trophoblast	positive regulation of urine volume	1	7	544	2	GO:0035810
Extravillous Trophoblast	phosphatidylinositol-3-phosphate biosynthetic process	1	12	626	1	GO:0036092
Extravillous Trophoblast	dorsal aorta development	1	7	209	2	GO:0035907
Extravillous Trophoblast	dorsal aorta morphogenesis	1	7	209	2	GO:0035912
Extravillous Trophoblast	N-glycan fucosylation	1	4	332	1	GO:0036071
Extravillous Trophoblast	fucosylation	1	16	332	1	GO:0036065
Extravillous Trophoblast	cellular response to macrophage colony-stimulating factor stimulus	1	11	577	1	GO:0036006
Extravillous Trophoblast	response to macrophage colony-stimulating factor	1	11	577	1	GO:0036005
Extravillous Trophoblast	response to muscle stretch	1	15	100	1	GO:0035994
Extravillous Trophoblast	deltoid tuberosity development	1	3	412	1	GO:0035993
Extravillous Trophoblast	tendon formation	1	2	412	1	GO:0035992
Extravillous Trophoblast	aorta morphogenesis	1	20	701	5	GO:0035909
Extravillous Trophoblast	tendon cell differentiation	1	2	412	1	GO:0035990
Extravillous Trophoblast	chondrocyte proliferation	1	11	419	1	GO:0035988
Extravillous Trophoblast	endodermal cell differentiation	1	42	102	2	GO:0035987
Extravillous Trophoblast	peptidyl-threonine dephosphorylation	1	16	578	1	GO:0035970
Extravillous Trophoblast	cellular response to topologically incorrect protein	1	104	617	3	GO:0035967
Extravillous Trophoblast	response to topologically incorrect protein	1	127	617	4	GO:0035966
Extravillous Trophoblast	cellular response to vascular endothelial growth factor stimulus	1	56	636	7	GO:0035924
Extravillous Trophoblast	desmosome disassembly	1	1	88	1	GO:0035921
Extravillous Trophoblast	tendon development	1	2	412	1	GO:0035989
Extravillous Trophoblast	regulation of microtubule polymerization	1	50	146	1	GO:0031113
Extravillous Trophoblast	regulation of protein transport	1	383	42	2	GO:0051223
Extravillous Trophoblast	establishment of localization	1	3775	6	1	GO:0051234
Extravillous Trophoblast	inflammatory response to wounding	1	10	208	1	GO:0090594
Extravillous Trophoblast	regulation of membrane permeability	1	58	76	1	GO:0090559
Extravillous Trophoblast	establishment of endothelial intestinal barrier	1	7	280	2	GO:0090557
Extravillous Trophoblast	vesicle tethering involved in exocytosis	1	9	308	1	GO:0090522
Extravillous Trophoblast	sphingolipid mediated signaling pathway	1	9	129	1	GO:0090520
Extravillous Trophoblast	epiboly involved in wound healing	1	33	162	1	GO:0090505
Extravillous Trophoblast	epiboly	1	34	162	1	GO:0090504
Extravillous Trophoblast	mesenchymal cell migration	1	37	133	1	GO:0090497
Extravillous Trophoblast	organophosphate biosynthetic process	1	514	54	1	GO:0090407
Extravillous Trophoblast	regulation of tryptophan metabolic process	1	1	449	1	GO:0090357
Extravillous Trophoblast	negative regulation of platelet aggregation	1	9	334	1	GO:0090331
Extravillous Trophoblast	regulation of platelet aggregation	1	26	334	2	GO:0090330
Extravillous Trophoblast	regulation of DNA-templated DNA replication	1	52	700	1	GO:0090329
Extravillous Trophoblast	regulation of superoxide metabolic process	1	20	190	1	GO:0090322
Extravillous Trophoblast	positive regulation of intracellular protein transport	1	132	675	1	GO:0090316
Extravillous Trophoblast	sensory organ morphogenesis	1	119	695	5	GO:0090596
Extravillous Trophoblast	activation of GTPase activity	1	106	149	2	GO:0090630
Extravillous Trophoblast	cerebrospinal fluid circulation	1	3	330	1	GO:0090660
Extravillous Trophoblast	regulation of plasma lipoprotein particle levels	1	63	577	1	GO:0097006
Extravillous Trophoblast	extrinsic apoptotic signaling pathway in absence of ligand	1	45	233	2	GO:0097192
Extravillous Trophoblast	extrinsic apoptotic signaling pathway	1	168	88	3	GO:0097191
Extravillous Trophoblast	apoptotic signaling pathway	1	456	47	2	GO:0097190
Extravillous Trophoblast	ruffle assembly	1	29	337	2	GO:0097178
Extravillous Trophoblast	neuronal stem cell population maintenance	1	11	584	2	GO:0097150
Extravillous Trophoblast	receptor localization to synapse	1	37	295	3	GO:0097120
Extravillous Trophoblast	gamma-aminobutyric acid receptor clustering	1	4	295	1	GO:0097112
Extravillous Trophoblast	nucleic acid phosphodiester bond hydrolysis	1	94	613	1	GO:0090305
Extravillous Trophoblast	presynaptic membrane assembly	1	11	696	1	GO:0097105
Extravillous Trophoblast	vascular associated smooth muscle cell development	1	7	701	2	GO:0097084
Extravillous Trophoblast	dendritic spine maintenance	1	15	577	2	GO:0097062
Extravillous Trophoblast	dendritic spine organization	1	62	577	3	GO:0097061
Extravillous Trophoblast	type B pancreatic cell apoptotic process	1	7	438	1	GO:0097050
Extravillous Trophoblast	dendritic cell differentiation	1	31	577	2	GO:0097028
Extravillous Trophoblast	response to granulocyte macrophage colony-stimulating factor	1	8	689	1	GO:0097012
Extravillous Trophoblast	cellular response to granulocyte macrophage colony-stimulating factor stimulus	1	8	689	1	GO:0097011
Extravillous Trophoblast	presynaptic membrane organization	1	12	696	1	GO:0097090
Extravillous Trophoblast	nucleic acid metabolic process	1	4558	27	1	GO:0090304
Extravillous Trophoblast	positive regulation of wound healing	1	50	42	1	GO:0090303
Extravillous Trophoblast	negative regulation of cellular response to growth factor stimulus	1	82	131	3	GO:0090288
Extravillous Trophoblast	positive regulation of kidney development	1	9	412	1	GO:0090184
Extravillous Trophoblast	regulation of kidney development	1	25	412	1	GO:0090183
Extravillous Trophoblast	establishment of protein localization to membrane	1	237	105	1	GO:0090150
Extravillous Trophoblast	membrane fission	1	43	308	1	GO:0090148
Extravillous Trophoblast	positive regulation of mitochondrial fission	1	20	201	1	GO:0090141
Extravillous Trophoblast	regulation of mitochondrial fission	1	28	201	1	GO:0090140
Extravillous Trophoblast	positive regulation of synapse maturation	1	9	617	2	GO:0090129
Extravillous Trophoblast	negative regulation of kidney development	1	4	412	1	GO:0090185
Extravillous Trophoblast	regulation of synapse maturation	1	11	617	3	GO:0090128
Extravillous Trophoblast	negative regulation of transmembrane receptor protein serine/threonine kinase signaling pathway	1	119	157	2	GO:0090101
Extravillous Trophoblast	positive regulation of transmembrane receptor protein serine/threonine kinase signaling pathway	1	95	162	3	GO:0090100
Extravillous Trophoblast	regulation of transmembrane receptor protein serine/threonine kinase signaling pathway	1	222	162	6	GO:0090092
Extravillous Trophoblast	negative regulation of canonical Wnt signaling pathway	1	118	347	8	GO:0090090
Extravillous Trophoblast	regulation of peptide transport	1	131	42	2	GO:0090087
Extravillous Trophoblast	regulation of inclusion body assembly	1	13	262	1	GO:0090083
Extravillous Trophoblast	relaxation of muscle	1	27	398	1	GO:0090075
Extravillous Trophoblast	regulation of cell-substrate junction assembly	1	55	201	4	GO:0090109
Extravillous Trophoblast	intrinsic apoptotic signaling pathway	1	235	88	1	GO:0097193
Extravillous Trophoblast	regulation of branching involved in ureteric bud morphogenesis	1	15	412	1	GO:0090189
Extravillous Trophoblast	regulation of glomerulus development	1	5	412	1	GO:0090192
Extravillous Trophoblast	regulation of cellular response to growth factor stimulus	1	242	162	7	GO:0090287
Extravillous Trophoblast	negative regulation of calcium ion import	1	7	398	1	GO:0090281
Extravillous Trophoblast	regulation of calcium ion import	1	22	670	2	GO:0090279
Extravillous Trophoblast	negative regulation of peptide hormone secretion	1	22	42	2	GO:0090278
Extravillous Trophoblast	positive regulation of peptide hormone secretion	1	60	207	1	GO:0090277
Extravillous Trophoblast	regulation of peptide hormone secretion	1	127	42	2	GO:0090276
Extravillous Trophoblast	regulation of immune complex clearance by monocytes and macrophages	1	3	326	1	GO:0090264
Extravillous Trophoblast	negative regulation of branching involved in ureteric bud morphogenesis	1	2	412	1	GO:0090191
Extravillous Trophoblast	positive regulation of canonical Wnt signaling pathway	1	87	36	1	GO:0090263
Extravillous Trophoblast	regulation of muscle system process	1	157	430	6	GO:0090257
Extravillous Trophoblast	negative regulation of lipid kinase activity	1	10	617	2	GO:0090219
Extravillous Trophoblast	positive regulation of lipid kinase activity	1	32	419	2	GO:0090218
Extravillous Trophoblast	negative regulation of release of cytochrome c from mitochondria	1	17	262	1	GO:0090201
Extravillous Trophoblast	positive regulation of release of cytochrome c from mitochondria	1	26	560	1	GO:0090200
Extravillous Trophoblast	regulation of release of cytochrome c from mitochondria	1	42	560	2	GO:0090199
Extravillous Trophoblast	negative regulation of glomerulus development	1	1	412	1	GO:0090194
Extravillous Trophoblast	positive regulation of inclusion body assembly	1	1	262	1	GO:0090261
Extravillous Trophoblast	execution phase of apoptosis	1	60	153	1	GO:0097194
Extravillous Trophoblast	renal filtration	1	22	74	1	GO:0097205
Extravillous Trophoblast	cellular response to toxic substance	1	40	190	1	GO:0097237
Extravillous Trophoblast	regulation of cardiac muscle cell action potential involved in regulation of contraction	1	8	337	1	GO:0098909
Extravillous Trophoblast	regulation of Purkinje myocyte action potential	1	1	93	1	GO:0098906
Extravillous Trophoblast	regulation of bundle of His cell action potential	1	2	93	1	GO:0098905
Extravillous Trophoblast	regulation of AV node cell action potential	1	3	93	1	GO:0098904
Extravillous Trophoblast	regulation of membrane repolarization during action potential	1	7	337	1	GO:0098903
Extravillous Trophoblast	regulation of cardiac muscle cell action potential	1	30	337	2	GO:0098901
Extravillous Trophoblast	regulation of action potential	1	48	93	1	GO:0098900
Extravillous Trophoblast	regulation of atrial cardiac muscle cell action potential	1	4	93	1	GO:0098910
Extravillous Trophoblast	neurotransmitter receptor transport, endosome to postsynaptic membrane	1	6	105	1	GO:0098887
Extravillous Trophoblast	neurotransmitter receptor transport to plasma membrane	1	10	105	1	GO:0098877
Extravillous Trophoblast	vesicle-mediated transport to the plasma membrane	1	128	105	1	GO:0098876
Extravillous Trophoblast	cellular oxidant detoxification	1	20	190	1	GO:0098869
Extravillous Trophoblast	bone growth	1	11	419	1	GO:0098868
Extravillous Trophoblast	intestinal lipid absorption	1	18	564	1	GO:0098856
Extravillous Trophoblast	protein transport along microtubule	1	12	500	1	GO:0098840
Extravillous Trophoblast	modulation of excitatory postsynaptic potential	1	30	508	1	GO:0098815
Extravillous Trophoblast	synapse pruning	1	8	639	2	GO:0098883
Extravillous Trophoblast	regulation of renal system process	1	16	301	1	GO:0098801
Extravillous Trophoblast	regulation of ventricular cardiac muscle cell action potential	1	12	337	1	GO:0098911
Extravillous Trophoblast	neurotransmitter receptor transport, postsynaptic endosome to lysosome	1	7	292	1	GO:0098943
Extravillous Trophoblast	synaptic signaling	1	522	37	1	GO:0099536
Extravillous Trophoblast	regulation of trans-synaptic signaling	1	253	37	1	GO:0099177
Extravillous Trophoblast	regulation of postsynapse organization	1	53	553	3	GO:0099175
Extravillous Trophoblast	regulation of presynapse organization	1	19	696	1	GO:0099174
Extravillous Trophoblast	postsynapse organization	1	99	577	5	GO:0099173
Extravillous Trophoblast	presynapse organization	1	34	696	1	GO:0099172
Extravillous Trophoblast	microtubule-based protein transport	1	12	500	1	GO:0099118
Extravillous Trophoblast	anterograde trans-synaptic signaling	1	495	37	1	GO:0098916
Extravillous Trophoblast	microtubule-based transport	1	163	368	3	GO:0099111
Extravillous Trophoblast	presynapse assembly	1	33	696	1	GO:0099054
Extravillous Trophoblast	plasma membrane invagination	1	127	89	2	GO:0099024
Extravillous Trophoblast	vesicle tethering	1	31	308	1	GO:0099022
Extravillous Trophoblast	calmodulin dependent kinase signaling pathway	1	7	577	1	GO:0099004
Extravillous Trophoblast	postsynaptic neurotransmitter receptor diffusion trapping	1	8	295	2	GO:0098970
Extravillous Trophoblast	neurotransmitter receptor transport to postsynaptic membrane	1	9	105	1	GO:0098969
Extravillous Trophoblast	receptor diffusion trapping	1	8	295	2	GO:0098953
Extravillous Trophoblast	regulation of postsynaptic membrane neurotransmitter receptor levels	1	33	295	3	GO:0099072
Extravillous Trophoblast	positive regulation of cell cycle process	1	204	193	1	GO:0090068
Extravillous Trophoblast	ncRNA transcription	1	53	328	1	GO:0098781
Extravillous Trophoblast	inorganic ion homeostasis	1	472	193	2	GO:0098771
Extravillous Trophoblast	amylin receptor signaling pathway	1	7	636	2	GO:0097647
Extravillous Trophoblast	calcitonin family receptor signaling pathway	1	9	636	2	GO:0097646
Extravillous Trophoblast	lamellipodium organization	1	72	663	1	GO:0097581
Extravillous Trophoblast	calcium ion transmembrane import into cytosol	1	146	136	1	GO:0097553
Extravillous Trophoblast	mast cell migration	1	9	365	1	GO:0097531
Extravillous Trophoblast	granulocyte migration	1	129	228	2	GO:0097530
Extravillous Trophoblast	myeloid leukocyte migration	1	188	228	2	GO:0097529
Extravillous Trophoblast	nucleic acid-templated transcription	1	3175	36	2	GO:0097659
Extravillous Trophoblast	neuron projection guidance	1	169	618	9	GO:0097485
Extravillous Trophoblast	melanocyte proliferation	1	3	667	1	GO:0097325
Extravillous Trophoblast	plasma membrane tubulation	1	20	665	1	GO:0097320
Extravillous Trophoblast	cellular response to alcohol	1	56	36	1	GO:0097306
Extravillous Trophoblast	response to alcohol	1	88	36	1	GO:0097305
Extravillous Trophoblast	renal tubular secretion	1	12	301	1	GO:0097254
Extravillous Trophoblast	amyloid-beta clearance	1	35	577	2	GO:0097242
Extravillous Trophoblast	hematopoietic stem cell migration to bone marrow	1	4	425	1	GO:0097241
Extravillous Trophoblast	supramolecular fiber organization	1	710	205	15	GO:0097435
Extravillous Trophoblast	skin epidermis development	1	34	310	2	GO:0098773
Extravillous Trophoblast	receptor signaling pathway via STAT	1	146	419	4	GO:0097696
Extravillous Trophoblast	extracellular exosome biogenesis	1	21	610	1	GO:0097734
Extravillous Trophoblast	detoxification	1	58	190	1	GO:0098754
Extravillous Trophoblast	cell-cell adhesion via plasma-membrane adhesion molecules	1	195	276	6	GO:0098742
Extravillous Trophoblast	import across plasma membrane	1	172	197	2	GO:0098739
Extravillous Trophoblast	positive regulation of the force of heart contraction	1	5	430	1	GO:0098735
Extravillous Trophoblast	maintenance of cell number	1	99	102	1	GO:0098727
Extravillous Trophoblast	calcium ion import across plasma membrane	1	36	136	1	GO:0098703
Extravillous Trophoblast	inorganic cation transmembrane transport	1	572	42	1	GO:0098662
Extravillous Trophoblast	sperm motility	1	89	368	1	GO:0097722
Extravillous Trophoblast	inorganic ion transmembrane transport	1	622	42	1	GO:0098660
Extravillous Trophoblast	import into cell	1	216	197	2	GO:0098657
Extravillous Trophoblast	anion transmembrane transport	1	161	690	1	GO:0098656
Extravillous Trophoblast	cation transmembrane transport	1	656	42	1	GO:0098655
Extravillous Trophoblast	cell-cell adhesion	1	743	350	19	GO:0098609
Extravillous Trophoblast	defense response to other organism	1	869	51	1	GO:0098542
Extravillous Trophoblast	centriole assembly	1	45	700	1	GO:0098534
Extravillous Trophoblast	blood vessel diameter maintenance	1	71	544	5	GO:0097746
Extravillous Trophoblast	inorganic cation import across plasma membrane	1	112	136	1	GO:0098659
Extravillous Trophoblast	regulation of anatomical structure size	1	328	360	6	GO:0090066
Extravillous Trophoblast	negative regulation of cell migration involved in sprouting angiogenesis	1	14	209	3	GO:0090051
Extravillous Trophoblast	positive regulation of cell migration involved in sprouting angiogenesis	1	18	214	3	GO:0090050
Extravillous Trophoblast	metanephric epithelium development	1	14	670	1	GO:0072207
Extravillous Trophoblast	metanephric collecting duct development	1	7	412	1	GO:0072205
Extravillous Trophoblast	cell differentiation involved in metanephros development	1	16	610	2	GO:0072202
Extravillous Trophoblast	negative regulation of mesenchymal cell proliferation	1	4	412	1	GO:0072201
Extravillous Trophoblast	negative regulation of mesenchymal cell proliferation involved in ureter development	1	1	412	1	GO:0072200
Extravillous Trophoblast	regulation of mesenchymal cell proliferation involved in ureter development	1	2	412	1	GO:0072199
Extravillous Trophoblast	mesenchymal cell proliferation involved in ureter development	1	2	412	1	GO:0072198
Extravillous Trophoblast	metanephric smooth muscle tissue development	1	2	670	1	GO:0072208
Extravillous Trophoblast	ureter morphogenesis	1	2	412	1	GO:0072197
Extravillous Trophoblast	ureter smooth muscle cell differentiation	1	2	412	1	GO:0072193
Extravillous Trophoblast	ureter epithelial cell differentiation	1	1	412	1	GO:0072192
Extravillous Trophoblast	ureter smooth muscle development	1	2	412	1	GO:0072191
Extravillous Trophoblast	ureter urothelium development	1	2	412	1	GO:0072190
Extravillous Trophoblast	ureter development	1	9	412	2	GO:0072189
Extravillous Trophoblast	regulation of nephron tubule epithelial cell differentiation	1	10	468	1	GO:0072182
Extravillous Trophoblast	nephric duct formation	1	3	412	1	GO:0072179
Extravillous Trophoblast	kidney smooth muscle tissue development	1	3	670	1	GO:0072194
Extravillous Trophoblast	nephric duct morphogenesis	1	7	412	1	GO:0072178
Extravillous Trophoblast	metanephric mesangial cell differentiation	1	2	610	1	GO:0072209
Extravillous Trophoblast	metanephric cortex development	1	1	670	1	GO:0072214
Extravillous Trophoblast	glomerular epithelial cell differentiation	1	15	517	3	GO:0072311
Extravillous Trophoblast	glomerular epithelial cell development	1	9	52	1	GO:0072310
Extravillous Trophoblast	metanephric S-shaped body morphogenesis	1	4	670	2	GO:0072284
Extravillous Trophoblast	metanephric renal vesicle morphogenesis	1	8	412	1	GO:0072283
Extravillous Trophoblast	metanephric comma-shaped body morphogenesis	1	2	412	1	GO:0072278
Extravillous Trophoblast	metanephric nephron morphogenesis	1	13	670	2	GO:0072273
Extravillous Trophoblast	metanephric glomerular mesangial cell differentiation	1	2	610	1	GO:0072254
Extravillous Trophoblast	metanephric nephron development	1	23	670	3	GO:0072210
Extravillous Trophoblast	metanephric nephron epithelium development	1	13	670	1	GO:0072243
Extravillous Trophoblast	metanephric loop of Henle development	1	4	670	1	GO:0072236
Extravillous Trophoblast	metanephric distal tubule development	1	5	670	1	GO:0072235
Extravillous Trophoblast	metanephric nephron tubule development	1	11	670	1	GO:0072234
Extravillous Trophoblast	metanephric glomerulus development	1	12	610	1	GO:0072224
Extravillous Trophoblast	metanephric glomerular mesangium development	1	5	610	1	GO:0072223
Extravillous Trophoblast	metanephric cortical collecting duct development	1	1	670	1	GO:0072219
Extravillous Trophoblast	metanephric ascending thin limb development	1	3	670	1	GO:0072218
Extravillous Trophoblast	metanephric glomerulus vasculature development	1	8	610	1	GO:0072239
Extravillous Trophoblast	monocarboxylic acid catabolic process	1	107	390	1	GO:0072329
Extravillous Trophoblast	mesonephric duct development	1	5	670	1	GO:0072177
Extravillous Trophoblast	epithelial tube formation	1	56	84	2	GO:0072175
Extravillous Trophoblast	anterior/posterior pattern specification involved in kidney development	1	2	412	1	GO:0072098
Extravillous Trophoblast	negative regulation of branch elongation involved in ureteric bud branching by BMP signaling pathway	1	1	412	1	GO:0072097
Extravillous Trophoblast	negative regulation of branch elongation involved in ureteric bud branching	1	1	412	1	GO:0072096
Extravillous Trophoblast	regulation of branch elongation involved in ureteric bud branching	1	3	412	1	GO:0072095
Extravillous Trophoblast	regulation of stem cell proliferation	1	25	102	1	GO:0072091
Extravillous Trophoblast	stem cell proliferation	1	46	102	2	GO:0072089
Extravillous Trophoblast	nephron epithelium morphogenesis	1	39	670	2	GO:0072088
Extravillous Trophoblast	anterior/posterior pattern specification involved in ureteric bud development	1	1	412	1	GO:0072099
Extravillous Trophoblast	renal vesicle development	1	12	412	1	GO:0072087
Extravillous Trophoblast	nephron tubule morphogenesis	1	37	670	2	GO:0072078
Extravillous Trophoblast	renal vesicle morphogenesis	1	11	412	1	GO:0072077
Extravillous Trophoblast	metanephric mesenchyme development	1	12	670	1	GO:0072075
Extravillous Trophoblast	kidney mesenchyme development	1	13	670	1	GO:0072074
Extravillous Trophoblast	kidney epithelium development	1	70	670	6	GO:0072073
Extravillous Trophoblast	loop of Henle development	1	4	670	1	GO:0072070
Extravillous Trophoblast	cortical collecting duct development	1	1	670	1	GO:0072059
Extravillous Trophoblast	nephron tubule development	1	49	670	3	GO:0072080
Extravillous Trophoblast	nephric duct development	1	10	670	2	GO:0072176
Extravillous Trophoblast	specification of ureteric bud anterior/posterior symmetry	1	1	412	1	GO:0072100
Extravillous Trophoblast	glomerulus morphogenesis	1	6	412	1	GO:0072102
Extravillous Trophoblast	mesonephric tubule morphogenesis	1	33	670	2	GO:0072171
Extravillous Trophoblast	metanephric tubule development	1	11	670	1	GO:0072170
Extravillous Trophoblast	mesonephric tubule development	1	42	670	2	GO:0072164
Extravillous Trophoblast	mesonephric epithelium development	1	42	670	2	GO:0072163
Extravillous Trophoblast	nephron tubule epithelial cell differentiation	1	12	468	1	GO:0072160
Extravillous Trophoblast	epithelial cell fate commitment	1	7	584	1	GO:0072148
Extravillous Trophoblast	glomerular parietal epithelial cell differentiation	1	3	468	1	GO:0072139
Extravillous Trophoblast	specification of ureteric bud anterior/posterior symmetry by BMP signaling pathway	1	1	412	1	GO:0072101
Extravillous Trophoblast	mesenchyme morphogenesis	1	38	162	2	GO:0072132
Extravillous Trophoblast	regulation of glomerular mesangial cell proliferation	1	6	412	1	GO:0072124
Extravillous Trophoblast	podocyte differentiation	1	14	517	3	GO:0072112
Extravillous Trophoblast	cell proliferation involved in kidney development	1	15	412	1	GO:0072111
Extravillous Trophoblast	glomerular mesangial cell proliferation	1	7	412	1	GO:0072110
Extravillous Trophoblast	glomerular mesangium development	1	9	610	2	GO:0072109
Extravillous Trophoblast	glomerular capillary formation	1	4	412	1	GO:0072104
Extravillous Trophoblast	glomerulus vasculature morphogenesis	1	4	412	1	GO:0072103
Extravillous Trophoblast	negative regulation of glomerular mesangial cell proliferation	1	3	412	1	GO:0072125
Extravillous Trophoblast	trans-synaptic signaling	1	501	37	1	GO:0099537
Extravillous Trophoblast	monocarboxylic acid biosynthetic process	1	166	6	1	GO:0072330
Extravillous Trophoblast	sulfur compound transport	1	40	690	1	GO:0072348
Extravillous Trophoblast	bundle of His cell to Purkinje myocyte signaling	1	7	93	1	GO:0086028
Extravillous Trophoblast	AV node cell to bundle of His cell signaling	1	10	93	1	GO:0086027
Extravillous Trophoblast	atrial cardiac muscle cell to AV node cell signaling	1	17	93	1	GO:0086026
Extravillous Trophoblast	SA node cell to atrial cardiac muscle cell communication by electrical coupling	1	2	93	1	GO:0086021
Extravillous Trophoblast	cell-cell signaling involved in cardiac conduction	1	34	93	1	GO:0086019
Extravillous Trophoblast	Purkinje myocyte action potential	1	4	93	1	GO:0086017
Extravillous Trophoblast	AV node cell action potential	1	10	93	1	GO:0086016
Extravillous Trophoblast	Purkinje myocyte to ventricular cardiac muscle cell signaling	1	6	93	1	GO:0086029
Extravillous Trophoblast	atrial cardiac muscle cell action potential	1	17	93	1	GO:0086014
Extravillous Trophoblast	membrane repolarization	1	44	93	1	GO:0086009
Extravillous Trophoblast	ventricular cardiac muscle cell action potential	1	29	337	1	GO:0086005
Extravillous Trophoblast	regulation of cardiac muscle cell contraction	1	28	337	2	GO:0086004
Extravillous Trophoblast	cardiac muscle cell contraction	1	62	93	1	GO:0086003
Extravillous Trophoblast	cardiac muscle cell action potential involved in contraction	1	48	93	1	GO:0086002
Extravillous Trophoblast	cardiac muscle cell action potential	1	73	93	1	GO:0086001
Extravillous Trophoblast	extracellular matrix assembly	1	34	701	7	GO:0085029
Extravillous Trophoblast	membrane repolarization during action potential	1	26	337	1	GO:0086011
Extravillous Trophoblast	regulation of nitric oxide metabolic process	1	44	670	6	GO:0080164
Extravillous Trophoblast	bundle of His cell action potential	1	7	93	1	GO:0086043
Extravillous Trophoblast	AV node cell to bundle of His cell communication by electrical coupling	1	2	93	1	GO:0086053
Extravillous Trophoblast	positive regulation of neutrophil chemotaxis	1	19	208	1	GO:0090023
Extravillous Trophoblast	regulation of neutrophil chemotaxis	1	26	208	1	GO:0090022
Extravillous Trophoblast	amino acid import across plasma membrane	1	35	197	1	GO:0089718
Extravillous Trophoblast	G protein-coupled receptor signaling pathway involved in heart process	1	8	337	2	GO:0086103
Extravillous Trophoblast	endothelin receptor signaling pathway	1	5	193	1	GO:0086100
Extravillous Trophoblast	angiotensin-activated signaling pathway involved in heart process	1	2	337	1	GO:0086098
Extravillous Trophoblast	regulation of heart rate by cardiac conduction	1	41	337	1	GO:0086091
Extravillous Trophoblast	atrial cardiac muscle cell to AV node cell communication by electrical coupling	1	1	93	1	GO:0086044
Extravillous Trophoblast	SA node cell to atrial cardiac muscle cell communication	1	14	93	1	GO:0086070
Extravillous Trophoblast	Purkinje myocyte to ventricular cardiac muscle cell communication	1	6	93	1	GO:0086068
Extravillous Trophoblast	AV node cell to bundle of His cell communication	1	11	93	1	GO:0086067
Extravillous Trophoblast	atrial cardiac muscle cell to AV node cell communication	1	17	93	1	GO:0086066
Extravillous Trophoblast	cell communication involved in cardiac conduction	1	58	93	1	GO:0086065
Extravillous Trophoblast	cell communication by electrical coupling involved in cardiac conduction	1	25	337	2	GO:0086064
Extravillous Trophoblast	Purkinje myocyte to ventricular cardiac muscle cell communication by electrical coupling	1	1	93	1	GO:0086055
Extravillous Trophoblast	bundle of His cell to Purkinje myocyte communication by electrical coupling	1	2	93	1	GO:0086054
Extravillous Trophoblast	bundle of His cell to Purkinje myocyte communication	1	15	93	1	GO:0086069
Extravillous Trophoblast	signal transduction by p53 class mediator	1	147	100	2	GO:0072331
Extravillous Trophoblast	regulation of fertilization	1	16	650	2	GO:0080154
Extravillous Trophoblast	regulation of response to stress	1	1129	208	12	GO:0080134
Extravillous Trophoblast	hepatocyte proliferation	1	12	208	1	GO:0072574
Extravillous Trophoblast	pyrimidine-containing compound transmembrane transport	1	11	690	1	GO:0072531
Extravillous Trophoblast	pyridine-containing compound biosynthetic process	1	25	449	2	GO:0072525
Extravillous Trophoblast	pyridine-containing compound metabolic process	1	71	154	2	GO:0072524
Extravillous Trophoblast	purine-containing compound biosynthetic process	1	207	54	1	GO:0072522
Extravillous Trophoblast	purine-containing compound metabolic process	1	415	54	1	GO:0072521
Extravillous Trophoblast	divalent inorganic cation homeostasis	1	276	193	2	GO:0072507
Extravillous Trophoblast	epithelial cell proliferation involved in liver morphogenesis	1	12	208	1	GO:0072575
Extravillous Trophoblast	trivalent inorganic anion homeostasis	1	13	613	1	GO:0072506
Extravillous Trophoblast	cellular trivalent inorganic anion homeostasis	1	6	613	1	GO:0072502
Extravillous Trophoblast	ammonium transmembrane transport	1	10	603	1	GO:0072488
Extravillous Trophoblast	microtubule anchoring at microtubule organizing center	1	14	331	1	GO:0072393
Extravillous Trophoblast	minus-end-directed organelle transport along microtubule	1	4	331	1	GO:0072385
Extravillous Trophoblast	organelle transport along microtubule	1	73	331	1	GO:0072384
Extravillous Trophoblast	blood coagulation, fibrin clot formation	1	16	166	1	GO:0072378
Extravillous Trophoblast	protein activation cascade	1	17	166	1	GO:0072376
Extravillous Trophoblast	cellular divalent inorganic cation homeostasis	1	257	193	2	GO:0072503
Extravillous Trophoblast	regulation of cellular response to stress	1	614	100	3	GO:0080135
Extravillous Trophoblast	liver morphogenesis	1	12	208	1	GO:0072576
Extravillous Trophoblast	neurotransmitter-gated ion channel clustering	1	9	295	1	GO:0072578
Extravillous Trophoblast	regulation of primary metabolic process	1	5079	42	4	GO:0080090
Extravillous Trophoblast	intracellular transport of virus	1	8	339	1	GO:0075733
Extravillous Trophoblast	endocytosis involved in viral entry into host cell	1	13	339	2	GO:0075509
Extravillous Trophoblast	protein localization to microtubule cytoskeleton	1	45	331	1	GO:0072698
Extravillous Trophoblast	T cell migration	1	58	129	1	GO:0072678
Extravillous Trophoblast	eosinophil migration	1	21	639	1	GO:0072677
Extravillous Trophoblast	lymphocyte migration	1	103	129	1	GO:0072676
Extravillous Trophoblast	endothelial cell apoptotic process	1	48	636	7	GO:0072577
Extravillous Trophoblast	neutrophil extravasation	1	11	208	1	GO:0072672
Extravillous Trophoblast	protein localization to vacuole	1	71	292	2	GO:0072665
Extravillous Trophoblast	protein localization to plasma membrane	1	249	143	3	GO:0072659
Extravillous Trophoblast	protein localization to membrane	1	493	143	3	GO:0072657
Extravillous Trophoblast	establishment of protein localization to organelle	1	370	292	2	GO:0072594
Extravillous Trophoblast	reactive oxygen species metabolic process	1	170	190	1	GO:0072593
Extravillous Trophoblast	caveolin-mediated endocytosis	1	10	337	1	GO:0072584
Extravillous Trophoblast	glycine receptor clustering	1	1	295	1	GO:0072579
Extravillous Trophoblast	establishment of protein localization to vacuole	1	53	292	2	GO:0072666
Extravillous Trophoblast	renal cortex development	1	1	670	1	GO:0072055
Extravillous Trophoblast	trans-synaptic signaling by trans-synaptic complex	1	2	696	1	GO:0099545
Extravillous Trophoblast	chemical synaptic transmission, postsynaptic	1	51	508	1	GO:0099565
Extravillous Trophoblast	regulation of protein acetylation	1	73	675	1	GO:1901983
Extravillous Trophoblast	positive regulation of inward rectifier potassium channel activity	1	2	577	1	GO:1901980
Extravillous Trophoblast	regulation of inward rectifier potassium channel activity	1	5	577	2	GO:1901979
Extravillous Trophoblast	positive regulation of cell proliferation involved in outflow tract morphogenesis	1	1	412	1	GO:1901964
Extravillous Trophoblast	regulation of cell proliferation involved in outflow tract morphogenesis	1	2	412	1	GO:1901963
Extravillous Trophoblast	negative regulation of ATPase-coupled calcium transmembrane transporter activity	1	4	398	1	GO:1901895
Extravillous Trophoblast	regulation of ATPase-coupled calcium transmembrane transporter activity	1	8	398	1	GO:1901894
Extravillous Trophoblast	positive regulation of cell junction assembly	1	68	36	2	GO:1901890
Extravillous Trophoblast	negative regulation of cell junction assembly	1	26	162	2	GO:1901889
Extravillous Trophoblast	regulation of cell junction assembly	1	144	201	7	GO:1901888
Extravillous Trophoblast	positive regulation of protein depolymerization	1	17	398	1	GO:1901881
Extravillous Trophoblast	regulation of protein depolymerization	1	68	398	1	GO:1901879
Extravillous Trophoblast	negative regulation of calcium ion binding	1	2	398	1	GO:1901877
Extravillous Trophoblast	regulation of calcium ion binding	1	2	398	1	GO:1901876
Extravillous Trophoblast	negative regulation of muscle tissue development	1	6	412	1	GO:1901862
Extravillous Trophoblast	positive regulation of protein acetylation	1	46	675	1	GO:1901985
Extravillous Trophoblast	regulation of cell cycle phase transition	1	373	37	1	GO:1901987
Extravillous Trophoblast	negative regulation of cell cycle phase transition	1	222	37	1	GO:1901988
Extravillous Trophoblast	regulation of mitotic cell cycle phase transition	1	285	37	1	GO:1901990
Extravillous Trophoblast	negative regulation of macrophage colony-stimulating factor signaling pathway	1	3	577	1	GO:1902227
Extravillous Trophoblast	regulation of macrophage colony-stimulating factor signaling pathway	1	4	577	1	GO:1902226
Extravillous Trophoblast	fibroblast growth factor receptor apoptotic signaling pathway	1	1	419	1	GO:1902178
Extravillous Trophoblast	regulation of oxidative stress-induced intrinsic apoptotic signaling pathway	1	26	577	1	GO:1902175
Extravillous Trophoblast	cellular response to reactive nitrogen species	1	9	603	1	GO:1902170
Extravillous Trophoblast	regulation of organelle assembly	1	171	700	1	GO:1902115
Extravillous Trophoblast	positive regulation of leukocyte differentiation	1	130	208	1	GO:1902107
Extravillous Trophoblast	regulation of muscle tissue development	1	21	412	1	GO:1901861
Extravillous Trophoblast	negative regulation of leukocyte differentiation	1	72	412	4	GO:1902106
Extravillous Trophoblast	positive regulation of extrinsic apoptotic signaling pathway via death domain receptors	1	6	36	1	GO:1902043
Extravillous Trophoblast	negative regulation of extrinsic apoptotic signaling pathway via death domain receptors	1	24	47	1	GO:1902042
Extravillous Trophoblast	regulation of extrinsic apoptotic signaling pathway via death domain receptors	1	36	47	2	GO:1902041
Extravillous Trophoblast	regulation of cilium assembly	1	54	700	1	GO:1902017
Extravillous Trophoblast	positive regulation of amyloid-beta formation	1	18	262	1	GO:1902004
Extravillous Trophoblast	regulation of amyloid-beta formation	1	34	262	1	GO:1902003
Extravillous Trophoblast	negative regulation of mitotic cell cycle phase transition	1	160	37	1	GO:1901991
Extravillous Trophoblast	regulation of leukocyte differentiation	1	218	75	2	GO:1902105
Extravillous Trophoblast	regulation of cell communication by electrical coupling involved in cardiac conduction	1	11	337	1	GO:1901844
Extravillous Trophoblast	positive regulation of proteasomal protein catabolic process	1	102	617	5	GO:1901800
Extravillous Trophoblast	positive regulation of signal transduction by p53 class mediator	1	27	100	1	GO:1901798
Extravillous Trophoblast	organonitrogen compound biosynthetic process	1	1483	6	1	GO:1901566
Extravillous Trophoblast	organonitrogen compound catabolic process	1	1145	42	1	GO:1901565
Extravillous Trophoblast	organonitrogen compound metabolic process	1	5430	6	1	GO:1901564
Extravillous Trophoblast	positive regulation of endothelial cell development	1	6	146	2	GO:1901552
Extravillous Trophoblast	regulation of endothelial cell development	1	16	146	2	GO:1901550
Extravillous Trophoblast	positive regulation of transcription from RNA polymerase II promoter involved in cellular response to chemical stimulus	1	21	116	1	GO:1901522
Extravillous Trophoblast	positive regulation of potassium ion transmembrane transport	1	33	577	1	GO:1901381
Extravillous Trophoblast	organic substance catabolic process	1	1747	42	1	GO:1901575
Extravillous Trophoblast	negative regulation of potassium ion transmembrane transport	1	20	337	1	GO:1901380
Extravillous Trophoblast	acetate ester transport	1	3	690	1	GO:1901374
Extravillous Trophoblast	organic cyclic compound biosynthetic process	1	3732	36	2	GO:1901362
Extravillous Trophoblast	organic cyclic compound catabolic process	1	438	140	3	GO:1901361
Extravillous Trophoblast	organic cyclic compound metabolic process	1	5407	27	1	GO:1901360
Extravillous Trophoblast	negative regulation of vasculature development	1	92	74	3	GO:1901343
Extravillous Trophoblast	nucleoside phosphate biosynthetic process	1	253	54	1	GO:1901293
Extravillous Trophoblast	nucleoside phosphate catabolic process	1	68	613	1	GO:1901292
Extravillous Trophoblast	regulation of potassium ion transmembrane transport	1	70	577	2	GO:1901379
Extravillous Trophoblast	regulation of intrinsic apoptotic signaling pathway in response to DNA damage	1	30	347	3	GO:1902229
Extravillous Trophoblast	organic substance biosynthetic process	1	5109	6	1	GO:1901576
Extravillous Trophoblast	alpha-amino acid catabolic process	1	77	449	2	GO:1901606
Extravillous Trophoblast	negative regulation of signal transduction by p53 class mediator	1	26	88	1	GO:1901797
Extravillous Trophoblast	regulation of signal transduction by p53 class mediator	1	89	100	2	GO:1901796
Extravillous Trophoblast	positive regulation of platelet aggregation	1	11	96	1	GO:1901731
Extravillous Trophoblast	negative regulation of cell proliferation involved in kidney development	1	5	412	1	GO:1901723
Extravillous Trophoblast	regulation of cell proliferation involved in kidney development	1	9	412	1	GO:1901722
Extravillous Trophoblast	cellular response to oxygen-containing compound	1	810	42	4	GO:1901701
Extravillous Trophoblast	response to oxygen-containing compound	1	1005	4	1	GO:1901700
Extravillous Trophoblast	alpha-amino acid metabolic process	1	165	219	1	GO:1901605
Extravillous Trophoblast	cellular response to nitrogen compound	1	468	4	1	GO:1901699
Extravillous Trophoblast	cellular response to ketone	1	51	36	1	GO:1901655
Extravillous Trophoblast	response to ketone	1	72	36	1	GO:1901654
Extravillous Trophoblast	cellular response to peptide	1	241	4	1	GO:1901653
Extravillous Trophoblast	response to peptide	1	291	4	1	GO:1901652
Extravillous Trophoblast	cellular response to ergosterol	1	1	200	1	GO:1901625
Extravillous Trophoblast	organic hydroxy compound biosynthetic process	1	190	88	1	GO:1901617
Extravillous Trophoblast	organic hydroxy compound metabolic process	1	400	88	1	GO:1901615
Extravillous Trophoblast	response to nitrogen compound	1	696	4	1	GO:1901698
Extravillous Trophoblast	negative regulation of intrinsic apoptotic signaling pathway in response to DNA damage	1	26	347	3	GO:1902230
Extravillous Trophoblast	neuron projection extension involved in neuron projection guidance	1	29	133	1	GO:1902284
Extravillous Trophoblast	melanocyte apoptotic process	1	1	667	1	GO:1902362
Extravillous Trophoblast	negative regulation of extracellular matrix organization	1	9	667	1	GO:1903054
Extravillous Trophoblast	regulation of extracellular matrix organization	1	46	701	5	GO:1903053
Extravillous Trophoblast	positive regulation of proteolysis involved in protein catabolic process	1	115	617	5	GO:1903052
Extravillous Trophoblast	regulation of proteolysis involved in protein catabolic process	1	196	411	4	GO:1903050
Extravillous Trophoblast	mitotic cell cycle process	1	678	37	1	GO:1903047
Extravillous Trophoblast	meiotic cell cycle process	1	159	390	1	GO:1903046
Extravillous Trophoblast	protein localization to membrane raft	1	7	337	1	GO:1903044
Extravillous Trophoblast	positive regulation of extracellular matrix organization	1	21	701	2	GO:1903055
Extravillous Trophoblast	positive regulation of leukocyte cell-cell adhesion	1	213	337	4	GO:1903039
Extravillous Trophoblast	regulation of leukocyte cell-cell adhesion	1	285	337	5	GO:1903037
Extravillous Trophoblast	positive regulation of response to wounding	1	55	42	1	GO:1903036
Extravillous Trophoblast	negative regulation of response to wounding	1	73	334	4	GO:1903035
Extravillous Trophoblast	regulation of response to wounding	1	124	667	10	GO:1903034
Extravillous Trophoblast	positive regulation of glycoprotein metabolic process	1	19	125	1	GO:1903020
Extravillous Trophoblast	regulation of glycoprotein metabolic process	1	38	125	1	GO:1903018
Extravillous Trophoblast	positive regulation of neurofibrillary tangle assembly	1	1	262	1	GO:1902998
Extravillous Trophoblast	negative regulation of leukocyte cell-cell adhesion	1	102	412	3	GO:1903038
Extravillous Trophoblast	regulation of neurofibrillary tangle assembly	1	2	262	1	GO:1902996
Extravillous Trophoblast	regulation of ER-associated ubiquitin-dependent protein catabolic process	1	10	337	1	GO:1903069
Extravillous Trophoblast	regulation of protein localization to plasma membrane	1	90	136	1	GO:1903076
Extravillous Trophoblast	multi-ciliated epithelial cell differentiation	1	8	700	1	GO:1903251
Extravillous Trophoblast	positive regulation of leukocyte tethering or rolling	1	7	318	2	GO:1903238
Extravillous Trophoblast	regulation of leukocyte tethering or rolling	1	12	318	2	GO:1903236
Extravillous Trophoblast	negative regulation of endodermal cell differentiation	1	3	695	1	GO:1903225
Extravillous Trophoblast	regulation of endodermal cell differentiation	1	5	695	1	GO:1903224
Extravillous Trophoblast	regulation of oxidative stress-induced neuron death	1	17	577	1	GO:1903203
Extravillous Trophoblast	regulation of oxidative stress-induced cell death	1	51	577	1	GO:1903201
Extravillous Trophoblast	positive regulation of ER-associated ubiquitin-dependent protein catabolic process	1	8	337	1	GO:1903071
Extravillous Trophoblast	negative regulation of calcium ion transmembrane transport	1	39	42	1	GO:1903170
Extravillous Trophoblast	positive regulation of establishment of endothelial barrier	1	6	146	2	GO:1903142
Extravillous Trophoblast	regulation of establishment of endothelial barrier	1	16	146	2	GO:1903140
Extravillous Trophoblast	mononuclear cell differentiation	1	317	75	2	GO:1903131
Extravillous Trophoblast	regulation of actin filament-based movement	1	32	337	2	GO:1903115
Extravillous Trophoblast	positive regulation of C-C chemokine receptor CCR7 signaling pathway	1	1	577	1	GO:1903082
Extravillous Trophoblast	regulation of C-C chemokine receptor CCR7 signaling pathway	1	1	577	1	GO:1903080
Extravillous Trophoblast	positive regulation of protein localization to plasma membrane	1	54	577	3	GO:1903078
Extravillous Trophoblast	regulation of calcium ion transmembrane transport	1	133	42	1	GO:1903169
Extravillous Trophoblast	positive regulation of macrophage colony-stimulating factor production	1	4	610	1	GO:1901258
Extravillous Trophoblast	positive regulation of amyloid precursor protein catabolic process	1	22	262	1	GO:1902993
Extravillous Trophoblast	regulation of amyloid precursor protein catabolic process	1	40	262	1	GO:1902991
Extravillous Trophoblast	regulation of axon guidance	1	10	255	1	GO:1902667
Extravillous Trophoblast	secondary alcohol metabolic process	1	101	669	1	GO:1902652
Extravillous Trophoblast	positive regulation of neutrophil migration	1	25	208	1	GO:1902624
Extravillous Trophoblast	regulation of neutrophil migration	1	35	208	1	GO:1902622
Extravillous Trophoblast	negative regulation of neutrophil activation	1	4	326	1	GO:1902564
Extravillous Trophoblast	regulation of neutrophil activation	1	10	326	1	GO:1902563
Extravillous Trophoblast	negative regulation of cellular response to vascular endothelial growth factor stimulus	1	12	617	1	GO:1902548
Extravillous Trophoblast	negative regulation of RNA biosynthetic process	1	1057	88	4	GO:1902679
Extravillous Trophoblast	regulation of cellular response to vascular endothelial growth factor stimulus	1	21	617	3	GO:1902547
Extravillous Trophoblast	negative regulation of intracellular signal transduction	1	436	88	3	GO:1902532
Extravillous Trophoblast	regulation of intracellular signal transduction	1	1429	6	1	GO:1902531
Extravillous Trophoblast	negative regulation of stem cell population maintenance	1	23	656	1	GO:1902455
Extravillous Trophoblast	negative regulation of amyloid-beta formation	1	17	262	1	GO:1902430
Extravillous Trophoblast	protein localization to cell junction	1	64	146	3	GO:1902414
Extravillous Trophoblast	negative regulation of mRNA catabolic process	1	62	104	1	GO:1902373
Extravillous Trophoblast	negative regulation of RNA catabolic process	1	73	104	1	GO:1902369
Extravillous Trophoblast	positive regulation of intracellular signal transduction	1	824	6	1	GO:1902533
Extravillous Trophoblast	negative regulation of amyloid precursor protein catabolic process	1	19	262	1	GO:1902992
Extravillous Trophoblast	positive regulation of RNA biosynthetic process	1	1303	125	8	GO:1902680
Extravillous Trophoblast	regulation of lamellipodium organization	1	47	663	1	GO:1902743
Extravillous Trophoblast	neurofibrillary tangle assembly	1	3	262	1	GO:1902988
Extravillous Trophoblast	regulation of dendritic spine maintenance	1	9	326	1	GO:1902950
Extravillous Trophoblast	positive regulation of tau-protein kinase activity	1	6	262	1	GO:1902949
Extravillous Trophoblast	regulation of tau-protein kinase activity	1	10	262	1	GO:1902947
Extravillous Trophoblast	regulation of protein polyubiquitination	1	23	314	1	GO:1902914
Extravillous Trophoblast	positive regulation of supramolecular fiber organization	1	150	701	9	GO:1902905
Extravillous Trophoblast	negative regulation of supramolecular fiber organization	1	134	360	5	GO:1902904
Extravillous Trophoblast	regulation of neuroblast proliferation	1	18	639	1	GO:1902692
Extravillous Trophoblast	regulation of supramolecular fiber organization	1	311	701	18	GO:1902903
Extravillous Trophoblast	regulation of miRNA transcription	1	49	412	1	GO:1902893
Extravillous Trophoblast	regulation of response to oxidative stress	1	64	190	1	GO:1902882
Extravillous Trophoblast	microtubule cytoskeleton organization involved in mitosis	1	148	437	1	GO:1902850
Extravillous Trophoblast	regulation of neuronal signal transduction	1	1	262	1	GO:1902847
Extravillous Trophoblast	negative regulation of cell cycle G1/S phase transition	1	69	37	1	GO:1902807
Extravillous Trophoblast	regulation of cell cycle G1/S phase transition	1	168	37	1	GO:1902806
Extravillous Trophoblast	positive regulation of lamellipodium organization	1	32	663	1	GO:1902745
Extravillous Trophoblast	negative regulation of miRNA transcription	1	16	412	1	GO:1902894
Extravillous Trophoblast	regulation of macrophage colony-stimulating factor production	1	6	610	1	GO:1901256
Extravillous Trophoblast	positive regulation of NIK/NF-kappaB signaling	1	53	387	1	GO:1901224
Extravillous Trophoblast	regulation of NIK/NF-kappaB signaling	1	80	387	1	GO:1901222
Extravillous Trophoblast	defense response to symbiont	1	224	284	1	GO:0140546
Extravillous Trophoblast	signaling receptor ligand precursor processing	1	34	604	2	GO:0140448
Extravillous Trophoblast	cytokine precursor processing	1	3	519	1	GO:0140447
Extravillous Trophoblast	export from cell	1	627	42	2	GO:0140352
Extravillous Trophoblast	cell-cell fusion	1	39	675	3	GO:0140253
Extravillous Trophoblast	extracellular vesicle biogenesis	1	23	610	1	GO:0140112
Extravillous Trophoblast	neuron projection arborization	1	26	541	1	GO:0140058
Extravillous Trophoblast	inflammasome complex assembly	1	21	577	1	GO:0140632
Extravillous Trophoblast	organelle localization by membrane tethering	1	73	308	1	GO:0140056
Extravillous Trophoblast	exocytic process	1	62	308	1	GO:0140029
Extravillous Trophoblast	mitotic nuclear division	1	299	193	1	GO:0140014
Extravillous Trophoblast	meiotic nuclear division	1	145	390	1	GO:0140013
Extravillous Trophoblast	sperm flagellum assembly	1	24	368	1	GO:0120316
Extravillous Trophoblast	olefinic compound metabolic process	1	123	6	1	GO:0120254
Extravillous Trophoblast	tight junction organization	1	67	146	4	GO:0120193
Extravillous Trophoblast	tight junction assembly	1	65	146	4	GO:0120192
Extravillous Trophoblast	cellular response to oxidised low-density lipoprotein particle stimulus	1	10	577	1	GO:0140052
Extravillous Trophoblast	negative regulation of cold-induced thermogenesis	1	47	544	5	GO:0120163
Extravillous Trophoblast	non-membrane-bounded organelle assembly	1	330	240	5	GO:0140694
Extravillous Trophoblast	positive regulation of neuron projection arborization	1	8	541	1	GO:0150012
Extravillous Trophoblast	regulation of CD80 production	1	1	125	1	GO:0150143
Extravillous Trophoblast	positive regulation of CD86 production	1	1	125	1	GO:0150142
Extravillous Trophoblast	regulation of CD86 production	1	1	125	1	GO:0150140
Extravillous Trophoblast	negative regulation of cell-substrate junction organization	1	16	162	2	GO:0150118
Extravillous Trophoblast	positive regulation of cell-substrate junction organization	1	24	381	3	GO:0150117
Extravillous Trophoblast	regulation of cell-substrate junction organization	1	60	201	4	GO:0150116
[truncated: 2,530 more rows]

## Sheet: Fibroblast
Cell type	Term name	Adjusted P-value	Term size	Query size	Intersection size	Term ID
[truncated: 7,545 more rows]

[truncated: 3 more sheets: Hofbauer Cell, Leukocyte, Syncytiotrophoblast]
