# Supplementary material for: Placental cell type deconvolution reveals that cell proportions drive preeclampsia gene expression differences
Source: Commun Biol. 2023 Mar 13;6:264. doi: 10.1038/s42003-023-04623-6 (PMC10011423; doi:10.1038/s42003-023-04623-6)
Supplement: Supplementary file 9 — Supplementary Data 6 [file 42003_2023_4623_MOESM9_ESM.xlsx]

## Sheet: Estimated cell type proportions
Sample	Cell Type	Cytotrophoblast*	Fetal Endothelial Cells	Fetal Extravillous Trophoblasts	Fetal Hofbauer Cells	Fibroblast**	Leukocyte***	Fetal Syncytiotrophoblast
Sorted_1_Cytotrophoblast	Cytotrophoblast	0.03	0.01	0.05	0.16	0.14	0.61	0
Sorted_4_Cytotrophoblast	Cytotrophoblast	0.26	0.01	0.2	0.01	0.06	0.45	0.01
Sorted_2_Endothelial	Endothelial	0.17	0.02	0.03	0	0.06	0.69	0.02
Sorted_1_Extravilloustrophoblast	Extravilloustrophoblast	0.04	0.07	0.05	0.01	0.63	0.19	0
Sorted_2_Extravilloustrophoblast	Extravilloustrophoblast	0.04	0.23	0.06	0.03	0.16	0.48	0
Sorted_4_Extravilloustrophoblast	Extravilloustrophoblast	0.04	0.01	0.15	0.21	0.08	0.51	0
Sorted_1_Fibroblast	Fibroblast	0.04	0.01	0.06	0	0.74	0.15	0
Sorted_2_Fibroblast	Fibroblast	0.04	0	0.03	0	0.75	0.17	0
Sorted_4_Fibroblast	Fibroblast	0.06	0	0.01	0	0.75	0.18	0
Sorted_1_Hofbauer	Hofbauer	0.04	0	0.03	0.03	0	0.89	0
Sorted_2_Hofbauer	Hofbauer	0.04	0	0.01	0.04	0.01	0.89	0
Sorted_3_Hofbauer	Hofbauer	0.01	0	0	0	0	0.99	0
Sorted_4_Hofbauer	Hofbauer	0.06	0	0.02	0.02	0	0.89	0
Sorted_1_Leukocyte	Leukocyte	0.02	0	0.01	0	0	0.97	0
Sorted_2_Leukocyte	Leukocyte	0.01	0	0	0	0.01	0.98	0
Sorted_3_Leukocyte	Leukocyte	0.06	0	0.02	0.02	0	0.9	0
Sorted_4_Leukocyte	Leukocyte	0.04	0.01	0.06	0.36	0.06	0.46	0
Sorted_3_Syncytiotrophoblast	Syncytiotrophoblast	0.11	0.25	0.08	0.01	0.33	0.2	0
Sorted_4_Syncytiotrophoblast	Syncytiotrophoblast	0.08	0.24	0.2	0.01	0.28	0.2	0
Sorted_1_Whole_Tissue	Whole Tissue	0.35	0.15	0.11	0.02	0.21	0.11	0.05
Sorted_1_Whole_Tissue	Whole Tissue	0.33	0.18	0.11	0.02	0.22	0.1	0.04
Sorted_2_Whole_Tissue	Whole Tissue	0.43	0.15	0.06	0.02	0.18	0.1	0.06
Sorted_3_Whole_Tissue	Whole Tissue	0.47	0.12	0.09	0	0.16	0.09	0.06
Sorted_4_Whole_Tissue	Whole Tissue	0.31	0.21	0.06	0.01	0.23	0.13	0.04
*Single-cell subtypes cytotrophoblasts and proliferative cytotrophoblasts collapsed to single category
**Single-cell subtypes fibroblasts and mesenchymal stem cells collapsed to single category
***Single-cell peripheral immune cell subtypes collapsed to single category

## Sheet: Deconvolution model details
Sample	Cell Type	Fetal Mesenchymal Stem Cells	Fetal CD14+ Monocytes	Fetal CD8+ Activated T Cells	Fetal Naive CD4+ T Cells	Fetal Naive CD8+ T Cells	Fetal Natural Killer T Cells	Fetal B Cells	Fetal GZMK+ Natural Killer	Fetal Memory CD4+ T Cells	Fetal Hofbauer Cells	Fetal Plasmacytoid Dendritic Cells	Fetal GZMB+ Natural Killer	Fetal Endothelial Cells	Fetal Syncytiotrophoblast	Fetal Fibroblasts	Fetal Cytotrophoblasts	Fetal Proliferative Cytotrophoblasts	Fetal Nucleated Red Blood Cells	Maternal CD8+ Activated T Cells	Maternal Naive CD4+ T Cells	Maternal FCGR3A+ Monocytes	Maternal CD14+ Monocytes	Maternal Natural Killer Cells	Maternal B Cells	Maternal Plasma Cells	Maternal Naive CD8+ T Cells	Fetal Extravillous Trophoblasts	P-value	Correlation	RMSE
Sorted_1_Cytotrophoblast	Cytotrophoblast	0.134343	0	0.00777246	0.0236942	0	0.000991428	0.0304489	0	0	0.160211	0.00167254	0.0100396	0.0129788	0	0.00126907	0.0285014	0	0	0.0783364	0.0098578	0.131836	0.138725	0.0873077	0.0429005	0.00286948	0.047178	0.0490674	<0.001	0.773185	0.855373
Sorted_4_Cytotrophoblast	Cytotrophoblast	0.0360282	0.00161852	0.0666414	0	0.0193605	0.0317752	0.0203041	0.0128312	0.0248216	0.00782981	0	0.0217456	0.0123731	0.0118673	0.0235096	0.260088	0	7.10165e-05	0.055656	0.00761781	0.00573906	0.0391374	0.121464	0	0	0.0190354	0.200485	<0.001	0.86809	0.886353
Sorted_2_Endothelial	Endothelial	0.0347071	0	0.0505594	0.0762441	0	0.0116138	0.0289808	0.0226528	0.0675056	0.0020253	0.0132917	0.0231292	0.0185552	0.019063	0.0297246	0.168243	0	0.00648504	0.0911701	0	0.0214912	0.0815732	0.136655	0.00541429	0	0.0629638	0.0279515	<0.001	0.76721	0.911049
Sorted_1_Extravilloustrophoblast	Extravillous Trophoblast	0.627284	0	0.00149921	0.0103265	0.0369997	0.0365754	0.00213506	0	0.0128609	0.00814541	0	0.0108302	0.0731433	0	0.00761972	0.038814	0	0	0.0186418	0.000396696	0	0.0195842	0.0208726	0.00684989	0.0081005	0.00460529	0.0547158	<0.001	0.796561	0.885981
Sorted_2_Extravilloustrophoblast	Extravillous Trophoblast	0.140061	0	0	0.0357803	0.0175031	0.0206676	0.0508398	0	0.00285405	0.0288148	0.00927629	0.0450636	0.225504	0	0.016177	0.0400111	0	0	0.0532438	0	0.0278592	0.0720124	0.0794633	0.0212278	0.021382	0.0275951	0.0646642	<0.001	0.649724	0.92739
Sorted_4_Extravilloustrophoblast	Extravillous Trophoblast	0.0763105	0.0103951	0.00416705	0.0136782	0.0004637	0.00646517	0.0219745	0	0	0.21025	0	0.0119246	0.00852976	0	0.00479241	0.0356161	0	0	0.0455932	0.0160786	0.0831526	0.105018	0.113773	0.0239608	0	0.0530634	0.154794	<0.001	0.786794	0.860791
Sorted_1_Fibroblast	Fibroblast	0.718017	0.000222275	0	0.00245987	0.0195596	0.0527027	0.00705829	0	0.0186239	0.000504317	0.00079036	0.0142628	0.00984088	0	0.0218304	0.0429876	0	0	0.0156648	0.000357192	0	0.0012874	0.00265772	0.000179715	0.0128153	0	0.0581781	<0.001	0.80453	0.871218
Sorted_2_Fibroblast	Fibroblast	0.705783	0.000427276	0	0.00600742	0.0392336	0.0523225	0.00626401	0	0.0203407	0	0.00171804	0.0191408	0.00339051	0	0.0477164	0.0419318	0	0	0.0196985	5.57844e-05	0	0.00148973	0.0026261	0.00155601	0.000560808	0	0.029737	<0.001	0.737003	0.886168
Sorted_4_Fibroblast	Fibroblast	0.726292	0.00331865	0	0.00137271	0.040597	0.0517428	0.00562173	0	0.0115311	0.000211993	0.000431708	0.0113445	0.00254979	0	0.0278252	0.0569835	0	0	0.0147589	0.00306278	0	0	0.00317948	0.000265008	0.0273617	0.000542904	0.0110071	<0.001	0.799403	0.872149
Sorted_2_Hofbauer	Hofbauer	0.00650881	0	0.000948541	0.0486162	0	0	0.0270517	0	0	0.0447405	0.000961211	0	0.00106842	0	1.90359e-05	0.00508651	0.0339002	0	0.0402931	0.0371493	0.11143	0.310645	0.15912	0.0824343	0.000968511	0.0751225	0.0139356	<0.001	0.768275	0.787842
Sorted_3_Hofbauer	Hofbauer	0.00145398	0	0.168733	0.163976	0	0.000162482	0.0463119	0.006075	0.0525833	0.000133037	0	0	0.001057	0	0.00250389	0.00351054	0.00622914	0	0.367713	0	0.0111327	0.0128328	0.119151	0.00357272	0	0.0328683	0	<0.001	0.782504	0.885146
Sorted_4_Hofbauer	Hofbauer	2.70854e-05	0	0.0415282	0.023053	0	0.00292843	0.0344437	0	0.0119853	0.0187507	0	0	0.000343686	0	0	0.00541238	0.0585619	0	0.082868	0.0279344	0.0686037	0.221756	0.282133	0.0210537	0.00738104	0.0687097	0.0225258	<0.001	0.727171	0.84797
Sorted_1_Hofbauer	Hofbauer	0.00381091	0	0	0.0484129	0	0	0.0237054	0.00145556	0	0.0298976	0	0	0.00133278	0	0	0.00454644	0.0400593	0	0.0575808	0.0179477	0.0705598	0.331879	0.17084	0.091621	0.00283299	0.0776824	0.0258361	<0.001	0.777533	0.789245
Sorted_1_Leukocyte	Leukocyte	0.00221667	0	0.10828	0.0815808	0	0	0.0537962	0.00751539	0.0389414	0	0	0	0.000834917	0	0.00105229	0.00333638	0.0138599	0	0.40068	0	0.0201398	0.0537567	0.149286	0.0338863	0	0.0242968	0.0065402	<0.001	0.790041	0.881814
Sorted_2_Leukocyte	Leukocyte	0.00488208	0	0.0808466	0.255405	0.00311609	0	0.0851341	0.0213908	0.0379822	0	0.00136155	0.000639867	0.00152622	0	0.00210801	0.00278233	0.0119232	0	0.264276	0	0.00883036	0.01198	0.0787377	0.0336564	0	0.0934219	0	<0.001	0.822793	0.896868
Sorted_3_Leukocyte	Leukocyte	0	0.00382316	0.00704386	0.107057	0	0.00210314	0.0794029	0.00556467	0	0.021788	0	0	0.000664358	0	0.000482265	0.00502201	0.0533765	0	0.0958177	0.0136504	0.0449666	0.225882	0.172041	0.0474604	0.00140369	0.093187	0.0192634	<0.001	0.748811	0.85021
Sorted_4_Leukocyte	Leukocyte	0.0577516	0	0.0125473	0.00172046	0.0247142	0.0276787	0.0325871	0	0.0176906	0.364222	0.0166146	0.0147666	0.00991682	0	0.00692479	0.0291845	0.0102163	0	0.0516665	0.0419024	0.0838464	0.0176098	0.0570891	0.00682133	0	0.0508909	0.063638	<0.001	0.727466	0.868012
Sorted_3_Syncytiotrophoblast	Syncytiotrophoblast	0.25596	0	0	0.0117851	0.0482576	0.0311706	0	0	0	0.0128142	0	0.0313523	0.252994	0.000946985	0.0756113	0.11402	0	0.000492345	0.0205547	0.00177357	0	0.0129938	0.0190728	0.00612556	0.014262	0.00618527	0.0836271	<0.001	0.710969	0.920318
Sorted_4_Syncytiotrophoblast	Syncytiotrophoblast	0.210171	0.00359605	0	0.0047473	0.0563638	0.0404842	0.00611174	0.00111619	0	0.00647002	0	0.0302279	0.235106	0	0.0649214	0.0847699	0	4.835e-05	0.0259987	0.0038921	0	0.000506248	0.0116062	0	0.0110802	0.00404141	0.198742	<0.001	0.848893	0.882093
Sorted_1_Whole_Tissue	Whole Tissue	0.176154	0	0	0.0128512	0	0.0168816	0	0	0	0.0155783	0.0155141	0.016508	0.15268	0.0540663	0.0329011	0.352483	0	0.00275652	0.0155357	0	0	0.0015339	0.00771844	0.00881091	0.000103828	0.0111856	0.106738	<0.001	0.505852	0.940856
Sorted_1_Whole_Tissue	Whole TIssue	0.16271	0.00437786	0	0.00750651	0.00195176	0.0248977	0	0	0	0.0218954	0.00922795	0.0218717	0.182233	0.0409651	0.0569062	0.326261	0	0.00142212	0.0124189	0.00146238	0	0	0.00499174	0.00746603	0	0.000551247	0.110884	<0.001	0.671439	0.922242
Sorted_2_Whole_Tissue	Whole Tissue	0.128865	0	0	0.0132454	0	0.00662064	0	0	0	0.0172085	0.0132442	0.0234724	0.150783	0.0570138	0.0544752	0.429878	0	0.00195486	0.0145197	0.000732554	0	0.00120286	0.00618244	0.0108591	0	0.00666852	0.0630731	<0.001	0.527268	0.937563
Sorted_3_Whole_Tissue	Whole Tissue	0.13017	0	0	0.010347	0	0.0145519	0.00309247	0	0	0.004531	0.0122792	0.00614773	0.12425	0.0554836	0.0337857	0.469467	0	0.0016769	0.0171055	0.000172316	0	0.000568692	0.0120675	0.00526484	0.000801639	0.00378971	0.094447	<0.001	0.454008	0.946574
Sorted_4_Whole_Tissue	Whole Tissue	0.162961	0.00048279	0	0.00136016	0.0272108	0.0345166	0	0	0	0.0120816	0.0116341	0.0167925	0.213065	0.0421828	0.0680703	0.311233	0	0.000199472	0.0112273	0.0029329	0	0	0.0057724	0.00612392	0.00531672	0.00653983	0.0602965	<0.001	0.661048	0.92516
