# Supplementary material for: Placental cell type deconvolution reveals that cell proportions drive preeclampsia gene expression differences
Source: Commun Biol. 2023 Mar 13;6:264. doi: 10.1038/s42003-023-04623-6 (PMC10011423; doi:10.1038/s42003-023-04623-6)
Supplement: Supplementary file 10 — Supplementary Data 7 [file 42003_2023_4623_MOESM10_ESM.xlsx]

## Sheet: Estimated cell type proportions
Mixture	Fetal Mesenchymal Stem Cells	Fetal CD14+ Monocytes	Fetal CD8+ Activated T Cells	Fetal Naive CD4+ T Cells	Fetal Naive CD8+ T Cells	Fetal Natural Killer T Cells	Fetal B Cells	Fetal GZMK+ Natural Killer	Fetal Memory CD4+ T Cells	Fetal Hofbauer Cells	Fetal Plasmacytoid Dendritic Cells	Fetal GZMB+ Natural Killer	Fetal Endothelial Cells	Fetal Syncytiotrophoblast	Fetal Fibroblasts	Fetal Cytotrophoblasts	Fetal Proliferative Cytotrophoblasts	Fetal Nucleated Red Blood Cells	Maternal CD8+ Activated T Cells	Maternal Naive CD4+ T Cells	Maternal FCGR3A+ Monocytes	Maternal CD14+ Monocytes	Maternal Natural Killer Cells	Maternal B Cells	Maternal Plasma Cells	Maternal Naive CD8+ T Cells	Fetal Extravillous Trophoblasts	P-value	Correlation	RMSE
SAMPLE_10021	0.102406	0.0377241	0.0247896	0	0.019072	0.0281871	0	0.0162112	0	0.0328768	0	0	0.107875	0.177358	0.00652871	0.290767	0	0.0375206	0	0.010881	0	0	0	0.0127336	0.0249259	0.0372024	0.0329401	<0.001	0.612075	0.800427
SAMPLE_10084	0.0494386	0.0168112	0.0172858	0	0.0603382	0.0380105	0	0	0	0.000100751	0	0	0.106464	0.245676	0.017485	0.349867	0	0.00891138	0	0.0123995	0	0	0	0.00370745	0.0343575	0.0240461	0.0151015	<0.001	0.612757	0.792122
SAMPLE_10119	0.183528	0.0153422	0.00766562	0	0.0442839	0.0194363	0	0.00973022	0	0.0188284	0	0	0.10082	0.208333	0.045827	0.219553	0	0.0164004	0	0.00482415	0	0	0	0.0195936	0.0178825	0.0230918	0.04486	<0.001	0.691862	0.745984
SAMPLE_10134	0.0809867	0.0280347	0.00272572	0	0.0330306	0.0183968	0	0.0131247	0.0324848	0.0405981	0	0	0.0845598	0.222348	0.0292741	0.265925	0	0.0214419	0	0	0	0	0	0.0106848	0.0168607	0.0352248	0.0642992	<0.001	0.722193	0.716324
SAMPLE_10170	0.104717	0.0368929	0.0145503	0	0.0322511	0.0261949	0	0.010173	0	0.0256383	0	0	0.0853164	0.230766	0.0169839	0.291031	0	0.0165756	0	0.0203568	0	0	0	0.0086141	0.0226785	0.00819568	0.0490636	<0.001	0.673401	0.750479
SAMPLE_10625	0.0915119	0.00540171	0.00156847	0	0.060602	0	0	0.0273603	0	0.0507653	0	0	0.0948374	0.284863	0.0158596	0.245586	0	0.0190418	0	0	0	0.00448479	0	0.014408	0.00925507	0.0556653	0.0187885	<0.001	0.696962	0.723693
SAMPLE_10646	0.0678309	0.0152304	0.0202798	0	0.0253851	0.0299452	0	0.0105976	0	0.0246625	0	0	0.088842	0.179023	0.0285189	0.273862	0	0.00665841	0	0.0112471	0	0	0	0.0133278	0.0199988	0.00905586	0.175534	<0.001	0.667894	0.756243
SAMPLE_10683	0.151287	0.0106734	0.000991385	0	0.0262115	0.00862051	0	0.00853554	0.000122841	0.08411	0	0	0.0791408	0.148059	0	0.165587	0	0.0383295	0	0.0176082	0.0103796	0.00552072	0	0.0344975	0.0101589	0.0509133	0.149254	<0.001	0.707037	0.739669
SAMPLE_10914	0.0729196	0.0122674	0.00784018	0	0.0590392	0.00937538	0	0.016255	0.00624421	0	0	0	0.0919796	0.258271	0.009707	0.357943	0	0.00797683	0	0	0	0	0	0.00411104	0.0240458	0.0288864	0.0331384	<0.001	0.627317	0.780156
SAMPLE_10986	0.0977444	0.0350992	0.0199728	0	0.0140987	0.0429509	0	0.00123159	0.00511864	0.0194891	0	0	0.0908285	0.132599	0.0166035	0.349706	0	0.0156403	0	0.0184464	0.00564272	0	0	0.00480064	0.029295	0.0232694	0.0774636	<0.001	0.637745	0.793096
SAMPLE_11118	0.072987	0.0161866	0.00275491	0	0.0360092	0.00105515	0	0.0500679	0.0410446	0.0458856	0	0	0.0839346	0.250926	0.0180018	0.244038	0	0.0518847	0	0	0	3.588e-05	0	0.00986537	0.0111743	0.0437631	0.0203852	<0.001	0.763637	0.67021
SAMPLE_11128	0.0814104	0.0327038	0.0150114	0	0.0450385	0.0540647	0	0	0.00199115	0.0149533	0	0	0.0716675	0.299708	0.0110251	0.278914	0	0.0214083	0	0.00312821	0	0	0	0.0122753	0.0129923	0.0258133	0.0178951	<0.001	0.615409	0.789388
SAMPLE_11221	0.0573423	0.0129144	0.00293272	0	0.0312233	0.00990483	0	0.00940539	0	0.0598437	0	0	0.127921	0.229579	0.017133	0.364449	0	0.0192037	0	0	0	0	0	0.0148435	0.00771223	0.0355914	0	<0.001	0.730457	0.704271
SAMPLE_11387	0.0696209	0.0172197	0.0144044	0	0.0306106	0.043645	0	0.00362588	0	0.000584221	0	0	0.0659462	0.240862	0.00704823	0.254589	0	0.0115876	0	0.0053628	0	0	0	0.00244594	0.0209801	0.0137645	0.197703	<0.001	0.669612	0.745068
SAMPLE_11391	0.0846303	0.0312685	0.00625391	0	0.0434437	0.0221785	0	0.0144992	0.00224972	0.0295987	0	0	0.103977	0.199914	0.0192311	0.315281	0	0.00807136	0	0	0	0	0	0.0183117	0.010333	0.0309617	0.0597969	<0.001	0.66409	0.763013
SAMPLE_11405	0.0899715	0.00829271	0.000316218	0	0.030156	0.0180563	0	0.00649709	0	0.0978323	0	0	0.0642753	0.264388	0.0128738	0.322555	0	0.0161119	0	0	0	0.00521319	0	0.0179521	0.00971914	0.0357889	0	<0.001	0.743189	0.685593
SAMPLE_11486	0.0992673	0.0255941	0.00171817	0	0.0477141	0.024772	0	0.00871712	0	0.0161103	0	0	0.0637211	0.220683	0.0038525	0.362427	0	0.016757	0	0	0	0	0	0.0134273	0.0120521	0.0265344	0.0566524	<0.001	0.674621	0.748502
SAMPLE_11641	0.0746212	0.00104133	0	0	0.0630389	0	0	0.0306682	0.0121341	0.0611038	0	0	0.150559	0.264541	0.0206547	0.181554	0	0.0283854	0	0	0	0.0113992	0	0.0211226	0.00484126	0.0367869	0.0375491	<0.001	0.759635	0.67573
SAMPLE_11653	0.0936114	0.00447	0	0	0.0372163	0	0	0.0227774	0	0.0739593	0	0	0.102788	0.198091	0.00955322	0.308531	0.0378339	0.0184337	0	0	0	0.00213822	0.00223559	0.0302538	0.00687134	0.0512357	0	<0.001	0.746012	0.70851
SAMPLE_11836	0.111403	0.0581112	0.00783001	0	0.0412532	0.0149705	0	0.0113176	0.00294377	0.0583946	0	0	0.0615731	0.254467	0.00748792	0.294195	0.0323153	0.0212253	0	0.00170157	0	0	0	0.00266112	0.0118217	0.00632761	0	<0.001	0.775948	0.661445
SAMPLE_11857	0.115054	0.0342867	0.00987889	0	0.0685892	0.0400406	0.00400124	0.00339273	0	0.00854916	0	0	0.0692254	0.225753	0	0.229898	0	0.0241458	0	0.00506305	0	0	0	0	0.0160467	0.0124721	0.133603	<0.001	0.724288	0.708844
SAMPLE_11893	0.0914138	0.0327756	0.00879986	0	0.0269523	0.00483231	0	0.0119623	0	0.0628278	0	0	0.0660498	0.165374	0.0176937	0.340337	0	0.0220516	0	0.00720857	0	0	0	0.0169736	0.00461325	0.0304646	0.0896697	<0.001	0.777168	0.687436
SAMPLE_12138	0.179867	0.0202133	0.00313734	0	0.0344186	0.0154873	0	0.00138248	0	0.0598828	0	0	0.0622636	0.195333	0.0131502	0.225966	0	0.0182602	0	0.0118148	0	0	0	0.0200995	0.0133039	0.02111	0.10431	<0.001	0.685169	0.748265
SAMPLE_12172	0.0549793	0.0352559	0.0103235	0	0.0478279	0.0289767	0	0.00401252	0	0.0423761	0	0	0.0657596	0.207662	0.0340386	0.306272	0	0.0126042	0	0.0104442	0	0	0	0.00372387	0.0203849	0.0204385	0.0949197	<0.001	0.699311	0.733654
SAMPLE_12218	0.122189	0.0310752	0.00665649	0	0.0482187	0.00846335	0	0.00817418	0	0.0333185	0	0	0.079937	0.2698	0.00166646	0.313629	0	0.0224786	0	0.00529611	0	0	0	0.0178278	0.00597406	0.025295	0	<0.001	0.763978	0.666591
SAMPLE_12621	0.133848	0.0237612	0	0	0.0689206	0.00398588	0	0.0162897	0	0.0707384	0	0	0.0543275	0.253654	0.0166254	0.244043	0.0725207	0.0146077	0	0	0	0	0	0.0213552	0.003995	0.00132768	0	<0.001	0.76731	0.67315
SAMPLE_12673	0.0731631	0.0319562	0.00646145	0	0.0502169	0.0125658	0	0.0240707	0.0133387	0.0167537	0	0	0.0766469	0.234738	0	0.292342	0	0.02458	0	0.00417195	0	0	0	0.0108931	0.0214646	0.0190265	0.0876102	<0.001	0.665836	0.752985
SAMPLE_12747	0.150213	0.0255214	0.00506573	0	0.0298273	0.00766225	0	0.0129647	0	0.0678523	0	0	0.0853732	0.262305	0	0.229041	0	0.0277328	0	0	0	0	0	0.0370312	0.00479748	0.0546119	0	<0.001	0.704621	0.721941
SAMPLE_12880	0.138203	0.0153032	0.0112995	0	0.0233834	0.030762	0	0.00428056	0.00750227	0.0223901	0	0	0.10276	0.212618	0.0176204	0.300083	0	0.0158626	0	0	0	0	0	0.0207896	0.0158411	0.0402893	0.0210124	<0.001	0.701056	0.73654
SAMPLE_13025	0.130462	0.0380351	0.0111049	0	0.0465172	0.031833	0	0.0155599	0.00619056	0.0308309	0.00134014	0	0.0518125	0.170491	0	0.293949	0	0.0249561	0	0.00382001	0	0	0	0.00705709	0.0180398	0.0032387	0.114762	<0.001	0.607768	0.801435
SAMPLE_13287	0.148847	0.00751479	0.000332225	0	0.0678695	0.00179641	0	0.0249001	0.000741025	0.0728286	0	0	0.0614046	0.285205	0	0.25281	0	0.0257906	0	0	0	0	0	0.0110266	0.00891602	0.0300177	0	<0.001	0.739065	0.686696
SAMPLE_13299	0.136234	0.0194576	0	0	0.0725227	0.0159266	0	0.0149712	0	0.0371518	0	0	0.08794	0.306709	0	0.231601	0	0.0194227	0	0.0105134	0	0	0	0.00173656	0.0225834	0.02323	0	<0.001	0.727403	0.694088
SAMPLE_13487	0.0899212	0.032937	0.0036395	0	0.0380845	0.0248525	0	0.0079405	0	0.0417633	0	0	0.0614674	0.249397	0.0332725	0.380726	0	0.0119459	0	0.00462471	0	0	0	0	0.0119732	0.00745468	0	<0.001	0.745192	0.686353
SAMPLE_13514	0.111482	0.0484128	0.0072188	0	0.0333132	0.0246506	0	0.0223237	0.00721374	0.0524397	0	0	0.111299	0.201289	0.0139653	0.225805	0	0.0197361	0	0	0	0	0	0.0175034	0.0164798	0.0257405	0.0611263	<0.001	0.658673	0.76868
SAMPLE_13700	0.106876	0.0215027	0.00502519	0	0.0623729	0.00947492	0	0.0206379	0.0111594	0.033744	0	0	0.093466	0.243022	0.010729	0.30614	0	0.0264986	0	0	0	0	0	0.00162037	0.0202192	0.0223855	0.00512563	<0.001	0.649849	0.765777
SAMPLE_13746	0.0716973	0.0276304	0.0260907	0	0.02136	0.0115193	0.000579425	0.0179418	0.0058793	0.027227	0	0	0.0636983	0.233971	0.0304021	0.37462	0	0.0169896	0	0	0	0	0	0	0.0147607	0.0446717	0.0109612	<0.001	0.639026	0.773556
SAMPLE_13760	0.112814	0.0261404	0.00527921	0	0.0471537	0.00958455	0	0.0200055	0	0.0612202	0	0	0.0719969	0.257201	0	0.239963	0	0.0392904	0	0.0113921	0	0	0	0.0129608	0.0285241	0.0393722	0.0171023	<0.001	0.734799	0.696487
SAMPLE_13784	0.0836898	0.0147494	0.00787422	0	0.0394507	0.0150274	0	0.0133142	0.00165621	0.0394805	0	0	0.0679539	0.214311	0.0303963	0.359978	0	0.0103896	0	0	0	0	0	0.0199898	0.00140039	0.0318968	0.0484412	<0.001	0.751982	0.692165
SAMPLE_13810	0.0855772	0.0181246	0.0128542	0	0.0763162	0.0375973	0	0.00120019	0	0.0171928	0	0	0.065259	0.311338	0	0.285113	0	0.0061248	0	0.00703247	0	0	0	0	0.0132807	0.0144724	0.0485163	<0.001	0.734963	0.683837
SAMPLE_14061	0.093974	0.00633483	0.00299163	0	0.0288068	0.00355208	0	0.0200974	0	0.0608342	0	0	0.082341	0.249437	0	0.288985	0	0.0433783	0	0.00174058	0	0	0	0.0120344	0.014908	0.0691768	0.0214071	<0.001	0.698534	0.724811
SAMPLE_14230	0.143342	0.018145	0.00509696	0	0.0369445	0.0169791	0	0.00435706	0	0.0574034	0	0	0.0746865	0.198493	0	0.22686	0	0.0416654	0	0	0.00432343	0	0	0.0141963	0.0130451	0.049456	0.095006	<0.001	0.764692	0.685633
SAMPLE_14259	0.171186	0.0217827	0.00281425	0	0.0432851	0.0125561	0	0.00988624	0	0.0819702	0	0	0.0716011	0.25708	0.000618571	0.240178	0	0.0240552	0	0.00561164	0	0	0	0.00780613	0.0102946	0.0392745	0	<0.001	0.759006	0.678498
SAMPLE_14284	0.0712193	0.0250938	0	0	0.043507	0.00934199	0	0.0389664	0.0134055	0.0174239	0	0	0.092756	0.30742	0.0137479	0.294089	0	0.0119047	0	0	0	0	0	0.0136132	0.00986736	0.0311527	0.00649145	<0.001	0.701115	0.716408
SAMPLE_14392	0.126134	0.010651	0.002746	0	0.0297878	0.00120107	0	0.018999	0	0.0405829	0	0	0.0994733	0.149873	0.0137594	0.200064	0.00311657	0.0251024	0	0.0199852	0.0498295	0.0154928	0	0.026695	0.000144116	0.0317239	0.134638	<0.001	0.707717	0.742613
SAMPLE_14403	0.15749	0.0333026	0	0	0.0691561	0.00123507	0	0.0290334	0.0333914	0.0984238	0	0	0.0648034	0.139006	0.0257955	0.309931	0.017161	0.0020568	0	0	0.00184907	0	0	0.0173644	0	0	0	<0.001	0.697179	0.765043
SAMPLE_14416	0.0765654	0.0293343	0.0133811	0	0.0368006	0.0340407	0	0.00699202	0	0.00473358	0	0	0.0665517	0.208585	0.0194947	0.263179	0	0.00760886	0	0.0042866	0	0	0	0.00905331	0.00949991	0.0439981	0.165894	<0.001	0.71124	0.719588
SAMPLE_14429	0.179429	0.030994	0	0	0.0567504	0.0195112	0	0.000714417	0	0.0630161	0	0	0.0358165	0.305749	0	0.220153	0	0.0208598	0	0.00842257	0	0	0.00677854	0.0135754	0.0157062	0.012957	0.00956583	<0.001	0.765756	0.657744
SAMPLE_14541	0.0962181	0.0273164	0.00619705	0	0.0501316	0.0115887	0	0.0136892	0	0.057539	0	0	0.0722598	0.202305	0.024156	0.383735	0	0.0151605	0	0.00552328	0	0	0	0.0248727	0.00930739	0	0	<0.001	0.754428	0.695847
SAMPLE_14551	0.106335	0.021151	0.000651262	0	0.0636368	0.00969853	0	0.019751	0	0.033235	0	0	0.100228	0.325776	0	0.252913	0	0.0313436	0	0	0	0	0	0.00367108	0.0113679	0.0202431	0	<0.001	0.650672	0.760982
SAMPLE_14732	0.105675	0.0348622	0.00463291	0	0.0518484	0.0253105	0	0.0225507	0.0166793	6.81833e-05	0	0	0.0655652	0.223046	0.0299076	0.199018	0.000827298	0.0154738	0	0	0	0	0	0.0176267	0.0189095	0.0158656	0.152134	<0.001	0.692631	0.734155
SAMPLE_14801	0.0881349	0.0324558	0.0103135	0	0.0503448	0.0322511	0	0.0182638	0	0.0251958	0	0	0.0674086	0.223029	0.0139778	0.181578	0	0.0137639	0	0.00850229	0	0	0	0.00262411	0.0165432	0.0197258	0.195888	<0.001	0.72354	0.705262
SAMPLE_14869	0.0779214	0	0	0	0.0693389	0.00649231	0	0.0287315	0.0107397	0.0268014	0	0	0.117924	0.281535	0.004707	0.231627	0	0.0225911	0	0	0	0.00347973	0	0.0137274	0.0077021	0.0253611	0.0713201	<0.001	0.670909	0.744539
SAMPLE_14941	0.128224	0.0638313	0.00490328	0	0.0538437	0	0	0.0207948	0.00606427	0.0559428	0	0	0.0731074	0.187707	0.0139905	0.267847	0.0523904	0.0188828	0	0	0	0	0	0.0131038	0.00404716	0.03532	0	<0.001	0.730979	0.726237
SAMPLE_14967	0.101929	0.014582	0	0	0.053995	0.0169019	0	0.0161885	0.00117583	0.0302341	0	0	0.0627192	0.24894	0.00531466	0.253455	0	0.0220931	0	0	0	0	0	0.0188627	0.0170663	0.0325547	0.103988	<0.001	0.701428	0.72287
SAMPLE_14985	0.105217	0.0199355	0.010505	0	0.0385518	0.0289692	0	0.0163577	0.00512405	0.0343848	0	0	0.0631184	0.292294	0	0.305256	0	0.0135552	0	7.70627e-05	0.00135472	0	0	0.0104846	0.00601557	0.0378195	0.0109802	<0.001	0.726804	0.695147
SAMPLE_15015	0.0764293	0.0386557	0.024864	0	0	0.0640412	0	0	0.000172424	0.0228993	0	0	0.0590255	0.260922	0	0.267491	0	0.0135497	0	0.0126341	0	0	0	0	0.0388428	0.0188597	0.101613	<0.001	0.669633	0.746778
SAMPLE_15039	0.0885113	0.0314846	0.00183609	0	0.0838828	0.00985103	0	0.0138925	0	0.0447435	0	0	0.0999239	0.246224	0.0112121	0.308563	0	0.0137997	0	0.0122882	0	0	0	0.0132071	0.0153942	0.00518581	0	<0.001	0.684809	0.739978
SAMPLE_15080	0.0991383	0.0660272	0.0153103	0	0	0.0200024	0	0.0101677	0.000694778	0.0280209	0	0	0.044159	0.19247	0	0.20909	0	0.0249405	0	0.0204674	0.0180466	0	0	0.0227145	0.0221182	0.036244	0.170388	<0.001	0.68774	0.74049
SAMPLE_15123	0.0997659	0.0203861	0.00174137	0	0.0293238	0.0293011	0	0.00161152	0	0.0267415	0	0	0.0722475	0.263738	0.00538735	0.192498	0	0.017652	0	0.00564765	0.00235382	0	0	0.0171846	0.0113243	0.0517595	0.151335	<0.001	0.752995	0.673458
SAMPLE_15241	0.0867418	0.0164515	0.00630895	0	0.0416406	0.0157126	0	0.0150274	0.000509369	0.0189309	0	0	0.103599	0.284433	0.0417971	0.296667	0	0.0137223	0	0	0	0	0	0.01325	0.0146523	0.0305554	0	<0.001	0.650172	0.761734
SAMPLE_15257	0.0929623	0.0390905	0.0144492	0	0.0504496	0.0249982	0	0.00501881	0	0.0252461	0	0	0.0602177	0.190228	0.0220025	0.257982	0	0.0137117	0	0.0143293	0	0	0	0.0155779	0.0132986	0.0273651	0.133073	<0.001	0.683007	0.748888
SAMPLE_15449	0.105587	0.0383041	0.00886957	0	0.066164	0.0323279	0	0.00609362	0	0.013371	0	0	0.0670423	0.220485	0.0125292	0.244129	0	0.0106545	0	0.0125653	0	0	0	0.00115452	0.0175671	0	0.143155	<0.001	0.661379	0.757521
SAMPLE_15479	0.116349	0.0347505	0	0	0.0347873	0.0137311	0	0.0169518	0	0.0600444	0	0	0.0601988	0.24597	0.00629981	0.293067	0	0.0192286	0	0.00896356	0	0	0	0.0138131	0.0102468	0.0331684	0.0324297	<0.001	0.715863	0.714291
SAMPLE_15568	0.142582	0.0170469	0.00140872	0	0.0505829	0.0107735	0	0.00593347	0	0.0585825	0	0	0.0857656	0.261371	0.0109075	0.25791	0	0.023515	0	0	0	0	0	0.0227666	0.0156615	0.0351917	0	<0.001	0.705459	0.721092
SAMPLE_15811	0.125387	0.0476877	0.00155298	0	0.0256684	0.0125687	0	0	0	0.0566219	0	0	0.0529918	0.167772	0.00355566	0.221088	0	0.00662264	0	0.00587783	0.101085	0	0.000752212	0.00880837	0.0123775	0.0383212	0.11126	<0.001	0.752127	0.708257
SAMPLE_15848	0.12089	0.0324279	0.00107917	0	0.0562756	0.0145315	0	0.0202094	0.0242277	0.0262378	0	0	0.0877827	0.238852	0	0.255029	0	0.0419313	0	0	0	0	0	0.00703229	0.017516	0.0484216	0.00755518	<0.001	0.698155	0.730351
SAMPLE_15861	0.080482	0.0127238	0.003695	0	0.0351461	0.00524709	0	0.0147289	0	0.0712044	0	0	0.0951137	0.186037	0.0506523	0.35247	0	0.0243018	0	0.00781875	0	0	0	0.0224269	0.00556865	0.0291446	0.0032387	<0.001	0.64664	0.776314
SAMPLE_15873	0.0780733	0.0178743	0.0123791	0	0.0180139	0.00758704	0	0.0123807	0.0192152	0.0286991	0	0	0.110067	0.186156	0.0290098	0.30103	0	0.0553947	0	0	0.00653316	0	0	0.0307988	0.00650181	0.0448765	0.0354095	<0.001	0.584337	0.813915
SAMPLE_15897	0.0769752	0.0218154	0	0	0.015533	0.011362	0	0.00935005	0	0.0403428	0	0	0.0781139	0.204748	0	0.340958	0	0.0304918	0	0.00435623	0.0347916	0	0	0.025344	0.012738	0.0444141	0.0486659	<0.001	0.749975	0.694554
SAMPLE_16225	0.096543	0.0369216	0.00236817	0	0.0488781	0.0193064	0	0.0119921	0	0.051855	0	0	0.0520622	0.214942	0.0159087	0.374622	0	0.0158511	0	8.19636e-05	0	0	0	0.0212998	0.0109287	0.0160288	0.0104108	<0.001	0.718069	0.718955
SAMPLE_2759	0.0791238	0.0519061	0.0163766	0	0.0387869	0.0491633	0	0	0.0101386	0.0162708	0	0	0.0466854	0.258589	0.0106356	0.278645	0	0.0227326	0	0.0194036	0	0	0	0.0168737	0.0158582	0.00721796	0.0615922	<0.001	0.658772	0.75642
SAMPLE_3047	0.10999	0.0475995	0.00076506	0	0.0904923	0.00283605	0	0.0142729	0	0.0602323	0	0	0.149459	0.168265	0.0277039	0.29072	0	0.0137509	0	0	0	0	0	0.0201148	0.00195271	0.00184588	0	<0.001	0.721038	0.739602
SAMPLE_3084	0.101701	0.0410381	0.0125598	0	0.0179623	0.029176	0	0.000975494	0.00261834	0.0758525	0	0	0.0939673	0.21635	0.0269854	0.309224	0	0.0281738	0	0.00365652	0	0	0	0.00597747	0.017976	0.0158057	0	<0.001	0.698518	0.734294
SAMPLE_3423	0.126039	0.0628448	0.0102927	0	0.0435271	0.0284017	0	0.00539535	0	0.047867	0	0	0.0566978	0.236872	0.0129313	0.161525	0	0.0474018	0	0.0113703	0	0	0	0.0227514	0.0107097	0.0477526	0.0676204	<0.001	0.720035	0.712508
SAMPLE_3931	0.101869	0	0.00159286	0	0.0214221	0.0118356	0	0.00984858	0	0.0263695	0	0	0.0989792	0.285499	0	0.243308	0	0.0572712	0	0.00807359	0	0	0	0.0202434	0.0240008	0.0588378	0.0308486	<0.001	0.681295	0.734038
SAMPLE_4101	0.0865246	0.0251153	0.0105318	0	0.0431573	0.0208787	0	0.00986029	0	0.0138363	0	0	0.0814312	0.272257	0	0.269686	0	0.0230415	0	0.00190284	0	0	0	0.0124559	0.0118585	0.0325863	0.0848764	<0.001	0.679041	0.73779
SAMPLE_4423	0.079278	0.0198724	0.00368594	0	0.0540171	0.0183751	0	0.0180985	0	0.0173698	0	0	0.0619574	0.276969	0.0163968	0.303045	0	0.00419718	0	0.00412434	0	0	0	0.0156524	0.0144424	0.0241017	0.0684172	<0.001	0.655025	0.757368
SAMPLE_4520	0.114636	0.0250261	0.00687755	0	0.0247701	0.0117734	0	0.0111839	0	0.0519327	0	0	0.0666132	0.258123	0	0.192674	0	0.0500888	0	0.00488425	0.0187709	0	0	0.00445767	0.0149318	0.0660819	0.0771752	<0.001	0.738658	0.688426
SAMPLE_4653	0.0958249	0.0382977	0.00115315	0	0.0386584	0.0152533	0	0.0106203	0	0.0456575	0	0	0.0447828	0.294373	0.00652555	0.291726	0	0.0279771	0	0.0110254	0	0	0	0.0112814	0.0232927	0.0222334	0.0213179	<0.001	0.719394	0.700501
SAMPLE_4687	0.0861209	0.0165878	0	0	0.0318277	0	0	0.0154655	0.0153231	0.0338121	0	0	0.102592	0.266901	0.000824355	0.228238	0	0.0407505	0	0.00720561	0.0211248	0	0	0.0156333	0.0225217	0.0381816	0.05689	<0.001	0.713763	0.709756
SAMPLE_4744	0.0845416	0.00790769	0.00447782	0	0.0498646	0.0208507	0	0.013841	0.00183399	0.0165481	0	0	0.0865163	0.194559	0	0.339346	0	0.0236459	0	0	0	0	0	0.0161344	0.0154267	0.0176497	0.106856	<0.001	0.641529	0.774535
SAMPLE_4756	0.0878271	0.042107	0	0	0.0247979	0.00882269	0	0.0292261	0.0513512	0.0476903	0	0	0.0902985	0.252178	0.010174	0.270139	0	0.0275578	0	0	0	0	0	0.00120656	0.0129637	0.00870791	0.0349529	<0.001	0.668707	0.750052
SAMPLE_4809	0.116257	0.00711592	0.00243665	0	0.0424992	0.019091	0	0.0139675	0	0.0148588	0	0	0.082369	0.288044	0.00985392	0.271299	0	0.027172	0	0.0147584	0	0.00103948	0	0.0149066	0.0179058	0.0272977	0.029128	<0.001	0.687143	0.730332
SAMPLE_5105	0.193833	0.014829	0.000686893	0	0.0317697	0.0148535	0	0.00759455	0	0.0808266	0	0	0.0744108	0.240765	0	0.24158	0	0.0295312	0	0.00530012	0.00282831	0	0	0.0217613	0.00509668	0.0343328	0	<0.001	0.695678	0.732762
SAMPLE_5157	0.0896913	0.0376535	0	0	0.052765	0.019078	0	0.00862175	0	0.0730479	0	0	0.076222	0.226849	0.00497037	0.297628	0	0.0224554	0	0.00597856	0	0	0	0.00899211	0.0121368	0.0184408	0.0454698	<0.001	0.782231	0.665144
SAMPLE_5264	0.118748	0.00682941	0.000436807	0	0.0557517	0.0151549	0	0.0164489	0	0.0385862	0	0	0.0853943	0.167863	0	0.360205	0	0.00831908	0	0.00344148	0	0	0	0.0188187	0.000907671	0.0116211	0.0914732	<0.001	0.692229	0.747253
SAMPLE_5273	0.0673347	0.0199593	0.00141993	0	0.0380623	0.0159324	0	0.0105981	0.00666983	0.0112611	0	0	0.0995084	0.236316	0.0147822	0.383578	0	0.0289763	0	0	0	0	0	0.00947694	0.0140368	0.0382174	0.00387031	<0.001	0.647195	0.766346
SAMPLE_5534	0.0856571	0.0168842	0.00786081	0	0.0532899	0.0230484	0	0.00637821	0	0.0520863	0	0	0.0699433	0.287092	0.0176468	0.290526	0	0.00833872	0	0.0162757	0	0	0	0.00836898	0.0175815	0.017763	0.021259	<0.001	0.640817	0.768939
SAMPLE_5543	0.0895291	0.0173118	0.00190492	0	0.0249256	0.00524022	0	0.0234752	0.0206084	0.0305821	0	0	0.10966	0.200493	0.0242255	0.335428	0	0.0345932	0	0	0	0	0	0.0214121	0.0132955	0.0473146	0	<0.001	0.718937	0.722958
SAMPLE_5728	0.202221	0.0429558	0.0144812	0	0.0651856	0.00338917	0	0.00623265	0	0.127014	0	0	0.0622721	0.0322632	0.0576166	0.329178	0	0.00563527	0	0.0136735	0	0	0	0.0312724	0.00476856	0.00184041	0	<0.001	0.663253	0.808159
SAMPLE_5851	0.146078	0.0428965	0.0196847	0	0.0456076	0.0226205	0.00266395	0.00665118	0.000187657	0.0201531	0	0	0.0980689	0.111308	0	0.268173	0	0.0424494	0	0.00841807	0	0	0	0	0.0191833	0.00230726	0.14355	<0.001	0.756678	0.71341
SAMPLE_5947	0.0965494	0.0126141	0.00150555	0	0.0641948	0.019601	0	0.00598745	0	0.0359682	0	0	0.0591388	0.232133	0.0101294	0.28203	0	0.0176033	0	0.000408186	0.00110523	0	0	0.0194733	0.0189751	0.0298935	0.0926901	<0.001	0.667396	0.752739
SAMPLE_6171	0.111367	0.02625	0.00243503	0	0.0460354	0.0110957	0	0.0192708	0.00753446	0.0217905	0	0	0.0643974	0.184874	0.00571965	0.307979	0	0.0254218	0	0	0	0	0	0.015811	0.00423092	0.0276785	0.118109	<0.001	0.695553	0.73867
SAMPLE_6265	0.190525	0.0210152	0	0	0.0668434	0.00452879	0	0.0160119	0.00296622	0.0773933	0	0	0.0508122	0.209949	0.00169877	0.236307	0.0441914	0.012892	0	0	0	0	0	0.00415843	0.00552229	0.00979946	0.0453859	<0.001	0.759518	0.695144
SAMPLE_6613	0.142646	0.0127463	0.00591787	0	0.062531	0.0101183	0	0.0096864	0	0.0419024	0	0	0.0586225	0.234299	0	0.184786	0	0.0127698	0	0.0131666	0	0	0	0.0208009	0.0167266	0.0198043	0.153476	<0.001	0.764518	0.673294
SAMPLE_6666	0.169971	0.0582477	0.00526979	0	0.0396382	0.0192236	0	0.00638937	0	0.109681	0	0	0.0662225	0.185048	0.0102092	0.235438	0	0.0189218	0	0.00984859	0	0	0	0.00496916	0.0110191	0.0107182	0.0391849	<0.001	0.776502	0.692256
SAMPLE_6766	0.0869218	0.0358449	0.0131011	0	0.0370622	0.0228128	0	0.00752551	0.00287151	0.0261017	0	0	0.0615965	0.288475	0.00806545	0.33142	0	0.0216433	0	0	0	0	0	0.00421467	0.0239179	0.028425	0	<0.001	0.673712	0.741348
SAMPLE_6776	0.0602358	0.0116603	0.00917282	0	0.0466293	0.0202503	0	0.0107494	0	0.0208089	0	0	0.0838596	0.266742	0.0189221	0.279353	0	0.0141462	0	0	0	0	0	0.0107921	0.0181429	0.0279139	0.100621	<0.001	0.702656	0.718137
SAMPLE_6791	0.0804901	0.0136405	0.0125032	0	0.0722227	0.0207016	0	0.0110342	0	0.0414641	0.00207409	0	0.0742131	0.247848	0	0.317514	0	0.00369683	0	0.0113464	0	0	0	0.00131013	0.0160714	0.00989729	0.0639723	<0.001	0.739348	0.69322
SAMPLE_6802	0.0647333	0.030442	0.0140758	0	0.0163083	0.0321976	0	0.0100075	0	0.0536301	0	0	0.0731363	0.295244	0.0204166	0.278625	0	0.00971954	0	0.00978931	0	0	0	0.0215903	0.0116119	0.0198115	0.0386617	<0.001	0.697506	0.720649
SAMPLE_6842	0.107765	0.0463194	0.000810126	0	0.0463654	0.0260223	0	0.0218266	0.0182313	0.0107424	0	0	0.0531818	0.254655	0	0.151292	0	0.0262365	0	0	0	0	0	0.0237996	0.00528344	0.0328575	0.174612	<0.001	0.68664	0.731939
SAMPLE_6987	0.101921	0.037832	0.00545346	0	0.0336822	0.0124873	0	0.0162873	0.0279527	0.0220989	0	0	0.0775462	0.170699	0.00873296	0.257542	0	0.0209483	0	0.00645461	0	0	0	0.0277038	0.00989052	0.0229138	0.139854	<0.001	0.624307	0.790721
SAMPLE_6996	0.0755299	0.0309858	0.0132541	0	0.0783799	0.0325659	0	0.0136187	0	0.0293743	0	0	0.0916245	0.23667	0.0220048	0.267778	0	0.00983878	0	0.00475262	0	0	0	0.00344504	0.0154656	0.0112146	0.0634975	<0.001	0.660815	0.75924
SAMPLE_7012	0.0953011	0.0254801	0.0131452	0	0.0336965	0.0353044	0	0.0145346	0	0.014549	0	0	0.117757	0.216669	0.00769843	0.248263	0	0.0313935	0	0	0	0	0	0.0160487	0.0185686	0.046605	0.0649853	<0.001	0.644831	0.773014
SAMPLE_7043	0.0751083	0.0427162	0.00426859	0	0.0464687	0.0251791	0	0.0100568	0.0282007	0.0152389	0	0	0.0819767	0.173958	0.0348396	0.208099	0.0716147	0.00825339	0	0.00411928	0	0	0	0	0.0180027	0.0095947	0.142304	<0.001	0.696135	0.744802
SAMPLE_7147	0.0464777	0.0236677	0.00962696	0	0.0431225	0.0317767	0	0.007813	0.00431271	0.00303383	0	0	0.0567989	0.277146	0.0300525	0.37288	0	0.00495695	0	0.00965593	0	0	0	0	0.0171387	0.0108992	0.0506405	<0.001	0.690738	0.726583
SAMPLE_7277	0.0851543	0.0378747	0.00384448	0	0.0478059	0.0132188	0	0.0199226	0.00218456	0.025318	0	0	0.0966297	0.254558	0	0.270919	0	0.0371307	0	0	0	0	0	0.00490958	0.0118258	0.0414213	0.047283	<0.001	0.71921	0.707597
SAMPLE_7289	0.132136	0.0127991	0.00261181	0	0.0567759	0.0224023	0	0.00680474	0	0.0226124	0	0	0.0521436	0.173371	0.0034699	0.288864	0	0.0232674	0	0	0	0	0	0.0157249	0.0191093	0.0356635	0.132244	<0.001	0.692147	0.74465
SAMPLE_7298	0.0863367	0.0280483	0.00693846	0	0.0896335	0.0313775	0	0.0105348	0	0.00308196	0	0	0.077982	0.317045	0	0.249442	0	0.027651	0	0.00765076	0	0	0	0.00207309	0.0254778	0.000971981	0.0357552	<0.001	0.700258	0.716082
SAMPLE_7328	0.138009	0.0223447	0.000975985	0	0.0591661	0.0122771	0	0.0148327	0.0018329	0.0412621	0	0	0.0637151	0.253965	0.0238124	0.325452	0	0.00390526	0	0	0	0	0	0.0178223	0.00586836	0.0147598	0	<0.001	0.661208	0.755919
SAMPLE_7387	0.105921	0.0364189	0.0097079	0	0.0417267	0.0382892	0	0.00794609	0	0.0240744	0	0	0.0719073	0.232435	0.00779469	0.249529	0	0.0129999	0	0.0169686	0.00110236	0	0	0.0102287	0.0183674	0.00850687	0.106075	<0.001	0.696668	0.731057
SAMPLE_7513	0.0529876	0.0414791	0.0106321	0	0.0466899	0.0305024	0	0.021061	0.0145741	0.00652984	0	0	0.108265	0.197098	0	0.36535	0.000180078	0.0167536	0	0	0	0	0	0.000279318	0.016611	0.0326193	0.0383881	<0.001	0.628823	0.785922
SAMPLE_7543	0.0890183	0.0200382	0.00591552	0	0.0512313	0.0305214	0	0.0143588	0	0.0150228	0	0	0.0571625	0.271702	0.00904712	0.214781	0	0.00954099	0	0.00959639	0.00440245	0	0	0.0142545	0.0145784	0.00863908	0.160189	<0.001	0.693717	0.723851
SAMPLE_7637	0.169463	0.0238847	0.00301533	0	0.0378387	0.0115523	0	0.00181333	0	0.118594	0	0	0.0688574	0.116793	0.0159293	0.275066	0.0229314	0.0115353	0	0	0	0	0	0.019997	0.0119327	0.0116249	0.0791725	<0.001	0.784047	0.711149
SAMPLE_7646	0.101919	0.0172505	0.0183738	0	0.027358	0.0247158	0	0.00141829	0	0.0291621	0	0	0.0951251	0.178177	0.0299406	0.401234	0	0.00878928	0	0	0	0	0	0.00649737	0.0197781	0.0402617	0	<0.001	0.634925	0.785777
SAMPLE_7668	0.130242	0.0491462	0.0129641	0	0.0307417	0.0379569	0.00123359	0	0	0.0286842	0	0	0.0492125	0.264947	0	0.334978	0	0.00840099	0	0	0	0	0	0	0.0131906	0.0383025	0	<0.001	0.642007	0.769125
SAMPLE_7788	0.107055	0.0331472	0.00916734	0	0.0449363	0.0199088	0	0.020304	0	0.0547586	0	0	0.0913105	0.24793	0.02195	0.292755	0	0.0221682	0	0.0111924	0	0	0	0	0.0220666	0.000818266	0.000531665	<0.001	0.645314	0.768918
SAMPLE_7799	0.158076	0.0509766	0.00946224	0	0.0326459	0.0369224	0	0	0	0.11352	0	0	0.0546567	0.191339	0.0370678	0.239304	0	0.00544389	0	0.00868481	0	0	0	0.00151739	0.0103114	0.0100226	0.0400492	<0.001	0.77269	0.692912
SAMPLE_7855	0.0820916	0.0292729	0.00675659	0	0.0672086	0.021175	0	0.0106807	0	0.0261452	0	0	0.1291	0.228741	0.0184555	0.268276	0	0.0228217	0	0.0008579	0	0	0	0.0120641	0.0158013	0.0448884	0.0156629	<0.001	0.740826	0.703365
SAMPLE_7934	0.0420426	0.0444897	0.016133	0	0.0447645	0.0394773	0	0.0058541	0.000337945	0	0	0	0.0788225	0.303928	0.0250927	0.275077	0	0.0176733	0	0.00696154	0	0	0	0.00657248	0.00565801	0.016618	0.0704967	<0.001	0.679834	0.734991
SAMPLE_7949	0.0624813	0.0538534	0.0119094	0	0.0467727	0.0230042	0	0.0182452	0.000964562	0.0311683	0	0	0.0561294	0.27176	0.0109316	0.253502	0	0.0114155	0	0.0195786	0	0	0	0.0172968	0.00902997	0.0157949	0.0861628	<0.001	0.672486	0.743908
SAMPLE_7962	0.11252	0	0	0	0.0671285	0.0106709	0	0.0170641	0	0.0407521	0	0	0.114294	0.281307	0.00599987	0.275046	0	0.0162376	0	0	0	0.00226402	0	0.0149268	0.00719529	0.034594	0	<0.001	0.66762	0.74809
SAMPLE_7971	0.135969	0.0233601	0.00106006	0	0.0622899	0.00827567	0	0.0116149	0	0.0500308	0	0	0.0902163	0.216108	0	0.302374	0	0.0239401	0	0	0	0	0	0.020007	0.0100797	0.0196571	0.025017	<0.001	0.753894	0.694306
SAMPLE_7994	0.10753	0.0322032	0.00260585	0	0.0622422	0.0215974	0	0.00799357	0	0.043517	0	0	0.104095	0.209911	0.0308441	0.290323	0	0.0412425	0	0	0	0	0	0.0123945	0.0110103	0.0224906	0	<0.001	0.666014	0.758692
SAMPLE_8008	0.0694849	0.0446132	0.0213722	0	0.0293717	0.0398353	0	0	0	0.0285278	0	0	0.0736242	0.195354	0.0260344	0.269542	0.000649864	0.0184989	0	0.0253768	0	0	0	0.000354907	0.0219356	0.0214297	0.113995	<0.001	0.646283	0.773588
SAMPLE_8022	0.0752598	0.0310641	0.00146251	0	0.0243534	0.0168095	0	0.0212087	0.0184835	0.0138963	0	0	0.103976	0.275544	0.00719348	0.234633	0	0.0250922	0	0	0	0	0	0.0113583	0.0189827	0.0476908	0.0729918	<0.001	0.681382	0.736449
SAMPLE_8083	0.119247	0.0103295	0.00374364	0	0.0364118	0	0	0.0416988	0.0390275	0.043607	0	0	0.079403	0.241664	0	0.264262	0	0.029925	0	0	0	0	0	0.0161045	0.00862296	0.0415747	0.0243784	<0.001	0.68105	0.743422
SAMPLE_8095	0.0815058	0.0176954	0.000406537	0	0.0583903	0.0136439	0	0.0184454	0.0121237	0.0172876	0	0	0.0950346	0.271012	0.0144402	0.269741	0	0.0289954	0	0.00497347	0.00168876	0	0	0	0.0122758	0.0477645	0.0345763	<0.001	0.724272	0.701503
SAMPLE_8158	0.0694614	0.0366237	0.00677833	0	0.0432955	0.0287298	0	0.0135528	0.000546517	0.0431807	0	0	0.0594672	0.277269	0.0336408	0.220328	0	0.0109312	0	0.00566917	0	0	0	0.0215425	0.00208073	0.0120952	0.114807	<0.001	0.723934	0.698496
SAMPLE_8172	0.115166	0.0196736	0.00517276	0	0.0537465	0.0077991	0	0.0303181	0.0149146	0.0475938	0	0	0.0710866	0.237744	0.00366126	0.284964	0	0.0119103	0	0	0	0	0	0.00956532	0.0108726	0.0214386	0.0543723	<0.001	0.675263	0.747836
SAMPLE_8207	0.0915396	0.00733781	0.0059166	0	0.04439	0.0105922	0	0.0112207	0	0.0389783	0	0	0.0969606	0.262804	0.0204024	0.26432	0	0.0321929	0	0	0	0	0	0.0206684	0.0143697	0.0424926	0.035814	<0.001	0.633644	0.775575
SAMPLE_8218	0.12097	0.0150055	0.000104574	0	0.0443594	0.00960606	0	0.0161479	0	0.0371138	0	0	0.0724489	0.240426	0.00945511	0.321051	0	0.0321069	0	0	0	0	0	0.0135588	0.00914851	0.0551619	0.00333496	<0.001	0.74618	0.689955
SAMPLE_8230	0.0820607	0.017214	0.00472351	0	0.0606204	0.0277806	0	0.0155629	0.00125501	0	0	0	0.0784281	0.295174	0.0293385	0.296995	0	0.00882341	0	0	0	0	0	0.0145113	0.00976068	0.047555	0.0101971	<0.001	0.668076	0.746177
SAMPLE_8282	0.0937709	0.0292432	0.00109244	0	0.0521499	0.0177657	0	0.014284	0.00966942	0	0	0	0.0992893	0.271798	0	0.260448	0	0.0375395	0	0	0	0	0	0.00148891	0.0232223	0.0543845	0.0338542	<0.001	0.705772	0.716415
SAMPLE_8319	0.101025	0.031083	0.00543391	0	0.0443826	0.0260598	0	0.0154951	0	0.0195474	0	0	0.0568568	0.27631	0.000789541	0.23637	0	0.0164948	0	0.0026242	0	0	0	0	0.0245261	0.0287493	0.114253	<0.001	0.725448	0.697084
SAMPLE_8344	0.104545	0.0222268	0.00970441	0	0.0564373	0.0168444	0	0.00442464	0	0.047657	0	0	0.120826	0.262781	0.0234542	0.247639	0	0.022274	0	0	0	0	0	0.0171544	0.0131947	0.0308371	0	<0.001	0.713476	0.714846
SAMPLE_8563	0.0812672	0.0168566	0.005776	0	0.0556436	0.0132606	0	0.0156416	0.000489222	0.0277578	0	0	0.0937899	0.290245	0	0.293098	0	0.0354595	0	0	0	0	0	0.00608784	0.00894589	0.039607	0.0160739	<0.001	0.676173	0.738945
SAMPLE_8580	0.0939105	0.0272537	0.0110539	0	0.0371835	0.0189658	0	0.0151299	0.00333873	0.0382042	0	0	0.0875522	0.222205	0.0281795	0.330994	0	0.0157276	0	0.000933267	0	0	0	0.0160325	0.0217887	0.031547	0	<0.001	0.686752	0.74335
SAMPLE_8730	0.121531	0.0134867	0	0	0.0431124	0.00700532	0	0.0197186	0	0.0807199	0	0	0.087474	0.191034	0.0140733	0.174627	0	0.00368508	0	0.0405138	0.0356477	0.0244799	0	0.0455252	0.0227814	0.0140099	0.0605756	<0.001	0.664624	0.77071
SAMPLE_8790	0.0801508	0.0163766	0.011216	0	0.0422375	0.0229737	0	0.00849258	0	0.0251808	0	0	0.130908	0.218683	0.0175367	0.259266	0	0.0338302	0	0.00300545	0	0	0	0.0166538	0.0212203	0.0433327	0.0489361	<0.001	0.658601	0.762837
SAMPLE_8802	0.0672754	0.0126429	0.0184942	0	0.0375239	0.02028	0	0.0176494	0	0.0370305	0	0	0.080024	0.220352	0.0223292	0.3003	0	0.0106208	0	0.00524233	0	0	0	0.00110974	0.0172885	0.0285297	0.103307	<0.001	0.639208	0.77428
SAMPLE_8971	0.130013	0.0304996	0.0037991	0	0.0531365	0.0258408	0	0.0184142	0.00437216	0.0466322	0	0	0.0901921	0.26038	0.0188315	0.23986	0	0.0190643	0	0.00221361	0	0	0	0.00531902	0.0103328	0.0144867	0.0266122	<0.001	0.681724	0.740316
SAMPLE_8997	0.10735	0.0421452	0.0042662	0	0.0430967	0	0	0.0429392	0.0337454	0.0653702	0	0	0.0937024	0.164573	0.0243658	0.334948	0	0.0124709	0	0	0	0	0	0.0102181	0	0.0168456	0.00396336	<0.001	0.734939	0.730171
SAMPLE_9058	0.0596052	0.0405534	0.0040453	0	0.0450148	0.0355573	0	0.00800201	0	0.00955316	0	0	0.0719999	0.307846	0.0016109	0.280217	0	0.0105793	0	0.0131457	0.0018246	0	0	0.0182989	0.026236	0.0174382	0.0484729	<0.001	0.726074	0.692826
SAMPLE_9267	0.097427	0.0464771	0.00614652	0	0.0334677	0.0174069	0	0.0107083	0	0.0452777	0	0	0.0600937	0.282885	0.0204288	0.275062	0	0.0342724	0	0.00854421	0	0	0	0.0171483	0.00888938	0.0357645	0	<0.001	0.771144	0.655795
SAMPLE_9342	0.0805559	0.0200768	0.00671162	0	0.0238792	0.0217601	0	0.0121379	0	0.0238082	0	0	0.08763	0.249121	0.0218444	0.265492	0	0.0120399	0	0	0	0	0	0.00881502	0.0176637	0.0423421	0.106123	<0.001	0.695771	0.727158
SAMPLE_9365	0.101816	0.0298009	0.00330737	0	0.0626338	0.0155252	0	0.0125052	0	0.0378538	0	0	0.0724189	0.292275	0.00198152	0.285043	0	0.0251261	0	0.00140043	0	0	0	0.0167154	0.00363214	0.0268796	0.0110851	<0.001	0.719235	0.701785
SAMPLE_9397	0.0680404	0.054237	0.000483372	0	0.0694179	0.0121999	0	0.0264306	0.0230994	0.0246571	0	0	0.0863823	0.23363	0.0282561	0.246618	0	0.0181881	0	0	0	0	0	0.00159259	0.0113493	0.0234037	0.0720139	<0.001	0.676502	0.748072
SAMPLE_9414	0.104654	0.0347872	0.00415354	0	0.0354161	0.0283463	0	0.0116728	0	0.0534715	0	0	0.0867344	0.257322	0.00578506	0.286459	0	0.032196	0	0.0081739	0	0	0	0.00993859	0.00982284	0.0310663	0	<0.001	0.676089	0.743477
SAMPLE_9524	0.0550357	0.0214691	0.00301465	0	0.0572781	0.0172513	0	0.026153	0.0167363	0.019995	0	0	0.0972186	0.266357	0.00352639	0.316879	0	0.0189216	0	0	0	0	0	0.00752517	0.0159781	0.0347107	0.0219506	<0.001	0.709717	0.714531
SAMPLE_9572	0.0784489	0.0546533	0.0132699	0	0.0798874	0.020491	0	0.00927648	0	0.0136233	0	0	0.0695552	0.228292	0	0.232419	0	0.0208632	0	0.00947588	0	0	0	0.00557475	0.0140822	0.00190519	0.148182	<0.001	0.724956	0.705969
SAMPLE_9681	0.116791	0.0196816	0.00640768	0	0.0371696	0.00825007	0	0.0116706	0	0.047019	0	0	0.0790208	0.285544	0.0204218	0.26637	0	0.0190235	0	0	0	0	0	0.0122238	0.0187679	0.0516393	0	<0.001	0.659867	0.754019
SAMPLE_9801	0.0561523	0.0319636	0.0289161	0	0.0261776	0.0347703	0	0.000488551	0.00922582	0.0137963	0	0	0.10239	0.226538	0.0336792	0.353718	0	0.00674895	0	0.00681318	0	0	0	0.0158058	0.0171565	0.00961034	0.0260483	<0.001	0.669421	0.753291
SAMPLE_9910	0.0984182	0.015593	0.000296196	0	0.0492718	0.0183789	0	0.00901104	0	0.0457049	0	0	0.111423	0.231063	0.0119552	0.293226	0	0.03585	0	0	0	0	0	0.0163263	0.0186601	0.0448218	0	<0.001	0.715617	0.718032
SAMPLE_9933	0.134788	0.0334358	0.00908995	0	0.0426861	0.0114999	0	0.0172749	0	0.0539971	0	0	0.107218	0.245725	0.00269861	0.25526	0	0.0207325	0	0.0108948	0	0	0	0.0147442	0.0129126	0.0188412	0.00820136	<0.001	0.651978	0.76514
SAMPLE_9945	0.111896	0.0352922	0.000209158	0	0.0385622	0.0153375	0	0.0206793	0.0185817	0.0689685	0	0	0.0709096	0.249054	0.00317206	0.258496	0	0.02878	0	0	0	0	0	0.0136246	0.0112744	0.0288744	0.026288	<0.001	0.673501	0.747269
SAMPLE_9981	0.119938	0.0349376	0.00669281	0	0.0446128	0.036679	0	0.00615814	0.00160182	0.0360334	0	0	0.0775266	0.186576	0.0112226	0.273547	0	0.0071671	0	0.00117538	0	0	0	0.0166584	0.0133641	0.0110368	0.115073	<0.001	0.705466	0.735402
GSM106249	0.158505	0.0265062	0.00341971	0	0.0337434	0.0265176	0	0.00636761	0	0.050038	0	0	0.0974278	0.207131	0	0.256934	0	0.0448573	0	0.00194455	0	0	0	0.0269716	0.00611934	0.0535164	0	<0.001	0.701631	0.734792
GSM106250	0.124186	0.0283997	0.00315236	0	0.0468355	0.0272343	0	0	0	0.0519634	0	0	0.0983483	0.171361	0.0231386	0.274492	0	0.0274569	0	0.00277263	0	0	0	0.0134578	0.0148392	0.0281443	0.0642182	<0.001	0.689555	0.753183
GSM106274	0.125577	0.033644	0.00996227	0	0.0406374	0.0204569	0	0.00485099	0	0.0488924	0	0	0.115242	0.186317	0.0256939	0.284443	0	0.0191343	0	0.0175151	0	0	0	0.00131426	0.0267647	0.0161674	0.0233879	<0.001	0.669702	0.765289
GSM106275	0.0720576	0.0337937	0.0176616	0	0.0344885	0.0174929	0	0.0103535	0.00305093	0.0250372	0	0	0.0664712	0.248612	0.0119608	0.267801	0	0.0397956	0	0.00771251	0	0	0	0.0167554	0.0165548	0.0488164	0.0615846	<0.001	0.704996	0.719915
GSM106276	0.0775656	0.0215669	0.0175761	0	0.0277511	0.0249455	0	0.0206944	0.00449901	0.0330362	0	0	0.0477859	0.236406	0.00797394	0.267187	0	0.00974241	0	0	0	0	0	0.0130463	0.0121908	0.0299343	0.148099	<0.001	0.686353	0.734425
GSM106277	0.0772375	0.0311578	0.0126096	0	0.0582102	0.0273238	0	0.0111845	0	0.0162849	0	0	0.0489454	0.297423	0.0131062	0.306337	0	0.0112394	0	0.00247799	0	0	0	0.0164189	0.00790529	0.0189472	0.0431913	<0.001	0.701803	0.715987
GSM106278	0.116174	0.0221944	0.00737363	0	0.0529589	0.0148951	0	0.0134447	0	0.0471869	0	0	0.0653003	0.214279	0.00600008	0.300656	0	0.00919261	0	0.0134975	0	0	0	0.00188701	0.0136621	0.0041518	0.0971459	<0.001	0.750737	0.692324
GSM106279	0.0895705	0.00768969	0	0	0.0321521	0.0145544	0	0.0212866	0	0.0256906	0	0	0.0697935	0.34949	0	0.295813	0	0.0105114	0	0	0	0.00133328	0	0.0238183	0.0152542	0.0206766	0.022366	<0.001	0.686641	0.728791
GSM106280	0.0986985	0.0766562	0	0	0.0405685	0.017592	0	0.0268109	0.0564658	0.0426171	0	0	0.115526	0.116398	0.0304015	0.256473	0	0.0200698	0	0	0.00727751	0	0	0.0141818	0.00380169	0.0238926	0.0525681	<0.001	0.67157	0.785795
GSM106281	0.0843058	0.000430923	0.00128592	0	0.0330624	0.0172463	0	0.0139091	0.0108782	0.0281056	0	0	0.0955665	0.348344	0.0214627	0.25761	0	0.0131216	0	0.00617184	0	0.00694808	0	0.0181867	0.0145808	0.0287836	0	<0.001	0.720738	0.695029
GSM106282	0.12029	0.00971727	0	0	0.0331802	0.00803902	0	0.0177399	0	0.0491658	0	0	0.100655	0.280588	0	0.291846	0	0.0125472	0	0	0	0	0	0.0258416	0.016111	0.0342782	0	<0.001	0.676189	0.74091
GSM106283	0.0609753	0.0228264	0.00577307	0	0.0496427	0.00591906	0	0.0190649	0	0.0312926	0	0	0.109755	0.284449	0.040598	0.293208	0	0.0138552	0	0	0	0	0	0.00857142	0.00704848	0.0470206	0	<0.001	0.668451	0.746876
GSM106284	0.099023	0.0666969	0.0116514	0	0.00767336	0.0304968	0	0	0	0.0316929	0	0	0.0451989	0.131318	0	0.252872	0	0.0418577	0	0	0	0	0	0	0.0165742	0.0573099	0.207635	<0.001	0.722355	0.718485
GSM106285	0.0932175	0.0205479	0.014722	0	0.071295	0.00657178	0	0.0138944	0	0.0270411	0	0	0.0540059	0.303716	0.00197109	0.296229	0	0.0114441	0	0.0235029	0	0	0	0.0153273	0.0136122	0.0163131	0.0165882	<0.001	0.723776	0.696126
GSM1074803	0.0989212	0.018792	0.0042414	0	0.0526161	0.0102846	0	0.0114612	0.00448637	0.0373061	0	0	0.128868	0.202845	0.0226752	0.299206	0	0.0313612	0	0	0	0	0	0.0179449	0.0097999	0.0106966	0.0384943	<0.001	0.756395	0.694274
GSM1074804	0.237089	0.0263497	0.0057836	0	0.033107	0.00643194	0	0.00810484	0	0.119128	0	0	0.1081	0.144468	0.0229404	0.191854	0.0109431	0.0174918	0	0.0179747	0	0	0	0.0275068	0.00690336	0.0106804	0.00514364	<0.001	0.76672	0.722848
GSM1074805	0.16657	0.0426831	0.0100995	0	0.0288785	0.00366663	0	0.00340838	0	0.118098	0	0	0.134437	0.0561033	0.0340094	0.208916	0	0.0294143	0	0	0	0	0	0.0162021	0.0254611	0.033126	0.0889273	<0.001	0.760016	0.743796
GSM1074806	0.108493	0.0398116	0.00426474	0	0.0425309	0.0120187	0	0.0262602	0.00269449	0.0522251	0	0	0.0800737	0.255217	0.00966642	0.312796	0	0.0114895	0	0.00349681	0	0	0	0.0149585	0	0.0158502	0.00815428	<0.001	0.69491	0.72936
GSM1074807	0.113623	0.0243447	0.00724869	0	0.0449668	0.0236381	0	0.00645897	0	0.0221181	0	0	0.097225	0.230264	0	0.264314	0	0.0407357	0	0.00112103	0	0	0	0.0128676	0.0124357	0.0342239	0.0644151	<0.001	0.735098	0.699793
GSM1074808	0.0983273	0.0324805	0.00362348	0	0.0235195	0.0212882	0	0.00607078	0	0.030388	0	0	0.0527227	0.286444	0.0114202	0.327208	0	0.0163413	0	0	0	0	0	0.0147927	0.0195292	0.0485516	0.00729199	<0.001	0.662647	0.750827
GSM1074809	0.0886387	0.0276959	0.00223338	0	0.0372263	0.0302271	0	0.0251651	0	0.0209681	0	0	0.06322	0.298704	0.0141572	0.287581	0	0.0127578	0	0.009517	0	0	0	0.0108236	0.0180144	0.00833952	0.0447309	<0.001	0.656353	0.755695
GSM1074810	0.0844076	0.0228282	0.00609769	0	0.0690328	0.0252164	0	0.0183398	0	0.0214442	0	0	0.0625855	0.257646	0.003613	0.237571	0	0.00531765	0	0	0	0	0	0.00603277	0.0247347	0.0124792	0.142653	<0.001	0.678184	0.739242
GSM1074811	0.0881812	0.0345827	0.00972744	0	0.0456034	0.0176314	0	0.0186364	0.00356939	0.0304753	0	0	0.0578434	0.276802	0.00125064	0.314016	0	0.0152188	0	0.00778065	0	0	0	0.00972908	0.0145575	0.0185713	0.0358233	<0.001	0.678626	0.738318
GSM1074812	0.0693223	0.0239089	0.000319923	0	0.0401587	0.0141809	0	0.0137115	0.0185914	0.00791555	0	0	0.0666231	0.278029	0.0109217	0.301986	0	0.0141937	0	0	0	0	0	0.0101676	0.0146576	0.0456787	0.0696338	<0.001	0.678221	0.737969
GSM1074813	0.0551953	0.0272202	0	0	0.0360807	0.0135453	0	0.0336531	0.0122338	0.00755584	0	0	0.0794906	0.330565	0.0016981	0.23643	0	0.0298772	0	0	0	0	0	0.0173944	0.0210997	0.0519293	0.0460317	<0.001	0.724551	0.691751
GSM1074814	0.0770581	0.0299302	0.0101044	0	0.0272547	0.0178695	0	0.0153667	0.0105554	0.0281773	0	0	0.066698	0.263715	0.00408975	0.283796	0	0.0157245	0	0	0	0	0	0.00489916	0.010732	0.0520787	0.0819506	<0.001	0.692104	0.72825
GSM1089229	0.0812761	0.0153632	0.0125664	0	0.0363657	0.0292839	0	0.0066791	0.000997042	0.0206551	0	0	0.0727548	0.243105	0.00429337	0.328365	0	0.0199049	0	0.0033972	0	0	0	0.0177336	0.0124526	0.0214008	0.0734065	<0.001	0.718482	0.709325
GSM1089230	0.0393914	0.0278068	0.0140861	0	0.0356734	0.0133984	0	0.0119401	0.0146673	0	0	0	0.0629427	0.318818	0.0148237	0.262782	0	0.0139687	0	0	0	0	0	0.0138715	0.0163108	0.0339749	0.105544	<0.001	0.654829	0.757301
GSM1089231	0.0729753	0.0148574	0.00454686	0	0.0275059	0.0219317	0	0.0140409	0.00522563	0.00651779	0	0	0.0794262	0.302624	0.00961371	0.31084	0	0.0164835	0	0	0	0	0	0.0161718	0.00831681	0.0273762	0.0615468	<0.001	0.672235	0.741618
GSM1089232	0.0778525	0.0680509	0.00574595	0	0.0348555	0.0097255	0	0.0191404	0	0.0236243	0	0	0.0947541	0.198728	0.0212307	0.189268	0	0.0161308	0	0.00179114	0.0211659	0	0	0.0257896	0.00868158	0.0515823	0.131882	<0.001	0.698701	0.737421
GSM1089233	0.0387931	0.0183978	0	0	0.0550437	0.000771585	0	0.0130461	0	0	0	0	0.126403	0.35288	0.00535007	0.309744	0	0.0111786	0	0	0	0	0	0.0104194	0.015266	0.0235074	0.0191998	<0.001	0.712993	0.702692
GSM1089234	0.0581337	0.00888657	0.00263031	0	0.0307676	0.0150146	0	0.0147777	0	0.0190906	0	0	0.106319	0.246917	0.00847769	0.296852	0	0.0227479	0	0	0	0	0	0.018163	0.0171834	0.0493151	0.0847231	<0.001	0.718344	0.708663
GSM1089235	0.0880427	0.023719	0.00715083	0	0.0520716	0.00935407	0	0.00869615	0	0.0497966	0	0	0.110899	0.211259	0	0.258196	0	0.023044	0	0.00353438	0	0	0	0.0130235	0.0130875	0.0273827	0.100743	<0.001	0.714367	0.721624
GSM1089236	0.0875047	0.0277008	0.00855746	0	0.0231219	0.0215329	0	0.01043	0.0045926	0.0351239	0	0	0.140849	0.200885	0.0126479	0.275353	0	0.0402774	0	0.00216387	0	0	0	0.0179966	0.00339132	0.0426867	0.0451845	<0.001	0.673267	0.75403
GSM1089237	0.16116	0.0222047	0.00874093	0	0.0462964	0.0220555	0	0.0139849	0	0.0889812	0	0	0.0580904	0.214821	0.0220092	0.24533	0	0.00692918	0	0	0	0	0	0.0118845	0.0267844	0.0336449	0.0170829	<0.001	0.727513	0.720352
GSM1089238	0.156619	0.0519164	0.0040833	0	0.0310078	0.019588	0	0.0137512	0	0.0966991	0	0	0.034258	0.164324	0.0270768	0.32506	0.00212702	0.00872571	0	0.00944741	0	0	0	0.0226027	0.00810125	0.0137832	0.0108297	<0.001	0.706519	0.746321
GSM1089239	0.227596	0.012718	0.00292766	0	0.0439226	0.0113877	0	0.00763144	0.00985379	0.0565598	0	0	0.105749	0.211176	0.0188004	0.147979	0	0.0305319	0	0.00387387	0	0	0	0.0173607	0.0118474	0.051175	0.0289092	<0.001	0.717216	0.729191
GSM1089240	0.166055	0.0476144	0.000271548	0	0.0274393	0.0198707	0	0.0119311	0.00761293	0.015609	0	0	0.0958184	0.224785	0.0581184	0.23184	0	0.0288055	0	0.00361244	0	0	0	0	0.011143	0.0335673	0.0159049	<0.001	0.722123	0.717617
GSM1089241	0.090758	0.0181697	0.0130553	0	0.0350518	0.0211643	0	0.0130502	0	0.0766426	0	0	0.0989466	0.217807	0.00244583	0.307412	0	0.0277629	0	0.0015865	0	0	0	0.0266363	0.00939547	0.0221067	0.0180085	<0.001	0.752236	0.693272
GSM1089242	0.047808	0.0227216	0.010911	0	0.0367722	0.0177574	0	0.0208166	0.00655296	0	0	0	0.0540504	0.270152	0.00393935	0.395264	0	0.0300058	0	0	0	0	0	0	0.0264239	0.0186215	0.0382033	<0.001	0.694847	0.722711
GSM1089243	0.173116	0.0408385	0.00882195	0	0.0389943	0.0218837	0	0.00617081	0	0.0882064	0	0	0.0464444	0.167728	0	0.245966	0	0.0255647	0	0.00537464	0	0	0	0.0189803	0.0149937	0.0571865	0.039729	<0.001	0.696353	0.754022
GSM1089244	0.171921	0.03102	0.0068319	0	0.0504214	0.0275479	0	0.00567998	0	0.0907061	0	0	0.053122	0.165693	0.0154757	0.258297	0	0.0178283	0	0.014572	0	0	0	0.0338905	0.0134485	0.0153534	0.0281902	<0.001	0.706578	0.750303
GSM225470	0.109965	0	0.000895639	0	0.0634623	0	0	0.0151625	0	0.0834758	0	0	0.0893975	0.226218	0.0127955	0.234791	0	0.0139242	0.00537129	0.0198105	0.042428	0.024033	0	0	0.0200094	0.0231199	0.0151404	<0.001	0.723714	0.718208
GSM225471	0.114981	0.0276275	0.0149887	0	0.0533426	0.0188566	0	0.00809649	0	0.0629667	0.00281567	0	0.0728566	0.235142	0.00725279	0.313908	0	0.00839025	0	0.0129551	0	0	0	0.0148752	0.00874729	0.00816254	0.014034	<0.001	0.679815	0.745509
GSM225472	0.135421	0.0375039	0.0024401	0	0.0532243	0.0226011	0	0.00440236	0	0.0222444	0	0	0.0839238	0.254584	0.012074	0.244126	0	0.0209167	0	0.00706816	0	0	0	0.0175341	0.0113908	0.0320621	0.0384832	<0.001	0.758117	0.679823
GSM225473	0.103828	0.0223801	0	0	0.0315786	0.0150477	0	0.0161695	0.000674317	0.0471945	0	0	0.0809563	0.265781	0.00361896	0.285702	0	0.0215197	0	0	0	0	0	0.0114713	0.0169234	0.0511283	0.0260258	<0.001	0.667678	0.74909
GSM225474	0.123912	0.04149	0	0	0.0488976	0.00847287	0	0.0198891	0.00906545	0.0315453	0	0	0.0558273	0.280954	0	0.281365	0	0.0345472	0	0	0	0	0	0.00304533	0.00334132	0.0160825	0.041566	<0.001	0.716079	0.704827
GSM225475	0.126029	0.0254514	0.0058061	0	0.0400566	0.0246426	0	0.00914128	0	0.0810365	0	0	0.048497	0.241516	0	0.311515	0	0.0055949	0	0.0106205	0.00733082	0	0	0.0179965	0.012789	0.0223853	0.00959069	<0.001	0.706459	0.723697
GSM225476	0.0995099	0.0231666	0.0115803	0	0.0279403	0.0351186	0	0.0217515	0	0.0272388	0	0	0.0565988	0.280273	0	0.301494	0	0.0145991	0	0.00182939	0	0	0	0.020511	0.0118917	0.0250751	0.0414219	<0.001	0.711234	0.710373
GSM225477	0.120566	0.00398581	0.0119363	0	0.0341837	0.00562951	0	0.0296976	0.0229428	0.029447	0	0	0.0797558	0.217782	0	0.275445	0	0.0297553	0	0	0	0	0	0.0165338	0.0193933	0.0551491	0.0477967	<0.001	0.642434	0.774814
GSM225478	0.100977	0.0196518	0.00726151	0	0.0476603	0.0146821	0	0.0213601	0.00726542	0.0277804	0	0	0.0526726	0.247497	0.00342479	0.262433	0	0.0203894	0	0	0	0	0	0.010232	0.00471094	0.0235136	0.128489	<0.001	0.729889	0.69712
GSM225479	0.0655209	0.0172973	0.00634102	0	0.0592217	0.0251932	0	0.0161422	0	0.0454662	0	0	0.0789974	0.258827	0.00665571	0.275135	0	0.0246042	0	0.0103133	0	0	0	0	0.0129015	0.0376583	0.0597252	<0.001	0.726136	0.70189
GSM225480	0.144217	0.0359663	0.0060932	0	0.0551835	0.0104912	0	0.00879563	0	0.0670515	0	0	0.0915447	0.246898	0.00701613	0.268734	0	0.0214164	0	0.0023203	0	0	0	0.0141379	0.00797791	0.0121574	0	<0.001	0.734437	0.701194
GSM225481	0.116779	0.0438633	0.00707691	0	0.0474672	0.0196295	0	0.00415625	0	0.0608831	0	0	0.116727	0.053837	0	0.289269	0.0197335	0.0304052	0	0	0.00414728	0	0	0	0.0273116	0.0284891	0.130225	<0.001	0.744	0.745571
GSM225483	0.134105	0.0320967	0.00901094	0	0.0671741	0.0283783	0	0.000771982	0	0.0288418	0	0	0.097175	0.21227	0.00861512	0.237589	0	0.0349696	0	0.00547019	0.0168419	0	0	0.00914739	0.0144066	0.0385859	0.0245501	<0.001	0.726479	0.718891
GSM225484	0.116552	0.033465	0.00505854	0	0.0463229	0.0203078	0	0.0214942	0	0.0543344	0	0	0.0886392	0.219526	0.0195684	0.301226	0	0.0214234	0	0.0133231	0	0	0	0.0121409	0	0.0126092	0.0140095	<0.001	0.687262	0.743372
GSM225485	0.0892162	0.0226889	0.00863179	0	0.0307903	0.0426623	0	0.0047805	0	0.0236336	0	0	0.0839479	0.236561	0.0164487	0.333779	0	0.00792893	0	0.00908308	0	0	0	0.00129642	0.0147341	0.034384	0.0394328	<0.001	0.743892	0.69383
GSM225486	0.113009	0.0391356	0	0	0.0526425	0.0138722	0	0.0215083	0.00263042	0.0454861	0	0	0.0937404	0.225404	0.0255377	0.303422	0	0.0198936	0	0.0104359	0	0	0	0.00749404	0.0092759	0.00530435	0.0112087	<0.001	0.708656	0.726269
GSM225487	0.123569	0.04152	0.000733272	0	0.0205142	0.0120928	0	0.0139462	0	0.0403951	0	0	0.0853395	0.23632	0.0152629	0.288192	0	0.0133671	0	0.00318145	0	0	0	0.0170758	0.00866317	0.0460972	0.0337302	<0.001	0.739974	0.698831
GSM225488	0.162931	0.0610437	0.00940517	0	0.0513858	0.00176037	0	0.00948177	0.00218355	0.0905196	0	0	0.13816	0.097126	0.00388909	0.250843	0	0.0493207	0	0.018304	0	0	0	0.00922683	0	0.0214337	0.0229865	<0.001	0.734223	0.743495
GSM225489	0.13277	0.0194912	0.00906826	0	0.0183507	0.0201749	0	0.00826302	0	0.0649143	0	0	0.0784773	0.241915	0.00742701	0.287629	0	0.0146603	0	0.00718522	0	0	0	0.0130044	0.0139352	0.0484341	0.0142998	<0.001	0.670033	0.751737
GSM225490	0.116484	0.0401134	0.00154666	0	0.0488052	0.0237001	0	0.00466162	0.00657521	0.0606957	0	0	0.100031	0.228704	0.0261563	0.252266	0	0.0312282	0	0.00232547	0.00380384	0	0	0.0116233	0.0103176	0.0217704	0.00919223	<0.001	0.730333	0.709463
GSM225491	0.0696665	0.043832	0.00779738	0	0.054723	0.0223528	0	0.012993	0	0.0169891	0	0	0.0842252	0.221987	0.0217133	0.285583	0	0.0282086	0	0	0	0	0	0.00510783	0.0098524	0.0320156	0.0829536	<0.001	0.769265	0.674941
GSM225492	0.0437364	0.0434923	0	0	0.06163	0.0276289	0	0.0161353	0	0.0160013	0	0	0.0767892	0.290562	0.00710452	0.33173	0	0.0109138	0	0	0	0	0	0.0133448	0.015235	0.0108555	0.0348408	<0.001	0.708337	0.710605
GSM225493	0.0898976	0	0.00421628	0	0.0430225	0.0266598	0	0.0220812	0	0.0163199	0	0	0.0830118	0.233375	0.00135723	0.335017	0	0.00733887	0	0.00213222	0	0.00328394	0	0.0209091	0.0227248	0.0237995	0.064854	<0.001	0.592718	0.806547
GSM225494	0.143353	0.03119	0.00206138	0	0.0377208	0.0201087	0	0.00478653	0	0.0356573	0	0	0.107325	0.20856	0.0203631	0.230206	0	0.0269895	0	0.00729408	0.00839988	0	0	0.0260096	0.0126429	0.0324208	0.0449107	<0.001	0.752992	0.700622
GSM225495	0.158477	0.0397113	0.00462489	0	0.0459794	0.0148002	0	0.00623414	0.0301432	0	0	0	0.115067	0.193875	0.0150631	0.236517	0	0.0297731	0	0	0.00200868	0	0	0.00912145	0.017775	0.0581097	0.0227191	<0.001	0.656126	0.773482
GSM225496	0.101863	0.0231918	0.000102424	0	0.0414389	0.0035131	0	0.0289437	0	0.0494074	0	0	0.0753263	0.276898	0.0194859	0.273025	0	0.0308717	0	0.000364271	0	0	0	0.0224126	0	0.0531561	0	<0.001	0.723965	0.700779
GSM225497	0.101767	0.0332381	0.0029808	0	0.041152	0.0115977	0	0.0265267	0.00189009	0.0447577	0	0	0.0870836	0.281464	0	0.278348	0	0.0288102	0	0.00299177	0	0	0	0.00403675	0.00437754	0.0298737	0.019105	<0.001	0.691929	0.726949
GSM225498	0.0713384	0.0301075	0	0	0.0553452	0.00408529	0	0.0241218	0.0181203	0.0449107	0	0	0.098575	0.210015	0.0550158	0.262295	0	0.020183	0	0	0.00207435	0	1.73538e-05	0.0168018	0.0117303	0.0231155	0.0521481	<0.001	0.630956	0.784396
GSM225499	0.116653	0.0303888	0.00711623	0	0.0389999	0.0217615	0	0.00943198	0.00451092	0.0340396	0	0	0.0670479	0.246797	0.0178257	0.270162	0	0.02068	0	0	0	0	0	0.01656	0.0113801	0.0355798	0.0510657	<0.001	0.733439	0.700317
GSM225500	0.103056	0.0215019	0.00587878	0	0.0274791	0.0233925	0	0.0125561	0.00171278	0.0641826	0	0	0.0946778	0.217865	0.0146529	0.248781	0	0.0172909	0	0	0	0	0	0.0296349	0.0077815	0.0329345	0.0766217	<0.001	0.632966	0.780967
GSM225501	0.0782229	0.0129447	0.00475317	0	0.0358999	0.00343231	0	0.0158664	0.0268438	0.0369314	0	0	0.0607856	0.222353	0	0.318303	0	0.0131461	0	0	0.0105818	0.00387137	0	0.00583311	0.0240463	0.0247255	0.101459	<0.001	0.610421	0.794162
GSM225502	0.0799308	0.0266609	0.00677763	0	0.0187427	0.0294015	0	0.00281394	0	0.039948	0	0	0.0814252	0.288516	0.024668	0.315373	0	0.0149482	0	0.000112228	0	0	0	0.0193167	0.016322	0.0171739	0.0178694	<0.001	0.669761	0.744901
GSM225503	0.103576	0.0387886	0.0110167	0	0.0502143	0.0289296	0	0.0150058	0	0.00781452	0	0	0.0989853	0.279337	0.0181508	0.245827	0	0.00705624	0	0.00171694	0	0	0	0.00607352	0.0285788	0.0322374	0.0266905	<0.001	0.728523	0.698939
GSM225504	0.0760771	0.0293171	0.00620272	0	0.0296438	0.0227569	0	0.00630252	0.00567249	0.0348901	0	0	0.0511629	0.231291	0.00613666	0.290562	0	0.0312842	0	0	0	0	0	0.0155893	0.0178772	0.0390291	0.106205	<0.001	0.74485	0.688229
GSM225505	0.0966635	0.0204819	0.016988	0	0.0412628	0.0324064	0	0.0187187	0.00270962	0.0298039	0	0	0.0384434	0.256657	0	0.262765	0	0.0141814	0	0	0	0	0	0.0163516	0.0149987	0.0111054	0.126463	<0.001	0.677391	0.739945
GSM225506	0.104074	0.0203313	0.00938238	0	0.0428597	0.020324	0	0.00534961	0	0.0258468	0	0	0.0967555	0.166822	0.0317986	0.246293	0	0.0196644	0	0	0	0	0	0.00505485	0.014705	0.0428721	0.147867	<0.001	0.756866	0.700798
GSM225507	0.119106	0.0198083	0.00200762	0	0.0291384	0.0364427	0	0.0019624	0.00549015	0.0132698	0	0	0.106943	0.219713	0.0083046	0.322947	0	0.0266382	0	0	0	0	0	0.0108424	0.014693	0.0309372	0.0317563	<0.001	0.736324	0.704132
GSM225508	0.0981757	0.029696	0.0101793	0	0.00316783	0.0288998	0	0.00623204	0	0.0176131	0	0	0.0621485	0.283295	0.0108798	0.281117	0	0.0112728	0	0.00014138	0	0	0	0.0162469	0.028502	0.0271664	0.0852662	<0.001	0.722766	0.698292
GSM225509	0.0866443	0.0124984	0.00353188	0	0.063144	0.0200767	0	0.012297	0	0.0203249	0	0	0.0812967	0.232843	0.00748469	0.29102	0	0.0105025	0	0.0111428	0	0	0	0.0123578	0.0225135	0.0179569	0.0943642	<0.001	0.670715	0.75022
GSM225510	0.0766284	0.0491752	0.000794689	0	0.046349	0.0372699	0	0.0103726	0	0.0276087	0	0	0.0703584	0.305175	0.0197384	0.314273	0	0.00877246	0	0	0	0	0	0.0239083	0	0	0.00957568	<0.001	0.719291	0.699563
GSM225511	0.150911	0.0212851	0.0101821	0	0.0173508	0.0195295	0	0.00490139	0.00839956	0.0389794	0	0	0.141279	0.1583	0.0340862	0.26301	0	0.0456644	0	0.00566587	0	0	0	0.0105256	0.0201267	0.0423491	0.00745344	<0.001	0.762683	0.707548
GSM225512	0.0863953	0.0245242	0.00974069	0	0.0448586	0.0307112	0	0.0053126	0	0.0301157	0	0	0.060546	0.223709	0.0143206	0.296905	0	0.021956	0	0.0153868	0	0	0	0.022673	0.00968426	0.0195573	0.0836043	<0.001	0.683438	0.742127
GSM225513	0.0619195	0.0118167	0.0077857	0	0.0247832	0.0335296	0	0.00955317	0	0.0612666	0	0	0.0493977	0.19335	0.0138309	0.330561	0	0.0104687	0	0.014722	0	0	0	0.0123474	0.0167795	0.0121007	0.135787	<0.001	0.540239	0.842107
GSM594041	0.138116	0.019183	0.000663087	0	0.0574193	0.0156865	0	0.00798187	0	0.0324039	0	0	0.0804217	0.265998	0.0171616	0.25364	0	0.0116858	0	0	0	0	0	0.0146871	0.021009	0.0268998	0.0370439	<0.001	0.721356	0.707012
GSM594042	0.11968	0.0167417	0.00207303	0	0.0499836	0.0031054	0	0.0262021	0.0127674	0.0335675	0	0	0.0701291	0.226558	0.0167337	0.292594	0.00727614	0.0132909	0	0	0	0	0	0.0113422	0.00970624	0.0279013	0.0603489	<0.001	0.748022	0.694413
GSM594043	0.15901	0.0166563	0.00322544	0	0.0523295	0.0110994	0	0.0141302	0	0.0313012	0	0	0.0528549	0.293404	0.00536267	0.236733	0	0.0227181	0	0.00198621	0	0	0	0.0215343	0.0132034	0.0480269	0.0164243	<0.001	0.703789	0.716578
GSM594044	0.0433093	0.018705	0.00560177	0	0.060796	0.010206	0	0.00872271	0.0232718	0.0366628	0	0	0.109643	0.159072	0.0255863	0.426755	0	0.0376563	0	0	0	0	0	0.0121486	0	0.0218635	0	<0.001	0.722002	0.72679
GSM594045	0.120504	0.0269633	0.00987103	0	0.0169071	0.0197599	0	0.00389987	0.00735965	0.0253794	0	0	0.104653	0.184992	0.00423275	0.223582	0	0.033576	0	0	0	0	0	0.015228	0.0286463	0.0528733	0.121573	<0.001	0.653146	0.769961
GSM594046	0.126935	0.0327025	0.00709922	0	0.0417699	0.015252	0	0.0112522	0.0105959	0.0453972	0	0	0.0685328	0.263142	0.00502407	0.273253	0	0.0327147	0	0.00891718	0	0	0	0.00892802	0	0.0316125	0.0168717	<0.001	0.737839	0.691457
GSM594047	0.121298	0.044181	0.00685127	0	0.0409932	0.0277606	0	0.00860612	0	0.0347938	0	0	0.0758059	0.226122	0.0283961	0.309166	0	0.0118755	0	0.00908284	0	0	0	0.0156078	0.0109345	0.0285245	0	<0.001	0.706655	0.729112
GSM594048	0.109275	0.0240913	0.00126032	0	0.0381926	0.0111306	0	0.0158136	0.00186988	0.0426117	0	0	0.0708321	0.25007	0	0.355931	0	0.0278423	0	0	0	0	0	0.0135354	0.00429535	0.0332477	0	<0.001	0.739536	0.690809
GSM594057	0.0971902	0.0304612	0.00410889	0	0.0584884	0.0274277	0	0.00264583	0	0.0239012	0	0	0.0554677	0.208861	0.0145086	0.330172	0	0.00968554	0	0.0110854	0.0027032	0	0	0.0134752	0.019408	0.0065032	0.0839067	<0.001	0.711028	0.72498
GSM594058	0.145743	0.0223517	0.0114468	0	0.0540535	0.00520309	0	0.0222272	0	0.0623695	0	0	0.101444	0.267696	0	0.237153	0	0.0108056	0	0	0	0	0	0.0308955	0.00655862	0.0220521	0	<0.001	0.662177	0.755102
GSM594059	0.0755216	0.0427546	0.0145363	0	0.0253943	0.0268073	0	0.0150426	0	0.0289791	0	0	0.0906005	0.221383	0.0497775	0.285773	0	0.00512372	0	0.000500421	0	0	0	0.0109884	0.00912917	0.0419863	0.0557018	<0.001	0.662327	0.760608
GSM594060	0.0561044	0.035466	0.00345811	0	0.0434066	0.0249561	0	0.0165136	0.0178655	0.0120878	0	0	0.0578954	0.247442	0.00127947	0.240206	0	0.0130982	0	0	0.00146809	0	0	0.00191631	0.0208186	0.0258987	0.18012	<0.001	0.666595	0.747944
GSM594061	0.0376583	0.0414968	0.013948	0	0.0341684	0.0323603	0	0.0119831	0.00365384	0.00280692	0	0	0.0330262	0.207314	0	0.244247	0	0.0195173	0	0	0.0108593	0	0	0.0260634	0.0179544	0.0380923	0.22485	<0.001	0.638297	0.771431
GSM594062	0.0792427	0.0255129	0.00335593	0	0.0514688	0.0078497	0	0.0162371	0.000573351	0.0380253	0	0	0.114066	0.258247	0.0475031	0.279485	0	0.0144051	0	0	0	0	0	0.00841273	0.0132653	0.0423502	0	<0.001	0.719099	0.710872
GSM594063	0.084549	0.00582661	0.0177852	0	0.00750421	0.0130415	0	0.00882715	0	0.141553	0	0	0.0932773	0.163538	0.0208405	0.169263	0	0.0230397	0.0181554	0.00683347	0.028753	0	0	0.0105797	0.0406214	0.0538792	0.0921335	<0.001	0.733426	0.726346
GSM594064	0.0804889	0.0287703	0.0116078	0	0.0690132	0.0334404	0	0.00705622	0.00847153	0.00948534	0	0	0.104591	0.280743	0.00794018	0.262581	0	0.0396837	0	0.000950055	0	0	0	0	0.0275103	0.0126101	0.0150569	<0.001	0.672284	0.74341
GSM635904	0.0591952	0.0442337	0.00666251	0	0.0155344	0.0138882	0	0.021109	0.0148211	0.0170459	0	0	0.0785122	0.257832	0.00842594	0.326525	0	0.0153948	0	0	0	0	0	0.00322996	0.0119215	0.0612341	0.0444347	<0.001	0.699489	0.723483
GSM635905	0.103857	0.000843701	0	0	0.0457027	0.00942362	0	0.0176404	0.0161988	0.0196115	0	0	0.0790053	0.236219	0.00645265	0.343412	0	0.018971	0	0	0	0.00110224	0	0.006579	0.0154974	0.0412732	0.0382111	<0.001	0.693324	0.732574
GSM635906	0.0899777	0.0209699	0.00574208	0	0.0359083	0.0193765	0	0.0104929	0.00749215	0.0277561	0	0	0.109578	0.286032	0.0433384	0.273383	0	0.0253318	0	0.0130417	0	0	0	0.00317394	0.00769709	0.0207077	0	<0.001	0.70461	0.716146
GSM635907	0.111056	0.0383153	0.00946065	0	0.0417262	0.0294147	0	0.0140063	0	0.0436136	0	0	0.0914316	0.158153	0.0176431	0.248487	0	0.0126005	0	0.0137923	0	0	0	0.00995692	0.0166582	0.0263915	0.117293	<0.001	0.647888	0.781732
GSM635908	0.0572023	0.0396791	0.00893061	0	0.0160139	0.0277749	0	0.000394757	0.00292083	0.0507355	0	0	0.104757	0.226366	0.0363015	0.345743	0	0.0294429	0	0.00790056	0	0	0	0.0070209	0.0170341	0.00610189	0.0156797	<0.001	0.728579	0.705709
GSM635909	0.137809	0.0451406	0	0	0.0421001	0.00962095	0	0.0230972	0	0.0601258	0	0	0.0967182	0.206541	0.0213863	0.28539	0	0.00437251	0	0	0	0	0	0.0204607	0.0108406	0.0195835	0.0168145	<0.001	0.683286	0.751385
GSM635910	0.118819	0.071576	0.00389203	0	0.0249654	0.0254354	0	0.0117667	0	0.0240088	0	0	0.0808519	0.238345	0.00891479	0.264723	0	0.00475987	0	0.0101476	0	0	0	0.0150702	0.0120974	0.0217604	0.0628674	<0.001	0.660295	0.758901
GSM635911	0.106595	0.0396328	0.00752615	0	0.0441658	0.0186979	0	0.0213262	0	0.0321171	0	0	0.0858583	0.267677	0.0183802	0.289229	0	0.00787539	0	0.00215662	0	0	0	0.0141217	0.0185271	0.0241185	0.00199503	<0.001	0.667195	0.75029
GSM635912	0.109496	0.0268985	0.0111685	0	0.0270583	0.0233418	0	0.0084552	0.0254235	0.0158953	0	0	0.0558068	0.217034	0.0220936	0.208017	0	0.0226611	0	0	0	0	0	0.010171	0.0135623	0.0513566	0.15156	<0.001	0.701555	0.727712
GSM635913	0.0823616	0.0203985	0.015061	0	0.0552501	0.0328394	0	0.0110866	0	0.0340098	0.000516417	0	0.0686899	0.216997	0	0.332844	0	0.00491071	0	0.00651844	0	0	0	0	0.0161866	0.0203951	0.0819348	<0.001	0.723458	0.713434
GSM635914	0.111642	0.0446221	0.0149125	0	0.0190485	0.0141976	0	0.0129941	0.00359287	0.0541497	0	0	0.0749103	0.238929	0.0129823	0.303567	0	0.0154855	0	0.00476932	0	0	0	0.0118896	0.0219209	0.0299128	0.0104748	<0.001	0.741287	0.697226
GSM635915	0.0836075	0.019863	0.0156353	0	0.0396069	0.0296122	0	0.0144769	0	0.0150363	0	0	0.0571159	0.303773	0	0.287257	0	0.00873716	0	0.0022468	0	0	0	0	0.019152	0.057053	0.046828	<0.001	0.634708	0.773578
GSM635916	0.101069	0.0127227	0.000136131	0	0.0453227	0.0119793	0	0.0221382	0.00499976	0.0557014	0	0	0.105363	0.222216	0.0291728	0.284192	0	0.0186424	0	0	0.00524487	0	0	0.0160904	0.0164235	0.048585	0	<0.001	0.711296	0.727503
GSM635917	0.0710419	0.0161117	0.00423903	0	0.0595069	0.0180973	0	0.0113346	0	0.0101491	0	0	0.0929185	0.265188	0.0219195	0.312868	0	0.0191481	0	0	0	0	0	0.0179768	0.0150642	0.0523482	0.0120881	<0.001	0.701702	0.721924
GSM635918	0.0693257	0.020793	0	0	0.0388591	0.0144174	0	0.0164009	0.0155538	0.0367744	0	0	0.081957	0.243674	0.0199435	0.306618	0	0.0294493	0	0	0	0	0	0.00729049	0.012859	0.044476	0.0416086	<0.001	0.709584	0.718067
GSM635919	0.130243	0.00823053	0.00145831	0	0.0602329	0.00485383	0	0.0268227	0.00614655	0.0738717	0	0	0.085101	0.190648	0.0208057	0.245232	0	0.0195508	0	0	0	0.0040042	0	0.00950586	0.0165487	0.0343667	0.062378	<0.001	0.726753	0.725577
GSM635920	0.0811708	0.0269692	0.00508646	0	0.0398108	0.0177119	0	0.00729545	0	0.0298115	0	0	0.0851692	0.283386	0.00946018	0.293123	0	0.0202435	0	0.0073268	0	0	0	0.0137162	0.0077773	0.0285055	0.0434362	<0.001	0.752525	0.672186
GSM635921	0.0651892	0.00712818	0.00683545	0	0.0600659	0.022187	0	0.0155226	0	0.0215634	0	0	0.0537047	0.288303	0.00243378	0.344859	0	0.0298054	0	0	0	0	0	0.0131314	0.0142307	0.0422271	0.0128127	<0.001	0.683519	0.732224
GSM635922	0.0736801	0.012803	0.0109361	0	0.0415666	0.0206884	0	0.0108292	0	0.0149276	0	0	0.0663374	0.215349	0.0154578	0.274405	0	0.0190572	0	0.0066937	0	0	0	0.00743582	0.0208039	0.0273629	0.161666	<0.001	0.644277	0.768634
GSM635923	0.158384	0.0186157	0.0146932	0	0.0509658	0.032454	0	0.00864289	0	0.0489162	0	0	0.0726636	0.203987	0.0159626	0.2809	0	0.0154787	0	0.00975418	0	0	0	0.00798974	0.011225	0.00725144	0.0421165	<0.001	0.653285	0.771117
GSM635924	0.112553	0.0550887	0.00159501	0	0.0594457	0.00341525	0	0.021573	0.00407101	0.0883315	0	0	0.0959981	0.166169	0.0392751	0.291094	0	0.0298063	0	0	0	0	0	0.0123057	0.00718816	0.0120896	0	<0.001	0.65304	0.778567
GSM635925	0.121325	0.0490534	0.0109099	0	0.031096	0.0111061	0	0.0149477	0.0131167	0.0553629	0	0	0.10402	0.207108	0.00699954	0.310313	0	0.0257086	0	0.00523298	0	0	0	0.0112072	0.00995811	0.0125354	0	<0.001	0.709091	0.730393
GSM635926	0.103483	0.0442588	0	0	0.0548094	0.0170631	0	0.0220658	0.017653	0.0158092	0	0	0.0895645	0.23779	0.0147345	0.316947	0	0.0272228	0	0	0	0	0	0.0120156	0.00870226	0.0178815	0	<0.001	0.72276	0.711134
GSM635927	0.111391	0.0334668	0.000609124	0	0.00887423	0	0	0.0262152	0.0200272	0.0699757	0	0	0.101882	0.209991	0.0207895	0.21403	0	0.016591	0	0	0	0.000921416	0	0.0165543	0.00456773	0.0885963	0.0555185	<0.001	0.721267	0.724543
GSM635928	0.105965	0.0172044	0.0100735	0	0.0463618	0.016199	0	0.000884135	0	0.0794006	0	0	0.16022	0.0535932	0.0611435	0.214383	0.0673669	0.017946	0	0	0	0	0	0.00252235	0.0145959	0.0387723	0.0933692	<0.001	0.716987	0.772232
GSM635929	0.138948	0.0211655	0.0103003	0	0.0540793	0.020843	0	0.0106525	0	0.0563807	0	0	0.133087	0.175879	0.0124365	0.228116	0	0.0336562	0	0	0	0	0	0.0137168	0.0093014	0.0409348	0.0405025	<0.001	0.700816	0.747453
GSM635930	0.102124	0.0308043	0.0115592	0	0.0360735	0.0232768	0	0.0109681	0.0129884	0.0102235	0	0	0.0549056	0.267638	0.00859847	0.207928	0	0.0167599	0	0	0	0	0	0.0121284	0.0183355	0.0428362	0.132852	<0.001	0.760031	0.667784
GSM635931	0.112686	0.0162102	0.00807028	0	0.0285185	0.020495	0	0.00828759	0	0.0365293	0	0	0.061101	0.236856	0	0.355133	0	0.0194873	0	0.00827256	0	0	0	0.0124038	0.0135317	0.0287669	0.0336513	<0.001	0.760167	0.677558
GSM635932	0.0723265	0.0178417	0.0042299	0	0.0657409	0.0246442	0	0.0217806	0	0.0230213	0	0	0.064457	0.320847	0	0.323564	0	0.0138942	0	0.00449428	0	0	0	0.0116448	0.0172855	0.0142285	0	<0.001	0.655656	0.75614
GSM635933	0.0953811	0.0541578	0.00347462	0	0.0287917	0.00939288	0	0.0192429	0.00794112	0.0212961	0	0	0.0883166	0.300675	0.00564417	0.263168	0	0.0265591	0	0	0	0	0	0.0204459	0.0161444	0.0345031	0.00486575	<0.001	0.696603	0.721204
GSM635934	0.102651	0.041345	0.00626585	0	0.0553991	0.0156251	0	0.0128894	0	0.0452255	0	0	0.076483	0.259243	0.0132011	0.278738	0	0.0259323	0	0.007011	0	0	0	0.0122786	0.0112845	0.0140209	0.0224063	<0.001	0.700903	0.723656
GSM635935	0.0935085	0.0284597	0.00107274	0	0.0745178	0.0130124	0	0.0275734	0.00653384	0.0344269	0	0	0.0632508	0.291857	0.0136568	0.294119	0	0.0159555	0	0	0	0	0	0.0161058	0.0107544	0.0116248	0.00357073	<0.001	0.621411	0.784342
GSM635936	0.135322	0.045028	0.000800282	0	0.0563169	0.0210635	0	0.00501541	0	0.103505	0	0	0.0859427	0.168242	0.0146071	0.16719	0	0.0108267	0	0.00192109	0.0066386	0	0	0.00412873	0.020413	0.0335165	0.119523	<0.001	0.738892	0.721616
GSM635937	0.102881	0.0378171	0.00537305	0	0.0691762	0.0160147	0	0.0169071	0	0.0152119	0	0	0.0661467	0.31131	0	0.26754	0	0.00904328	0	0.000928056	0	0	0	0	0.0270301	0.0101429	0.0444773	<0.001	0.638973	0.770209
GSM635938	0.0982723	0.0151499	0.0034148	0	0.0569401	0.0272032	0	0.00798559	0.00182503	0.0319681	0	0	0.0493177	0.183078	0.00604976	0.32986	0	0.0272269	0	0.00172101	0	0	0	0.00386279	0.0208029	0.0355687	0.0997525	<0.001	0.703384	0.734819
GSM635939	0.107028	0.02997	0.00639693	0	0.0569504	0.0164494	0	0.0116023	0	0.059034	0	0	0.090141	0.228019	0.0230274	0.241915	0	0.0202546	0	0.00367667	0	0	0	0.0125164	0.00873606	0.0357587	0.0485239	<0.001	0.751821	0.694029
GSM635940	0.060146	0.0119188	0.0100401	0	0.0348406	0.0120524	0	0.0201013	0.0150616	0.00379177	0	0	0.0800046	0.265931	0	0.35085	0	0.030641	0	0.0119857	0	0	0	0	0.0297962	0.0176568	0.0451826	<0.001	0.575496	0.819664
GSM635941	0.171099	0.0453466	0.00946857	0	0.062549	0.0228744	0	0.0170897	0	0.0369694	0	0	0.0472155	0.197828	0.000722265	0.255116	0	0.0260206	0	0.015716	0	0	0	0.0173201	0.00609128	0.0141581	0.0544147	<0.001	0.655748	0.770619
GSM635942	0.132821	0.0265482	0.00607388	0	0.0353688	0.0254117	0	0.0012171	0	0.0571735	0	0	0.0657928	0.237525	0.00641757	0.257704	0	0.0289094	0	0.0123507	0	0	0	0.0231259	0	0.0313567	0.0522033	<0.001	0.708648	0.721572
GSM635943	0.0761216	0.0374648	0.0104086	0	0.0439609	0.0127593	0	0.015004	0	0.0193222	0	0	0.0903669	0.221355	0.000912552	0.32169	0	0.0120849	0	0.0260068	0	0	0	0.0083326	0.0221078	0.0107788	0.0713233	<0.001	0.626472	0.784017
GSM635944	0.0933904	0.016182	0.00415699	0	0.0489107	0.0155744	0	0.00763304	0	0.041373	0	0	0.074655	0.227683	0.012527	0.255049	0	0.025247	0	0.000857513	0.00628758	0	0	0.0205118	0.0236508	0.0254449	0.100866	<0.001	0.677514	0.745515
GSM635945	0.0669848	0.0288633	0.00470938	0	0.0493701	0.0071508	0	0.0146579	0.0190083	0.0115261	0	0	0.0981974	0.263997	0	0.39819	0	0.0249028	0	0.000837036	0	0	0	0.00654595	0.00505928	0	0	<0.001	0.684825	0.732918
GSM635946	0.0803726	0.0339345	0.0108844	0	0.0385165	0.0206748	0	0.0182477	0.00211274	0.0235973	0	0	0.0793522	0.276227	0.00251374	0.326028	0	0.0121091	0	0.00405933	0	0	0	0.0108308	0.0163521	0.00979036	0.0343967	<0.001	0.692649	0.726461
GSM635947	0.143427	0.0195205	0.00788801	0	0.0230014	0.0234913	0	0.00916192	0	0.0385612	0	0	0.0667852	0.197665	0	0.222405	0	0.0152736	0	0.0267422	0	0.00373302	0	0.0120659	0.0200216	0.0289022	0.141355	<0.001	0.618497	0.79137
GSM635948	0.129492	0.03194	0.00673542	0	0.0424099	0.0341727	0	0.00464646	0	0.0432982	0	0	0.0384256	0.22822	0.00928416	0.346085	0	0.00518944	0	0	0	0	0	0.00700822	0.0224195	0.00817971	0.0424941	<0.001	0.762408	0.68033
GSM635949	0.139478	0	0	0	0.0534291	0.00303865	0	0.0202727	0.00876892	0.0669295	0	0	0.0663871	0.207937	0	0.228324	0	0.0278221	0	0	0	0.0187053	0	0.0210894	0.0140783	0.0593432	0.0643979	<0.001	0.686014	0.747709
GSM635950	0.0883075	0.00690237	0	0	0.0552656	0.00369309	0	0.0133415	0	0.0329489	0	0	0.0993599	0.252856	0.023653	0.339459	0	0.0334038	0	0	0	0	0	0.010502	0.0132536	0.0270541	0	<0.001	0.706795	0.717604
GSM635951	0.0829366	0.0163677	0.0124792	0	0.0399834	0.0261136	0	0.00260675	0	0.0358512	0	0	0.045057	0.226468	0.0103552	0.284124	0	0.0101506	0	0.0155997	0	0	0	0.00809807	0.021233	0.0258931	0.136683	<0.001	0.62346	0.784023
GSM635952	0.127008	0.011058	0.00335785	0	0.056807	0.0133746	0	0.00796918	0	0.0911962	0	0	0.150579	0.165646	0.0107752	0.274862	0	0.0392214	0	0	0	0	0	0.0228	0.00668834	0.0186569	0	<0.001	0.714296	0.737936
GSM635953	0.107085	0.0275366	0.0060315	0	0.0498529	0.0258619	0	0.0104546	0	0.0682331	0	0	0.0721334	0.232211	0.0115897	0.283563	0	0.0188109	0	0	0	0	0	0.00466983	0.00699901	0.0238739	0.0510934	<0.001	0.730778	0.705818
GSM635954	0.128884	0.0184708	0.00274867	0	0.0680665	0.0186289	0	0.0143475	0	0.0383113	0	0	0.0828668	0.232772	0	0.292236	0	0.0282826	0	0	0	0	0	0.0167141	0.014441	0.0287282	0.0145004	<0.001	0.706547	0.725902
GSM635955	0.117095	0.0273979	0.000821343	0	0.0677919	0.0177231	0	0.0113436	0	0.0411324	0	0	0.0915585	0.285942	0.00687181	0.215056	0	0.0178357	0	0.00917759	0	0	0	0.0151633	0.0121483	0.0243682	0.0385738	<0.001	0.692627	0.72746
GSM635956	0.0747665	0.040349	0.0172376	0	0.0602805	0.0190321	0	0.00538128	0.00876731	0.0338184	0	0	0.0924741	0.22686	0.0192231	0.313512	0	0.0328479	0	0.0169578	0	0	0	0.0114665	0.0180482	0	0.00897716	<0.001	0.598052	0.803691
GSM635957	0.0997599	0.0462436	0.0064159	0	0.0370443	0.0251035	0	0.0108205	0	0.0340101	0	0	0.0789695	0.200254	0.0142045	0.293511	0	0.0321659	0	0.00876889	0	0	0	0.016227	0.0183306	0	0.0781706	<0.001	0.652391	0.76807
GSM635958	0.0844642	0.0291107	0	0	0.0630346	0.0151802	0	0.0166989	0.0291467	0.0444526	0	0	0.0950701	0.237687	0.0115635	0.271802	0	0.0339387	0	0	0	0	0	0.0265476	0	0.0240905	0.0172125	<0.001	0.678294	0.745617
GSM635959	0.139101	0.021675	0.0193163	0	0.0487363	0.0188505	0	0.00733506	0	0.0500924	0	0	0.0630095	0.190407	0.00120254	0.254844	0	0.0212948	0	0.0171145	0.00453959	0	0	0.0116646	0.0279605	0.00870036	0.0941564	<0.001	0.714034	0.730763
GSM635960	0.161797	0.0236097	0.0274261	0	0.0467047	0.0342324	0	0.00285044	0	0.0596965	0	0	0.0315161	0.154169	0.00837166	0.192379	0	0.0117511	0	0.0182575	0.0312376	0	0	0.0211635	0.0166767	0.0228201	0.135341	<0.001	0.661295	0.774303
GSM635961	0.127702	0.0196497	0.00479839	0	0.028512	0.0253664	0	0.00417782	0	0.0748013	0	0	0.0766976	0.201641	0.011239	0.279075	0	0.033219	0	0	0	0	0	0.0283233	0.00272081	0.0355617	0.0465154	<0.001	0.740769	0.706323
GSM635962	0.0879084	0.0148182	0	0	0.0636834	0.00308761	0	0.0232	0.00668503	0.00663066	0	0	0.101556	0.273263	0	0.332446	0	0.0184005	0	0	0	0	0	0.0154245	0.0103381	0.0425583	0	<0.001	0.648051	0.763568
GSM635963	0.0962393	0.0241989	0	0	0.0258546	0.0119959	0	0.0139848	0.0271169	0.0167891	0	0	0.072661	0.315826	0.00404025	0.268576	0	0.0274963	0	0	0	0	0	0.0136331	0.0119435	0.0466022	0.0230423	<0.001	0.704363	0.712283
GSM747298	0.0692998	0.0273275	0	0	0.0350068	0.019302	0	0.0219343	0.00734009	0.0069343	0	0	0.0748167	0.318342	0.00400447	0.282838	0	0.0235733	0	0	0	0	0	0.0133076	0.0181415	0.0456008	0.0322312	<0.001	0.673699	0.740087
GSM747299	0.084062	0.02842	0.00461407	0	0.0476567	0.0127819	0	0.0135072	0.00426868	0.0124187	0	0	0.0659	0.26262	0.00313693	0.270296	0	0.0232304	0	0	0	0	0	0.022462	0.00352535	0.0208698	0.12023	<0.001	0.748612	0.676819
GSM747300	0.0712989	0.0472614	0.00254131	0	0.0365914	0.0139144	0	0.0155151	0.0127294	0.0191562	0	0	0.0667071	0.296316	0.0174493	0.315637	0	0.00437837	0	0	0	0	0	0.00999448	0.0111854	0.0226206	0.0367041	<0.001	0.639658	0.769696
GSM747301	0.104174	0.0304765	0.00489327	0	0.0563667	7.71777e-05	0	0.00948194	0.00723306	0.0813029	0	0	0.164766	0.144933	0.0477812	0.208616	0	0.0238337	0	0.00390508	0	0	0	0.0309738	0.0135223	0.0173197	0.0503435	<0.001	0.735977	0.737411
GSM747302	0.164872	0.0451556	0.0190683	0	0.0174364	0.0198434	0	0.00564992	0	0.0983486	0	0	0.106986	0.0331738	0	0.266182	0.0818848	0.0279222	0	0.0213002	0.00082104	0	0	0.0126214	0.0112941	0.0264497	0.0409908	<0.001	0.72464	0.775902
GSM747303	0.0263295	0.0113714	0.00853312	0	0.0534685	0.0185297	0	0.014428	0.00510771	0.021875	0	0	0.0851511	0.286148	0.022044	0.339982	0	0.0240568	0	0	0	0	0	0.0136386	0.0176827	0.044064	0.00758964	<0.001	0.699485	0.718984
GSM747304	0.108906	0.0047041	0.00927947	0	0.0184479	0.0174411	0	0.00849821	0	0.0439295	0	0	0.0678724	0.263648	0.00399995	0.205601	0	0.0157901	0	0.00368811	0.00113091	0.00107845	0	0.0174402	0.00956424	0.0511619	0.147819	<0.001	0.771759	0.655507
GSM747305	0.101013	0.0234965	0	0	0.0459817	0.017433	0	0.0171093	0.00586398	0.029653	0	0	0.0906591	0.298001	0	0.316138	0	0.0187144	0	0	0	0	0	0.0130681	0.00481309	0.0180557	0	<0.001	0.70059	0.717336
GSM747306	0.1195	0.0406226	0.00779572	0	0.0428522	0.0241003	0	0.0122678	0.00289805	0.0540779	0	0	0.0913481	0.24527	0.0216588	0.263135	0	0.0229533	0	0	0	0	0	0.00954196	0.00802608	0.033951	0	<0.001	0.702346	0.727445
GSM747307	0.134649	0.0114123	0.00433429	0	0.0287912	0.00984496	0	0.0205813	0	0.0486021	0	0	0.056676	0.274354	0.00274714	0.280036	0	0.00954275	0	0.00232074	0	0	0	0.00496982	0.022741	0.0348734	0.0535238	<0.001	0.695311	0.725014
GSM747308	0.151057	0.0136971	0.00449994	0	0.0348665	0.014802	0	0.0135816	0	0.0557038	0	0	0.0592246	0.259313	0.00929079	0.230497	0	0.0162634	0	0	0	0	0	0.00784024	0.0235128	0.0362015	0.0696484	<0.001	0.749544	0.683447
GSM747309	0.083885	0.00781974	0.0135003	0	0.0202775	0.0292846	0	0.0120584	0.0186945	0.00698539	0	0	0.0523728	0.26699	0.0389569	0.280903	0	0.0245762	0	0	0	0.000217287	0	0.0105518	0.0266853	0.0551868	0.0510549	<0.001	0.705812	0.717431
