# Supplementary material for: Placental cell type deconvolution reveals that cell proportions drive preeclampsia gene expression differences
Source: Commun Biol. 2023 Mar 13;6:264. doi: 10.1038/s42003-023-04623-6 (PMC10011423; doi:10.1038/s42003-023-04623-6)
Supplement: Supplementary file 11 — Supplementary Data 8 [file 42003_2023_4623_MOESM11_ESM.xlsx]

## Sheet: Fetal Mesenchymal Stem Cells
component	term	estimate	std.error	statistic	p.value	conf.low	conf.high	or	conf.low.or	conf.high.or
mean	(Intercept)	-1.868	0.192	-9.716	p<0.001	-2.245	-1.491	0.1544	0.105918	0.225073
mean	Preeclampsia	-0.24	0.038	-6.379	p<0.001	-0.313	-0.166	0.786936	0.73108	0.84706
mean	Male Sex	0.017	0.036	0.474	0.635	-0.053	0.087	1.01701	0.948517	1.09044
mean	Gestational Age (wks)	-0.005	0.005	-0.939	0.348	-0.015	0.005	0.994999	0.984643	1.00546
mean	batchGSE24129	-0.072	0.095	-0.754	0.451	-0.258	0.115	0.930725	0.772317	1.12162
mean	batchGSE25906	-0.011	0.065	-0.17	0.865	-0.137	0.115	0.989085	0.871589	1.12242
mean	batchGSE30186	-0.041	0.108	-0.38	0.704	-0.252	0.17	0.959951	0.777392	1.18538
mean	batchGSE43942	0.011	0.105	0.107	0.915	-0.195	0.217	1.01134	0.822875	1.24296
mean	batchGSE44711	-0.035	0.094	-0.366	0.714	-0.219	0.15	0.966081	0.803046	1.16222
mean	batchGSE4707	0.01	0.099	0.105	0.916	-0.184	0.205	1.01053	0.831621	1.22792
mean	batchGSE75010	-0.028	0.055	-0.517	0.605	-0.136	0.079	0.972074	0.87314	1.08222
precision	(phi)	100.909	7.865	12.829	p<0.001

## Sheet: Fetal CD14+ Monocytes
component	term	estimate	std.error	statistic	p.value	conf.low	conf.high	or	conf.low.or	conf.high.or
mean	(Intercept)	-2.796	0.306	-9.151	p<0.001	-3.395	-2.197	0.061055	0.0335469	0.11112
mean	Preeclampsia	0.015	0.059	0.257	0.797	-0.101	0.131	1.01533	0.904004	1.14037
mean	Male Sex	0.135	0.057	2.37	0.018	0.023	0.246	1.14434	1.02361	1.27931
mean	Gestational Age (wks)	-0.023	0.008	-2.75	0.006	-0.04	-0.007	0.977017	0.960962	0.99334
mean	batchGSE24129	0.022	0.148	0.147	0.883	-0.269	0.312	1.02201	0.764486	1.36628
mean	batchGSE25906	0.038	0.104	0.368	0.713	-0.165	0.241	1.03887	0.848041	1.27263
mean	batchGSE30186	-0.021	0.175	-0.118	0.906	-0.364	0.322	0.979484	0.695178	1.38006
mean	batchGSE43942	0.25	0.161	1.55	0.121	-0.066	0.566	1.28407	0.935937	1.76171
mean	batchGSE44711	-0.056	0.15	-0.374	0.709	-0.35	0.238	0.945559	0.704949	1.26829
mean	batchGSE4707	-0.107	0.161	-0.664	0.507	-0.424	0.209	0.898339	0.654689	1.23267
mean	batchGSE75010	-0.04	0.088	-0.449	0.653	-0.213	0.134	0.961063	0.808201	1.14284
precision	(phi)	118.903	9.469	12.557	p<0.001

## Sheet: Fetal CD8+ Activated T Cells
component	term	estimate	std.error	statistic	p.value	conf.low	conf.high	or	conf.low.or	conf.high.or
mean	(Intercept)	-4.296	0.376	-11.428	p<0.001	-5.033	-3.559	0.0136194	0.00651875	0.0284547
mean	Preeclampsia	0.2	0.072	2.77	0.006	0.059	0.342	1.2217	1.0603	1.40766
mean	Male Sex	0.071	0.069	1.028	0.304	-0.064	0.206	1.07346	0.937702	1.22888
mean	Gestational Age (wks)	-0.02	0.01	-1.895	0.058	-0.04	0.001	0.980539	0.960806	1.00068
mean	batchGSE24129	0.168	0.175	0.961	0.337	-0.175	0.511	1.18289	0.839666	1.66642
mean	batchGSE25906	0.091	0.126	0.724	0.469	-0.156	0.339	1.09572	0.855417	1.40354
mean	batchGSE30186	0.09	0.206	0.434	0.664	-0.314	0.493	1.09367	0.730253	1.63795
mean	batchGSE43942	0.022	0.211	0.106	0.915	-0.39	0.435	1.02264	0.676843	1.5451
mean	batchGSE44711	0.055	0.179	0.306	0.76	-0.297	0.406	1.05633	0.743329	1.50112
mean	batchGSE4707	-0.033	0.192	-0.172	0.864	-0.409	0.343	0.967652	0.66458	1.40894
mean	batchGSE75010	-0.037	0.109	-0.336	0.737	-0.25	0.177	0.964146	0.779047	1.19322
precision	(phi)	254.22	20.811	12.216	p<0.001

## Sheet: Fetal Naive CD8+ T Cells
component	term	estimate	std.error	statistic	p.value	conf.low	conf.high	or	conf.low.or	conf.high.or
mean	(Intercept)	-2.746	0.209	-13.118	p<0.001	-3.156	-2.335	0.0642109	0.0426046	0.0967746
mean	Preeclampsia	-0.17	0.041	-4.111	p<0.001	-0.251	-0.089	0.843913	0.778321	0.915031
mean	Male Sex	0.292	0.04	7.362	p<0.001	0.215	0.37	1.33972	1.23936	1.4482
mean	Gestational Age (wks)	-0.013	0.006	-2.226	0.026	-0.024	-0.002	0.987196	0.976058	0.99846
mean	batchGSE24129	-0.016	0.105	-0.148	0.882	-0.222	0.191	0.984473	0.800603	1.21057
mean	batchGSE25906	0.114	0.072	1.59	0.112	-0.027	0.255	1.12105	0.973775	1.29061
mean	batchGSE30186	-0.055	0.125	-0.438	0.661	-0.3	0.19	0.946714	0.741151	1.20929
mean	batchGSE43942	0.085	0.119	0.709	0.478	-0.149	0.319	1.08834	0.861314	1.3752
mean	batchGSE44711	-0.12	0.108	-1.11	0.267	-0.332	0.092	0.886835	0.717352	1.09636
mean	batchGSE4707	-0.014	0.113	-0.127	0.899	-0.236	0.207	0.985709	0.789834	1.23016
mean	batchGSE75010	0.059	0.062	0.955	0.339	-0.062	0.18	1.06075	0.939875	1.19717
precision	(phi)	176.252	13.824	12.749	p<0.001

## Sheet: Fetal Natural Killer T Cells
component	term	estimate	std.error	statistic	p.value	conf.low	conf.high	or	conf.low.or	conf.high.or
mean	(Intercept)	-3.002	0.318	-9.441	p<0.001	-3.625	-2.379	0.0496785	0.0266372	0.0926506
mean	Preeclampsia	0.168	0.061	2.738	0.006	0.048	0.288	1.18298	1.0489	1.33419
mean	Male Sex	0.13	0.059	2.208	0.027	0.015	0.245	1.13888	1.01473	1.27821
mean	Gestational Age (wks)	-0.028	0.009	-3.162	0.002	-0.045	-0.011	0.97254	0.955897	0.989472
mean	batchGSE24129	-0.112	0.154	-0.722	0.47	-0.414	0.191	0.894386	0.660722	1.21069
mean	batchGSE25906	0.011	0.105	0.104	0.918	-0.195	0.217	1.01094	0.822821	1.24206
mean	batchGSE30186	-0.133	0.183	-0.729	0.466	-0.491	0.225	0.875336	0.612019	1.25194
mean	batchGSE43942	-0.012	0.177	-0.065	0.948	-0.358	0.335	0.988545	0.699223	1.39758
mean	batchGSE44711	-0.18	0.156	-1.157	0.247	-0.486	0.125	0.835036	0.615361	1.13313
mean	batchGSE4707	-0.12	0.161	-0.744	0.457	-0.436	0.196	0.886992	0.646864	1.21626
mean	batchGSE75010	-0.139	0.09	-1.548	0.122	-0.316	0.037	0.869924	0.729252	1.03773
precision	(phi)	154.471	12.366	12.492	p<0.001

## Sheet: Fetal B Cells
component	term	estimate	std.error	statistic	p.value	conf.low	conf.high	or	conf.low.or	conf.high.or
mean	(Intercept)	-6.545	0.071	-92.085	p<0.001	-6.684	-6.406	0.0014375	0.00125058	0.00165237
mean	Preeclampsia	0.012	0.014	0.904	0.366	-0.014	0.039	1.01243	0.985654	1.03994
mean	Male Sex	0.015	0.013	1.168	0.243	-0.01	0.041	1.01534	0.989734	1.04162
mean	Gestational Age (wks)	0.001	0.002	0.729	0.466	-0.002	0.005	1.00143	0.997582	1.0053
mean	batchGSE24129	-0.004	0.035	-0.118	0.906	-0.072	0.064	0.995937	0.930617	1.06584
mean	batchGSE25906	-0.004	0.024	-0.152	0.879	-0.051	0.043	0.996349	0.950588	1.04431
mean	batchGSE30186	-0.005	0.039	-0.133	0.894	-0.082	0.072	0.994789	0.921235	1.07422
mean	batchGSE43942	-0.003	0.039	-0.068	0.946	-0.079	0.074	0.997348	0.923772	1.07678
mean	batchGSE44711	0	0.035	-0.011	0.991	-0.069	0.068	0.999618	0.933725	1.07016
mean	batchGSE4707	-0.003	0.037	-0.074	0.941	-0.074	0.069	0.997303	0.928433	1.07128
mean	batchGSE75010	0.02	0.02	0.974	0.33	-0.02	0.06	1.02	0.980139	1.06149
precision	(phi)	46944.7	3658.83	12.831	p<0.001

## Sheet: Fetal GZMK+ Natural Killer
component	term	estimate	std.error	statistic	p.value	conf.low	conf.high	or	conf.low.or	conf.high.or
mean	(Intercept)	-5.086	0.331	-15.354	p<0.001	-5.735	-4.437	0.00618231	0.00322987	0.0118336
mean	Preeclampsia	0.006	0.063	0.101	0.92	-0.117	0.129	1.00634	0.889986	1.13791
mean	Male Sex	0.034	0.059	0.566	0.572	-0.083	0.15	1.03414	0.920566	1.16172
mean	Gestational Age (wks)	0.024	0.009	2.644	0.008	0.006	0.042	1.0245	1.00628	1.04304
mean	batchGSE24129	0.011	0.157	0.069	0.945	-0.298	0.319	1.01085	0.742633	1.37594
mean	batchGSE25906	0.011	0.109	0.103	0.918	-0.203	0.225	1.01129	0.816566	1.25245
mean	batchGSE30186	0.089	0.171	0.521	0.603	-0.246	0.424	1.09304	0.782013	1.52776
mean	batchGSE43942	0.096	0.17	0.565	0.572	-0.238	0.43	1.10099	0.78841	1.53751
mean	batchGSE44711	0.097	0.157	0.62	0.535	-0.21	0.405	1.10219	0.810349	1.49914
mean	batchGSE4707	-0.041	0.171	-0.24	0.81	-0.375	0.293	0.959856	0.687045	1.34099
mean	batchGSE75010	0.022	0.093	0.233	0.816	-0.161	0.205	1.02195	0.851196	1.22695
precision	(phi)	206.73	16.58	12.469	p<0.001

## Sheet: Fetal Memory CD4+ T Cells
component	term	estimate	std.error	statistic	p.value	conf.low	conf.high	or	conf.low.or	conf.high.or
mean	(Intercept)	-6.152	0.496	-12.41	p<0.001	-7.123	-5.18	0.00212983	0.000806123	0.00562713
mean	Preeclampsia	0.251	0.093	2.692	0.007	0.068	0.434	1.28516	1.07063	1.54269
mean	Male Sex	-0.07	0.088	-0.789	0.43	-0.243	0.103	0.932729	0.784565	1.10887
mean	Gestational Age (wks)	0.027	0.014	1.957	0.05	0	0.053	1.02696	0.999956	1.05469
mean	batchGSE24129	0.168	0.229	0.734	0.463	-0.281	0.618	1.18346	0.754972	1.85515
mean	batchGSE25906	0.072	0.163	0.441	0.659	-0.247	0.39	1.07433	0.781103	1.47763
mean	batchGSE30186	0.208	0.252	0.827	0.408	-0.285	0.702	1.23179	0.751689	2.01854
mean	batchGSE43942	0.062	0.26	0.238	0.812	-0.448	0.572	1.06391	0.63906	1.7712
mean	batchGSE44711	0.079	0.237	0.332	0.74	-0.385	0.543	1.08191	0.68022	1.7208
mean	batchGSE4707	-0.071	0.251	-0.283	0.777	-0.564	0.422	0.931251	0.568928	1.52432
mean	batchGSE75010	0.036	0.139	0.255	0.799	-0.238	0.309	1.03622	0.788365	1.36199
precision	(phi)	156.088	13.815	11.298	p<0.001

## Sheet: Fetal Hofbauer Cells
component	term	estimate	std.error	statistic	p.value	conf.low	conf.high	or	conf.low.or	conf.high.or
mean	(Intercept)	-3.062	0.358	-8.553	p<0.001	-3.763	-2.36	0.0468124	0.0232092	0.0944194
mean	Preeclampsia	-0.396	0.071	-5.61	p<0.001	-0.534	-0.257	0.673182	0.586253	0.773002
mean	Male Sex	0.087	0.066	1.322	0.186	-0.042	0.217	1.09114	0.958736	1.24183
mean	Gestational Age (wks)	0.001	0.01	0.08	0.936	-0.019	0.02	1.0008	0.981484	1.0205
mean	batchGSE24129	-0.058	0.176	-0.329	0.742	-0.403	0.287	0.943689	0.668207	1.33274
mean	batchGSE25906	0.047	0.119	0.394	0.694	-0.186	0.28	1.04793	0.830229	1.32271
mean	batchGSE30186	-0.01	0.198	-0.053	0.958	-0.399	0.378	0.989613	0.670902	1.45973
mean	batchGSE43942	0.005	0.196	0.026	0.979	-0.378	0.388	1.00507	0.685038	1.47462
mean	batchGSE44711	-0.225	0.185	-1.218	0.223	-0.587	0.137	0.798464	0.555917	1.14684
mean	batchGSE4707	0.165	0.18	0.919	0.358	-0.187	0.518	1.17958	0.829259	1.67789
mean	batchGSE75010	-0.021	0.102	-0.208	0.836	-0.22	0.178	0.979103	0.80215	1.19509
precision	(phi)	59.752	4.806	12.432	p<0.001

## Sheet: Fetal Plasmacytoid Dendritic
component	term	estimate	std.error	statistic	p.value	conf.low	conf.high	or	conf.low.or	conf.high.or
mean	(Intercept)	-6.444	0.059	-109.22	p<0.001	-6.56	-6.329	0.00158977	0.00141616	0.00178467
mean	Preeclampsia	0.002	0.011	0.143	0.886	-0.021	0.024	1.00163	0.979588	1.02416
mean	Male Sex	0.004	0.011	0.398	0.691	-0.017	0.025	1.00431	0.983244	1.02583
mean	Gestational Age (wks)	-0.001	0.002	-0.365	0.715	-0.004	0.003	0.999405	0.996209	1.00261
mean	batchGSE24129	-0.025	0.029	-0.864	0.387	-0.081	0.031	0.975573	0.922363	1.03185
mean	batchGSE25906	-0.018	0.02	-0.917	0.359	-0.057	0.021	0.982057	0.944784	1.0208
mean	batchGSE30186	-0.022	0.032	-0.68	0.497	-0.086	0.042	0.978198	0.917958	1.04239
mean	batchGSE43942	-0.022	0.032	-0.669	0.503	-0.085	0.042	0.978587	0.918462	1.04265
mean	batchGSE44711	-0.026	0.029	-0.914	0.361	-0.083	0.03	0.974053	0.920647	1.03056
mean	batchGSE4707	-0.025	0.03	-0.842	0.4	-0.085	0.034	0.974894	0.918875	1.03433
mean	batchGSE75010	-0.016	0.017	-0.934	0.351	-0.048	0.017	0.984497	0.952725	1.01733
precision	(phi)	68537.2	5339.8	12.835	p<0.001

[truncated: 15 more sheets: Fetal Endothelial Cells, Fetal Syncytiotrophoblast, Fetal Fibroblasts, Fetal Cytotrophoblasts, Fetal Prolif. Cytotrophoblasts, Fetal Nucleated Red Blood Cells, Maternal CD8+ Activated T Cells, Maternal Naive CD4+ T Cells, Maternal FCGR3A+ Monocytes, Maternal CD14+ Monocytes, Maternal Natural Killer Cells, Maternal B Cells, Maternal Plasma Cells, Maternal Naive CD8+ T Cells, Fetal Extravillous Trophoblasts]
