# Supplementary material for: Placental cell type deconvolution reveals that cell proportions drive preeclampsia gene expression differences
Source: Commun Biol. 2023 Mar 13;6:264. doi: 10.1038/s42003-023-04623-6 (PMC10011423; doi:10.1038/s42003-023-04623-6)
Supplement: Supplementary file 12 — Supplementary Data 9 [file 42003_2023_4623_MOESM12_ESM.xlsx]

## Sheet: Base Model
Gene

## Sheet: Cell Type Adjusted Model
Gene
